# Supplementary material for: The KDM5B and KDM1A lysine demethylases cooperate in regulating androgen receptor expression and signalling in prostate cancer
Source: Front Cell Dev Biol. 2023 Apr 19;11:1116424. doi: 10.3389/fcell.2023.1116424 (PMC10154691; doi:10.3389/fcell.2023.1116424)
Supplement: Supplementary file 1 [file Table2.xlsx]

## Sheet: Table 2A
Table 2A: Significantly differentiated genes(fold change Log2 ≥ 1 and FDR-corrected p-value ≤0.05)
A) Genes down regulated with CPI-455 treatment								B) Genes up regulated with CPI-455 treatment
Gene symbol	Ensembl Identifier	logFC	logCPM	LR	PValue	FDR		Gene symbol	Ensmbl Identifier	logFC	logCPM	LR	PValue	FDR
MT-ND1	ENSG00000198888	5.07985	9.69833	562.725	2.14656e-124	3.25606e-120		SNORD14E	ENSG00000200879	-9.98348	4.92303	793.152	1.663e-174	1.00903e-169
MT-CYB	ENSG00000198727	4.83535	9.59084	525.326	2.93626e-116	2.54511e-112		MALAT1	ENSG00000251562	-5.89683	14.2892	732.23	2.9334e-161	8.89919e-157
MT-ND2	ENSG00000198763	4.68852	9.75273	503.985	1.29103e-111	9.79164e-108		HSPA1B	ENSG00000204388	-5.86432	10.6687	721.735	5.61493e-159	1.13562e-154
MT-CO1	ENSG00000198804	4.44439	11.0513	469.161	4.87847e-104	2.46668e-100		HIST2H2BE	ENSG00000184678	-5.14919	6.85217	561.165	4.69022e-124	5.69158e-120
MT-ND5	ENSG00000198786	4.38095	9.74329	450.966	4.44579e-100	2.07499e-96		PGGHG	ENSG00000142102	-5.01777	7.43424	550.55	9.5595e-122	9.66704e-118
MT-ND3	ENSG00000198840	4.5684	7.62386	440.08	1.03991e-97	4.50691e-94		TPM2	ENSG00000198467	-4.60813	7.35125	485.477	1.37392e-107	9.26252e-104
MT-CO3	ENSG00000198938	4.30916	9.64232	439.573	1.34101e-97	5.42439e-94		RF00100	ENSG00000202198	-4.77987	5.87727	480.981	1.30695e-106	7.92992e-103
MT-ND6	ENSG00000198695	4.56005	7.69486	436.126	7.54231e-97	2.86019e-93		SNORA33	ENSG00000200534	-6.64558	3.30234	470.379	2.65037e-104	1.46192e-100
KLHDC7B	ENSG00000130487	7.25492	4.5322	391.492	3.91791e-87	9.90496e-84		NR4A2	ENSG00000153234	-4.76572	4.70592	432.839	3.91798e-96	1.39837e-92
SORCS1	ENSG00000108018	5.33128	5.2922	370.794	1.2572e-82	2.8252e-79		MHENCR	ENSG00000232442	-4.53977	5.17591	423.893	3.46877e-94	1.16926e-90
DCLRE1A	ENSG00000198924	4.31557	6.6685	370.437	1.50321e-82	3.25741e-79		AL355488.1	ENSG00000273373	-4.7791	4.29926	404.053	7.22323e-90	2.30668e-86
MAT2A	ENSG00000168906	3.83387	8.63898	361.07	1.64704e-80	3.12293e-77		AP003352.1	ENSG00000245970	-4.81645	4.05271	397.789	1.66854e-88	5.06194e-85
MT-ND4L	ENSG00000212907	3.95053	7.81627	358.857	4.9937e-80	8.41647e-77		HIST3H2BB	ENSG00000196890	-4.62518	4.30261	396.151	3.79232e-88	1.09571e-84
MED18	ENSG00000130772	4.66498	5.21451	348.629	8.42867e-78	1.21764e-74		N/A	ENSG00000226786	-5.19747	3.46769	395.492	5.2762e-88	1.45515e-84
MT-ATP6	ENSG00000198899	3.69828	9.40534	344.094	8.1885e-77	1.10408e-73		AL683813.1	ENSG00000232611	-4.88663	3.9817	394.497	8.68704e-88	2.29168e-84
PDIK1L	ENSG00000175087	4.62549	5.34866	335.243	6.93142e-75	8.58294e-72		ANKRD20A8P	ENSG00000229089	-4.97691	3.58098	387.477	2.93163e-86	7.11508e-83
MT-ND4	ENSG00000198886	3.58181	10.5231	332.048	3.44115e-74	4.01523e-71		AC122718.1	ENSG00000250461	-7.07863	2.21584	373.106	3.94352e-83	9.20282e-80
MTND2P28	ENSG00000225630	4.64554	5.31655	325.249	1.04154e-72	1.07111e-69		MELTF-AS1	ENSG00000228109	-4.0978	5.30429	369.03	3.04352e-82	6.36777e-79
PLAGL2	ENSG00000126003	4.02644	5.97626	317.943	4.06446e-71	3.91446e-68		AC105429.1	ENSG00000276337	-5.03893	3.19218	365.394	1.88428e-81	3.81095e-78
SLC35A4	ENSG00000176087	3.99863	6.31469	316.859	6.99866e-71	6.53298e-68		TCTE3	ENSG00000184786	-4.22034	4.68142	363.109	5.9247e-81	1.15962e-77
ZBTB38	ENSG00000177311	4.34025	5.32718	314.709	2.05777e-70	1.86351e-67		LPCAT4	ENSG00000176454	-3.89659	6.38449	360.607	2.07669e-80	3.81828e-77
FLNC	ENSG00000128591	3.58121	7.74032	311.432	1.0647e-69	8.84942e-67		HIST2H2BF	ENSG00000203814	-4.72455	3.48336	359.713	3.25085e-80	5.80134e-77
MT-ATP8	ENSG00000228253	3.6586	7.42811	310.349	1.83358e-69	1.48336e-66		TIGD1	ENSG00000221944	-4.06463	5.39937	359.37	3.86244e-80	6.69582e-77
MFAP3	ENSG00000037749	4.18659	5.56075	300.904	2.09311e-67	1.60759e-64		HNRNPA1P16	ENSG00000262333	-5.1964	3.19076	357.552	9.607e-80	1.57542e-76
MTATP6P1	ENSG00000248527	3.96441	6.03441	300.477	2.59373e-67	1.96718e-64		DNAJB1	ENSG00000132002	-3.723	9.68109	356.837	1.37479e-79	2.19515e-76
DAG1	ENSG00000173402	3.5312	6.6768	283.109	1.57779e-63	1.10037e-60		CYR61	ENSG00000142871	-3.75489	7.57013	353.812	6.26736e-79	9.75057e-76
SEL1L	ENSG00000071537	3.47208	7.41607	280.164	6.91537e-63	4.66211e-60		BTN3A2	ENSG00000186470	-4.1394	4.79006	349.759	4.78325e-78	7.25559e-75
TMEM140	ENSG00000146859	4.6076	4.54801	275.45	7.3645e-62	4.6546e-59		EIF4A1	ENSG00000161960	-3.88263	5.73545	348.873	7.4574e-78	1.1036e-74
ALDH1B1	ENSG00000137124	3.51489	6.23616	270.744	7.81315e-61	4.51488e-58		ANKRD18A	ENSG00000180071	-3.75042	6.67015	345.323	4.4222e-77	6.23993e-74
SEPHS2	ENSG00000179918	3.44366	7.18168	269.545	1.42613e-60	8.16323e-58		N/A	ENSG00000278919	-4.58467	3.52757	344.202	7.75869e-77	1.06991e-73
MME	ENSG00000196549	3.619	6.13049	267.771	3.47248e-60	1.88118e-57		NSRP1P1	ENSG00000235613	-5.72373	2.4604	342.533	1.79148e-76	2.363e-73
ZNF770	ENSG00000198146	3.6483	6.14826	267.392	4.20151e-60	2.2362e-57		FO681548.1	ENSG00000229492	-8.1686	1.70796	338.814	1.15679e-75	1.49336e-72
INTS5	ENSG00000185085	4.19463	4.85451	261.707	7.28446e-59	3.74563e-56		SNORA66	ENSG00000207523	-5.90372	2.34462	338.29	1.50436e-75	1.90161e-72
ZNF777	ENSG00000196453	3.51498	5.77771	260.733	1.18805e-58	6.00706e-56		HIST1H2BJ	ENSG00000124635	-4.21228	3.9277	333.867	1.38246e-74	1.67762e-71
E2F7	ENSG00000165891	3.58841	5.92341	260.467	1.35742e-58	6.80676e-56		LUC7L3	ENSG00000108848	-3.57152	10.0779	333.465	1.69049e-74	2.01119e-71
LRRC8A	ENSG00000136802	3.32419	6.4845	258.1	4.45334e-58	2.17908e-55		HES7	ENSG00000179111	-5.00819	2.84273	331.757	3.98244e-74	4.55914e-71
C1ORF116	ENSG00000182795	5.67731	3.87835	257.823	5.11855e-58	2.48454e-55		AL359504.2	ENSG00000271576	-4.01636	4.46733	331.278	5.06433e-74	5.69034e-71
LINC00641	ENSG00000258441	3.9542	5.30063	257.759	5.28354e-58	2.54428e-55		AL133325.3	ENSG00000278041	-3.87626	5.24181	330.294	8.29241e-74	9.14804e-71
HPS6	ENSG00000166189	4.8517	4.07478	257.68	5.49784e-58	2.62663e-55		AL022311.1	ENSG00000279738	-4.61131	3.29489	329.717	1.10794e-73	1.20043e-70
DCLRE1B	ENSG00000118655	3.52078	5.7949	257.47	6.11051e-58	2.89653e-55		TAF1D	ENSG00000166012	-3.55504	8.69194	327.839	2.84034e-73	3.02347e-70
NKX3-1	ENSG00000167034	3.50306	5.9232	256.412	1.03887e-57	4.88632e-55		AC009133.1	ENSG00000238045	-3.63362	6.58882	327.684	3.06994e-73	3.21153e-70
ABHD2	ENSG00000140526	3.24794	7.0044	250.261	2.27769e-56	9.87136e-54		MIR7111	ENSG00000276712	-6.25543	1.99548	320.316	1.23601e-71	1.24992e-68
USP38	ENSG00000170185	3.4261	5.95354	245.948	1.98585e-55	8.19669e-53		AC067931.1	ENSG00000279766	-5.92776	2.08447	319.269	2.08943e-71	2.0783e-68
CHTF8	ENSG00000168802	3.21809	6.67386	245.646	2.31e-55	9.47021e-53		OLMALINC	ENSG00000235823	-3.75286	5.24859	318.066	3.82066e-71	3.73901e-68
EIF4EBP2	ENSG00000148730	3.14046	7.29307	245.475	2.51793e-55	1.02534e-52		HSPA1A	ENSG00000204389	-6.51436	1.87653	317.476	5.13737e-71	4.87047e-68
NCR3LG1	ENSG00000188211	3.32805	6.76877	244.088	5.05096e-55	2.01623e-52		BTN3A3	ENSG00000111801	-4.02165	4.23417	315.72	1.23917e-70	1.13919e-67
EGR1	ENSG00000120738	4.90746	3.85196	243.725	6.06134e-55	2.40374e-52		RPL29P14	ENSG00000241112	-11.1188	1.42467	314.268	2.56799e-70	2.29136e-67
HSPA13	ENSG00000155304	3.1106	7.53631	240.548	2.98752e-54	1.16197e-51		MIR222HG	ENSG00000270069	-3.97559	4.31838	313.315	4.14127e-70	3.64161e-67
SLC2A1	ENSG00000117394	3.19701	6.39695	239.498	5.05906e-54	1.94277e-51		LPAR2	ENSG00000064547	-4.37974	3.4493	313.06	4.70487e-70	4.07812e-67
PCYOX1	ENSG00000116005	3.24342	6.45818	238.792	7.21397e-54	2.75288e-51		ANKRD36C	ENSG00000174501	-3.52355	6.80942	312.943	4.99128e-70	4.26543e-67
CPD	ENSG00000108582	3.0427	7.66466	236.009	2.91653e-53	1.08565e-50		RPL36A	ENSG00000241343	-3.52545	6.74232	311.592	9.82464e-70	8.2793e-67
TMTC3	ENSG00000139324	3.23114	6.34437	234.505	6.20737e-53	2.26887e-50		SNORA73B	ENSG00000200087	-4.82204	2.85985	310.568	1.64212e-69	1.34643e-66
GCC1	ENSG00000179562	3.54405	5.36549	234.327	6.78653e-53	2.46571e-50		CPT1B	ENSG00000205560	-4.08584	3.76465	305.296	2.31198e-68	1.84578e-65
MGAT5	ENSG00000152127	3.08066	6.98023	231.867	2.33426e-52	8.09323e-50		KMT2E-AS1	ENSG00000239569	-4.27764	3.3588	305.061	2.60072e-68	2.04934e-65
LINC01547	ENSG00000183250	3.92167	4.51753	231.263	3.16097e-52	1.08973e-49		PIF1	ENSG00000140451	-3.93683	3.98976	302.52	9.30665e-68	7.2395e-65
ZNF689	ENSG00000156853	3.26023	5.77591	229.785	6.64246e-52	2.23906e-49		AL031714.1	ENSG00000261505	-3.83292	4.14536	296.706	1.72001e-66	1.28842e-63
BCYRN1	ENSG00000236824	3.42718	5.25548	229.603	7.27728e-52	2.4395e-49		TERT	ENSG00000164362	-3.81497	4.23905	293.351	9.25409e-66	6.84746e-63
MT-CO2	ENSG00000198712	2.90019	9.52502	228.272	1.41978e-51	4.73325e-49		CKS2	ENSG00000123975	-3.34859	7.67015	292.948	1.13299e-65	8.28241e-63
MFSD5	ENSG00000182544	3.5409	4.92061	228.042	1.59356e-51	5.28355e-49		MAPK15	ENSG00000181085	-3.49702	5.35898	290.132	4.653e-65	3.36096e-62
CANX	ENSG00000127022	2.86743	10.9669	227.96	1.66088e-51	5.47685e-49		ANKRD20A4	ENSG00000172014	-4.35929	2.94716	287.603	1.6555e-64	1.18173e-61
ZNF268	ENSG00000090612	3.28361	5.78159	227.898	1.71277e-51	5.61741e-49		ANKRD19P	ENSG00000187984	-3.29531	7.82053	286.575	2.77192e-64	1.95565e-61
SMG8	ENSG00000167447	3.27809	5.63595	227.773	1.82415e-51	5.95057e-49		MLXIPL	ENSG00000009950	-3.41575	5.55711	282.472	2.1721e-63	1.49764e-60
RBM15B	ENSG00000259956	2.98187	7.10593	225.472	5.79365e-51	1.85016e-48		MAN2C1	ENSG00000140400	-3.28037	7.55267	282.435	2.21319e-63	1.50883e-60
FBXO28	ENSG00000143756	3.17904	6.10428	225.071	7.08389e-51	2.25034e-48		AC116614.1	ENSG00000235688	-3.43387	5.15761	277.126	3.17694e-62	2.09942e-59
DSC3	ENSG00000134762	3.21368	6.09163	224.644	8.77824e-51	2.77406e-48		CCDC78	ENSG00000162004	-3.61071	4.33545	277.122	3.18329e-62	2.09942e-59
LRRC8C	ENSG00000171488	3.55468	5.11335	224.021	1.20049e-50	3.75462e-48		AC006128.1	ENSG00000279716	-4.60857	2.59394	276.735	3.86418e-62	2.52107e-59
ZC3H4	ENSG00000130749	3.02428	6.46265	223.391	1.64753e-50	5.10019e-48		LINC00632	ENSG00000203930	-3.33158	5.92122	276.202	5.05069e-62	3.26011e-59
RTL6	ENSG00000188636	3.07013	6.39217	221.394	4.49028e-50	1.34875e-47		HOXA-AS3	ENSG00000254369	-3.477	4.80657	275.895	5.89098e-62	3.76248e-59
ZNF501	ENSG00000186446	4.19309	4.22232	220.847	5.91057e-50	1.76662e-47		N/A	ENSG00000280328	-4.2518	2.86449	275.411	7.50915e-62	4.69709e-59
VANGL1	ENSG00000173218	3.2348	5.63855	219.922	9.40802e-50	2.77103e-47		AL645608.1	ENSG00000223764	-3.50832	4.62329	274.508	1.18141e-61	7.31447e-59
ATF5	ENSG00000169136	3.14614	5.81681	219.754	1.02339e-49	2.99973e-47		AC245060.5	ENSG00000274422	-3.49489	4.72804	273.966	1.55081e-61	9.50458e-59
SORT1	ENSG00000134243	2.97975	7.01614	219.688	1.05783e-49	3.08575e-47		KRT8P36	ENSG00000240668	-4.84692	2.13545	272.516	3.21015e-61	1.94776e-58
TGFBR1	ENSG00000106799	3.01646	6.76012	219.567	1.12409e-49	3.26335e-47		SNORD100	ENSG00000221500	-6.38329	1.57485	271.918	4.33376e-61	2.60347e-58
MIEF1	ENSG00000100335	2.92069	7.21898	218.432	1.98814e-49	5.71709e-47		AC025678.3	ENSG00000279092	-4.56052	2.36749	271.598	5.08939e-61	3.02744e-58
AP5B1	ENSG00000254470	3.22734	5.60153	217.992	2.47937e-49	7.09602e-47		NOL12	ENSG00000273899	-3.88993	3.37924	271.393	5.64027e-61	3.32255e-58
VPS18	ENSG00000104142	3.93974	4.38083	216.685	4.78076e-49	1.34918e-46		ZNF692	ENSG00000171163	-3.22412	6.86807	270.779	7.6769e-61	4.47881e-58
NOTCH1	ENSG00000148400	3.0446	5.94036	215.993	6.76699e-49	1.90087e-46		DOC2A	ENSG00000149927	-3.2414	6.47185	269.408	1.527e-60	8.65893e-58
RBM26-AS1	ENSG00000227354	4.12268	4.10873	215.969	6.85039e-49	1.91543e-46		URAHP	ENSG00000222019	-4.56979	2.4778	269.159	1.73027e-60	9.72078e-58
GTF3C4	ENSG00000125484	2.86017	7.61124	213.484	2.3871e-48	6.55372e-46		CDK10	ENSG00000185324	-3.19663	7.25491	268.819	2.05226e-60	1.14239e-57
TMEM127	ENSG00000135956	3.17696	5.53103	212.146	4.67354e-48	1.2603e-45		ATG16L2	ENSG00000168010	-3.30848	5.98055	268.577	2.31772e-60	1.27844e-57
KCNJ8	ENSG00000121361	3.56116	4.61521	211.793	5.58142e-48	1.49186e-45		ARL6IP4	ENSG00000182196	-4.44351	2.57976	267.777	3.4635e-60	1.88118e-57
SUSD5	ENSG00000173705	3.13229	5.95421	210.224	1.22745e-47	3.23807e-45		SNORD14A	ENSG00000272034	-4.25497	2.9525	267.652	3.68641e-60	1.97941e-57
HS6ST1	ENSG00000136720	3.30944	5.03522	210.119	1.2938e-47	3.38367e-45		RUSC1-AS1	ENSG00000225855	-3.31644	5.4623	265.765	9.50477e-60	5.0148e-57
SNRK	ENSG00000163788	3.42414	4.96759	208.639	2.72101e-47	7.05543e-45		AC074212.1	ENSG00000259605	-4.54148	2.39543	263.976	2.33222e-59	1.21989e-56
ELMOD2	ENSG00000179387	3.03777	6.29419	208.423	3.0339e-47	7.83326e-45		AC018638.5	ENSG00000243679	-3.41099	4.63813	262.488	4.92221e-59	2.55261e-56
TNC	ENSG00000041982	4.37382	4.6675	207.752	4.24845e-47	1.08766e-44		ANKRD36	ENSG00000135976	-3.17198	6.5792	260.784	1.15754e-58	5.90201e-56
CBX6	ENSG00000183741	2.77491	8.10302	207.42	5.0206e-47	1.27994e-44		AP000347.1	ENSG00000272578	-3.63776	3.75735	259.096	2.70071e-58	1.34316e-55
CHPF	ENSG00000123989	2.89908	6.32299	206.709	7.17795e-47	1.81468e-44		THBS3	ENSG00000169231	-3.23051	5.74404	258.227	4.1781e-58	2.06102e-55
PRUNE2	ENSG00000106772	3.54672	4.87619	206.585	7.63869e-47	1.92314e-44		AL390726.5	ENSG00000273036	-3.30402	4.91824	256.316	1.09051e-57	5.08975e-55
LMBRD2	ENSG00000164187	3.35474	5.39918	206.341	8.6329e-47	2.15556e-44		MMP25-AS1	ENSG00000261971	-3.23717	5.501	255.718	1.47217e-57	6.81864e-55
ATMIN	ENSG00000166454	3.01714	6.02329	206.103	9.73159e-47	2.41006e-44		AC025031.3	ENSG00000274591	-10.681	0.858958	254.582	2.60401e-57	1.19696e-54
NCOA5	ENSG00000124160	3.03126	6.06892	205.03	1.66791e-46	4.11384e-44		DDX47	ENSG00000213782	-4.39224	2.6432	254.342	2.93638e-57	1.33958e-54
DGCR2	ENSG00000070413	2.85255	6.67955	204.27	2.44358e-46	5.9784e-44		AL117379.1	ENSG00000273759	-4.86902	1.92468	253.805	3.84497e-57	1.741e-54
PTGFRN	ENSG00000134247	2.86144	6.68941	203.13	4.33373e-46	1.04345e-43		NAPSA	ENSG00000131400	-4.1936	2.70188	253.384	4.75018e-57	2.13494e-54
LYSMD3	ENSG00000176018	3.03722	5.82617	202.713	5.34233e-46	1.28121e-43		CARMIL3	ENSG00000186648	-3.80103	3.69578	252.549	7.22482e-57	3.22328e-54
FAT1	ENSG00000083857	2.97555	6.0287	202.533	5.84771e-46	1.39689e-43		SNORA3B	ENSG00000212607	-6.45055	1.31014	252.279	8.27115e-57	3.66315e-54
DHCR24	ENSG00000116133	2.77536	7.52059	202.273	6.66703e-46	1.58636e-43		AC078778.1	ENSG00000257596	-4.1491	2.6977	251.972	9.65074e-57	4.24318e-54
FEN1	ENSG00000168496	2.77705	7.31499	202.206	6.89533e-46	1.63427e-43		RHBDF1	ENSG00000007384	-3.16936	5.70843	250.889	1.6618e-56	7.25394e-54
SLC35C1	ENSG00000181830	3.6224	4.31434	202.093	7.29497e-46	1.72227e-43		HIST1H4E	ENSG00000276966	-4.69318	1.95928	249.645	3.10308e-56	1.33532e-53
CENPB	ENSG00000125817	2.93762	6.15432	201.282	1.09675e-45	2.55943e-43		RHPN1	ENSG00000158106	-3.08382	6.65305	248.994	4.30182e-56	1.83812e-53
MOCS3	ENSG00000124217	3.64365	4.30907	199.767	2.34779e-45	5.35533e-43		UBC	ENSG00000150991	-3.00606	10.299	248.778	4.79497e-56	2.03451e-53
DOLK	ENSG00000175283	3.8751	4.31256	199.312	2.95092e-45	6.70588e-43		MIR3153	ENSG00000265112	-5.3658	1.58356	248.025	7.0002e-56	2.94957e-53
MT-TM	ENSG00000210112	11.2505	2.44272	199.199	3.12409e-45	7.07291e-43		AC113410.3	ENSG00000279691	-5.35182	1.55674	247.74	8.0748e-56	3.37889e-53
RIPK1	ENSG00000137275	3.42269	4.83753	198.399	4.66929e-45	1.04158e-42		AC015883.1	ENSG00000279281	-7.02558	1.00349	246.77	1.31434e-55	5.46217e-53
C21ORF91	ENSG00000154642	2.95773	5.93838	197.51	7.29708e-45	1.59838e-42		PRSS30P	ENSG00000172460	-3.26952	4.6196	245.188	2.90709e-55	1.17592e-52
IFFO2	ENSG00000169991	3.33904	4.70062	196.701	1.09588e-44	2.36628e-42		CEP152	ENSG00000103995	-3.06013	6.73619	245.107	3.02772e-55	1.2166e-52
SLC38A1	ENSG00000111371	2.66555	9.3212	196.642	1.12875e-44	2.42861e-42		IBA57-DT	ENSG00000203684	-5.23271	1.56277	242.749	9.89208e-55	3.89742e-52
ERCC4	ENSG00000175595	3.12802	5.35545	194.632	3.10023e-44	6.46414e-42		CORO6	ENSG00000167549	-3.27201	4.47626	241.606	1.75565e-54	6.87254e-52
PYGO2	ENSG00000163348	2.87228	6.12735	194.026	4.20417e-44	8.67646e-42		LUC7L	ENSG00000007392	-2.99296	7.28888	239.937	4.0593e-54	1.56878e-51
FZD1	ENSG00000157240	3.80307	3.95876	193.765	4.79167e-44	9.78904e-42		DDIT3	ENSG00000175197	-3.00941	6.72968	238.404	8.76278e-54	3.32301e-51
SLC7A1	ENSG00000139514	2.64188	8.62372	192.363	9.69759e-44	1.94192e-41		AC009041.2	ENSG00000260807	-3.52099	3.46988	238.25	9.46919e-54	3.56859e-51
KDM4D	ENSG00000186280	4.65753	3.40839	192.326	9.87522e-44	1.97098e-41		QTRT1	ENSG00000213339	-2.99969	6.66148	237.677	1.26247e-53	4.72843e-51
TWNK	ENSG00000107815	2.94914	5.70491	192.072	1.12209e-43	2.22493e-41		AC099489.1	ENSG00000188897	-3.18563	4.82789	235.774	3.28316e-53	1.21467e-50
EDEM3	ENSG00000116406	2.83561	6.40107	191.334	1.62589e-43	3.20294e-41		FAM193B	ENSG00000146067	-2.94123	7.74242	235.29	4.18607e-53	1.53933e-50
HYOU1	ENSG00000149428	2.63916	8.51834	190.262	2.78683e-43	5.437e-41		AC087388.1	ENSG00000262251	-3.56768	3.40634	233.777	8.94739e-53	3.23144e-50
FZD6	ENSG00000164930	2.98662	5.71646	190.045	3.1085e-43	6.04514e-41		ANKRD18B	ENSG00000230453	-2.97116	6.59554	233.178	1.20849e-52	4.33875e-50
SESN2	ENSG00000130766	2.645	7.85874	189.973	3.22349e-43	6.24874e-41		PCLO	ENSG00000186472	-3.03654	6.00474	232.607	1.60987e-52	5.74581e-50
ZNF134	ENSG00000213762	3.11739	5.01485	189.258	4.61582e-43	8.80706e-41		ICAM5	ENSG00000105376	-3.09507	5.07978	232.574	1.63724e-52	5.80934e-50
SNX18	ENSG00000178996	2.95047	5.47164	188.692	6.1368e-43	1.1636e-40		AC005224.4	ENSG00000266709	-3.48923	3.70727	232.384	1.80098e-52	6.35317e-50
SMCR8	ENSG00000176994	2.88633	6.01761	188.399	7.11016e-43	1.33978e-40		NSUN5P1	ENSG00000223705	-2.98063	6.36583	232.243	1.93279e-52	6.77872e-50
CHST3	ENSG00000122863	2.82205	5.78505	186.784	1.60062e-42	2.93407e-40		PRRT2	ENSG00000167371	-3.52484	3.31568	231.914	2.28037e-52	7.95182e-50
ARFGEF3	ENSG00000112379	2.71583	6.91012	186.665	1.69975e-42	3.09706e-40		ID2	ENSG00000115738	-2.90891	7.80242	231.166	3.31949e-52	1.13791e-49
PIK3R1	ENSG00000145675	3.21018	4.81745	186.124	2.23015e-42	4.05133e-40		FKBP10	ENSG00000141756	-2.89697	8.23204	230.538	4.5505e-52	1.55113e-49
TSSK5P	ENSG00000227473	4.26726	3.57913	185.855	2.55416e-42	4.61231e-40		UBE2C	ENSG00000175063	-2.90964	7.60894	230.323	5.06785e-52	1.71783e-49
PCDH1	ENSG00000156453	3.48008	4.33616	185.765	2.67222e-42	4.81119e-40		MIR616	ENSG00000208028	-4.40348	1.96732	227.734	1.8597e-51	6.03407e-49
APC	ENSG00000134982	2.81684	6.09907	185.519	3.02416e-42	5.42873e-40		AL031710.2	ENSG00000275092	-3.4332	3.34113	227.636	1.95399e-51	6.3063e-49
POGK	ENSG00000143157	2.66933	7.41921	185.413	3.18824e-42	5.70638e-40		KCNQ1OT1	ENSG00000269821	-3.1293	4.59438	225.787	4.94406e-51	1.5872e-48
SURF4	ENSG00000148248	2.60324	7.98544	185.164	3.61459e-42	6.43154e-40		CTC1	ENSG00000178971	-3.00686	5.54552	224.453	9.66075e-51	3.03713e-48
MUL1	ENSG00000090432	3.10164	4.90633	183.286	9.28986e-42	1.61046e-39		C20ORF96	ENSG00000196476	-3.00425	5.40296	223.996	1.21574e-50	3.78283e-48
CHAC1	ENSG00000128965	3.72481	3.90113	182.82	1.17388e-41	2.02921e-39		TRPM4	ENSG00000130529	-2.94797	5.8524	223.362	1.67115e-50	5.14706e-48
WSCD1	ENSG00000179314	2.98238	5.52807	182.472	1.39841e-41	2.41048e-39		PARP2	ENSG00000129484	-2.85779	7.79543	223.209	1.80471e-50	5.53033e-48
IP6K1	ENSG00000176095	2.76593	6.15423	182.195	1.60794e-41	2.75598e-39		CLEC4F	ENSG00000152672	-4.26377	2.11378	222.904	2.10362e-50	6.41394e-48
LIFR	ENSG00000113594	2.92002	5.50593	180.862	3.14226e-41	5.28135e-39		ASIC3	ENSG00000213199	-3.1124	4.67113	222.76	2.2611e-50	6.8596e-48
SLC35B4	ENSG00000205060	2.69753	6.67817	180.301	4.16604e-41	6.90641e-39		PI4KAP2	ENSG00000183506	-2.99759	5.33467	222.345	2.78611e-50	8.41032e-48
ZNF319	ENSG00000166188	3.39193	4.36476	180.054	4.71626e-41	7.77606e-39		HIST1H1C	ENSG00000187837	-2.9932	5.06957	220.581	6.75623e-50	2.00948e-47
DYNLL2	ENSG00000264364	2.67569	6.59079	180.025	4.78679e-41	7.87096e-39		LINC00342	ENSG00000232931	-2.99946	5.10499	219.922	9.40419e-50	2.77103e-47
AKAP12	ENSG00000131016	2.56214	8.33221	179.616	5.87989e-41	9.61623e-39		MYO15B	ENSG00000266714	-3.01053	5.00105	218.671	1.76276e-49	5.09311e-47
AMFR	ENSG00000159461	2.60273	7.35203	179.002	8.00353e-41	1.29843e-38		AC008105.1	ENSG00000233175	-4.65383	1.76888	217.501	3.17375e-49	9.04072e-47
ZNF853	ENSG00000236609	2.97016	4.91248	178.897	8.4397e-41	1.36554e-38		HSF4	ENSG00000102878	-3.09827	4.34171	217.012	4.05683e-49	1.15023e-46
ENPP4	ENSG00000001561	3.19998	4.9053	178.875	8.53378e-41	1.37709e-38		AL136115.2	ENSG00000269967	-4.3511	1.70844	214.776	1.24734e-48	3.47166e-46
ZMPSTE24	ENSG00000084073	2.64329	6.94314	178.407	1.07952e-40	1.7328e-38		LINC00894	ENSG00000235703	-3.32052	3.65757	214.724	1.2805e-48	3.54769e-46
GNA12	ENSG00000146535	2.83458	5.6207	178.038	1.29977e-40	2.07536e-38		PI4KAP1	ENSG00000274602	-2.8447	6.29113	213.944	1.89399e-48	5.22355e-46
ENDOD1	ENSG00000149218	3.08605	5.16277	177.561	1.65171e-40	2.62349e-38		AL391807.1	ENSG00000230910	-4.14218	1.99457	212.724	3.4955e-48	9.55358e-46
VCPIP1	ENSG00000175073	2.90401	5.29807	177.543	1.66711e-40	2.64105e-38		KLHL17	ENSG00000187961	-2.86441	5.76242	212.518	3.87695e-48	1.05486e-45
SHROOM3	ENSG00000138771	2.96039	5.04747	177.365	1.82289e-40	2.87283e-38		DRD4	ENSG00000069696	-3.51477	2.8486	212.369	4.17757e-48	1.13158e-45
AVIL	ENSG00000135407	6.52796	2.82322	177.202	1.9787e-40	3.1103e-38		AC003681.1	ENSG00000279159	-3.27526	3.57933	211.986	5.06511e-48	1.35985e-45
YTHDF3	ENSG00000185728	2.70357	6.24022	177.082	2.10203e-40	3.29562e-38		RRN3P3	ENSG00000257122	-3.85292	2.45207	211.58	6.21213e-48	1.65316e-45
GALNT1	ENSG00000141429	2.5933	7.33986	176.934	2.2636e-40	3.53979e-38		CDK5RAP3	ENSG00000108465	-2.75069	8.43988	210.75	9.42414e-48	2.49698e-45
PRKACB	ENSG00000142875	2.81381	5.98709	175.936	3.73965e-40	5.81802e-38		AL645608.3	ENSG00000230699	-3.32888	3.24275	210.204	1.24012e-47	3.25733e-45
SLFN5	ENSG00000166750	3.25156	4.95155	175.708	4.19342e-40	6.49071e-38		SLC24A4	ENSG00000140090	-3.20106	3.65676	209.937	1.41789e-47	3.6923e-45
INIP	ENSG00000148153	2.72408	5.89518	175.178	5.47381e-40	8.42952e-38		FHOD1	ENSG00000135723	-2.84159	5.69468	208.086	3.59269e-47	9.23671e-45
ASXL2	ENSG00000143970	2.76501	6.15917	174.405	8.07595e-40	1.23428e-37		FER1L4	ENSG00000088340	-3.27812	3.42596	207.059	6.0182e-47	1.52784e-44
CDCA4	ENSG00000170779	2.66447	6.06847	174.39	8.13592e-40	1.24032e-37		SLC29A2	ENSG00000174669	-2.77967	6.43933	206.468	8.09966e-47	2.03077e-44
CHAMP1	ENSG00000198824	2.82361	5.66837	173.405	1.33528e-39	2.0204e-37		RRP7BP	ENSG00000182841	-2.82632	5.79442	206.186	9.33496e-47	2.32131e-44
NSD1	ENSG00000165671	2.48589	8.35447	172.428	2.1826e-39	3.24581e-37		TMEM91	ENSG00000142046	-3.13889	3.70485	204.964	1.72446e-46	4.2361e-44
CTTNBP2NL	ENSG00000143079	2.801	5.36078	171.973	2.74281e-39	4.06894e-37		ITGA2B	ENSG00000005961	-3.61486	2.77489	204.18	2.55664e-46	6.22988e-44
QSER1	ENSG00000060749	2.53626	7.41482	171.847	2.92208e-39	4.3138e-37		SEC31B	ENSG00000075826	-2.73456	7.08101	203.948	2.87298e-46	6.97273e-44
NFE2L1	ENSG00000082641	2.49961	7.69987	170.517	5.70592e-39	8.34232e-37		ANKRD36B	ENSG00000196912	-2.8903	4.90664	203.424	3.73734e-46	9.03439e-44
HK2	ENSG00000159399	2.50947	7.54099	170.305	6.3483e-39	9.25921e-37		HMGN5	ENSG00000198157	-2.7321	6.73654	201.871	8.15929e-46	1.91886e-43
JOSD1	ENSG00000100221	2.57367	6.84187	169.909	7.74668e-39	1.12179e-36		MINK1	ENSG00000141503	-2.73094	6.81387	201.85	8.24488e-46	1.9315e-43
CHST14	ENSG00000169105	3.07334	4.49088	169.757	8.36149e-39	1.20794e-36		SLC9A3-AS1	ENSG00000225138	-2.75993	6.0489	201.169	1.16048e-45	2.69778e-43
ZC3H12C	ENSG00000149289	3.57692	4.00021	169.456	9.72763e-39	1.39863e-36		GPR135	ENSG00000181619	-3.52822	3.03918	200.857	1.35749e-45	3.14373e-43
IL6ST	ENSG00000134352	2.6732	6.18355	168.913	1.27814e-38	1.82473e-36		LINC00115	ENSG00000225880	-3.40181	2.76706	200.583	1.55778e-45	3.59386e-43
ALG10B	ENSG00000175548	2.6785	6.05006	168.643	1.46391e-38	2.08016e-36		HIST3H2A	ENSG00000181218	-3.05241	3.87301	200.452	1.6641e-45	3.8246e-43
ANTXR1	ENSG00000169604	2.63095	6.67054	168.569	1.51925e-38	2.15375e-36		AL662797.1	ENSG00000272540	-4.77248	1.37328	200.09	1.99629e-45	4.57075e-43
FAM171B	ENSG00000144369	2.85068	5.53376	168.315	1.72655e-38	2.44192e-36		AC133435.1	ENSG00000233597	-5.48119	0.943335	198.592	4.23673e-45	9.55627e-43
SLC16A1	ENSG00000155380	2.45436	8.53682	168.033	1.98972e-38	2.80758e-36		AC234582.1	ENSG00000231064	-4.3755	1.76043	198.516	4.40158e-45	9.89134e-43
TMEM184C	ENSG00000164168	2.62878	6.26696	167.857	2.17359e-38	3.04579e-36		IDSP1	ENSG00000176289	-6.30081	0.848796	198.485	4.47193e-45	1.00123e-42
DDX6	ENSG00000110367	2.49786	7.38592	167.19	3.03969e-38	4.22044e-36		ID3	ENSG00000117318	-2.69068	6.87962	198.355	4.77442e-45	1.06113e-42
AP001486.2	ENSG00000260966	5.32066	3.09441	166.741	3.81015e-38	5.25918e-36		PNN	ENSG00000100941	-2.64718	9.44927	198.17	5.23724e-45	1.15974e-42
CALU	ENSG00000128595	2.48678	7.82964	166.739	3.81382e-38	5.25918e-36		S100A13	ENSG00000189171	-2.79369	5.37716	197.695	6.64974e-45	1.46718e-42
KPNA3	ENSG00000102753	2.5778	6.659	166.425	4.46635e-38	6.13113e-36		HIST1H2BD	ENSG00000158373	-3.01342	3.84028	197.671	6.73204e-45	1.47995e-42
KITLG	ENSG00000049130	3.25618	4.42695	166.387	4.55425e-38	6.23768e-36		RSRP1	ENSG00000117616	-2.77733	5.45842	197.398	7.72089e-45	1.68513e-42
FKBPL	ENSG00000204315	3.065	4.60422	166.117	5.21525e-38	7.08116e-36		CCDC61	ENSG00000104983	-3.08707	3.61202	197.18	8.61605e-45	1.87376e-42
WAPL	ENSG00000062650	2.51854	6.97587	166.117	5.21678e-38	7.08116e-36		AC073869.1	ENSG00000152117	-2.6808	6.95774	196.92	9.81614e-45	2.12712e-42
RAB11FIP2	ENSG00000107560	2.65583	6.24181	165.683	6.48694e-38	8.72716e-36		IDUA	ENSG00000127415	-2.80037	5.09936	196.605	1.15017e-44	2.46186e-42
MEF2A	ENSG00000068305	2.53139	6.89777	165.498	7.11913e-38	9.53539e-36		PDIA2	ENSG00000185615	-2.74699	5.6035	196.601	1.15232e-44	2.46186e-42
SDC4	ENSG00000124145	2.91518	4.86895	165.212	8.22219e-38	1.09404e-35		CCDC40	ENSG00000141519	-2.85101	4.69336	196.069	1.50526e-44	3.20462e-42
PPP3CA	ENSG00000138814	2.54503	6.96204	165.058	8.88591e-38	1.17977e-35		LRRIQ1	ENSG00000133640	-2.85291	4.77182	195.965	1.58614e-44	3.36501e-42
ERBIN	ENSG00000112851	2.57364	6.5519	164.71	1.05854e-37	1.39928e-35		RTEL1-TNFRSF6B	ENSG00000026036	-3.56679	2.5958	195.846	1.68433e-44	3.56085e-42
TST	ENSG00000128311	3.0657	4.54269	164.622	1.10627e-37	1.45765e-35		RNF139-AS1	ENSG00000245149	-3.47963	2.81357	195.474	2.03041e-44	4.27761e-42
MICALL1	ENSG00000100139	2.5346	6.83769	164.62	1.1075e-37	1.45765e-35		ATP6V1C2	ENSG00000143882	-3.37861	3.11856	195.407	2.10021e-44	4.40936e-42
TM9SF3	ENSG00000077147	2.45378	8.01971	164.535	1.15584e-37	1.51798e-35		AC027031.2	ENSG00000254615	-3.04899	3.86986	194.75	2.92109e-44	6.11163e-42
C17ORF80	ENSG00000141219	2.64775	5.98987	164.496	1.1786e-37	1.54452e-35		PCGF1	ENSG00000115289	-2.74557	5.58379	194.561	3.21205e-44	6.67435e-42
CHST11	ENSG00000171310	3.07793	4.44453	164.427	1.22038e-37	1.59079e-35		AARSD1	ENSG00000266967	-3.09603	3.63723	194.099	4.05188e-44	8.3907e-42
PSKH1	ENSG00000159792	2.66285	5.75607	164.425	1.22177e-37	1.59079e-35		TSPYL2	ENSG00000184205	-2.64243	7.44429	193.825	4.64893e-44	9.56183e-42
BRPF3	ENSG00000096070	2.58281	6.3174	164.121	1.42322e-37	1.84912e-35		GTF2H4	ENSG00000213780	-3.56679	2.8451	193.773	4.77352e-44	9.7849e-42
SLC35D1	ENSG00000116704	2.64253	5.80007	163.777	1.69195e-37	2.19357e-35		CWF19L2	ENSG00000152404	-2.67031	6.64593	193.164	6.48111e-44	1.3196e-41
APEX2	ENSG00000169188	2.6863	5.49432	163.598	1.85198e-37	2.39082e-35		AC016394.2	ENSG00000272599	-4.07992	1.89885	193.154	6.51331e-44	1.32172e-41
AGGF1	ENSG00000164252	2.65278	6.18925	163.289	2.16366e-37	2.78136e-35		N/A	ENSG00000182109	-2.7709	5.19961	193.052	6.85605e-44	1.38664e-41
NECTIN1	ENSG00000110400	2.96865	4.57085	163.083	2.39943e-37	3.07142e-35		ISYNA1	ENSG00000105655	-2.64066	7.17589	192.715	8.12307e-44	1.63743e-41
VGLL3	ENSG00000206538	5.87091	2.84103	162.854	2.69166e-37	3.43824e-35		CELF4	ENSG00000101489	-3.21225	3.16638	192.648	8.40171e-44	1.68799e-41
DNAJC3	ENSG00000102580	2.57657	6.49938	162.345	3.47846e-37	4.42465e-35		AP1G2	ENSG00000213983	-2.65652	6.74245	192.296	1.00272e-43	1.99476e-41
PANX1	ENSG00000110218	3.30387	4.18206	162.304	3.54978e-37	4.50592e-35		AL645608.7	ENSG00000272438	-4.07506	1.70199	191.491	1.50251e-43	2.96954e-41
PPP1R10	ENSG00000204569	2.50588	6.41971	161.792	4.59298e-37	5.76975e-35		RN7SL608P	ENSG00000239884	-6.5599	0.572856	191.323	1.63539e-43	3.2067e-41
KIRREL1	ENSG00000183853	2.56613	6.13329	161.776	4.62976e-37	5.80395e-35		SNORD73B	ENSG00000201264	-6.58451	0.434201	191.319	1.63837e-43	3.2067e-41
BACE1	ENSG00000186318	2.68613	5.70839	161.572	5.13031e-37	6.40497e-35		SNHG25	ENSG00000266402	-4.8176	1.21412	189.763	3.58233e-43	6.92223e-41
MLEC	ENSG00000110917	2.41878	7.8347	160.709	7.92134e-37	9.86914e-35		SAPCD1	ENSG00000228727	-3.16438	3.22337	189.582	3.92234e-43	7.55517e-41
GOLPH3L	ENSG00000143457	2.70403	5.67219	160.631	8.23848e-37	1.02432e-34		CHTF18	ENSG00000127586	-2.60806	7.51402	189.566	3.95475e-43	7.59349e-41
RMI1	ENSG00000178966	2.64416	5.69358	160.62	8.28149e-37	1.02757e-34		BX664727.3	ENSG00000240240	-3.77106	2.05609	189.365	4.37455e-43	8.37305e-41
FOXA1	ENSG00000129514	2.80775	5.00526	160.457	8.98921e-37	1.11084e-34		PAQR6	ENSG00000160781	-2.76097	5.09971	188.775	5.88331e-43	1.11903e-40
ZNF518B	ENSG00000178163	2.61224	5.68343	159.478	1.47147e-36	1.80366e-34		HOOK2	ENSG00000095066	-2.64406	6.37138	188.41	7.06842e-43	1.33606e-40
ZNF252P	ENSG00000196922	2.67066	5.51638	157.601	3.78275e-36	4.53594e-34		HOXC9	ENSG00000180806	-2.73699	4.99821	188.204	7.84028e-43	1.47278e-40
CCDC117	ENSG00000159873	2.50308	6.6464	157.415	4.15412e-36	4.95189e-34		TMEM234	ENSG00000160055	-2.71878	5.30719	187.899	9.1401e-43	1.71165e-40
ARHGAP35	ENSG00000160007	2.45362	6.99482	156.654	6.0933e-36	7.23505e-34		SPTBN4	ENSG00000160460	-2.72163	5.22614	187.669	1.026e-42	1.91546e-40
C11ORF95	ENSG00000188070	2.57964	5.66379	156.619	6.20036e-36	7.34779e-34		NDUFA1	ENSG00000125356	-2.63552	6.44971	187.403	1.17301e-42	2.1832e-40
IMPAD1	ENSG00000104331	2.45046	6.97584	156.47	6.68155e-36	7.90259e-34		HOTAIRM1	ENSG00000233429	-2.69915	5.31488	187.368	1.19368e-42	2.21488e-40
CD101	ENSG00000134256	4.69125	2.65684	156.281	7.35058e-36	8.67698e-34		ROBO3	ENSG00000154134	-2.67532	5.68335	186.98	1.45078e-42	2.68371e-40
SLC39A10	ENSG00000196950	2.5882	5.81493	156.075	8.15366e-36	9.60628e-34		PABPC1L	ENSG00000101104	-2.61032	6.91591	186.964	1.46268e-42	2.69752e-40
SLC39A9	ENSG00000029364	2.48764	6.63468	155.741	9.64261e-36	1.12947e-33		GALT	ENSG00000213930	-2.66003	5.94391	186.934	1.48426e-42	2.72901e-40
TWSG1	ENSG00000128791	2.5761	5.78678	155.67	9.99716e-36	1.16874e-33		SH2D3C	ENSG00000095370	-3.06718	3.74315	186.712	1.65996e-42	3.03368e-40
NDST1	ENSG00000070614	2.47781	6.34035	155.663	1.00312e-35	1.17046e-33		AC244197.3	ENSG00000241489	-3.00905	3.58351	185.944	2.44214e-42	4.4232e-40
CLGN	ENSG00000153132	2.44251	7.32966	155.631	1.01912e-35	1.18686e-33		AC132872.2	ENSG00000264548	-4.39062	1.39621	185.355	3.28347e-42	5.85955e-40
ICE1	ENSG00000164151	2.47288	6.59953	155.389	1.15122e-35	1.33302e-33		NR4A1	ENSG00000123358	-2.68641	5.30748	184.672	4.62901e-42	8.21243e-40
MEPCE	ENSG00000146834	2.4995	6.11731	154.58	1.72971e-35	1.99146e-33		RDH10-AS1	ENSG00000250295	-4.34416	1.35131	184.62	4.7513e-42	8.40482e-40
SIK2	ENSG00000170145	2.57027	5.77786	154.374	1.91883e-35	2.20085e-33		GBAP1	ENSG00000160766	-2.90042	4.17441	184.509	5.02337e-42	8.86026e-40
ENTPD7	ENSG00000198018	2.93793	4.67604	154.261	2.03093e-35	2.32503e-33		ASMTL-AS1	ENSG00000236017	-3.14859	3.24254	184.181	5.92347e-42	1.04176e-39
POMGNT2	ENSG00000144647	2.55097	5.5526	154.144	2.15362e-35	2.45622e-33		SCARNA13	ENSG00000252481	-3.93247	1.7079	183.924	6.74102e-42	1.18211e-39
FOXM1	ENSG00000111206	2.37767	7.41323	153.901	2.43397e-35	2.77075e-33		RBM25	ENSG00000119707	-2.54086	9.036	183.737	7.40525e-42	1.29485e-39
GPR180	ENSG00000152749	2.47535	6.80754	153.866	2.47764e-35	2.81518e-33		KCNH1-IT1	ENSG00000234233	-10.0495	0.268769	183.573	8.04317e-42	1.40235e-39
KAT2B	ENSG00000114166	2.8726	5.04143	153.757	2.61758e-35	2.96863e-33		IPO9-AS1	ENSG00000231871	-3.61631	2.04113	183.287	9.28354e-42	1.61046e-39
CCDC47	ENSG00000108588	2.41604	7.55375	153.466	3.0292e-35	3.42904e-33		HAGHL	ENSG00000103253	-2.87496	3.91933	182.24	1.572e-41	2.70202e-39
NRIP1	ENSG00000180530	2.56159	5.80366	153.443	3.06531e-35	3.46346e-33		CHMP4BP1	ENSG00000258469	-4.30495	1.30812	182.128	1.66292e-41	2.8422e-39
EFCAB14	ENSG00000159658	2.53863	6.20869	152.614	4.65258e-35	5.21802e-33		AL096701.1	ENSG00000214093	-7.72509	0.309368	181.903	1.86148e-41	3.17262e-39
CNOT6L	ENSG00000138767	2.51931	6.08699	152.524	4.86825e-35	5.42979e-33		AC092384.3	ENSG00000261226	-4.60351	1.19929	181.667	2.09621e-41	3.56267e-39
RPRD2	ENSG00000163125	2.39888	6.82839	152.228	5.64836e-35	6.27681e-33		AC132872.1	ENSG00000260563	-3.11114	3.17827	181.436	2.35449e-41	3.99047e-39
RAP2A	ENSG00000125249	2.40996	6.98939	152.103	6.01683e-35	6.66189e-33		ANKRD20A1	ENSG00000260691	-5.86494	0.599668	181.398	2.4003e-41	4.05678e-39
USP9Y	ENSG00000114374	3.40619	4.20216	152.098	6.0298e-35	6.66408e-33		AL591767.3	ENSG00000259155	-7.72573	0.272241	180.894	3.09169e-41	5.21079e-39
UHRF1	ENSG00000276043	2.52027	5.97279	151.619	7.67408e-35	8.41998e-33		NEIL1	ENSG00000140398	-2.59273	6.07417	180.687	3.43087e-41	5.75049e-39
LMAN1	ENSG00000074695	2.3566	7.83878	151.183	9.56012e-35	1.04327e-32		HES1	ENSG00000114315	-2.54734	7.02972	180.459	3.84845e-41	6.43264e-39
LCMT2	ENSG00000168806	3.22019	3.92195	150.792	1.16377e-34	1.26544e-32		GATA6-AS1	ENSG00000266010	-3.74155	2.01321	180.345	4.07437e-41	6.79154e-39
MED29	ENSG00000063322	2.44297	6.28586	150.475	1.36532e-34	1.48195e-32		GRB14	ENSG00000115290	-2.92208	4.1091	180.305	4.15817e-41	6.90641e-39
YTHDF2	ENSG00000198492	2.29976	8.37923	150.082	1.66322e-34	1.79246e-32		RABGGTB	ENSG00000137955	-2.54636	7.62232	180.136	4.52567e-41	7.48216e-39
KEAP1	ENSG00000079999	2.41253	6.36084	150.053	1.6878e-34	1.81573e-32		SNORD104	ENSG00000199753	-5.20436	1.06673	179.696	5.6459e-41	9.25851e-39
NAA30	ENSG00000139977	2.47915	6.01387	150.027	1.71038e-34	1.83677e-32		PPP1R3E	ENSG00000235194	-2.59949	6.08215	179.435	6.43697e-41	1.0499e-38
TMEM201	ENSG00000188807	2.43642	6.03482	149.736	1.9804e-34	2.11953e-32		SNHG6	ENSG00000245910	-2.54557	7.30854	179.419	6.49043e-41	1.05578e-38
DUSP7	ENSG00000164086	2.70879	4.77417	149.191	2.60517e-34	2.77313e-32		CCDC150	ENSG00000144395	-2.57412	6.4217	178.541	1.00916e-40	1.62415e-38
TXNDC11	ENSG00000153066	2.49798	5.64312	148.76	3.23593e-34	3.42653e-32		EIF2B5	ENSG00000145191	-2.57077	6.30754	178.08	1.27259e-40	2.03731e-38
B4GALT1	ENSG00000086062	2.43769	6.32599	148.726	3.29236e-34	3.47591e-32		AC131009.4	ENSG00000279283	-4.95778	0.872142	177.903	1.39096e-40	2.21513e-38
LATS2	ENSG00000150457	2.82146	4.44317	148.725	3.29402e-34	3.47591e-32		SLC22A31	ENSG00000259803	-2.87599	3.79223	177.381	1.80871e-40	2.85791e-38
AC015813.6	ENSG00000279207	3.05424	3.83906	148.524	3.64374e-34	3.83161e-32		COL27A1	ENSG00000196739	-2.57075	5.83872	176.267	3.16657e-40	4.93912e-38
VSTM4	ENSG00000165633	2.88875	4.23956	148.36	3.95718e-34	4.13256e-32		RPL17	ENSG00000265681	-2.5294	6.80255	175.83	3.94509e-40	6.12195e-38
SLC30A1	ENSG00000170385	2.50467	5.64035	148.279	4.12205e-34	4.29734e-32		ASH1L-AS1	ENSG00000235919	-3.66553	2.25902	175.309	5.12499e-40	7.91244e-38
SEC61A1	ENSG00000058262	2.28053	8.60407	148.114	4.47872e-34	4.65727e-32		AC074117.1	ENSG00000234072	-2.65487	4.8954	174.526	7.59939e-40	1.16732e-37
ZNF585B	ENSG00000245680	2.83571	4.79003	148.113	4.48265e-34	4.65727e-32		NBEAL2	ENSG00000160796	-2.55005	6.05114	174.413	8.04171e-40	1.23215e-37
CANT1	ENSG00000171302	2.47871	5.96166	148.045	4.63758e-34	4.81e-32		AKAP9	ENSG00000127914	-2.47639	8.34768	174.367	8.23067e-40	1.25162e-37
MEGF9	ENSG00000106780	2.53187	5.70389	148.011	4.71833e-34	4.88541e-32		FSD1	ENSG00000105255	-2.58137	5.73526	174.079	9.51292e-40	1.44299e-37
COL4A2	ENSG00000134871	2.34083	7.05134	147.698	5.52194e-34	5.65953e-32		AL031727.1	ENSG00000226396	-3.80461	1.71891	173.321	1.39254e-39	2.1018e-37
ANKEF1	ENSG00000132623	3.11106	4.18334	147.689	5.54879e-34	5.67745e-32		AL353622.1	ENSG00000270605	-2.93382	3.39695	173.285	1.41845e-39	2.13559e-37
USP1	ENSG00000162607	2.27058	9.05924	147.267	6.86089e-34	6.99637e-32		SNORD3A	ENSG00000263934	-5.5674	0.52519	173.227	1.46016e-39	2.19295e-37
AAR2	ENSG00000131043	2.50927	5.57895	146.961	8.00194e-34	8.13263e-32		HSPB1	ENSG00000106211	-2.49024	7.0107	172.937	1.6892e-39	2.53068e-37
ADM2	ENSG00000128165	2.91782	4.22272	146.575	9.72009e-34	9.82944e-32		AC027290.2	ENSG00000280138	-3.58046	2.19649	172.779	1.82867e-39	2.73287e-37
GXYLT1	ENSG00000151233	2.43918	6.30961	146.571	9.73726e-34	9.83042e-32		FBXL2	ENSG00000153558	-2.91174	3.91002	172.692	1.9105e-39	2.84815e-37
RIMS4	ENSG00000101098	2.49455	5.58541	146.445	1.03781e-33	1.04599e-31		NPIPB5	ENSG00000243716	-3.26048	2.57999	171.905	2.83932e-39	4.20185e-37
GNAZ	ENSG00000128266	2.72894	4.92759	146.372	1.07676e-33	1.08167e-31		HSPA8	ENSG00000109971	-2.43497	10.7067	171.18	4.08673e-39	6.01851e-37
RASSF8	ENSG00000123094	2.58126	5.50425	146.163	1.19621e-33	1.19967e-31		AP000593.3	ENSG00000255843	-5.76115	0.519575	171.06	4.34274e-39	6.38004e-37
PEX12	ENSG00000108733	3.32317	3.5659	145.937	1.34011e-33	1.33516e-31		ADAMTS1	ENSG00000154734	-2.43848	8.82121	170.545	5.62502e-39	8.24391e-37
TRIB3	ENSG00000101255	2.29094	7.78302	145.915	1.35469e-33	1.34747e-31		NOXA1	ENSG00000188747	-2.61065	5.05021	170.208	6.66272e-39	9.69449e-37
MSH6	ENSG00000116062	2.29266	7.74183	145.864	1.38999e-33	1.38032e-31		LIX1L-AS1	ENSG00000234222	-3.97248	1.43251	170.137	6.90544e-39	1.00236e-36
CPSF6	ENSG00000111605	2.32376	7.18359	145.371	1.78158e-33	1.75768e-31		KAT2A	ENSG00000108773	-2.44257	7.94985	169.646	8.83941e-39	1.27395e-36
NOMO2	ENSG00000185164	2.6306	5.30113	144.993	2.15543e-33	2.11962e-31		SRGAP3-AS3	ENSG00000227929	-7.59002	0.105674	169.101	1.16289e-38	1.66804e-36
AEN	ENSG00000181026	2.32546	6.80548	144.864	2.29958e-33	2.25772e-31		AP001107.9	ENSG00000255468	-3.2735	2.55882	169.087	1.17105e-38	1.67579e-36
FAM169A	ENSG00000198780	2.72709	5.20951	144.56	2.68028e-33	2.61877e-31		AC004148.2	ENSG00000263272	-2.70676	4.18286	168.849	1.32004e-38	1.88012e-36
NCOA4	ENSG00000266412	2.3504	7.04445	144.526	2.7265e-33	2.65965e-31		SYCP2L	ENSG00000153157	-3.00993	3.3922	167.97	2.05416e-38	2.89054e-36
SLC25A46	ENSG00000164209	2.43947	6.35205	144.129	3.32953e-33	3.22715e-31		HSPA6	ENSG00000173110	-3.44969	2.03366	167.966	2.05804e-38	2.89054e-36
MED1	ENSG00000125686	2.34555	7.05538	144.059	3.44868e-33	3.3373e-31		RPL22L1	ENSG00000163584	-2.47155	7.0048	167.576	2.5045e-38	3.5014e-36
PRMT6	ENSG00000198890	2.44122	5.90254	143.858	3.81701e-33	3.68198e-31		AC107375.1	ENSG00000259891	-3.15965	3.25864	167.502	2.59934e-38	3.62564e-36
CERK	ENSG00000100422	2.36016	6.64592	143.679	4.17641e-33	4.02228e-31		METTL3	ENSG00000165819	-2.44518	7.15013	167.486	2.61984e-38	3.64584e-36
PSEN1	ENSG00000080815	2.38689	6.47624	143.595	4.35742e-33	4.18996e-31		RAD52	ENSG00000002016	-2.53039	5.59686	167.026	3.30162e-38	4.57364e-36
TUBB4B	ENSG00000188229	2.23551	8.5948	143.538	4.48293e-33	4.29702e-31		DDX39A	ENSG00000123136	-2.42413	7.61296	166.563	4.16842e-38	5.73512e-36
STAU1	ENSG00000124214	2.29159	7.37841	143.516	4.53397e-33	4.3391e-31		FAM216A	ENSG00000204856	-2.55687	5.92479	166.269	4.83261e-38	6.60402e-36
SMPD1	ENSG00000166311	2.69496	4.59177	143.464	4.65451e-33	4.44744e-31		CSAD	ENSG00000139631	-2.52541	5.34272	166.238	4.90718e-38	6.69086e-36
KIAA0232	ENSG00000170871	2.45284	5.92988	143.453	4.68005e-33	4.46481e-31		PPP1R32	ENSG00000162148	-2.9584	3.17574	166.074	5.33095e-38	7.21999e-36
MAN1A1	ENSG00000111885	2.61441	5.23053	143.365	4.89186e-33	4.65956e-31		AC004471.1	ENSG00000223461	-3.95411	1.38302	165.995	5.54612e-38	7.49467e-36
BCL2L1	ENSG00000171552	2.70726	4.59728	143.241	5.20523e-33	4.94252e-31		HES4	ENSG00000188290	-2.40797	8.09641	165.796	6.13091e-38	8.26651e-36
BLOC1S3	ENSG00000189114	2.66128	4.61908	142.713	6.79014e-33	6.40734e-31		PDLIM7	ENSG00000196923	-2.50312	5.63909	165.545	6.95297e-38	9.33344e-36
CBLL1	ENSG00000105879	2.60341	5.15051	142.679	6.90955e-33	6.50989e-31		WDR60	ENSG00000126870	-2.42981	7.05916	165.435	7.35168e-38	9.82518e-36
PRSS23	ENSG00000150687	2.44658	5.75811	142.576	7.27569e-33	6.84423e-31		RNU6-407P	ENSG00000202150	-7.54016	0.0776369	165.348	7.67974e-38	1.02411e-35
ZBTB39	ENSG00000166860	2.47246	5.53699	142.451	7.74885e-33	7.25558e-31		LINC01876	ENSG00000226383	-3.82237	1.84689	164.909	9.57376e-38	1.26831e-35
MEX3D	ENSG00000181588	2.50616	5.22204	142.167	8.93861e-33	8.33103e-31		MIR503HG	ENSG00000223749	-2.58084	4.79629	164.491	1.18143e-37	1.54489e-35
ADAM10	ENSG00000137845	2.41939	6.25176	142.063	9.42013e-33	8.76391e-31		KLF6	ENSG00000067082	-2.40642	7.4943	163.685	1.7727e-37	2.29336e-35
FAM57A	ENSG00000167695	2.43138	5.63661	142.061	9.43195e-33	8.76391e-31		CPNE7	ENSG00000178773	-2.55293	4.88656	163.443	2.00172e-37	2.57865e-35
SERTAD1	ENSG00000197019	3.05376	3.57156	141.958	9.93327e-33	9.21561e-31		KCTD19	ENSG00000168676	-2.51042	5.40483	163.259	2.19551e-37	2.81633e-35
ARL4D	ENSG00000175906	3.09072	3.78933	141.952	9.96071e-33	9.22696e-31		AC027243.1	ENSG00000259514	-3.58106	1.85456	162.607	3.04782e-37	3.88501e-35
PRDM11	ENSG00000019485	3.20697	3.67918	141.826	1.06159e-32	9.81887e-31		SNORD6	ENSG00000202314	-5.68877	0.503749	162.184	3.77147e-37	4.77733e-35
ZNF574	ENSG00000105732	2.50721	5.10375	141.605	1.18649e-32	1.09574e-30		AC004908.2	ENSG00000272812	-3.30851	2.12763	162.168	3.80165e-37	4.80552e-35
YIPF5	ENSG00000145817	2.5328	5.48806	141.592	1.1941e-32	1.1011e-30		DNM1	ENSG00000106976	-2.40795	6.9345	162.163	3.81091e-37	4.80721e-35
JAG1	ENSG00000101384	3.36355	3.41808	141.586	1.19811e-32	1.10311e-30		IDI1	ENSG00000067064	-2.40419	6.95589	161.816	4.53796e-37	5.71247e-35
TIGAR	ENSG00000078237	2.64952	4.85604	141.46	1.27645e-32	1.16992e-30		AP000525.1	ENSG00000272872	-3.19022	2.72804	161.748	4.6969e-37	5.87596e-35
NOTCH3	ENSG00000074181	2.79694	4.69016	141.219	1.44098e-32	1.31872e-30		AL133215.2	ENSG00000273162	-3.96671	1.6921	160.594	8.39005e-37	1.03891e-34
TACC1	ENSG00000147526	2.40299	6.30957	141.213	1.4453e-32	1.32069e-30		AGAP9	ENSG00000204172	-2.45338	5.5837	160.145	1.05193e-36	1.29654e-34
SLC30A4	ENSG00000104154	2.56216	5.35856	141.201	1.45444e-32	1.32505e-30		TNFRSF13C	ENSG00000159958	-2.63699	4.19903	160.142	1.05347e-36	1.29654e-34
UMPS	ENSG00000114491	2.39805	5.97786	140.809	1.77112e-32	1.60392e-30		IP6K2	ENSG00000068745	-2.3722	7.42332	159.62	1.36965e-36	1.68225e-34
G3BP2	ENSG00000138757	2.26116	7.5602	140.355	2.22649e-32	2.00434e-30		COLQ	ENSG00000206561	-3.28222	2.57882	159.255	1.64562e-36	2.01306e-34
ZDHHC5	ENSG00000156599	2.33062	6.52668	140.33	2.25467e-32	2.02488e-30		AC013394.1	ENSG00000279765	-4.70109	0.697345	159.121	1.76089e-36	2.14974e-34
NAT8L	ENSG00000185818	2.33285	6.1119	140.329	2.25598e-32	2.02488e-30		ZNF76	ENSG00000065029	-2.41891	6.11475	159.102	1.77788e-36	2.16612e-34
RRP1B	ENSG00000160208	2.22048	8.48743	140.299	2.29035e-32	2.05269e-30		DNAJC2	ENSG00000105821	-2.37631	7.23222	159.048	1.82656e-36	2.22097e-34
RAB22A	ENSG00000124209	2.46133	5.72781	140.251	2.34592e-32	2.0963e-30		NOP14-AS1	ENSG00000249673	-2.71383	4.04334	158.639	2.24372e-36	2.72275e-34
SLC10A3	ENSG00000126903	2.70553	4.49882	140.184	2.42708e-32	2.16563e-30		ISG15	ENSG00000187608	-2.64339	4.04821	158.431	2.49191e-36	3.01789e-34
BACH1	ENSG00000156273	2.35951	6.23427	140.101	2.53032e-32	2.25113e-30		KIFC2	ENSG00000167702	-2.38824	6.49882	158.147	2.87386e-36	3.47353e-34
NTN1	ENSG00000065320	2.39547	5.66322	140.072	2.56674e-32	2.28019e-30		U2AF1L4	ENSG00000161265	-2.81064	3.30693	158.095	2.95009e-36	3.55858e-34
ITPRIPL2	ENSG00000205730	2.50319	5.39192	139.948	2.73325e-32	2.41749e-30		PROCA1	ENSG00000167525	-2.51593	4.89973	158.018	3.06651e-36	3.69168e-34
CPTP	ENSG00000224051	2.75639	4.45733	139.782	2.97104e-32	2.61637e-30		AC007292.1	ENSG00000267980	-4.59833	0.850387	157.684	3.62801e-36	4.359e-34
ITGB1	ENSG00000150093	2.30515	6.98631	139.414	3.57601e-32	3.13547e-30		AC009065.8	ENSG00000261663	-3.19164	2.41035	157.517	3.94663e-36	4.72311e-34
PRNP	ENSG00000171867	2.37005	6.15933	139.402	3.59748e-32	3.14974e-30		DCST2	ENSG00000163354	-2.76291	3.39752	157.46	4.06113e-36	4.85057e-34
ARHGAP31	ENSG00000031081	3.49907	3.29918	138.955	4.50538e-32	3.93329e-30		SNHG1	ENSG00000255717	-2.33441	8.78865	157.198	4.63349e-36	5.51249e-34
FRS2	ENSG00000166225	2.5327	5.21038	138.429	5.87294e-32	5.09058e-30		AL050341.2	ENSG00000259943	-2.72238	3.96095	155.862	9.07286e-36	1.06685e-33
STEAP2	ENSG00000157214	2.36239	6.30916	138.388	5.99558e-32	5.18947e-30		HYPK	ENSG00000242028	-3.04776	2.50474	155.779	9.46063e-36	1.1103e-33
EIF4G1	ENSG00000114867	2.19005	8.88875	138.215	6.54043e-32	5.64496e-30		ARHGEF4	ENSG00000136002	-2.40803	5.71551	155.584	1.04354e-35	1.21296e-33
ARF6	ENSG00000165527	2.215	7.68562	138.052	7.10088e-32	6.11997e-30		AC005086.1	ENSG00000261535	-5.87354	0.19917	155.446	1.11883e-35	1.29799e-33
ZNF829	ENSG00000185869	2.80035	4.45877	137.987	7.33409e-32	6.312e-30		NOL3	ENSG00000140939	-2.47802	4.89557	155.234	1.24442e-35	1.4382e-33
RBM47	ENSG00000163694	3.25637	3.7459	137.72	8.38938e-32	7.1998e-30		NPIPB4	ENSG00000185864	-2.82688	3.27244	154.761	1.57878e-35	1.82115e-33
CBLN3	ENSG00000139899	6.04425	2.05251	137.637	8.74817e-32	7.48654e-30		SFI1	ENSG00000198089	-2.3858	6.11061	154.569	1.73897e-35	1.99834e-33
RRM2B	ENSG00000048392	2.38498	6.11962	137.547	9.15627e-32	7.82474e-30		RPL31	ENSG00000071082	-2.29867	10.9684	154.223	2.07011e-35	2.36542e-33
SHOC2	ENSG00000108061	2.44487	5.6037	137.444	9.64233e-32	8.22853e-30		NPIPP1	ENSG00000188599	-2.6754	3.60916	153.269	3.3455e-35	3.77302e-33
B3GNT2	ENSG00000170340	2.83434	4.36523	137.438	9.67113e-32	8.24152e-30		CR381670.1	ENSG00000278931	-3.10064	2.38307	153.209	3.44855e-35	3.88201e-33
ZBTB2	ENSG00000181472	2.40782	5.48766	136.853	1.29866e-31	1.10204e-29		THAP9-AS1	ENSG00000251022	-2.30161	8.22814	152.645	4.57912e-35	5.14515e-33
PNPLA8	ENSG00000135241	2.67304	5.0571	136.474	1.57151e-31	1.32801e-29		MT2A	ENSG00000125148	-2.47659	4.64806	152.558	4.784e-35	5.35553e-33
RBM38	ENSG00000132819	2.40284	5.45361	136.137	1.86251e-31	1.56304e-29		AL118516.1	ENSG00000260708	-3.10391	2.36295	152.543	4.82124e-35	5.38727e-33
ICMT	ENSG00000116237	2.25978	7.02389	136.083	1.91316e-31	1.60258e-29		TSC22D3	ENSG00000157514	-2.29107	8.82712	152.273	5.52177e-35	6.1474e-33
N/A	ENSG00000231025	2.66612	4.39514	136.082	1.91491e-31	1.60258e-29		PSRC1	ENSG00000134222	-2.38549	5.65137	152.209	5.70489e-35	6.32805e-33
UBE4A	ENSG00000110344	2.43137	6.10517	135.997	1.99787e-31	1.66971e-29		MMP25	ENSG00000008516	-2.73409	3.28107	151.98	6.40073e-35	7.06117e-33
CHURC1	ENSG00000258289	2.69472	4.92421	135.907	2.09114e-31	1.74525e-29		ATXN7L2	ENSG00000162650	-2.40183	5.32271	151.673	7.4704e-35	8.22625e-33
AMOTL1	ENSG00000166025	2.26386	6.66854	135.543	2.51201e-31	2.08789e-29		RCCD1	ENSG00000166965	-2.33751	6.52697	151.635	7.61377e-35	8.36894e-33
ZNF329	ENSG00000181894	2.71326	4.37321	135.346	2.77334e-31	2.2988e-29		RN7SL15P	ENSG00000264573	-7.43499	-0.164685	151.258	9.20294e-35	1.00792e-32
MARCH8	ENSG00000165406	2.55793	5.02324	135.326	2.80207e-31	2.31945e-29		LARP7	ENSG00000174720	-2.31181	7.3253	151.231	9.32809e-35	1.01979e-32
ZKSCAN2	ENSG00000155592	2.43375	5.37566	135.262	2.89306e-31	2.38825e-29		RBM5	ENSG00000003756	-2.2875	8.1626	150.82	1.14772e-34	1.25023e-32
RALGPS2	ENSG00000116191	2.42073	5.85565	135.171	3.02931e-31	2.49733e-29		CLASRP	ENSG00000104859	-2.30087	7.16093	150.247	1.53113e-34	1.65895e-32
SSR1	ENSG00000124783	2.20775	7.70875	135.14	3.0763e-31	2.53263e-29		SLC6A6	ENSG00000131389	-2.69397	4.24457	150.162	1.59776e-34	1.72806e-32
LRIF1	ENSG00000121931	2.41951	5.45255	135.046	3.22597e-31	2.64866e-29		PTTG1	ENSG00000164611	-2.344	6.24161	150.156	1.60274e-34	1.73036e-32
ZNHIT2	ENSG00000174276	2.72548	4.0719	135.012	3.28122e-31	2.68674e-29		AL021707.8	ENSG00000273096	-5.34907	0.36003	149.735	1.98067e-34	2.11953e-32
EFNB2	ENSG00000125266	2.5794	4.9002	134.997	3.30679e-31	2.7004e-29		COX6B1	ENSG00000126267	-2.31047	6.90469	149.658	2.05901e-34	2.19948e-32
CERS6	ENSG00000172292	2.43343	5.93757	134.952	3.38299e-31	2.75891e-29		AC009533.1	ENSG00000111788	-2.33266	6.04839	149.278	2.49352e-34	2.65895e-32
GRPEL2	ENSG00000164284	2.25098	6.77983	134.779	3.69073e-31	3.00181e-29		AC010973.2	ENSG00000244151	-3.26807	1.89922	148.918	2.989e-34	3.17613e-32
SLC7A5	ENSG00000103257	2.1544	8.95879	134.7	3.84104e-31	3.11988e-29		ZC3H6	ENSG00000188177	-2.37755	5.47564	148.828	3.12766e-34	3.31767e-32
MGAT2	ENSG00000168282	5.18422	2.24321	134.446	4.36334e-31	3.52994e-29		NME3	ENSG00000103024	-2.33172	5.93129	148.677	3.37455e-34	3.5547e-32
CCDC127	ENSG00000164366	2.43382	5.25752	134.276	4.75546e-31	3.83184e-29		ANKRD26	ENSG00000107890	-2.29139	7.11581	148.467	3.75043e-34	3.93698e-32
FOLH1	ENSG00000086205	2.69732	4.97062	134.24	4.84225e-31	3.89143e-29		HOXA4	ENSG00000197576	-2.54457	3.86821	148.396	3.88633e-34	4.07259e-32
OSBPL8	ENSG00000091039	2.32366	6.41967	134.013	5.42792e-31	4.34485e-29		KHDC4	ENSG00000132680	-2.26729	8.35758	148.382	3.91477e-34	4.09532e-32
USP37	ENSG00000135913	2.61902	5.21113	134.003	5.45474e-31	4.36056e-29		SARS2	ENSG00000104835	-2.90806	2.74957	147.984	4.78231e-34	4.94322e-32
SGMS2	ENSG00000164023	2.47783	5.2083	133.964	5.56441e-31	4.44238e-29		AC092683.1	ENSG00000230606	-2.77409	3.24324	147.863	5.08226e-34	5.24432e-32
FEM1B	ENSG00000169018	2.16773	8.21189	133.6	6.68292e-31	5.30047e-29		TMEM145	ENSG00000167619	-2.71136	3.25209	147.837	5.14943e-34	5.30461e-32
ZNF551	ENSG00000204519	2.88265	4.03792	133.439	7.24876e-31	5.7268e-29		CAHM	ENSG00000270419	-3.8413	1.25325	147.79	5.27366e-34	5.42338e-32
CKAP4	ENSG00000136026	2.20473	7.07128	133.337	7.62896e-31	6.01934e-29		AC008894.3	ENSG00000279198	-3.04299	2.2798	147.763	5.34583e-34	5.48829e-32
SOS1	ENSG00000115904	2.28553	6.52823	133.282	7.84309e-31	6.18026e-29		TUBG2	ENSG00000037042	-2.38004	5.21357	147.373	6.50355e-34	6.64314e-32
AFF2	ENSG00000155966	2.93109	4.06763	133.2	8.17278e-31	6.43169e-29		APRT	ENSG00000198931	-2.27138	7.44257	147.247	6.92934e-34	7.05432e-32
GNA13	ENSG00000120063	2.23259	6.99469	133.185	8.23576e-31	6.47286e-29		AC002558.1	ENSG00000239291	-6.09398	0.0222511	146.917	8.18271e-34	8.30244e-32
SLC1A4	ENSG00000115902	2.3282	5.74524	132.909	9.46688e-31	7.42123e-29		CC2D1A	ENSG00000132024	-2.27918	6.90206	146.866	8.39555e-34	8.50418e-32
MCFD2	ENSG00000180398	2.20509	7.49823	132.86	9.70334e-31	7.59677e-29		AC020904.2	ENSG00000273654	-3.16966	2.42218	146.395	1.06396e-33	1.07057e-31
ZNF416	ENSG00000083817	3.2023	3.49516	132.633	1.08778e-30	8.4834e-29		DXO	ENSG00000204348	-2.31104	5.98491	146.08	1.24727e-33	1.24881e-31
LLPH	ENSG00000139233	2.53134	4.9435	132.624	1.09272e-30	8.50871e-29		FBXL19-AS1	ENSG00000260852	-2.55172	4.88744	146.028	1.28014e-33	1.27961e-31
BAG5	ENSG00000166170	2.22239	6.64241	132.561	1.12799e-30	8.76321e-29		AC084125.2	ENSG00000255182	-2.60772	3.67258	146.015	1.28861e-33	1.28596e-31
ETV3	ENSG00000117036	2.30839	5.99245	132.429	1.20533e-30	9.3521e-29		AD001527.1	ENSG00000270760	-6.08468	0.0558007	145.804	1.43268e-33	1.42039e-31
ARL4C	ENSG00000188042	2.21187	6.86226	132.406	1.21933e-30	9.44867e-29		TBKBP1	ENSG00000198933	-2.35952	5.19245	145.789	1.44364e-33	1.42892e-31
MINPP1	ENSG00000107789	2.38419	5.61558	132.314	1.27712e-30	9.87122e-29		PRC1-AS1	ENSG00000258725	-3.66483	1.2572	145.641	1.5552e-33	1.53684e-31
ZC3H10	ENSG00000135482	2.5942	4.56968	132.184	1.36385e-30	1.05148e-28		PIGZ	ENSG00000119227	-2.72265	3.22822	145.275	1.86993e-33	1.84185e-31
ADCK2	ENSG00000133597	2.23877	6.61398	131.896	1.57639e-30	1.21073e-28		EFEMP2	ENSG00000172638	-3.00988	2.43766	144.714	2.47973e-33	2.43065e-31
TXNDC5	ENSG00000239264	3.02536	3.59516	131.791	1.6624e-30	1.27356e-28		AL807757.2	ENSG00000236095	-5.76216	0.107626	144.615	2.6071e-33	2.55138e-31
ZNF181	ENSG00000197841	2.65357	4.50936	131.719	1.72342e-30	1.31699e-28		MATK	ENSG00000007264	-2.38052	5.01925	144.426	2.86711e-33	2.79233e-31
ASB7	ENSG00000183475	2.42168	5.44617	131.555	1.87228e-30	1.42894e-28		FAM27E3	ENSG00000274026	-2.86081	2.76773	144.367	2.95374e-33	2.87209e-31
IRS1	ENSG00000169047	3.06646	3.71634	131.518	1.90781e-30	1.45423e-28		MT1X	ENSG00000187193	-2.70315	3.09256	144.216	3.18727e-33	3.0942e-31
ACAP2	ENSG00000114331	2.284	6.7436	131.406	2.01846e-30	1.53471e-28		ANKRD20A5P	ENSG00000186481	-2.70927	3.21388	143.9	3.73686e-33	3.61041e-31
SPIN1	ENSG00000106723	2.18658	7.36879	131.295	2.13395e-30	1.62049e-28		HDAC6	ENSG00000094631	-2.2502	7.08567	143.574	4.40385e-33	4.22791e-31
NUAK1	ENSG00000074590	2.89956	3.9259	131.291	2.13798e-30	1.62152e-28		MSMO1	ENSG00000052802	-2.2629	6.52271	143.253	5.17607e-33	4.92254e-31
CLSTN2	ENSG00000158258	3.06195	3.99865	131.224	2.21233e-30	1.67582e-28		AL928654.4	ENSG00000279495	-3.15139	2.12517	143.148	5.45669e-33	5.1732e-31
ABCC4	ENSG00000125257	2.26539	6.59706	131.034	2.43426e-30	1.83934e-28		ATF3	ENSG00000162772	-2.2105	9.56938	143.092	5.61265e-33	5.31276e-31
EGLN1	ENSG00000135766	2.22301	6.56734	130.998	2.47889e-30	1.86841e-28		RPL39	ENSG00000198918	-2.21266	9.15204	142.82	6.43407e-33	6.0808e-31
KLF12	ENSG00000118922	2.26114	6.28805	130.72	2.85182e-30	2.14417e-28		MMP17	ENSG00000198598	-3.26822	1.94517	142.569	7.3028e-33	6.8591e-31
ATF6	ENSG00000118217	2.21431	7.14004	130.636	2.97498e-30	2.23123e-28		AC004034.1	ENSG00000262482	-5.45693	0.460642	142.506	7.53701e-33	7.06813e-31
TMEM104	ENSG00000109066	2.63124	4.38215	130.372	3.39769e-30	2.54512e-28		N/A	ENSG00000277048	-2.22496	7.33645	142.412	7.90183e-33	7.38742e-31
S1PR3	ENSG00000213694	3.84529	2.9125	130.135	3.82854e-30	2.86432e-28		AL355987.4	ENSG00000273066	-2.70184	3.24511	142.201	8.78905e-33	8.20424e-31
DSC2	ENSG00000134755	2.28939	6.07787	130.059	3.97723e-30	2.96825e-28		NDUFA13	ENSG00000186010	-2.36628	4.74159	141.541	1.22504e-32	1.12514e-30
FLT1	ENSG00000102755	2.79434	4.05562	129.673	4.83076e-30	3.5964e-28		AC011498.3	ENSG00000267255	-7.2868	-0.198469	141.54	1.22574e-32	1.12514e-30
CD83	ENSG00000112149	3.25828	3.30432	129.617	4.97018e-30	3.69566e-28		BEX5	ENSG00000184515	-2.34334	4.99056	141.206	1.45073e-32	1.32366e-30
KHNYN	ENSG00000100441	2.28743	6.2056	129.598	5.01778e-30	3.72649e-28		THOC6	ENSG00000131652	-2.29862	5.65828	141.173	1.47458e-32	1.34138e-30
ZNF275	ENSG00000063587	2.25787	6.19736	129.414	5.50409e-30	4.08265e-28		FAM86B3P	ENSG00000173295	-2.59911	3.90279	141.112	1.52057e-32	1.38115e-30
SLC12A2	ENSG00000064651	2.34802	5.75084	129.345	5.69869e-30	4.22183e-28		TTLL3	ENSG00000214021	-2.25908	6.13	140.949	1.65078e-32	1.49718e-30
RBBP6	ENSG00000122257	2.11871	8.32804	129.34	5.71504e-30	4.22878e-28		CYP4F32P	ENSG00000223564	-3.25073	1.70192	140.717	1.85502e-32	1.6774e-30
HACD2	ENSG00000206527	2.24633	6.53266	129.242	6.00394e-30	4.43714e-28		AC010976.1	ENSG00000231731	-3.3001	1.78091	140.714	1.85798e-32	1.67758e-30
INHBB	ENSG00000163083	3.76373	2.64077	128.464	8.88418e-30	6.4634e-28		TBX2-AS1	ENSG00000267280	-2.59675	3.32167	140.437	2.13631e-32	1.92601e-30
LCA5	ENSG00000135338	2.92364	3.95496	128.384	9.25195e-30	6.71486e-28		CDK11A	ENSG00000008128	-2.67111	3.12329	140.281	2.31073e-32	2.0679e-30
KCTD2	ENSG00000180901	2.37278	5.39543	128.206	1.01175e-29	7.30806e-28		SNHG3	ENSG00000242125	-2.22483	7.01774	140.163	2.45176e-32	2.18444e-30
MOSPD1	ENSG00000101928	2.39057	5.54208	128.099	1.06797e-29	7.69586e-28		AC139256.2	ENSG00000270580	-2.93178	2.4992	140.057	2.58608e-32	2.29401e-30
ZSWIM5	ENSG00000162415	2.91845	3.78295	127.734	1.28356e-29	9.21656e-28		DDX12P	ENSG00000214826	-2.243	6.27057	139.979	2.69015e-32	2.38284e-30
HUNK	ENSG00000142149	2.42064	5.16607	127.648	1.34035e-29	9.60162e-28		SNORA75	ENSG00000206885	-6.05294	0.050508	139.883	2.82291e-32	2.49316e-30
NECTIN3	ENSG00000177707	2.42695	5.14682	127.444	1.48519e-29	1.06017e-27		AC018638.4	ENSG00000243302	-2.49248	3.89016	139.815	2.92254e-32	2.5774e-30
PDZD8	ENSG00000165650	2.16695	7.00359	126.977	1.87984e-29	1.33872e-27		SLIRP	ENSG00000119705	-2.29806	5.59511	139.624	3.21649e-32	2.82841e-30
ULBP3	ENSG00000131019	4.6378	2.53033	126.945	1.91017e-29	1.35873e-27		TBX6	ENSG00000149922	-2.87523	2.42289	139.62	3.22388e-32	2.83081e-30
MON1B	ENSG00000103111	2.26266	5.91792	126.776	2.0798e-29	1.47593e-27		AL031595.3	ENSG00000280434	-4.10112	1.09963	139.024	4.35243e-32	3.80524e-30
NPTX2	ENSG00000106236	2.34304	5.33648	126.728	2.13073e-29	1.51031e-27		EME2	ENSG00000197774	-2.2991	5.26281	138.918	4.59103e-32	4.00231e-30
PLOD2	ENSG00000152952	2.23163	6.47066	126.711	2.14923e-29	1.52164e-27		NDUFS2	ENSG00000158864	-2.19896	7.51972	138.891	4.65389e-32	4.05129e-30
DCTN5	ENSG00000166847	2.17362	7.01194	126.49	2.40174e-29	1.69646e-27		AL445228.2	ENSG00000271387	-3.80736	1.04968	138.861	4.72397e-32	4.1064e-30
TMEM47	ENSG00000147027	2.37604	5.44375	126.351	2.57588e-29	1.81734e-27		ABHD1	ENSG00000143994	-2.82029	3.07081	138.478	5.73005e-32	4.97383e-30
AFF4	ENSG00000072364	2.11822	7.88738	126.328	2.60697e-29	1.83714e-27		HNRNPDL	ENSG00000152795	-2.17161	9.39825	138.292	6.2902e-32	5.43672e-30
RNF6	ENSG00000127870	2.32207	5.62781	126.281	2.66842e-29	1.87827e-27		SGSM3	ENSG00000100359	-2.20452	6.84387	137.973	7.38877e-32	6.35005e-30
C5ORF51	ENSG00000205765	2.3315	5.85809	126.217	2.7564e-29	1.93795e-27		SMARCD3	ENSG00000082014	-2.23986	6.07992	137.681	8.55649e-32	7.33284e-30
KCNN2	ENSG00000080709	3.16946	3.54148	125.935	3.17739e-29	2.22876e-27		KRTAP5-1	ENSG00000205869	-3.90464	0.958888	137.198	1.09138e-31	9.28745e-30
CCDC51	ENSG00000164051	2.51791	4.76719	125.89	3.24942e-29	2.27666e-27		LIN7B	ENSG00000104863	-2.61452	3.17317	137.126	1.13186e-31	9.61839e-30
ELOVL4	ENSG00000118402	2.61793	4.665	125.886	3.25744e-29	2.27964e-27		NPIPB3	ENSG00000169246	-3.061	2.10459	136.765	1.35701e-31	1.14995e-29
INTS14	ENSG00000138614	2.21203	6.38583	125.706	3.5651e-29	2.48921e-27		AC089984.2	ENSG00000257802	-5.97695	0.0100176	136.661	1.43059e-31	1.21061e-29
BCAR1	ENSG00000050820	2.27276	5.4183	125.589	3.78312e-29	2.6384e-27		TFAP2A-AS1	ENSG00000229950	-2.90539	2.3514	136.449	1.59147e-31	1.34301e-29
ALG10	ENSG00000139133	3.00107	3.99382	125.541	3.87516e-29	2.69948e-27		ENO3	ENSG00000108515	-2.31169	4.84678	136.354	1.66942e-31	1.40683e-29
ELOVL2	ENSG00000197977	2.46829	5.1715	125.519	3.91809e-29	2.72626e-27		E2F5	ENSG00000133740	-2.34566	4.72622	136.316	1.70186e-31	1.43218e-29
TOR4A	ENSG00000198113	3.26015	3.18927	125.433	4.09236e-29	2.84101e-27		GLA	ENSG00000102393	-2.18617	7.14585	136.306	1.71065e-31	1.43759e-29
MBTPS2	ENSG00000012174	2.23285	6.29475	125.375	4.21358e-29	2.91848e-27		CDCA3	ENSG00000111665	-2.22193	5.9428	135.808	2.19745e-31	1.83146e-29
KANK2	ENSG00000197256	2.45143	4.67228	125.332	4.30488e-29	2.97832e-27		TIMELESS	ENSG00000111602	-2.17234	7.92395	135.584	2.46084e-31	2.04817e-29
TENM4	ENSG00000149256	2.88041	3.64447	125.293	4.39088e-29	3.03436e-27		AC012313.3	ENSG00000268230	-3.04935	2.13264	135.48	2.59287e-31	2.15216e-29
DUSP16	ENSG00000111266	2.1683	6.52609	125.221	4.55288e-29	3.14273e-27		AL022324.3	ENSG00000272942	-3.93365	1.1306	135.293	2.84818e-31	2.3544e-29
ZNF507	ENSG00000168813	2.19235	6.50307	125.195	4.61313e-29	3.1807e-27		CIART	ENSG00000159208	-2.74743	2.75982	135.08	3.17077e-31	2.60686e-29
ZNF28	ENSG00000198538	2.86551	4.07455	125.001	5.08722e-29	3.5036e-27		AC020917.4	ENSG00000280332	-3.39485	1.58202	135.041	3.23475e-31	2.65227e-29
PRPS2	ENSG00000101911	2.16611	6.69734	124.786	5.66873e-29	3.89525e-27		FBF1	ENSG00000188878	-2.3463	4.59913	135.01	3.28583e-31	2.68689e-29
CRYBG3	ENSG00000080200	2.4944	4.79189	124.747	5.78199e-29	3.95962e-27		EMD	ENSG00000102119	-2.14871	8.50106	134.854	3.55397e-31	2.89445e-29
AR	ENSG00000169083	2.47563	4.92374	124.654	6.0599e-29	4.14526e-27		AC103703.1	ENSG00000283045	-4.74123	0.276857	134.644	3.95026e-31	3.2043e-29
IPO8	ENSG00000133704	2.24114	6.51465	124.639	6.10438e-29	4.17099e-27		SPIN2B	ENSG00000186787	-3.10256	1.99164	134.537	4.16843e-31	3.37676e-29
NATD1	ENSG00000274180	2.79163	4.19712	124.604	6.21238e-29	4.24001e-27		IGSF6	ENSG00000140749	-4.7671	0.353112	134.368	4.5399e-31	3.66789e-29
RAB11FIP1	ENSG00000156675	2.33815	5.30217	124.568	6.32867e-29	4.30967e-27		LENG8-AS1	ENSG00000226696	-2.68821	2.97714	134.32	4.65136e-31	3.75295e-29
ZNF547	ENSG00000152433	4.79993	2.28391	124.351	7.05677e-29	4.79473e-27		AC245052.4	ENSG00000237017	-3.35644	1.48728	134.252	4.81269e-31	3.87281e-29
DUSP4	ENSG00000120875	2.64952	4.16654	124.185	7.67377e-29	5.2023e-27		AC018638.1	ENSG00000229413	-3.08906	1.94673	134.158	5.04663e-31	4.05032e-29
FAM83H	ENSG00000180921	2.43227	4.84746	124.122	7.92353e-29	5.36563e-27		AC006001.4	ENSG00000275400	-2.695	3.30692	134.088	5.22594e-31	4.18869e-29
NOMO3	ENSG00000103226	2.86625	4.08342	124.028	8.30442e-29	5.61103e-27		SCNN1D	ENSG00000162572	-2.3295	4.5494	133.847	5.90113e-31	4.70501e-29
BTRC	ENSG00000166167	2.26276	5.88592	123.919	8.77658e-29	5.91688e-27		AC244197.2	ENSG00000238039	-3.49634	1.40903	133.843	5.91418e-31	4.70923e-29
NLRP11	ENSG00000179873	10.2842	1.77922	123.909	8.81954e-29	5.93924e-27		TRO	ENSG00000067445	-2.18318	6.5418	133.78	6.10459e-31	4.85447e-29
CYLD	ENSG00000083799	2.28067	5.76715	123.82	9.22376e-29	6.20456e-27		AP001160.1	ENSG00000256690	-3.99132	0.802726	133.66	6.48496e-31	5.15019e-29
COL14A1	ENSG00000187955	2.18089	6.33791	123.801	9.31426e-29	6.2585e-27		WASHC1	ENSG00000181404	-2.22729	5.46288	133.517	6.96803e-31	5.51939e-29
RNF103	ENSG00000239305	2.37036	5.05554	123.627	1.01654e-28	6.80781e-27		NPAS1	ENSG00000130751	-2.35401	4.4337	133.459	7.17431e-31	5.67537e-29
APPBP2	ENSG00000062725	2.26704	6.07786	123.588	1.03706e-28	6.93719e-27		SCX	ENSG00000260428	-3.63132	1.22028	132.988	9.09455e-31	7.13857e-29
U62317.1	ENSG00000226738	10.2792	1.74135	123.586	1.03815e-28	6.93719e-27		AC018638.2	ENSG00000230715	-2.47059	3.54927	132.843	9.78454e-31	7.65048e-29
C3ORF58	ENSG00000181744	2.31326	5.28947	123.528	1.06859e-28	7.13278e-27		ACAP3	ENSG00000131584	-2.18727	6.11621	132.636	1.08633e-30	8.483e-29
ACVR2A	ENSG00000121989	2.47918	4.64299	123.51	1.0784e-28	7.19035e-27		RAB28P5	ENSG00000225400	-4.16237	0.786055	132.622	1.09383e-30	8.50871e-29
CHPF2	ENSG00000033100	2.30609	5.57725	123.337	1.1765e-28	7.81862e-27		ZFAND2B	ENSG00000158552	-2.26727	5.00745	132.35	1.25419e-30	9.7064e-29
TMEM209	ENSG00000146842	2.21783	6.29498	123.273	1.21531e-28	8.06772e-27		CAMKV	ENSG00000164076	-2.76024	3.06803	132.294	1.29046e-30	9.96168e-29
RMND5A	ENSG00000153561	2.10225	7.55454	123.26	1.22314e-28	8.11082e-27		SNORD15B	ENSG00000207445	-4.95949	0.236777	132.05	1.45929e-30	1.12364e-28
MMGT1	ENSG00000169446	2.11471	7.49852	123.085	1.33617e-28	8.83136e-27		NEK8	ENSG00000160602	-2.51501	3.56189	131.932	1.54801e-30	1.19043e-28
C15ORF39	ENSG00000167173	2.29513	5.24952	123.074	1.34319e-28	8.86815e-27		RPL11	ENSG00000142676	-2.11339	10.221	131.849	1.61434e-30	1.23831e-28
UBIAD1	ENSG00000120942	2.43311	5.0388	122.818	1.52867e-28	1.00708e-26		NT5C	ENSG00000125458	-2.26122	4.88253	131.743	1.7028e-30	1.30287e-28
ZNF768	ENSG00000169957	2.05817	8.35072	122.717	1.60835e-28	1.05728e-26		SNORA13	ENSG00000238363	-6.38925	-0.106768	131.45	1.97352e-30	1.50243e-28
GABBR2	ENSG00000136928	2.23228	5.64425	122.694	1.62663e-28	1.06814e-26		PICK1	ENSG00000100151	-2.18314	5.94257	131.186	2.25459e-30	1.7057e-28
IGSF3	ENSG00000143061	2.29851	5.4322	122.426	1.86187e-28	1.21997e-26		LRP5L	ENSG00000100068	-2.37769	3.91487	131.007	2.46792e-30	1.86245e-28
SLC31A1	ENSG00000136868	2.15137	6.72703	122.172	2.11712e-28	1.38423e-26		ESRRB	ENSG00000119715	-2.54336	3.34241	130.75	2.80894e-30	2.11455e-28
CYREN	ENSG00000122783	2.36221	5.25097	122.008	2.29885e-28	1.50143e-26		FEM1A	ENSG00000141965	-2.24954	5.26673	130.661	2.93666e-30	2.20522e-28
NRCAM	ENSG00000091129	2.83373	4.35937	121.985	2.32629e-28	1.51772e-26		CYP2D7	ENSG00000205702	-3.48761	1.35178	130.093	3.90947e-30	2.92127e-28
THAP5	ENSG00000177683	2.31578	5.39811	121.978	2.33439e-28	1.52136e-26		AC245140.2	ENSG00000280195	-2.53595	3.19079	129.674	4.82971e-30	3.5964e-28
SLF2	ENSG00000119906	2.24779	5.9487	121.956	2.35958e-28	1.53613e-26		RPL34	ENSG00000109475	-2.09372	9.34029	129.203	6.12161e-30	4.5186e-28
STK35	ENSG00000125834	2.15486	6.35277	121.871	2.46368e-28	1.60219e-26		PFDN2	ENSG00000143256	-2.1413	6.67015	129.12	6.38498e-30	4.70727e-28
NCAM2	ENSG00000154654	2.96	4.32255	121.833	2.51165e-28	1.63163e-26		CDC37	ENSG00000105401	-2.10128	8.27015	129.077	6.52266e-30	4.80294e-28
NACC1	ENSG00000160877	2.18625	5.92687	121.493	2.9804e-28	1.932e-26		ZDHHC11B	ENSG00000206077	-2.65271	2.90245	128.966	6.89998e-30	5.07035e-28
COA7	ENSG00000162377	2.20433	6.1787	121.451	3.04408e-28	1.97118e-26		CCDC150P1	ENSG00000256304	-3.77873	0.983891	128.965	6.90253e-30	5.07035e-28
CDC42EP3	ENSG00000163171	2.43308	4.80313	121.442	3.05859e-28	1.97847e-26		DDX51	ENSG00000185163	-2.11827	7.03621	128.81	7.46271e-30	5.47521e-28
ZXDB	ENSG00000198455	2.32658	5.03929	121.375	3.16247e-28	2.04348e-26		SNHG8	ENSG00000269893	-2.1449	6.38615	128.783	7.56662e-30	5.54474e-28
AGPAT5	ENSG00000155189	2.22949	6.22148	121.222	3.4172e-28	2.19871e-26		TMEM178A	ENSG00000152154	-2.79611	2.32855	128.668	8.01563e-30	5.86669e-28
AP5M1	ENSG00000053770	2.33837	5.42479	121.183	3.48469e-28	2.23976e-26		D2HGDH	ENSG00000180902	-2.25674	4.67982	128.657	8.06252e-30	5.8939e-28
C16ORF72	ENSG00000182831	2.10185	6.8477	121.042	3.74073e-28	2.40178e-26		PPP2R3B	ENSG00000167393	-2.14116	6.32089	128.577	8.3919e-30	6.1273e-28
AC016705.2	ENSG00000259495	2.67779	4.15878	120.769	4.29417e-28	2.75131e-26		PCED1A	ENSG00000132635	-2.11668	7.05844	128.563	8.45039e-30	6.16259e-28
SENP1	ENSG00000079387	2.25107	5.83562	120.753	4.32829e-28	2.77024e-26		ZNF276	ENSG00000158805	-2.16787	5.62082	128.549	8.51124e-30	6.19951e-28
PYGO1	ENSG00000171016	2.59734	4.47064	120.297	5.44594e-28	3.47093e-26		NPIPA1	ENSG00000183426	-2.28009	4.41658	128.399	9.18088e-30	6.67126e-28
TAF5L	ENSG00000135801	2.1736	6.14273	119.758	7.14697e-28	4.54076e-26		AC012645.4	ENSG00000275371	-5.90047	-0.0387527	128.252	9.88366e-30	7.16477e-28
MAML1	ENSG00000161021	2.07841	6.94856	119.59	7.77746e-28	4.92586e-26		IL3RA	ENSG00000185291	-2.3833	3.96722	128.235	9.97252e-30	7.22056e-28
CLP1	ENSG00000172409	2.63499	4.12294	119.308	8.96614e-28	5.66098e-26		CNTROB	ENSG00000170037	-2.12819	6.65064	128.211	1.00906e-29	7.29734e-28
TMX4	ENSG00000125827	2.19796	6.12499	119.29	9.05055e-28	5.70241e-26		PNISR	ENSG00000132424	-2.08593	8.96149	128.136	1.04795e-29	7.56056e-28
TMEM115	ENSG00000126062	2.2979	5.33247	119.242	9.27106e-28	5.82924e-26		AC008124.1	ENSG00000273015	-2.33549	4.23309	128.096	1.06956e-29	7.69817e-28
TTPAL	ENSG00000124120	2.33455	5.43708	119.135	9.78424e-28	6.14554e-26		WDR27	ENSG00000184465	-2.13377	6.58166	127.774	1.25786e-29	9.04277e-28
TET3	ENSG00000187605	2.19946	5.69197	118.855	1.1268e-27	7.05555e-26		SNX32	ENSG00000172803	-3.06474	2.02109	127.68	1.31909e-29	9.46051e-28
EPHB3	ENSG00000182580	3.33545	2.75465	118.834	1.13886e-27	7.12378e-26		AC010761.1	ENSG00000264577	-2.35803	4.0882	127.581	1.38601e-29	9.917e-28
ZNF646	ENSG00000167395	2.33773	5.07456	118.703	1.21621e-27	7.59191e-26		RAB26	ENSG00000167964	-2.52047	3.13722	127.564	1.39799e-29	9.99096e-28
ZBED1	ENSG00000214717	2.29898	4.97045	118.699	1.21884e-27	7.60051e-26		SLC9A5	ENSG00000135740	-2.21709	4.95169	127.21	1.6709e-29	1.19132e-27
B3GNT10	ENSG00000214654	3.04591	3.72431	118.648	1.25092e-27	7.79259e-26		ALKBH6	ENSG00000239382	-2.63096	2.88912	126.886	1.968e-29	1.39823e-27
UGT2B17	ENSG00000197888	10.2015	2.55033	118.633	1.26004e-27	7.8333e-26		FIRRE	ENSG00000213468	-2.25236	4.78632	126.63	2.238e-29	1.58264e-27
GOLIM4	ENSG00000173905	2.15482	6.34281	118.316	1.47867e-27	9.16425e-26		TMPRSS13	ENSG00000137747	-3.15091	1.98044	126.133	2.87591e-29	2.01963e-27
ALDH18A1	ENSG00000059573	2.06284	7.32213	118.292	1.49619e-27	9.2634e-26		FBXO44	ENSG00000132879	-2.17712	5.13047	125.747	3.49301e-29	2.44168e-27
SPTY2D1	ENSG00000179119	2.32519	5.18717	118.209	1.56086e-27	9.65394e-26		C6ORF136	ENSG00000204564	-2.274	4.46289	125.436	4.08613e-29	2.83993e-27
SH3GLB1	ENSG00000097033	2.05354	7.53782	118.177	1.58613e-27	9.80027e-26		AC008735.2	ENSG00000267523	-3.19932	1.59425	125.388	4.1856e-29	2.90241e-27
CDYL2	ENSG00000166446	2.50596	4.5581	118.063	1.6795e-27	1.03456e-25		H1FX-AS1	ENSG00000206417	-2.70794	2.41396	124.994	5.10495e-29	3.51183e-27
MARVELD2	ENSG00000152939	3.19954	3.31531	117.936	1.79066e-27	1.09968e-25		AC027559.1	ENSG00000259658	-3.2961	1.30011	124.76	5.74284e-29	3.94171e-27
ZNF672	ENSG00000171161	2.41804	4.4538	117.741	1.976e-27	1.20983e-25		AP006284.1	ENSG00000254815	-2.99612	1.90585	124.756	5.75449e-29	3.94524e-27
ANKRD40	ENSG00000154945	2.09817	6.83816	117.524	2.20451e-27	1.34702e-25		AC132812.1	ENSG00000265298	-3.12931	1.98874	124.601	6.22195e-29	4.24176e-27
MRM2	ENSG00000122687	2.15602	6.11593	117.474	2.26065e-27	1.37854e-25		NIPSNAP3B	ENSG00000165028	-3.0573	2.07877	124.522	6.47689e-29	4.40566e-27
ZFX	ENSG00000005889	2.0746	6.77753	117.451	2.28698e-27	1.3932e-25		WHRN	ENSG00000095397	-2.09733	6.32187	124.268	7.36119e-29	4.99597e-27
CDH1	ENSG00000039068	2.41918	4.95992	117.432	2.30846e-27	1.40487e-25		RHOT2	ENSG00000140983	-2.06829	7.39285	124.099	8.0128e-29	5.42003e-27
SLC35F6	ENSG00000213699	2.22314	5.60138	117.397	2.34946e-27	1.42839e-25		AC117490.2	ENSG00000273013	-5.06316	0.00247409	123.934	8.70738e-29	5.87676e-27
MT-TL1	ENSG00000209082	10.1816	2.58564	117.387	2.36121e-27	1.4341e-25		AC087742.1	ENSG00000274363	-4.24421	0.69388	123.71	9.74973e-29	6.54386e-27
MAP1S	ENSG00000130479	2.23478	5.17065	117.343	2.41447e-27	1.46498e-25		NALT1	ENSG00000237886	-3.0008	2.27927	123.689	9.85452e-29	6.60689e-27
PHAX	ENSG00000164902	2.09014	6.54415	117.222	2.56644e-27	1.55304e-25		AL137127.1	ENSG00000272084	-5.05501	0.100413	123.475	1.09757e-28	7.31008e-27
SCARB2	ENSG00000138760	2.07244	7.341	117.222	2.56729e-27	1.55304e-25		AC016727.1	ENSG00000270820	-3.12956	1.55056	123.441	1.11683e-28	7.43025e-27
ASB8	ENSG00000177981	2.23992	5.46513	117.103	2.72478e-27	1.64503e-25		ARHGEF39	ENSG00000137135	-2.2391	4.74414	123.217	1.25017e-28	8.281e-27
PDXP	ENSG00000241360	3.38543	2.90075	116.952	2.94036e-27	1.77166e-25		AC138470.1	ENSG00000279103	-3.34538	1.32771	123.148	1.29418e-28	8.56321e-27
GPR161	ENSG00000143147	2.2103	5.55828	116.935	2.96568e-27	1.78514e-25		SAT1	ENSG00000130066	-2.06351	7.15323	122.969	1.41647e-28	9.34176e-27
CLCN4	ENSG00000073464	2.98573	3.39269	116.8	3.17563e-27	1.90773e-25		AC008147.3	ENSG00000257531	-6.29651	-0.349642	122.775	1.56174e-28	1.02775e-26
LARP4	ENSG00000161813	2.07238	7.00019	116.722	3.30314e-27	1.98041e-25		IZUMO1	ENSG00000182264	-4.16849	0.594202	122.591	1.71332e-28	1.12384e-26
AC000123.3	ENSG00000280347	10.169	1.82508	116.611	3.49316e-27	2.08815e-25		FAM133B	ENSG00000234545	-2.09315	6.21524	122.411	1.87615e-28	1.22799e-26
KIF1BP	ENSG00000198954	2.29844	5.47548	116.555	3.59269e-27	2.14553e-25		TRIP6	ENSG00000087077	-2.07044	6.59735	121.746	2.62331e-28	1.70234e-26
NFIX	ENSG00000008441	2.23253	5.43221	116.296	4.09454e-27	2.43804e-25		AL590705.1	ENSG00000203279	-2.58902	2.72322	121.306	3.27548e-28	2.11425e-26
TRAM1	ENSG00000067167	2.03378	7.84738	116.126	4.46134e-27	2.65124e-25		B4GALNT4	ENSG00000182272	-2.10479	5.62793	121.298	3.28905e-28	2.12076e-26
SEMA3C	ENSG00000075223	2.27219	5.1998	115.888	5.02952e-27	2.98014e-25		RGS11	ENSG00000076344	-3.28931	1.35069	121.267	3.34055e-28	2.15168e-26
SLC2A10	ENSG00000197496	2.69108	3.76967	115.463	6.23069e-27	3.67036e-25		AC107081.2	ENSG00000236498	-4.47805	0.373854	120.797	4.23213e-28	2.71442e-26
FAM155B	ENSG00000130054	2.34532	4.75054	115.186	7.16647e-27	4.21343e-25		AL161452.1	ENSG00000226706	-3.24599	1.44004	120.731	4.37678e-28	2.79833e-26
HS6ST2	ENSG00000171004	2.09794	6.45489	114.986	7.92689e-27	4.65149e-25		AL358472.2	ENSG00000272654	-2.78072	2.4952	120.673	4.50506e-28	2.87731e-26
CLTC	ENSG00000141367	2.01091	8.26416	114.95	8.06953e-27	4.73061e-25		RPP21	ENSG00000241370	-2.56333	2.70399	120.42	5.11988e-28	3.26655e-26
SLC45A3	ENSG00000158715	2.46325	4.31513	114.825	8.59536e-27	5.02916e-25		DNASE1	ENSG00000213918	-2.14959	5.10555	119.926	6.56575e-28	4.18024e-26
ACVR2B	ENSG00000114739	2.05724	6.80515	114.803	8.69251e-27	5.0811e-25		MAST1	ENSG00000105613	-2.13924	5.05366	119.907	6.62932e-28	4.21629e-26
KIAA0040	ENSG00000235750	3.59353	2.87433	114.7	9.15686e-27	5.34737e-25		AC026471.4	ENSG00000261474	-2.81386	2.38472	119.639	7.58945e-28	4.81684e-26
ALX4	ENSG00000052850	2.46105	4.24655	114.631	9.47989e-27	5.52538e-25		NINL	ENSG00000101004	-2.08929	5.76976	119.617	7.67413e-28	4.86549e-26
ARNT2	ENSG00000172379	2.16816	6.02946	114.495	1.01512e-26	5.89403e-25		CNTNAP1	ENSG00000108797	-2.24796	4.20226	119.344	8.80601e-28	5.57148e-26
DCBLD2	ENSG00000057019	2.26601	5.37756	114.371	1.08092e-26	6.24617e-25		PLAUR	ENSG00000011422	-2.2963	3.79403	119.319	8.91669e-28	5.63562e-26
LRP10	ENSG00000197324	2.21589	5.54435	114.345	1.09496e-26	6.3093e-25		ERICH1	ENSG00000104714	-2.08802	5.69739	119.3	9.00377e-28	5.67883e-26
CCNJ	ENSG00000107443	2.28605	5.12748	114.202	1.17694e-26	6.7752e-25		ANAPC10P1	ENSG00000213735	-9.29933	-0.697249	119.278	9.10505e-28	5.7308e-26
SUCO	ENSG00000094975	2.13741	6.27467	114.13	1.22027e-26	7.00474e-25		MYO15A	ENSG00000091536	-3.17526	1.91611	119.012	1.04091e-27	6.53124e-26
AKAP3	ENSG00000111254	6.54956	1.9297	114.11	1.23247e-26	7.06806e-25		FOXN4	ENSG00000139445	-2.43238	3.16028	118.923	1.08874e-27	6.82433e-26
CPS1	ENSG00000021826	2.19784	5.91684	114.084	1.24887e-26	7.15536e-25		UBE3D	ENSG00000118420	-2.34872	3.84273	118.78	1.17013e-27	7.31182e-26
EHD4	ENSG00000103966	2.38784	4.82767	113.928	1.351e-26	7.72593e-25		SNHG15	ENSG00000232956	-2.01874	7.39877	118.638	1.25676e-27	7.8209e-26
CBFB	ENSG00000067955	2.0507	6.68581	113.556	1.63012e-26	9.27838e-25		AC073073.1	ENSG00000223886	-3.15079	1.73454	118.5	1.34787e-27	8.37072e-26
TBL2	ENSG00000106638	2.13625	5.87315	113.47	1.70234e-26	9.67133e-25		AC023024.2	ENSG00000279970	-3.0333	1.98274	118.362	1.44442e-27	8.96117e-26
BCR	ENSG00000186716	2.07578	6.19285	113.374	1.78662e-26	1.01311e-24		SSH3	ENSG00000172830	-2.2288	4.16453	118.116	1.63567e-27	1.00961e-25
SAMD4B	ENSG00000179134	2.01736	7.17932	113.289	1.86493e-26	1.05555e-24		GSDMB	ENSG00000073605	-2.09724	5.34589	118.086	1.66026e-27	1.02374e-25
ZNF629	ENSG00000102870	2.06286	6.60738	113.278	1.87514e-26	1.06034e-24		AC147651.1	ENSG00000223855	-3.86714	0.785177	118.03	1.70751e-27	1.05074e-25
ROCK2	ENSG00000134318	2.04559	7.24541	113.264	1.8886e-26	1.06695e-24		AP001107.1	ENSG00000245156	-3.27237	1.31706	118.009	1.72581e-27	1.06093e-25
PDIA6	ENSG00000143870	1.99149	8.09885	113.143	2.00734e-26	1.13298e-24		LINC00265	ENSG00000188185	-2.30098	3.8558	117.908	1.81631e-27	1.1143e-25
MAPK7	ENSG00000166484	2.47416	4.07016	112.891	2.2798e-26	1.28199e-24		AC087276.1	ENSG00000254577	-3.80907	0.798229	117.819	1.89949e-27	1.16415e-25
TEX261	ENSG00000144043	2.0353	6.90577	112.803	2.38345e-26	1.33903e-24		ANKZF1	ENSG00000163516	-2.03173	6.62868	117.684	2.03291e-27	1.24342e-25
LINC00652	ENSG00000179935	10.103	1.94547	112.581	2.66558e-26	1.49477e-24		RPS15A	ENSG00000134419	-1.98951	9.52738	117.506	2.22408e-27	1.35761e-25
KCNK12	ENSG00000184261	3.56446	2.64167	112.418	2.89329e-26	1.62096e-24		ELF3	ENSG00000163435	-2.82863	2.05793	117.261	2.51678e-27	1.52553e-25
IFNAR1	ENSG00000142166	2.05627	6.85828	112.399	2.92225e-26	1.63537e-24		AC116533.1	ENSG00000244398	-2.12816	5.13731	117.173	2.63044e-27	1.58966e-25
SLC30A6	ENSG00000152683	2.16625	5.88048	112.205	3.22235e-26	1.79372e-24		TARBP1	ENSG00000059588	-2.01235	7.2166	117.003	2.86564e-27	1.72836e-25
DDX28	ENSG00000182810	2.31146	4.73852	112.119	3.36543e-26	1.86994e-24		GIPR	ENSG00000010310	-3.37244	1.53599	116.918	2.99209e-27	1.79926e-25
SMIM13	ENSG00000224531	2.14651	5.85997	112.095	3.4052e-26	1.89031e-24		DM1-AS	ENSG00000267395	-3.05647	1.51836	116.742	3.26893e-27	1.96185e-25
SCYL2	ENSG00000136021	2.04222	6.84098	111.987	3.59716e-26	1.99504e-24		ADCK1	ENSG00000063761	-2.24045	4.2396	116.683	3.36739e-27	2.01695e-25
ELOVL7	ENSG00000164181	2.26743	5.14996	111.826	3.90099e-26	2.15763e-24		PRDM10	ENSG00000170325	-2.19935	4.40957	116.654	3.41839e-27	2.04547e-25
RPS6KA3	ENSG00000177189	2.04304	6.86566	111.801	3.94938e-26	2.18241e-24		PER1	ENSG00000179094	-2.03918	6.00162	116.403	3.87957e-27	2.31458e-25
TSKU	ENSG00000182704	2.4466	4.19835	111.664	4.23391e-26	2.33327e-24		NECAB2	ENSG00000103154	-2.34131	3.43287	116.378	3.92775e-27	2.34103e-25
TOR1A	ENSG00000136827	2.03084	6.64079	111.542	4.50216e-26	2.4766e-24		PBX4	ENSG00000105717	-2.39759	3.07879	116.221	4.25184e-27	2.52922e-25
GLCE	ENSG00000138604	2.22282	5.44062	111.352	4.95476e-26	2.71818e-24		FBN3	ENSG00000142449	-3.16236	1.30492	116.11	4.49624e-27	2.66937e-25
TMEM30A	ENSG00000112697	2.02063	7.14619	111.311	5.05775e-26	2.77217e-24		N/A	ENSG00000279508	-2.54559	2.85445	116.099	4.52113e-27	2.68152e-25
TMED10	ENSG00000170348	1.96618	8.05727	111.114	5.5856e-26	3.05596e-24		AL627230.2	ENSG00000274911	-2.94604	1.67919	115.882	5.04524e-27	2.98654e-25
EFNB1	ENSG00000090776	2.3215	4.5046	111.008	5.89471e-26	3.21927e-24		NPRL2	ENSG00000114388	-2.06523	5.51353	115.871	5.07354e-27	3.00036e-25
NACC2	ENSG00000148411	2.37877	4.34283	110.925	6.14644e-26	3.35072e-24		FADS3	ENSG00000221968	-2.14677	4.60523	115.756	5.37548e-27	3.17583e-25
GMFB	ENSG00000197045	2.10915	6.40612	110.822	6.4732e-26	3.52252e-24		HEXDC	ENSG00000169660	-2.06053	5.79162	115.543	5.98381e-27	3.53179e-25
CYP26B1	ENSG00000003137	3.08819	2.99356	110.795	6.56138e-26	3.56411e-24		SELENOO	ENSG00000073169	-2.0616	5.43578	115.478	6.18508e-27	3.64703e-25
RBAK	ENSG00000146587	2.09846	5.90578	110.74	6.74715e-26	3.65848e-24		JUN	ENSG00000177606	-1.96659	9.78471	115.294	6.78446e-27	3.9927e-25
ZC3HAV1	ENSG00000105939	2.08201	6.1898	110.733	6.76887e-26	3.66697e-24		ENGASE	ENSG00000167280	-2.01913	6.21002	115.027	7.7623e-27	4.55932e-25
ZXDC	ENSG00000070476	2.10547	5.77213	110.647	7.07016e-26	3.81997e-24		HSP90AB4P	ENSG00000282100	-4.65706	0.0724068	114.905	8.2566e-27	4.83561e-25
ARHGAP5	ENSG00000100852	2.00101	7.04012	110.543	7.4517e-26	4.02253e-24		GABARAPL1	ENSG00000139112	-2.02175	6.21971	114.698	9.16582e-27	5.34746e-25
OCLN	ENSG00000197822	2.26739	5.32981	110.51	7.57456e-26	4.08521e-24		NDUFB8	ENSG00000166136	-2.21791	4.30721	114.584	9.70539e-27	5.64768e-25
ATG101	ENSG00000123395	2.60355	3.9161	110.468	7.7366e-26	4.1689e-24		EMG1	ENSG00000126749	-2.27308	3.91028	114.584	9.70834e-27	5.64768e-25
CDK12	ENSG00000167258	1.99846	7.07729	110.431	7.88234e-26	4.24366e-24		AC124283.4	ENSG00000265136	-4.52818	0.157958	114.506	1.00985e-26	5.86906e-25
RXRA	ENSG00000186350	2.12212	5.53327	110.419	7.93334e-26	4.26734e-24		PNKP	ENSG00000039650	-2.00661	6.61128	114.484	1.02096e-26	5.92226e-25
DCAF12	ENSG00000198876	2.03944	6.64785	110.362	8.16173e-26	4.3863e-24		MAPK12	ENSG00000188130	-1.99997	6.61062	114.477	1.02468e-26	5.93813e-25
TOR1B	ENSG00000136816	2.0638	6.04619	110.28	8.50647e-26	4.56348e-24		DNAH1	ENSG00000114841	-2.07721	5.19091	114.415	1.05691e-26	6.11908e-25
CPT2	ENSG00000157184	2.48264	4.16892	110.031	9.64822e-26	5.15322e-24		CATSPER2	ENSG00000166762	-2.26338	3.86018	114.404	1.06269e-26	6.14668e-25
MACO1	ENSG00000204178	2.17867	5.33772	109.48	1.27415e-25	6.76964e-24		AC040162.3	ENSG00000263126	-3.13955	1.31778	114.354	1.08985e-26	6.29181e-25
NFYA	ENSG00000001167	2.12159	5.52063	109.362	1.352e-25	7.16441e-24		HARS2	ENSG00000112855	-2.06087	5.49759	114.349	1.09283e-26	6.30297e-25
POP1	ENSG00000104356	2.53296	3.89219	109.252	1.42922e-25	7.55384e-24		ACADVL	ENSG00000072778	-1.9658	8.44503	114.176	1.19234e-26	6.85736e-25
ZRANB1	ENSG00000019995	2.187	5.25848	108.979	1.64006e-25	8.63806e-24		MRRF	ENSG00000148187	-1.99143	6.99931	114.163	1.19998e-26	6.89478e-25
BCL10	ENSG00000142867	2.51652	4.11751	108.915	1.69384e-25	8.90589e-24		SNORD101	ENSG00000206754	-4.62161	0.104799	114.019	1.29057e-26	7.38731e-25
BTBD9	ENSG00000183826	2.40046	4.47583	108.887	1.71812e-25	9.02573e-24		AL645608.5	ENSG00000241180	-5.14817	-0.257573	113.9	1.37063e-26	7.83076e-25
OGFRL1	ENSG00000119900	2.03005	6.45798	108.793	1.80159e-25	9.44785e-24		IZUMO4	ENSG00000099840	-2.84522	1.96973	113.87	1.39127e-26	7.94121e-25
MAP3K2	ENSG00000169967	2.05304	6.24925	108.497	2.09201e-25	1.08955e-23		AL450998.2	ENSG00000179743	-2.52485	2.73856	113.702	1.51463e-26	8.63724e-25
ZNF528	ENSG00000167555	3.17215	3.12236	108.436	2.15717e-25	1.12156e-23		SMTN	ENSG00000183963	-2.00767	6.33812	113.633	1.56797e-26	8.93302e-25
GALNT7	ENSG00000109586	2.06844	6.11181	108.291	2.3209e-25	1.20257e-23		AC032044.2	ENSG00000280408	-5.68645	-0.370169	113.504	1.67305e-26	9.51381e-25
APH1B	ENSG00000138613	4.37965	2.55615	108.232	2.39032e-25	1.23748e-23		AFG3L1P	ENSG00000223959	-2.02693	5.88158	113.464	1.70762e-26	9.69223e-25
RBM12	ENSG00000244462	1.96498	7.13185	108.229	2.39505e-25	1.23887e-23		AC083822.1	ENSG00000226345	-9.21378	-0.788961	113.312	1.84385e-26	1.04459e-24
THUMPD3	ENSG00000134077	2.07917	6.02105	108.107	2.54635e-25	1.31566e-23		UNC13A	ENSG00000130477	-2.07804	5.28634	113.1	2.05164e-26	1.15691e-24
TMX3	ENSG00000166479	2.11891	5.85665	108.106	2.54783e-25	1.31566e-23		AC007541.1	ENSG00000260329	-3.9952	0.885105	112.99	2.16894e-26	1.22107e-24
TMBIM6	ENSG00000139644	1.91639	9.1401	108.029	2.64902e-25	1.36675e-23		MAMDC4	ENSG00000177943	-2.10693	4.62744	112.989	2.16945e-26	1.22107e-24
ADAMTS5	ENSG00000154736	4.37586	2.10845	107.971	2.72758e-25	1.40608e-23		AC002553.1	ENSG00000227782	-3.39906	0.979944	112.73	2.47259e-26	1.38783e-24
ASF1A	ENSG00000111875	2.28689	4.7829	107.936	2.77552e-25	1.42958e-23		UCKL1	ENSG00000198276	-2.01355	5.80591	112.397	2.9244e-26	1.63537e-24
PPP1R3D	ENSG00000132825	2.81378	3.42089	107.807	2.96195e-25	1.52173e-23		TCF25	ENSG00000141002	-1.9768	6.83212	112.287	3.09167e-26	1.72732e-24
EXO5	ENSG00000164002	3.05201	3.56519	107.806	2.96451e-25	1.52176e-23		RNU6-611P	ENSG00000207003	-3.81847	0.496571	112.258	3.1372e-26	1.75115e-24
CDH2	ENSG00000170558	2.21863	5.07211	107.73	3.07964e-25	1.57685e-23		DENND3	ENSG00000105339	-2.10197	4.72337	112.241	3.1648e-26	1.76493e-24
SPCS3	ENSG00000129128	1.95586	7.55714	107.612	3.26935e-25	1.67258e-23		SRSF1	ENSG00000136450	-1.94446	8.77319	112.207	3.21927e-26	1.79366e-24
FAM126A	ENSG00000122591	2.09246	5.81978	107.567	3.34351e-25	1.70908e-23		AC092803.2	ENSG00000260805	-2.84094	1.80768	112.119	3.36539e-26	1.86994e-24
ZNF664	ENSG00000179195	1.91958	8.74661	107.537	3.39513e-25	1.734e-23		CCDC162P	ENSG00000203799	-2.07612	4.83302	111.983	3.60397e-26	1.99699e-24
C10ORF88	ENSG00000119965	2.22586	4.89118	107.534	3.40077e-25	1.73542e-23		ACCS	ENSG00000110455	-2.09761	4.84015	111.836	3.88101e-26	2.14854e-24
LRRC61	ENSG00000127399	2.19626	4.90921	107.483	3.48878e-25	1.77884e-23		DDX39B	ENSG00000198563	-1.94023	8.73349	111.785	3.98245e-26	2.19868e-24
PLA2G15	ENSG00000103066	2.46972	3.96135	107.336	3.75793e-25	1.91285e-23		B3GALT2	ENSG00000162630	-9.1946	-0.818236	111.74	4.0739e-26	2.24713e-24
NDC1	ENSG00000058804	1.96884	7.4051	107.318	3.79149e-25	1.92832e-23		IRF3	ENSG00000126456	-2.01442	5.84913	111.542	4.50112e-26	2.4766e-24
UBE3C	ENSG00000009335	1.98728	6.99375	107.208	4.0073e-25	2.03638e-23		AC002094.5	ENSG00000279532	-2.25344	3.58819	111.523	4.54469e-26	2.49773e-24
ATXN1L	ENSG00000224470	2.02701	6.111	107.178	4.06859e-25	2.06579e-23		AC073464.1	ENSG00000204717	-3.51677	0.69586	111.457	4.69956e-26	2.58051e-24
NRAS	ENSG00000213281	1.9714	7.39256	107.165	4.09536e-25	2.07764e-23		DGKA	ENSG00000065357	-2.49328	3.13053	111.177	5.41141e-26	2.96333e-24
DIRAS1	ENSG00000176490	2.10536	5.46869	107.15	4.12704e-25	2.09197e-23		AC008115.3	ENSG00000275560	-3.50525	0.869828	111.038	5.80363e-26	3.17239e-24
MT-TY	ENSG00000210144	10.0101	2.35094	107.094	4.24465e-25	2.14979e-23		ATAD5	ENSG00000176208	-1.94739	7.7324	110.975	5.9926e-26	3.26979e-24
ZNF45	ENSG00000124459	2.35696	4.67223	107.046	4.34899e-25	2.19713e-23		KLF3-AS1	ENSG00000231160	-3.2307	1.02778	110.916	6.17166e-26	3.36145e-24
SPTBN1	ENSG00000115306	1.93975	7.8377	107.017	4.4134e-25	2.22781e-23		NFKBID	ENSG00000167604	-2.22685	3.568	110.806	6.52538e-26	3.54774e-24
MRPL49	ENSG00000149792	2.05412	5.82356	106.875	4.74263e-25	2.39002e-23		MSH5	ENSG00000204410	-2.11021	4.56581	110.741	6.74392e-26	3.65848e-24
NR1D2	ENSG00000174738	1.97663	6.96812	106.872	4.74925e-25	2.39137e-23		AL390879.1	ENSG00000234062	-2.37776	3.03363	110.706	6.86161e-26	3.7139e-24
INHBE	ENSG00000139269	2.36232	4.24552	106.771	4.99675e-25	2.51391e-23		PGAP2	ENSG00000148985	-2.03115	5.34123	110.676	6.96773e-26	3.76798e-24
FAM168B	ENSG00000152102	1.93747	7.86089	106.632	5.35923e-25	2.68515e-23		HOXA9	ENSG00000078399	-1.96811	6.47449	110.315	8.36096e-26	4.48939e-24
DEGS1	ENSG00000143753	1.96937	7.04646	106.504	5.71669e-25	2.86188e-23		AP006621.5	ENSG00000279672	-2.28456	3.42404	110.145	9.10725e-26	4.88147e-24
SLC25A44	ENSG00000160785	2.18149	5.14203	106.399	6.02787e-25	3.01269e-23		AHSA2P	ENSG00000173209	-1.94411	7.21848	110.118	9.23423e-26	4.94516e-24
MEX3C	ENSG00000176624	2.04336	5.79075	106.324	6.26013e-25	3.12363e-23		MOV10	ENSG00000155363	-1.93689	7.55828	110.111	9.26364e-26	4.95654e-24
ZNF502	ENSG00000196653	2.96034	3.31833	106.274	6.42209e-25	3.19918e-23		RF00019	ENSG00000199331	-4.47717	0.197769	110.101	9.31188e-26	4.97796e-24
RFX7	ENSG00000181827	2.06835	5.82145	106.139	6.87405e-25	3.41033e-23		AC079203.1	ENSG00000243094	-5.32248	-0.321431	109.881	1.04045e-25	5.55228e-24
MFAP1	ENSG00000140259	2.11662	5.61841	106.136	6.88289e-25	3.41192e-23		ASNSP6	ENSG00000267333	-9.16586	-0.850267	109.775	1.09746e-25	5.84623e-24
ACPP	ENSG00000014257	4.05584	2.59632	106.125	6.92235e-25	3.42868e-23		RPL7AP66	ENSG00000175886	-9.16586	-0.705901	109.775	1.09746e-25	5.84623e-24
FAM71F2	ENSG00000205085	4.78225	1.8538	105.923	7.66566e-25	3.78449e-23		SLC26A6	ENSG00000225697	-2.00821	5.42851	109.747	1.11358e-25	5.92689e-24
MFHAS1	ENSG00000147324	2.08316	5.53364	105.919	7.68116e-25	3.78906e-23		AL590326.1	ENSG00000279140	-3.82935	0.506241	109.692	1.14463e-25	6.08678e-24
ILDR2	ENSG00000143195	2.56919	4.03314	105.905	7.73412e-25	3.81209e-23		TMEM120B	ENSG00000188735	-2.03102	5.26235	109.46	1.28697e-25	6.83173e-24
N4BP2	ENSG00000078177	2.10586	5.75818	105.858	7.92313e-25	3.90208e-23		SNORA31	ENSG00000199477	-5.09667	-0.323092	109.445	1.29648e-25	6.87624e-24
MANSC1	ENSG00000111261	2.48123	4.23911	105.843	7.98313e-25	3.92525e-23		GABBR1	ENSG00000204681	-1.9502	6.65228	109.356	1.35639e-25	7.18139e-24
CYP2U1	ENSG00000155016	2.78986	3.56126	105.829	8.03735e-25	3.94552e-23		CXXC1	ENSG00000154832	-1.96754	6.17943	109.278	1.41027e-25	7.46015e-24
CGGBP1	ENSG00000163320	1.93444	7.68073	105.82	8.07318e-25	3.95671e-23		AP4B1	ENSG00000134262	-2.01778	5.28035	109.163	1.49441e-25	7.89148e-24
FBXL14	ENSG00000171823	2.34706	4.3291	105.697	8.59389e-25	4.20173e-23		IGF2BP2-AS1	ENSG00000163915	-4.6886	-0.118457	109.159	1.4978e-25	7.90253e-24
ZNF704	ENSG00000164684	2.11781	5.47905	105.653	8.78478e-25	4.2916e-23		AC090616.6	ENSG00000278867	-3.46212	1.11354	109.117	1.53019e-25	8.0664e-24
STT3B	ENSG00000163527	1.94248	7.49639	105.568	9.16849e-25	4.47392e-23		AL008721.2	ENSG00000272977	-3.18228	1.75233	108.961	1.65541e-25	8.71134e-24
GTF2A1	ENSG00000165417	2.11152	5.77875	105.567	9.17273e-25	4.47392e-23		PKN3	ENSG00000160447	-1.94194	6.77959	108.856	1.74487e-25	9.15828e-24
PYM1	ENSG00000170473	2.35274	4.28335	105.192	1.10833e-24	5.39277e-23		AC073410.1	ENSG00000236047	-4.87523	-0.0701128	108.743	1.84755e-25	9.68049e-24
HS2ST1	ENSG00000153936	2.06033	5.96501	105.012	1.21421e-24	5.88907e-23		NADSYN1	ENSG00000172890	-1.95219	6.3997	108.722	1.86766e-25	9.77742e-24
B3GALT5	ENSG00000183778	3.27341	2.88797	104.914	1.27555e-24	6.17667e-23		FAM215B	ENSG00000232300	-5.66711	-0.417734	108.633	1.95299e-25	1.02153e-23
LCOR	ENSG00000196233	2.08619	5.65816	104.656	1.45281e-24	7.01826e-23		CCDC151	ENSG00000198003	-2.5116	2.78581	108.628	1.95792e-25	1.02323e-23
MGAT4A	ENSG00000071073	2.24681	4.91978	104.503	1.56922e-24	7.56252e-23		AC103691.1	ENSG00000274383	-3.26335	1.19518	108.541	2.04585e-25	1.06826e-23
CDC42SE2	ENSG00000158985	2.22002	5.12547	104.41	1.64522e-24	7.90995e-23		NEFM	ENSG00000104722	-1.91851	7.86431	108.518	2.06952e-25	1.07969e-23
MAOA	ENSG00000189221	2.43486	4.47036	104.336	1.7077e-24	8.20385e-23		AC006435.2	ENSG00000263345	-2.71916	2.07579	108.513	2.07496e-25	1.0816e-23
RPN1	ENSG00000163902	1.89454	8.42822	104.309	1.7309e-24	8.30872e-23		C8ORF59	ENSG00000176731	-2.00495	5.57589	108.469	2.12118e-25	1.1038e-23
CDKN1A	ENSG00000124762	1.97741	6.36954	104.218	1.81262e-24	8.68041e-23		ALS2CL	ENSG00000178038	-2.99414	1.80091	108.422	2.17252e-25	1.12858e-23
RAB39B	ENSG00000155961	2.13218	5.59541	104.131	1.89383e-24	9.055e-23		DERL3	ENSG00000099958	-2.23246	3.64897	108.352	2.25044e-25	1.16805e-23
SP1	ENSG00000185591	1.90781	7.62405	103.873	2.15737e-24	1.02989e-22		PPM1N	ENSG00000213889	-2.15708	4.22503	108.333	2.27218e-25	1.17833e-23
ZNF398	ENSG00000197024	2.06035	5.55475	103.815	2.22127e-24	1.05706e-22		AC010997.4	ENSG00000272692	-2.59258	2.30172	107.891	2.83904e-25	1.46106e-23
ERLIN2	ENSG00000147475	1.97026	6.79467	103.739	2.30761e-24	1.09557e-22		NRBP2	ENSG00000185189	-1.9555	6.11223	107.86	2.88485e-25	1.48338e-23
SETD7	ENSG00000145391	1.91194	7.77027	103.611	2.46234e-24	1.16812e-22		MARVELD1	ENSG00000155254	-2.01292	5.5313	107.783	2.99846e-25	1.53788e-23
KDELR2	ENSG00000136240	1.91187	7.45994	103.541	2.55086e-24	1.20917e-22		CENPT	ENSG00000102901	-1.93617	6.60144	107.781	3.00232e-25	1.53856e-23
SCAF1	ENSG00000126461	1.94067	6.56099	103.48	2.62992e-24	1.24567e-22		NPEPL1	ENSG00000215440	-2.37477	2.75961	107.357	3.71799e-25	1.89412e-23
KAT14	ENSG00000149474	2.37097	4.13681	103.457	2.66164e-24	1.25971e-22		SLC25A35	ENSG00000125434	-2.03509	4.93807	107.065	4.3084e-25	2.18025e-23
VAPB	ENSG00000124164	1.95469	6.93195	103.437	2.68796e-24	1.27118e-22		FAM160B2	ENSG00000158863	-1.97515	5.53194	107.055	4.33051e-25	2.18961e-23
YY1	ENSG00000100811	1.88647	8.19623	103.435	2.69015e-24	1.27122e-22		LINC00618	ENSG00000225163	-4.42886	0.175116	106.974	4.51128e-25	2.27533e-23
SYT4	ENSG00000132872	3.56739	2.72067	103.433	2.69378e-24	1.27195e-22		HSP90AA1	ENSG00000080824	-1.88359	11.6331	106.723	5.11899e-25	2.57328e-23
MPZL1	ENSG00000197965	1.93462	7.03835	103.382	2.76403e-24	1.3041e-22		SPINK5	ENSG00000133710	-2.44119	2.5061	106.716	5.13825e-25	2.58082e-23
KIAA2013	ENSG00000116685	2.05579	5.44092	103.375	2.77315e-24	1.30739e-22		AL009179.1	ENSG00000281706	-2.43094	2.751	106.67	5.25897e-25	2.63927e-23
TMED2	ENSG00000086598	1.90691	7.92059	103.34	2.82303e-24	1.32907e-22		AC092902.2	ENSG00000241288	-2.45997	2.65945	106.665	5.27108e-25	2.64316e-23
TMCC2	ENSG00000133069	2.2704	4.39462	103.144	3.11696e-24	1.4604e-22		LINC01572	ENSG00000261008	-2.57592	2.346	106.466	5.82703e-25	2.91472e-23
MFSD14B	ENSG00000148110	1.92604	6.98682	103.136	3.12874e-24	1.46479e-22		RPL21	ENSG00000122026	-1.88726	9.4201	106.388	6.06092e-25	3.02672e-23
RIMKLA	ENSG00000177181	2.32291	4.32365	103.133	3.13364e-24	1.46539e-22		PFDN5	ENSG00000123349	-1.90183	7.75153	106.301	6.33426e-25	3.15802e-23
SLC39A8	ENSG00000138821	2.22117	5.06178	103.132	3.13487e-24	1.46539e-22		DGLUCY	ENSG00000133943	-2.09249	4.42812	106.263	6.45698e-25	3.21392e-23
LRRC8D	ENSG00000171492	2.08675	5.83775	103.125	3.14587e-24	1.46941e-22		MAPK8IP3	ENSG00000138834	-1.90893	7.07485	106.221	6.59393e-25	3.2794e-23
ZNF408	ENSG00000175213	2.29998	4.23098	103.042	3.28068e-24	1.53119e-22		NIFK-AS1	ENSG00000236859	-2.49945	3.08584	106.2	6.66573e-25	3.3124e-23
OXCT1	ENSG00000083720	2.01753	6.1572	103.015	3.32556e-24	1.55095e-22		BX088651.4	ENSG00000237357	-4.53434	0.269422	106.156	6.81477e-25	3.38368e-23
AC015813.1	ENSG00000264112	2.11013	5.10603	102.88	3.56e-24	1.6552e-22		COX7A2	ENSG00000112695	-1.91809	6.94077	106.071	7.11282e-25	3.52015e-23
UBTD2	ENSG00000168246	2.01665	5.94532	102.804	3.69925e-24	1.71599e-22		U2AF1	ENSG00000160201	-2.25241	3.35032	106.005	7.35537e-25	3.63722e-23
HIPK3	ENSG00000110422	2.05507	5.52717	102.611	4.07835e-24	1.88608e-22		ASIC1	ENSG00000110881	-2.04022	4.8187	105.957	7.53544e-25	3.72323e-23
CREBL2	ENSG00000111269	2.18262	5.38174	102.562	4.18148e-24	1.93083e-22		KIAA1328	ENSG00000150477	-2.09205	4.37775	105.843	7.98308e-25	3.92525e-23
LMAN2L	ENSG00000114988	2.19094	4.92257	102.422	4.48652e-24	2.06697e-22		ODF2-AS1	ENSG00000225951	-4.51768	-0.0561522	105.837	8.00673e-25	3.93367e-23
CMTM6	ENSG00000091317	1.98633	6.19627	102.242	4.91454e-24	2.26073e-22		NME4	ENSG00000103202	-1.90705	7.05866	105.825	8.05601e-25	3.95148e-23
TMED7	ENSG00000134970	2.00329	6.24699	102.088	5.30975e-24	2.43698e-22		MRNIP	ENSG00000161010	-1.94356	6.01385	105.747	8.37836e-25	4.10296e-23
ELF4	ENSG00000102034	2.0664	5.51356	101.996	5.56228e-24	2.5471e-22		AC239868.1	ENSG00000261716	-2.03935	4.52127	105.725	8.47168e-25	4.14531e-23
FKTN	ENSG00000106692	1.94234	6.90165	101.811	6.1073e-24	2.79457e-22		TMEM126A	ENSG00000171202	-2.25848	3.79438	105.518	9.40632e-25	4.58417e-23
RETREG1	ENSG00000154153	2.25147	4.31865	101.716	6.40648e-24	2.92486e-22		MPP3	ENSG00000161647	-2.04307	4.54977	105.368	1.01432e-24	4.93933e-23
ARL5B	ENSG00000165997	1.92077	6.9399	101.654	6.61111e-24	3.00697e-22		RPSAP52	ENSG00000241749	-4.67678	-0.0454971	105.185	1.1127e-24	5.40968e-23
POLR3B	ENSG00000013503	2.1727	5.21382	101.614	6.74701e-24	3.06648e-22		OSGEP	ENSG00000092094	-1.92043	6.7254	105.101	1.16055e-24	5.63784e-23
MT-TV	ENSG00000210077	9.90958	1.24732	101.402	7.50844e-24	3.40489e-22		SPAG8	ENSG00000137098	-3.2969	1.07921	105.03	1.20299e-24	5.83933e-23
AC007406.5	ENSG00000261799	3.60831	2.65206	101.325	7.80626e-24	3.53466e-22		AC245452.1	ENSG00000224086	-2.27288	3.33175	104.964	1.2436e-24	6.02681e-23
ARSB	ENSG00000113273	2.2007	4.85159	101.174	8.42665e-24	3.80989e-22		AC006141.1	ENSG00000264895	-3.90947	0.419612	104.874	1.30157e-24	6.29765e-23
DCHS1	ENSG00000166341	2.993	3.1549	101.159	8.4885e-24	3.83499e-22		ABCB6	ENSG00000115657	-2.23904	3.35558	104.689	1.42901e-24	6.90878e-23
LPGAT1	ENSG00000123684	1.89743	7.12851	100.956	9.4044e-24	4.23303e-22		ATP5ME	ENSG00000169020	-1.93019	6.01664	104.652	1.45608e-24	7.02844e-23
UGT8	ENSG00000174607	4.70041	2.53328	100.705	1.06766e-23	4.79853e-22		AC116914.2	ENSG00000262692	-3.90529	0.380339	104.636	1.46729e-24	7.07695e-23
TSHZ1	ENSG00000179981	2.06286	5.14731	100.691	1.07499e-23	4.82793e-22		ADSSL1	ENSG00000185100	-2.41129	2.8305	104.437	1.62248e-24	7.81303e-23
DHRS7B	ENSG00000109016	2.26793	4.62833	100.683	1.07942e-23	4.8442e-22		UPF3AP3	ENSG00000234709	-4.08443	0.33831	104.418	1.63837e-24	7.88325e-23
SPPL3	ENSG00000157837	1.95421	6.14739	100.547	1.15625e-23	5.16989e-22		AL445222.1	ENSG00000271833	-3.03242	1.56602	104.282	1.75463e-24	8.41599e-23
ANTXR2	ENSG00000163297	2.37029	3.97858	100.479	1.19686e-23	5.3436e-22		NBPF14	ENSG00000270629	-2.22838	3.50861	104.237	1.79462e-24	8.60098e-23
PHLDA3	ENSG00000174307	2.01776	5.19251	100.214	1.36785e-23	6.09357e-22		AC104794.2	ENSG00000260077	-2.30465	3.20439	104.143	1.8825e-24	9.00795e-23
SENP2	ENSG00000163904	1.96675	6.38571	100.151	1.41198e-23	6.28091e-22		RNF103-CHMP3	ENSG00000249884	-4.39416	-0.0973792	104.075	1.94763e-24	9.3049e-23
FAF2	ENSG00000113194	1.88281	7.44017	100.072	1.46954e-23	6.51311e-22		COG7	ENSG00000168434	-1.96742	5.22551	103.863	2.16761e-24	1.03396e-22
SPOCK2	ENSG00000107742	4.69036	1.79754	99.9897	1.53195e-23	6.77978e-22		MAPT-IT1	ENSG00000279685	-6.78719	-0.763938	103.858	2.17342e-24	1.03592e-22
CDR2L	ENSG00000109089	2.0374	5.2673	99.9342	1.57541e-23	6.962e-22		AGPAT4-IT1	ENSG00000279355	-3.53557	1.10188	103.83	2.20413e-24	1.04973e-22
SLC41A2	ENSG00000136052	2.57097	4.04974	99.866	1.63061e-23	7.19021e-22		TMSB10	ENSG00000034510	-1.87146	8.00557	103.767	2.27553e-24	1.08204e-22
PDGFC	ENSG00000145431	2.50533	3.96952	99.8079	1.6792e-23	7.39371e-22		NARFL	ENSG00000103245	-1.92486	5.78985	103.758	2.2863e-24	1.0863e-22
NUS1	ENSG00000153989	1.92041	6.89801	99.6431	1.82493e-23	8.02958e-22		AC020907.4	ENSG00000271032	-4.99684	-0.384978	103.34	2.82351e-24	1.32907e-22
ZNRF3	ENSG00000183579	2.06709	5.11338	99.4998	1.96185e-23	8.60705e-22		SNORD46	ENSG00000200913	-3.27009	0.981656	103.305	2.87297e-24	1.3513e-22
CHSY1	ENSG00000131873	1.91705	6.65402	99.4806	1.98094e-23	8.67823e-22		MAP3K6	ENSG00000142733	-1.97522	5.0048	103.293	2.89048e-24	1.35848e-22
EDC3	ENSG00000179151	1.94752	6.14193	99.4477	2.01408e-23	8.81068e-22		IFT172	ENSG00000138002	-1.89245	6.6878	103.227	2.9882e-24	1.40332e-22
IGF2R	ENSG00000197081	1.86299	7.95745	99.3998	2.06345e-23	9.02016e-22		CYP2E1	ENSG00000130649	-2.9848	1.75847	103.208	3.01781e-24	1.41613e-22
ATE1	ENSG00000107669	2.02882	6.04904	99.3815	2.08261e-23	9.09735e-22		AC091182.1	ENSG00000253123	-2.00113	4.87957	103.155	3.09979e-24	1.45347e-22
NPTXR	ENSG00000221890	2.20481	4.51152	99.3757	2.0887e-23	9.11739e-22		AL591845.1	ENSG00000116883	-2.38972	2.57746	103.006	3.34196e-24	1.5574e-22
SLC35A5	ENSG00000138459	2.09861	5.57544	99.3688	2.09601e-23	9.14272e-22		PMFBP1	ENSG00000118557	-2.20873	3.30358	102.93	3.47144e-24	1.6165e-22
GOLGA5	ENSG00000066455	1.9573	6.24229	99.2772	2.19516e-23	9.55461e-22		MXRA8	ENSG00000162576	-2.14174	3.57717	102.926	3.47918e-24	1.61886e-22
ALKBH5	ENSG00000091542	1.88248	6.9822	99.1303	2.36427e-23	1.02612e-21		AC006254.1	ENSG00000243696	-2.5443	2.13107	102.839	3.6356e-24	1.68905e-22
RAB11FIP5	ENSG00000135631	1.99187	5.54591	99.017	2.50338e-23	1.08495e-21		RF00019	ENSG00000252202	-5.24062	-0.321683	102.823	3.66543e-24	1.70161e-22
WBP1L	ENSG00000166272	2.18035	4.73169	98.9651	2.56997e-23	1.11301e-21		BANF1P2	ENSG00000230306	-3.56592	1.30016	102.771	3.76209e-24	1.74381e-22
GBE1	ENSG00000114480	2.26487	4.44547	98.8768	2.68703e-23	1.16205e-21		RN7SL558P	ENSG00000243260	-6.01535	-0.566337	102.759	3.78454e-24	1.75288e-22
SERPINB8	ENSG00000166401	9.8629	1.74701	98.8437	2.73235e-23	1.18081e-21		LTB4R	ENSG00000213903	-1.92953	5.61678	102.68	3.93952e-24	1.82327e-22
PPM1G	ENSG00000115241	1.85247	7.66799	98.7791	2.82301e-23	1.21912e-21		HIST1H2BO	ENSG00000274641	-3.0887	0.965417	102.583	4.13708e-24	1.91179e-22
HASPIN	ENSG00000177602	2.03231	5.29374	98.7209	2.90724e-23	1.25282e-21		AC022400.8	ENSG00000279088	-1.93692	5.36495	102.471	4.37791e-24	2.01893e-22
TOR1AIP2	ENSG00000169905	1.87147	7.16948	98.6295	3.04445e-23	1.30824e-21		MSTO2P	ENSG00000203761	-1.98282	4.90545	102.47	4.37891e-24	2.01893e-22
PTPN9	ENSG00000169410	2.04464	5.48749	98.58	3.12158e-23	1.34043e-21		ALMS1-IT1	ENSG00000230002	-2.60331	2.03726	102.295	4.78412e-24	2.2024e-22
DHRS2	ENSG00000100867	2.78313	2.88553	98.5308	3.20014e-23	1.37028e-21		ZNF514	ENSG00000144026	-1.93509	5.75123	102.178	5.0739e-24	2.33227e-22
SARM1	ENSG00000004139	2.28524	4.38591	98.4471	3.33818e-23	1.42838e-21		AC108134.1	ENSG00000205890	-3.162	1.03309	102.088	5.30974e-24	2.43698e-22
ERO1B	ENSG00000086619	2.03058	5.57806	98.4197	3.38477e-23	1.44729e-21		DDX11	ENSG00000013573	-1.85607	7.94411	102.036	5.45132e-24	2.50007e-22
ZNF365	ENSG00000138311	3.56419	2.23134	98.2772	3.6373e-23	1.55199e-21		MEGF6	ENSG00000162591	-2.36963	2.74168	102.002	5.54582e-24	2.54149e-22
OSBPL11	ENSG00000144909	1.98971	5.75881	98.1989	3.78403e-23	1.61233e-21		LRRC75B	ENSG00000178026	-2.06605	4.06596	101.793	6.16416e-24	2.81847e-22
SLC23A2	ENSG00000089057	1.87702	6.99242	98.1686	3.84236e-23	1.63604e-21		AC092821.1	ENSG00000214776	-2.03526	4.43506	101.726	6.37462e-24	2.9125e-22
ZNF852	ENSG00000178917	3.56173	2.86052	98.1241	3.92959e-23	1.67083e-21		SNORA11F	ENSG00000221164	-3.92772	0.285548	101.706	6.44152e-24	2.93864e-22
ZFP1	ENSG00000184517	2.07777	5.13004	98.021	4.1397e-23	1.75894e-21		OVGP1	ENSG00000085465	-2.29222	2.95685	101.688	6.50064e-24	2.96338e-22
PPT1	ENSG00000131238	1.86334	7.7882	98.0171	4.14788e-23	1.76118e-21		SLC22A17	ENSG00000092096	-2.0986	4.03581	101.669	6.56142e-24	2.98884e-22
SAC3D1	ENSG00000168061	2.10737	4.65511	97.7828	4.66892e-23	1.9755e-21		AGAP6	ENSG00000204149	-1.95528	5.20316	101.658	6.59958e-24	3.00397e-22
BCDIN3D	ENSG00000186666	2.69058	3.40029	97.7627	4.71653e-23	1.99426e-21		AP006621.3	ENSG00000255284	-2.1659	3.52058	101.552	6.96178e-24	3.16172e-22
RB1	ENSG00000139687	1.97554	6.41678	97.6799	4.91778e-23	2.07645e-21		GOLGA8A	ENSG00000175265	-1.8561	7.4381	101.424	7.42578e-24	3.36993e-22
PAG1	ENSG00000076641	2.1106	4.97826	97.6244	5.05774e-23	2.13406e-21		ATP8B3	ENSG00000130270	-3.44109	1.03523	101.346	7.72515e-24	3.50055e-22
TIGD5	ENSG00000179886	1.97608	5.41651	97.5331	5.29641e-23	2.23011e-21		WDR90	ENSG00000161996	-1.87563	6.4851	101.241	8.14358e-24	3.68465e-22
NAA50	ENSG00000121579	1.85451	7.63677	97.5295	5.30594e-23	2.23258e-21		SMG9	ENSG00000105771	-1.90346	5.7486	101.149	8.53157e-24	3.85159e-22
ETV1	ENSG00000006468	2.3039	4.1342	97.2429	6.13235e-23	2.57317e-21		TCIRG1	ENSG00000110719	-2.21018	3.4043	101.018	9.11722e-24	4.11292e-22
MT-TC	ENSG00000210140	5.43848	2.60968	97.202	6.26027e-23	2.62141e-21		STAT6	ENSG00000166888	-1.93054	5.64486	100.976	9.31258e-24	4.19793e-22
GANAB	ENSG00000089597	1.81073	9.06859	97.16	6.39455e-23	2.67579e-21		CASP9	ENSG00000132906	-2.0825	3.91316	100.972	9.32994e-24	4.20263e-22
LTBP1	ENSG00000049323	1.98651	5.44181	97.14	6.45932e-23	2.70103e-21		ZRSR2	ENSG00000169249	-1.92368	5.47643	100.935	9.50711e-24	4.27608e-22
FBN2	ENSG00000138829	2.00854	5.36995	97.0293	6.83088e-23	2.85443e-21		RPL39P3	ENSG00000235174	-2.16434	3.73374	100.667	1.08813e-23	4.8797e-22
BRCA2	ENSG00000139618	1.881	6.70542	97.0047	6.91639e-23	2.88818e-21		DNAH14	ENSG00000185842	-1.90455	6.13	100.656	1.09456e-23	4.90488e-22
ITPKA	ENSG00000137825	2.88809	2.90627	96.8978	7.30015e-23	3.04424e-21		AC018682.1	ENSG00000250116	-3.32642	1.03222	100.619	1.11471e-23	4.99153e-22
GPRIN1	ENSG00000169258	1.99787	5.60815	96.8956	7.3081e-23	3.04486e-21		UQCRB	ENSG00000156467	-1.84202	8.07415	100.59	1.13156e-23	5.06322e-22
SERINC5	ENSG00000164300	2.05892	5.37437	96.8707	7.4005e-23	3.07552e-21		AC010618.3	ENSG00000269439	-2.77002	2.13858	100.517	1.17394e-23	5.24513e-22
PRCC	ENSG00000143294	1.85779	6.94505	96.8617	7.43418e-23	3.0874e-21		PDCD5	ENSG00000105185	-1.85157	7.32282	100.346	1.2798e-23	5.70972e-22
B4GALT6	ENSG00000118276	2.10716	5.17918	96.7254	7.96393e-23	3.30514e-21		AL645568.1	ENSG00000203739	-3.44233	0.708842	100.325	1.29357e-23	5.76688e-22
PEG10	ENSG00000242265	9.82311	1.32702	96.6972	8.0782e-23	3.35027e-21		SNRPF	ENSG00000139343	-1.86983	6.45623	100.202	1.37652e-23	6.12768e-22
JADE3	ENSG00000102221	2.06296	5.32728	96.6377	8.32498e-23	3.45026e-21		C19ORF73	ENSG00000221916	-3.09409	1.15937	100.111	1.44092e-23	6.40498e-22
KCNA2	ENSG00000177301	4.39378	1.84909	96.5813	8.56548e-23	3.54509e-21		AC025165.1	ENSG00000224713	-3.24391	1.11048	100.106	1.44428e-23	6.41519e-22
EP300	ENSG00000100393	1.8423	7.20101	96.3741	9.51027e-23	3.92541e-21		EXOSC10	ENSG00000171824	-1.85668	7.08265	100.084	1.46035e-23	6.48184e-22
KCTD12	ENSG00000178695	1.92861	5.99341	95.9147	1.19943e-22	4.93394e-21		MXD3	ENSG00000213347	-1.91044	5.37666	100.075	1.46711e-23	6.50709e-22
ZSCAN12P1	ENSG00000219891	9.80725	1.31368	95.8635	1.23082e-22	5.05962e-21		ANO8	ENSG00000074855	-1.95177	4.80935	100.033	1.49903e-23	6.63894e-22
RNF26	ENSG00000173456	1.92971	6.10509	95.755	1.30019e-22	5.33034e-21		BAIAP3	ENSG00000007516	-2.19922	3.28492	99.9484	1.56423e-23	6.91759e-22
GRN	ENSG00000030582	1.91034	6.25076	95.7513	1.30261e-22	5.33665e-21		KYAT1	ENSG00000171097	-1.99973	4.57961	99.8927	1.60885e-23	7.10456e-22
TJP1	ENSG00000104067	1.87587	6.81815	95.74	1.31006e-22	5.36354e-21		TRMT1	ENSG00000104907	-1.8563	6.77428	99.8684	1.62866e-23	7.18683e-22
TNFRSF10D	ENSG00000173530	4.18834	2.13861	95.641	1.37724e-22	5.63479e-21		HLA-F	ENSG00000204642	-2.0912	3.7091	99.8513	1.6428e-23	7.23871e-22
LEPR	ENSG00000116678	2.28885	4.36752	95.5058	1.4746e-22	6.02502e-21		CHKB	ENSG00000100288	-2.42246	2.43181	99.6056	1.85979e-23	8.17702e-22
PTRH2	ENSG00000141378	2.07104	4.90563	95.4207	1.53939e-22	6.27282e-21		TCEAL9	ENSG00000185222	-1.84224	7.4106	99.5579	1.90516e-23	8.37044e-22
MRFAP1L1	ENSG00000178988	1.87431	6.50084	95.3387	1.60447e-22	6.53364e-21		RF00019	ENSG00000206816	-5.51161	-0.58872	99.5373	1.92507e-23	8.45176e-22
DNAJC14	ENSG00000135392	2.15009	4.50884	95.3075	1.62995e-22	6.62849e-21		AL592166.1	ENSG00000225721	-3.82094	0.401073	99.4884	1.97315e-23	8.65037e-22
TMEM263	ENSG00000151135	1.90958	6.27516	95.2874	1.64657e-22	6.69159e-21		NCLP1	ENSG00000213212	-3.20148	0.913732	99.4765	1.98503e-23	8.68986e-22
ALDH6A1	ENSG00000119711	1.99585	5.61435	95.2433	1.6837e-22	6.8379e-21		CCDC74B	ENSG00000152076	-2.05806	3.97275	99.3083	2.16099e-23	9.41942e-22
PARS2	ENSG00000162396	2.19861	4.38834	95.1378	1.77582e-22	7.20722e-21		SNORD83A	ENSG00000209482	-3.32126	0.879523	99.3017	2.1682e-23	9.44404e-22
TMED5	ENSG00000117500	1.85376	7.34451	95.1307	1.78222e-22	7.22836e-21		HIST2H2AC	ENSG00000184260	-4.04234	0.0109258	99.2683	2.20512e-23	9.59107e-22
BAZ1B	ENSG00000009954	1.79547	8.55483	95.1257	1.7867e-22	7.2417e-21		AC105219.1	ENSG00000181097	-2.40416	2.32125	99.1503	2.34043e-23	1.01723e-21
OPA3	ENSG00000125741	2.0765	5.26021	95.1085	1.80227e-22	7.29993e-21		AL928654.2	ENSG00000257270	-2.41553	2.70171	99.1326	2.36146e-23	1.02564e-21
ZFYVE9	ENSG00000157077	1.92767	5.96647	95.094	1.81558e-22	7.34893e-21		NGFR	ENSG00000064300	-2.65341	2.38786	99.0181	2.50211e-23	1.08495e-21
POLR2D	ENSG00000144231	1.85702	6.86287	94.9344	1.96804e-22	7.95014e-21		HSPE1	ENSG00000115541	-1.88351	5.99973	98.9485	2.59151e-23	1.12154e-21
AC108002.1	ENSG00000253741	3.67877	2.34235	94.8942	2.00842e-22	8.10245e-21		SNORD3C	ENSG00000264940	-9.00737	-1.05103	98.7605	2.84964e-23	1.22912e-21
LINGO1	ENSG00000169783	2.05132	4.72913	94.8801	2.02275e-22	8.15485e-21		AL356320.1	ENSG00000232768	-4.93908	-0.432092	98.7601	2.85023e-23	1.22912e-21
HIPK1	ENSG00000163349	1.87432	6.54274	94.8671	2.03609e-22	8.19773e-21		GTF2IP20	ENSG00000272645	-1.89662	5.59276	98.698	2.94093e-23	1.26644e-21
EPC2	ENSG00000135999	1.95758	5.79656	94.842	2.06204e-22	8.29122e-21		GRID2IP	ENSG00000215045	-2.90558	1.86174	98.6482	3.01584e-23	1.29777e-21
CDC6	ENSG00000094804	1.86223	7.00491	94.7723	2.13591e-22	8.57685e-21		AC069503.2	ENSG00000256950	-5.96923	-0.694311	98.6295	3.04447e-23	1.30824e-21
CX3CR1	ENSG00000168329	9.78638	1.1506	94.7622	2.14684e-22	8.61504e-21		RAB24	ENSG00000169228	-1.98023	4.5014	98.5672	3.14174e-23	1.34813e-21
GSK3B	ENSG00000082701	1.99653	5.70887	94.7273	2.18501e-22	8.76242e-21		RPL23	ENSG00000125691	-1.80878	10.1831	98.5615	3.15088e-23	1.35109e-21
SMAD1	ENSG00000170365	2.47055	3.72238	94.7008	2.21451e-22	8.87486e-21		AC022211.3	ENSG00000265800	-4.20021	0.110514	98.5465	3.1748e-23	1.36039e-21
RTN4RL2	ENSG00000186907	2.38531	3.71991	94.688	2.22887e-22	8.92653e-21		RANGRF	ENSG00000108961	-2.34709	2.65741	98.3764	3.45962e-23	1.47826e-21
TPRG1L	ENSG00000158109	2.61113	3.69111	94.6609	2.25962e-22	9.04372e-21		GRIP2	ENSG00000144596	-2.03269	4.01403	98.3487	3.50833e-23	1.49802e-21
MPZL3	ENSG00000160588	2.75257	3.20344	94.6591	2.26165e-22	9.04587e-21		TRAF1	ENSG00000056558	-1.97909	4.33322	98.2169	3.74983e-23	1.59888e-21
CBR1	ENSG00000159228	1.92564	5.73319	94.6053	2.32393e-22	9.2827e-21		TSNAXIP1	ENSG00000102904	-2.48763	2.27049	98.1561	3.86669e-23	1.64524e-21
ADAM17	ENSG00000151694	1.99231	5.78676	94.5591	2.37882e-22	9.48947e-21		PIDD1	ENSG00000177595	-1.84385	6.48894	97.9747	4.23757e-23	1.79801e-21
SLC35E1	ENSG00000127526	1.83297	6.93506	94.4616	2.4989e-22	9.94886e-21		MCRIP2P1	ENSG00000241418	-3.93821	0.407835	97.9251	4.34505e-23	1.84232e-21
WASL	ENSG00000106299	1.97126	5.51737	94.4461	2.51857e-22	1.00206e-20		AC021945.1	ENSG00000279347	-2.53796	2.32321	97.8255	4.56935e-23	1.93607e-21
SLC41A1	ENSG00000133065	1.9055	6.21519	94.4193	2.55293e-22	1.01507e-20		AL442125.1	ENSG00000276248	-2.71854	1.69535	97.8201	4.58166e-23	1.93993e-21
MGA	ENSG00000174197	1.88983	6.4433	94.331	2.66944e-22	1.06069e-20		MROH6	ENSG00000204839	-2.08747	3.55854	97.7268	4.80267e-23	2.02926e-21
MLLT1	ENSG00000130382	1.84704	6.5741	94.1992	2.85319e-22	1.13297e-20		MIATNB	ENSG00000244625	-3.49696	1.00519	97.595	5.13334e-23	2.16446e-21
ADO	ENSG00000181915	1.87763	6.18354	94.0158	3.13012e-22	1.23807e-20		AC116913.1	ENSG00000261351	-2.92952	1.39811	97.5784	5.17649e-23	2.18114e-21
TBC1D13	ENSG00000107021	1.88023	6.1842	93.9976	3.15912e-22	1.24873e-20		BTNL9	ENSG00000165810	-1.887	5.45596	97.5279	5.31022e-23	2.23283e-21
SKI	ENSG00000157933	1.86186	6.26592	93.9586	3.22201e-22	1.27276e-20		PHKG1	ENSG00000164776	-2.9903	1.264	97.4619	5.4902e-23	2.30691e-21
LNX2	ENSG00000139517	2.04484	5.19768	93.8081	3.47655e-22	1.37152e-20		WASH7P	ENSG00000227232	-2.11765	3.40829	97.2928	5.97986e-23	2.51092e-21
FBXL17	ENSG00000145743	2.13653	4.62934	93.7746	3.53589e-22	1.39402e-20		AL591895.1	ENSG00000242861	-2.26753	3.05765	97.2348	6.15735e-23	2.58187e-21
TM9SF2	ENSG00000125304	1.83729	7.20854	93.7659	3.55138e-22	1.39922e-20		RCN3	ENSG00000142552	-2.61629	2.21689	97.2086	6.23958e-23	2.61455e-21
DUSP14	ENSG00000276023	2.0364	4.91325	93.7126	3.64822e-22	1.43644e-20		RPS29	ENSG00000213741	-1.80107	8.55823	96.9231	7.20719e-23	3.00754e-21
IFIT5	ENSG00000152778	2.10665	4.61367	93.6558	3.75459e-22	1.47641e-20		FOXP4-AS1	ENSG00000234753	-2.70206	1.72421	96.8946	7.31168e-23	3.04486e-21
YTHDF1	ENSG00000149658	1.8562	6.58629	93.5797	3.90174e-22	1.53229e-20		DHPS	ENSG00000095059	-1.84619	6.1967	96.8885	7.33417e-23	3.05213e-21
HOXB13	ENSG00000159184	2.12685	4.54885	93.5153	4.03072e-22	1.58089e-20		C1S	ENSG00000182326	-2.22143	3.04602	96.8759	7.38111e-23	3.06956e-21
FOXI3	ENSG00000214336	2.20244	4.05478	93.4199	4.22983e-22	1.65577e-20		LINC01694	ENSG00000233922	-3.18731	1.76119	96.6005	8.48276e-23	3.51325e-21
RWDD2A	ENSG00000013392	2.29913	4.10056	93.38	4.31595e-22	1.6884e-20		EZH1	ENSG00000108799	-1.85337	5.97764	96.4411	9.194e-23	3.80263e-21
TP53INP1	ENSG00000164938	2.04531	4.91463	93.353	4.3752e-22	1.70827e-20		CCDC88B	ENSG00000168071	-2.24839	2.94727	96.428	9.25507e-23	3.82528e-21
AP4E1	ENSG00000081014	2.15916	4.91254	93.2376	4.63795e-22	1.8097e-20		HNRNPD	ENSG00000138668	-1.79131	9.12578	96.3908	9.43022e-23	3.89502e-21
EXT2	ENSG00000151348	1.8538	6.57211	93.2313	4.65255e-22	1.81422e-20		AL645608.2	ENSG00000224969	-2.90452	1.59813	96.2757	9.99496e-23	4.12266e-21
FURIN	ENSG00000140564	1.88762	5.77071	93.1946	4.73963e-22	1.84463e-20		AL139089.1	ENSG00000273723	-2.9994	1.12679	95.9768	1.16238e-22	4.79125e-21
CYB561D1	ENSG00000174151	2.15333	4.42211	93.1358	4.88259e-22	1.89904e-20		AL355472.1	ENSG00000231663	-2.65369	1.61379	95.9387	1.18499e-22	4.88114e-21
DPH3	ENSG00000154813	1.93309	5.83301	93.0719	5.04279e-22	1.95884e-20		MEF2B	ENSG00000213999	-4.40817	-0.166869	95.9173	1.19786e-22	4.93082e-21
NPNT	ENSG00000168743	4.14778	2.53059	93.0607	5.07156e-22	1.96876e-20		SPAG4	ENSG00000061656	-2.29507	2.74417	95.8303	1.25162e-22	5.14166e-21
XYLT1	ENSG00000103489	2.69473	3.12916	92.9044	5.48815e-22	2.12368e-20		AC015813.5	ENSG00000279069	-2.46188	2.24604	95.8242	1.25552e-22	5.15417e-21
MOB3A	ENSG00000172081	2.0936	4.40047	92.7972	5.79366e-22	2.23905e-20		LAMA3	ENSG00000053747	-1.8259	6.51465	95.7587	1.29773e-22	5.32384e-21
TP53INP2	ENSG00000078804	2.37552	3.55073	92.6976	6.09263e-22	2.35309e-20		AC026356.2	ENSG00000276115	-4.00036	0.275011	95.5804	1.42004e-22	5.80598e-21
RNF19B	ENSG00000116514	1.88024	5.88004	92.6303	6.3034e-22	2.43294e-20		RF00019	ENSG00000206846	-5.44961	-0.673842	95.504	1.47592e-22	6.02633e-21
RBMXL1	ENSG00000213516	1.91884	5.47044	92.6187	6.34058e-22	2.44419e-20		PPM1J	ENSG00000155367	-2.909	1.41519	95.4996	1.47919e-22	6.03564e-21
ZNF71	ENSG00000197951	2.23412	4.069	92.6039	6.38803e-22	2.46091e-20		DPH7	ENSG00000148399	-1.8058	7.006	95.4726	1.49956e-22	6.11462e-21
PARVA	ENSG00000197702	2.16119	4.46099	92.5688	6.50232e-22	2.50335e-20		HDAC10	ENSG00000100429	-1.9928	4.05611	95.32	1.6197e-22	6.59124e-21
DENND5B	ENSG00000170456	1.96517	5.39954	92.537	6.6077e-22	2.53909e-20		AC020917.2	ENSG00000267703	-6.66263	-0.887693	95.0917	1.81764e-22	7.35236e-21
DHX8	ENSG00000067596	1.8698	6.35412	92.5042	6.71827e-22	2.57995e-20		AC080038.1	ENSG00000274565	-3.69472	0.321446	95.0842	1.82457e-22	7.37546e-21
ZNF606	ENSG00000166704	2.16101	4.32036	92.4911	6.76299e-22	2.59547e-20		AL021707.2	ENSG00000228274	-2.27684	2.85813	94.9238	1.97859e-22	7.98742e-21
GNS	ENSG00000135677	1.90293	6.47657	92.3683	7.19569e-22	2.75456e-20		LINC00173	ENSG00000196668	-2.8349	1.566	94.8722	2.03078e-22	8.18179e-21
ASTE1	ENSG00000034533	2.45793	3.6431	92.3186	7.37879e-22	2.81932e-20		RPS25	ENSG00000118181	-1.77332	9.79542	94.8422	2.06181e-22	8.29122e-21
ERC1	ENSG00000082805	1.90434	5.98505	92.2735	7.54885e-22	2.88248e-20		HMGB2	ENSG00000164104	-1.77494	9.24779	94.8245	2.08034e-22	8.35926e-21
COLEC12	ENSG00000158270	2.08466	4.96791	92.1882	7.8812e-22	3.0056e-20		SRPK3	ENSG00000184343	-2.37166	2.37056	94.6183	2.30871e-22	9.228e-21
CD276	ENSG00000103855	1.83883	6.32227	92.1408	8.07231e-22	3.07462e-20		RBM5-AS1	ENSG00000281691	-3.57123	0.40938	94.562	2.37533e-22	9.48177e-21
SACS	ENSG00000151835	1.84611	6.57637	92.0497	8.45286e-22	3.21553e-20		RASGRP2	ENSG00000068831	-3.06401	0.979115	94.5019	2.44862e-22	9.76149e-21
TENT5C	ENSG00000183508	2.55084	3.20682	91.9293	8.98297e-22	3.41505e-20		TEX45	ENSG00000198723	-2.46937	2.32721	94.4676	2.49137e-22	9.9254e-21
STT3A	ENSG00000134910	1.77531	8.06201	91.9262	8.99687e-22	3.41819e-20		COX7C	ENSG00000127184	-1.78044	7.89274	94.1975	2.85559e-22	1.13318e-20
CAMSAP1	ENSG00000130559	1.80379	7.04366	91.9001	9.1163e-22	3.45924e-20		AC112497.1	ENSG00000279413	-3.23568	1.58573	94.171	2.89413e-22	1.14772e-20
NECTIN4	ENSG00000143217	3.33606	2.56048	91.7045	1.00638e-21	3.81639e-20		HIKESHI	ENSG00000149196	-1.87446	5.4	94.1451	2.93225e-22	1.16208e-20
AC124045.1	ENSG00000272077	2.86824	2.65908	91.695	1.01122e-21	3.83234e-20		MZF1	ENSG00000099326	-1.85827	5.25765	94.1431	2.93521e-22	1.16249e-20
SH3BP4	ENSG00000130147	1.98967	5.07498	91.6768	1.02054e-21	3.86524e-20		SRSF2	ENSG00000161547	-1.77128	8.65436	94.1331	2.95006e-22	1.16761e-20
CLIC4	ENSG00000169504	1.78598	7.63138	91.5992	1.06135e-21	4.01729e-20		BTBD10P2	ENSG00000219433	-5.11403	-0.587014	93.8767	3.35798e-22	1.3256e-20
ZSCAN29	ENSG00000140265	1.86064	6.16856	91.5977	1.06217e-21	4.0179e-20		TAZ	ENSG00000102125	-1.7889	6.95836	93.6986	3.67414e-22	1.44571e-20
ECE1	ENSG00000117298	1.91107	5.57176	91.5547	1.08547e-21	4.1035e-20		CDC20	ENSG00000117399	-1.78614	7.22421	93.6262	3.81118e-22	1.49769e-20
PPP1R16B	ENSG00000101445	3.3336	2.97448	91.5264	1.10114e-21	4.15609e-20		RSAD1	ENSG00000136444	-1.81999	6.11458	93.5674	3.92593e-22	1.54079e-20
ZNF425	ENSG00000204947	2.89245	2.81626	91.5258	1.10144e-21	4.15609e-20		CCR10	ENSG00000184451	-2.83214	1.32702	93.4206	4.22837e-22	1.65577e-20
ENPP5	ENSG00000112796	4.31194	2.65649	91.5072	1.11184e-21	4.19273e-20		C9ORF116	ENSG00000160345	-2.09024	3.25744	93.4203	4.22893e-22	1.65577e-20
CASS4	ENSG00000087589	4.54656	1.59244	91.2587	1.26066e-21	4.73332e-20		AC010326.4	ENSG00000270804	-2.32943	2.41382	93.3731	4.33102e-22	1.6932e-20
KLK3	ENSG00000142515	1.76843	7.69461	91.2414	1.27171e-21	4.7689e-20		AC023043.4	ENSG00000274849	-3.70431	0.811518	93.365	4.34884e-22	1.69907e-20
COL4A1	ENSG00000187498	1.97673	5.5532	91.0055	1.43276e-21	5.35962e-20		GUCY1B2	ENSG00000123201	-2.27498	2.90432	93.2237	4.67052e-22	1.82006e-20
C3ORF80	ENSG00000180044	3.45688	2.36111	90.9601	1.466e-21	5.48055e-20		NME1	ENSG00000239672	-1.81565	6.229	93.2036	4.71827e-22	1.83749e-20
AGAP1	ENSG00000157985	1.82738	6.47668	90.8604	1.54171e-21	5.75298e-20		RPS24	ENSG00000138326	-1.75353	10.8079	93.1287	4.90018e-22	1.90467e-20
ACTR2	ENSG00000138071	1.76672	8.25181	90.6034	1.75562e-21	6.52709e-20		ISL2	ENSG00000159556	-1.87622	4.79848	92.9971	5.23714e-22	2.03174e-20
FZD5	ENSG00000163251	2.00845	4.79424	90.5903	1.76723e-21	6.56624e-20		ZCCHC18	ENSG00000166707	-2.02545	3.86493	92.9746	5.29694e-22	2.05362e-20
OXSM	ENSG00000151093	2.34945	3.72607	90.5759	1.78013e-21	6.61013e-20		AC024940.2	ENSG00000177359	-2.17956	3.65716	92.9674	5.31641e-22	2.05986e-20
GDF6	ENSG00000156466	4.29304	1.95056	90.469	1.87902e-21	6.97305e-20		C1QBPP2	ENSG00000213409	-6.62641	-0.890146	92.9342	5.40619e-22	2.0933e-20
ZNF382	ENSG00000161298	2.23892	4.40094	90.4624	1.88522e-21	6.99179e-20		ZDHHC11	ENSG00000188818	-1.91757	4.48741	92.8271	5.70682e-22	2.20689e-20
CEMIP2	ENSG00000135048	1.95094	5.456	90.1917	2.16163e-21	7.97306e-20		NAT9	ENSG00000109065	-1.80728	6.01232	92.625	6.32029e-22	2.43791e-20
PDP1	ENSG00000164951	1.86236	6.09911	90.1845	2.16951e-21	7.99725e-20		AC124319.2	ENSG00000263069	-3.7905	0.518932	92.5639	6.51863e-22	2.50804e-20
ZNF461	ENSG00000197808	2.18564	4.35675	90.1801	2.17433e-21	8.01019e-20		AP002812.2	ENSG00000254459	-5.39527	-0.709325	92.5552	6.5473e-22	2.51747e-20
TFPI	ENSG00000003436	2.36502	4.01486	90.103	2.26075e-21	8.31842e-20		TAF1C	ENSG00000103168	-1.78966	6.51963	92.4802	6.80029e-22	2.60814e-20
CYB561	ENSG00000008283	2.14034	4.30351	90.0249	2.35187e-21	8.638e-20		SNORD124	ENSG00000238793	-4.21486	-0.0365096	92.4613	6.86555e-22	2.6315e-20
ABALON	ENSG00000281376	9.69243	1.08144	89.9298	2.46763e-21	9.04674e-20		APOC1	ENSG00000130208	-2.0923	3.62661	92.4525	6.89608e-22	2.64154e-20
SLC39A1	ENSG00000143570	1.80571	6.66019	89.8889	2.51918e-21	9.23016e-20		TMEM138	ENSG00000149483	-1.83595	5.46274	92.3351	7.31741e-22	2.79939e-20
GFPT1	ENSG00000198380	1.79404	7.20042	89.7647	2.68234e-21	9.81611e-20		NRDE2	ENSG00000119720	-1.80383	6.14541	92.3198	7.37424e-22	2.81932e-20
FOXN3	ENSG00000053254	1.89063	5.72005	89.7116	2.75533e-21	1.00771e-19		NPIPA5	ENSG00000183793	-2.49042	2.08775	92.2449	7.65877e-22	2.92261e-20
SLCO4C1	ENSG00000173930	4.83901	1.69723	89.7062	2.76283e-21	1.00985e-19		AFDN-DT	ENSG00000198221	-4.11315	0.131874	92.1417	8.06867e-22	3.07462e-20
SDC3	ENSG00000162512	1.81658	6.54824	89.6053	2.90751e-21	1.06081e-19		CKMT1A	ENSG00000223572	-1.94825	4.26634	92.1097	8.20037e-22	3.12144e-20
AC007382.1	ENSG00000279519	3.69297	2.79806	89.5697	2.96031e-21	1.07943e-19		AL035530.2	ENSG00000271913	-2.94449	1.24874	91.9013	9.11082e-22	3.45924e-20
CSF1	ENSG00000184371	2.55861	3.19257	89.5401	3.00491e-21	1.09466e-19		SRSF5	ENSG00000100650	-1.74464	8.95664	91.5378	1.09484e-21	4.13631e-20
LAPTM5	ENSG00000162511	9.68463	1.41149	89.5391	3.00636e-21	1.09466e-19		SNORD99	ENSG00000221539	-3.40111	0.507803	91.4599	1.13876e-21	4.29156e-20
ATP7A	ENSG00000165240	2.04034	4.88783	89.4359	3.16744e-21	1.15218e-19		AC024560.2	ENSG00000249626	-3.22922	1.03144	91.4242	1.15947e-21	4.36692e-20
RBFOX2	ENSG00000100320	1.80227	6.9503	89.4064	3.21492e-21	1.16827e-19		CNNM1	ENSG00000119946	-1.9286	4.33189	91.3921	1.17843e-21	4.43558e-20
RAB3D	ENSG00000105514	2.48249	3.59389	89.4059	3.21584e-21	1.16827e-19		PABPN1	ENSG00000100836	-1.75255	7.72506	91.3795	1.18599e-21	4.46124e-20
ROS1	ENSG00000047936	3.24348	3.20701	89.364	3.28451e-21	1.1912e-19		FO538757.1	ENSG00000279457	-1.94471	3.98203	91.3532	1.20183e-21	4.51804e-20
DDOST	ENSG00000244038	1.76464	7.31848	89.3507	3.30677e-21	1.19856e-19		MRPL38	ENSG00000204316	-1.98326	3.77354	91.2881	1.24203e-21	4.66628e-20
RALGAPB	ENSG00000170471	1.82433	6.6082	89.2997	3.39316e-21	1.22746e-19		OGDHL	ENSG00000197444	-1.81443	5.79007	91.2507	1.26576e-21	4.74954e-20
SGPL1	ENSG00000166224	1.86251	6.09054	89.2776	3.4312e-21	1.23995e-19		DDAH2	ENSG00000213722	-2.00624	3.73055	91.1478	1.33329e-21	4.99675e-20
TEX2	ENSG00000136478	1.92717	5.51531	89.225	3.52374e-21	1.27188e-19		BUB1B	ENSG00000156970	-1.77728	6.722	91.1368	1.34078e-21	5.02172e-20
BMPR1A	ENSG00000107779	1.92468	5.54339	89.1828	3.59956e-21	1.29847e-19		NKG7	ENSG00000105374	-3.51501	0.354777	91.0832	1.37754e-21	5.15622e-20
SH3BGR	ENSG00000185437	1.92427	5.91303	89.1208	3.7142e-21	1.33824e-19		RNU6-387P	ENSG00000223263	-4.83538	-0.32361	90.9108	1.50295e-21	5.61526e-20
ADCYAP1R1	ENSG00000078549	2.26864	3.99394	89.113	3.72891e-21	1.34274e-19		MT1G	ENSG00000125144	-2.76948	1.50284	90.884	1.52345e-21	5.68832e-20
PCBP1-AS1	ENSG00000179818	1.79402	6.18156	88.9734	4.00148e-21	1.43833e-19		AC092045.1	ENSG00000239557	-8.85576	-0.934445	90.8524	1.54801e-21	5.77292e-20
ZNF155	ENSG00000204920	3.68537	2.63045	88.964	4.0206e-21	1.44435e-19		AC132872.3	ENSG00000275888	-3.54421	0.384373	90.7972	1.59177e-21	5.93247e-20
TRUB2	ENSG00000167112	1.8303	6.05198	88.9585	4.03175e-21	1.44749e-19		DPH1	ENSG00000108963	-1.81016	5.71503	90.7434	1.63566e-21	6.09231e-20
CD164	ENSG00000135535	1.764	7.66965	88.9551	4.03882e-21	1.44917e-19		LINC02076	ENSG00000220161	-2.81545	1.11903	90.6913	1.67928e-21	6.25095e-20
BAG4	ENSG00000156735	1.82233	6.07174	88.9185	4.11426e-21	1.4745e-19		AC007622.2	ENSG00000258136	-3.23047	0.929436	90.6441	1.71988e-21	6.39814e-20
STK24	ENSG00000102572	1.81736	6.50318	88.7673	4.44086e-21	1.58873e-19		RN7SKP23	ENSG00000280039	-4.00385	0.230259	90.418	1.92804e-21	7.14624e-20
CTDSP1	ENSG00000144579	1.91534	5.42009	88.7556	4.46724e-21	1.59723e-19		AC016773.1	ENSG00000270195	-3.00152	0.971832	90.3813	1.96418e-21	7.27572e-20
SLC52A2	ENSG00000185803	1.90895	5.34255	88.7518	4.47592e-21	1.59939e-19		AL590627.1	ENSG00000255585	-3.23753	0.939033	90.3471	1.99841e-21	7.39801e-20
DACH1	ENSG00000276644	1.92519	5.06494	88.7326	4.51955e-21	1.61403e-19		AC022239.1	ENSG00000269954	-6.59891	-0.948549	90.3234	2.02242e-21	7.48234e-20
FAM161B	ENSG00000156050	2.77705	3.0391	88.6817	4.63735e-21	1.65512e-19		CCDC74A	ENSG00000163040	-1.89226	4.43925	90.3161	2.02993e-21	7.50555e-20
NID1	ENSG00000116962	1.77842	7.04308	88.6541	4.70241e-21	1.67736e-19		SAT2	ENSG00000141504	-1.75847	6.74793	90.3107	2.03547e-21	7.52143e-20
SRPK1	ENSG00000096063	1.74641	7.85008	88.5971	4.83997e-21	1.7244e-19		UQCC2	ENSG00000137288	-1.78297	6.42347	90.3035	2.04294e-21	7.54446e-20
CCNY	ENSG00000108100	1.85735	5.87725	88.5932	4.84955e-21	1.72594e-19		SCART1	ENSG00000214279	-2.2391	2.87307	90.2137	2.13777e-21	7.88987e-20
ZNF260	ENSG00000254004	1.86149	5.82831	88.5464	4.96568e-21	1.76608e-19		GSTM2	ENSG00000213366	-1.82345	5.29231	90.1664	2.18953e-21	8.06126e-20
C9ORF64	ENSG00000165118	1.85457	5.89636	88.3332	5.53076e-21	1.9613e-19		MNS1	ENSG00000138587	-2.51051	2.14423	90.0988	2.26554e-21	8.33099e-20
MSRB1	ENSG00000198736	2.52559	3.41442	88.218	5.86241e-21	2.07648e-19		AC022007.1	ENSG00000206567	-2.16324	3.03477	90.0362	2.33841e-21	8.59375e-20
KIAA1551	ENSG00000174718	1.92658	5.20288	88.2025	5.90861e-21	2.09163e-19		ANKS3	ENSG00000168096	-1.82739	5.08778	89.9842	2.40068e-21	8.81193e-20
CEP350	ENSG00000135837	1.77866	7.08244	88.1457	6.08056e-21	2.14999e-19		SNORA65	ENSG00000201302	-2.95975	1.09233	89.9577	2.43311e-21	8.92556e-20
PSME3	ENSG00000131467	1.78536	6.99607	88.106	6.20407e-21	2.19238e-19		MRPL37P1	ENSG00000266946	-6.58468	-0.686824	89.8031	2.63077e-21	9.63319e-20
ZNF549	ENSG00000121406	2.37791	3.81791	88.0767	6.29656e-21	2.22377e-19		STARD9	ENSG00000159433	-1.82323	5.16374	89.6414	2.8549e-21	1.04287e-19
FAM111A	ENSG00000166801	2.53904	3.38341	88.0143	6.49834e-21	2.2937e-19		PIP4P1	ENSG00000165782	-1.78567	5.8328	89.617	2.89026e-21	1.05515e-19
RAB23	ENSG00000112210	2.40536	4.3373	87.9784	6.61719e-21	2.33293e-19		AC133919.2	ENSG00000261172	-3.067	0.765888	89.5384	3.00749e-21	1.09466e-19
CD59	ENSG00000085063	1.81462	6.15163	87.9127	6.84071e-21	2.41034e-19		SLC6A16	ENSG00000063127	-2.26796	2.70332	89.4049	3.21743e-21	1.16827e-19
TP73	ENSG00000078900	2.25321	3.80788	87.8807	6.9523e-21	2.44681e-19		EID2B	ENSG00000176401	-2.40643	2.97237	89.3733	3.26912e-21	1.18633e-19
TRAM2	ENSG00000065308	1.96937	5.22141	87.8493	7.06349e-21	2.48451e-19		TPCN1	ENSG00000186815	-1.7825	5.99274	89.3493	3.30909e-21	1.19868e-19
ZCCHC3	ENSG00000247315	1.77886	6.52355	87.8393	7.09939e-21	2.49569e-19		CKMT1B	ENSG00000237289	-1.83117	5.13674	89.3375	3.32888e-21	1.20513e-19
UBE2J1	ENSG00000198833	1.80389	6.62305	87.8313	7.12814e-21	2.50434e-19		AL133243.3	ENSG00000276517	-3.29681	0.751171	89.2988	3.39461e-21	1.22746e-19
TAF2	ENSG00000064313	1.80077	6.6966	87.7896	7.28016e-21	2.55627e-19		ADAMTS13	ENSG00000160323	-1.74778	6.68266	89.2701	3.44429e-21	1.24394e-19
SIKE1	ENSG00000052723	1.75644	7.36092	87.7082	7.58586e-21	2.66207e-19		TXNIP	ENSG00000265972	-1.94587	3.86212	89.1795	3.60565e-21	1.2999e-19
PSD3	ENSG00000156011	1.8597	5.90898	87.5652	8.1545e-21	2.85667e-19		AL121890.2	ENSG00000276768	-4.59903	-0.246042	89.0956	3.76179e-21	1.35378e-19
HOXA7	ENSG00000122592	2.57532	3.22885	87.5626	8.16556e-21	2.85889e-19		AMT	ENSG00000145020	-1.96546	3.87538	89.0444	3.86056e-21	1.3885e-19
PARM1	ENSG00000169116	2.63919	3.5586	87.5575	8.1863e-21	2.8645e-19		AC087721.1	ENSG00000259396	-5.82014	-0.760396	88.92	4.11111e-21	1.47424e-19
C6ORF62	ENSG00000112308	1.76457	7.32527	87.5237	8.32771e-21	2.91062e-19		ACTG1	ENSG00000184009	-1.71074	10.895	88.9166	4.11816e-21	1.47503e-19
NCK2	ENSG00000071051	1.89456	5.33831	87.5194	8.34575e-21	2.91525e-19		AL355353.1	ENSG00000270761	-3.4812	0.376592	88.8639	4.22933e-21	1.51395e-19
RPP25	ENSG00000178718	1.99473	4.82844	87.512	8.37702e-21	2.92449e-19		AC104073.3	ENSG00000277544	-8.81425	-1.06842	88.6057	4.81901e-21	1.71794e-19
CHST2	ENSG00000175040	2.86213	2.58615	87.3342	9.16488e-21	3.19219e-19		SNHG12	ENSG00000197989	-1.76214	6.1889	88.593	4.85e-21	1.72594e-19
PAK2	ENSG00000180370	1.80087	6.46697	87.3113	9.27155e-21	3.22749e-19		NDUFB4	ENSG00000065518	-1.75176	6.51929	88.5279	5.01222e-21	1.78159e-19
MON1A	ENSG00000164077	2.23065	3.74392	87.2741	9.44771e-21	3.28692e-19		GOLGA8B	ENSG00000215252	-1.74542	6.63602	88.453	5.20566e-21	1.84926e-19
UBL4A	ENSG00000102178	1.77022	6.57895	87.2554	9.53736e-21	3.31621e-19		AC124067.2	ENSG00000253414	-2.23687	2.41375	88.4396	5.24104e-21	1.86074e-19
BEND3	ENSG00000178409	2.03711	4.51587	87.1873	9.87143e-21	3.42844e-19		AP000692.1	ENSG00000228107	-3.47927	0.365427	88.3372	5.51957e-21	1.95848e-19
KIAA0895	ENSG00000164542	2.02117	4.77527	87.1118	1.02559e-20	3.55995e-19		HMGN3	ENSG00000118418	-1.75913	6.20599	88.2939	5.64185e-21	1.99953e-19
YWHAG	ENSG00000170027	1.73069	7.65362	87.1101	1.02645e-20	3.56089e-19		CCNL1	ENSG00000163660	-1.73122	7.28736	88.1733	5.99628e-21	2.12142e-19
INPP5D	ENSG00000168918	2.98807	2.71557	87.0981	1.03268e-20	3.58046e-19		PLK5	ENSG00000185988	-2.94964	0.968385	88.001	6.54221e-21	2.30784e-19
FITM2	ENSG00000197296	2.08531	4.40302	87.067	1.04908e-20	3.63525e-19		KLHDC2	ENSG00000165516	-1.79105	5.81439	87.9069	6.86105e-21	2.4161e-19
SALL2	ENSG00000165821	1.98183	5.02498	87.0639	1.05072e-20	3.63884e-19		FHIT	ENSG00000189283	-1.87773	4.63152	87.7001	7.61689e-21	2.67142e-19
SOX18	ENSG00000203883	3.2658	2.04581	87.0501	1.05806e-20	3.66216e-19		VPS9D1	ENSG00000075399	-1.90969	4.09836	87.6351	7.87166e-21	2.75917e-19
PRRC1	ENSG00000164244	1.802	6.43397	87.0337	1.0669e-20	3.68854e-19		SUGP2	ENSG00000064607	-1.7078	8.25424	87.5296	8.30283e-21	2.9036e-19
TMBIM1	ENSG00000135926	2.5672	3.62027	87.0199	1.07436e-20	3.71224e-19		Z95115.1	ENSG00000261188	-2.23337	3.65485	87.4445	8.66781e-21	3.02426e-19
OSTM1	ENSG00000081087	2.01573	5.18075	86.997	1.08684e-20	3.75322e-19		SCRN2	ENSG00000141295	-1.82665	4.87342	87.4326	8.72018e-21	3.04079e-19
LYN	ENSG00000254087	1.94704	5.04424	86.9118	1.13473e-20	3.91635e-19		RNU6-125P	ENSG00000207234	-4.57309	-0.490376	87.3526	9.0799e-21	3.16441e-19
HEYL	ENSG00000163909	2.64747	3.30268	86.8457	1.17327e-20	4.04708e-19		AC010525.1	ENSG00000267117	-8.82603	-1.24197	87.245	9.58796e-21	3.3319e-19
GPC4	ENSG00000076716	1.8342	5.9838	86.7947	1.20393e-20	4.14403e-19		NELFCD	ENSG00000101158	-1.72078	6.99791	87.0394	1.06381e-20	3.67998e-19
HIF1AN	ENSG00000166135	1.81624	6.29559	86.6886	1.27024e-20	4.36421e-19		C1ORF159	ENSG00000131591	-1.87603	4.20589	86.8289	1.18329e-20	4.07932e-19
SCAF8	ENSG00000213079	1.76228	6.9187	86.684	1.27321e-20	4.37194e-19		STRADA	ENSG00000266173	-1.99591	3.4505	86.812	1.19341e-20	4.11187e-19
NIF3L1	ENSG00000196290	1.93121	5.24787	86.5496	1.36276e-20	4.66623e-19		RPEP4	ENSG00000233010	-4.55992	-0.493013	86.7944	1.20411e-20	4.14403e-19
VEZF1	ENSG00000136451	1.82495	6.09475	86.5409	1.36875e-20	4.68409e-19		KATNBL1	ENSG00000134152	-1.8084	5.36833	86.7304	1.24369e-20	4.27783e-19
MAL2	ENSG00000147676	2.40424	3.92314	86.4802	1.41145e-20	4.82478e-19		NPIPB15	ENSG00000196436	-2.26471	2.37477	86.7278	1.24535e-20	4.28111e-19
THAP11	ENSG00000168286	1.84163	5.51006	86.427	1.44995e-20	4.95359e-19		TMEM74B	ENSG00000125895	-1.85065	4.3145	86.653	1.29337e-20	4.43863e-19
ZNF845	ENSG00000213799	2.14399	4.17961	86.3885	1.47841e-20	5.04798e-19		HIST1H3H	ENSG00000278828	-2.1637	2.47997	86.6213	1.31427e-20	4.50783e-19
ZNF747	ENSG00000169955	2.08878	4.44439	86.354	1.50442e-20	5.13391e-19		AC002116.2	ENSG00000267698	-2.70479	1.81547	86.6164	1.31748e-20	4.51628e-19
USP10	ENSG00000103194	1.72579	7.55573	86.2791	1.5625e-20	5.3231e-19		CBS	ENSG00000160200	-1.7698	5.46438	86.6123	1.32021e-20	4.52309e-19
ZNF302	ENSG00000089335	1.82784	6.0297	86.1663	1.65423e-20	5.62298e-19		PRR13P2	ENSG00000254884	-8.77645	-1.14378	86.5071	1.39237e-20	4.76223e-19
KDELC2	ENSG00000178202	1.76277	6.97266	86.1394	1.67686e-20	5.69674e-19		TTC21A	ENSG00000168026	-2.18265	2.62705	86.2941	1.55069e-20	5.28882e-19
CCNT1	ENSG00000129315	1.75883	6.83227	86.1061	1.70537e-20	5.7871e-19		PHF1	ENSG00000112511	-1.7781	5.27872	86.2833	1.55917e-20	5.31476e-19
PTAR1	ENSG00000188647	1.75286	6.91236	86.001	1.79849e-20	6.09288e-19		AC113410.1	ENSG00000248648	-3.86314	0.0912258	86.2715	1.56853e-20	5.34066e-19
LRRC59	ENSG00000108829	1.73497	7.37955	85.9226	1.87116e-20	6.33199e-19		NKD2	ENSG00000145506	-1.90994	3.89118	86.2604	1.57737e-20	5.36773e-19
ZNF800	ENSG00000048405	2.0748	4.49502	85.7655	2.02587e-20	6.84409e-19		HAUS5	ENSG00000249115	-1.71173	7.07743	86.1733	1.64836e-20	5.60617e-19
FADD	ENSG00000168040	2.52229	3.31746	85.7433	2.04872e-20	6.91743e-19		SNX5	ENSG00000089006	-1.69741	8.37405	86.1166	1.69629e-20	5.75951e-19
CKAP2L	ENSG00000169607	1.85486	5.64682	85.6884	2.10643e-20	7.10436e-19		AL360181.2	ENSG00000235245	-3.38045	0.558031	86.0667	1.73972e-20	5.90036e-19
CCDC85C	ENSG00000205476	1.83787	5.51244	85.6438	2.15445e-20	7.2623e-19		ATRX	ENSG00000085224	-1.68971	8.70044	86.0054	1.79441e-20	6.08246e-19
FLOT2	ENSG00000132589	1.81476	6.15202	85.6379	2.16092e-20	7.28007e-19		ABCA2	ENSG00000107331	-1.70776	7.15754	85.9784	1.81915e-20	6.15941e-19
ARL2BP	ENSG00000102931	2.75749	2.98762	85.6008	2.20189e-20	7.41397e-19		ESF1	ENSG00000089048	-1.70095	7.545	85.7804	2.01066e-20	6.80027e-19
IRF8	ENSG00000140968	2.63056	3.15585	85.5442	2.26581e-20	7.62495e-19		CYTOR	ENSG00000222041	-2.20912	2.67039	85.7791	2.01203e-20	6.8011e-19
ZDBF2	ENSG00000204186	1.77731	6.78108	85.5099	2.30541e-20	7.74534e-19		RPL38	ENSG00000172809	-1.68229	9.48137	85.7215	2.07147e-20	6.99034e-19
ZKSCAN5	ENSG00000196652	1.88075	5.27013	85.5061	2.30988e-20	7.75606e-19		SDHAF4	ENSG00000154079	-1.83951	4.5933	85.536	2.27523e-20	7.65243e-19
IL1RAP	ENSG00000196083	3.13321	3.11219	85.4403	2.38808e-20	8.00977e-19		STXBP2	ENSG00000076944	-1.79716	4.97471	85.5211	2.29245e-20	7.70607e-19
TAP1	ENSG00000168394	1.92348	4.87997	85.3679	2.47708e-20	8.30369e-19		GTPBP6	ENSG00000178605	-1.71797	6.41673	85.4431	2.38466e-20	8.00271e-19
USP47	ENSG00000170242	1.74215	7.08881	85.3623	2.48412e-20	8.3227e-19		INTS4P1	ENSG00000164669	-2.6543	1.48488	85.2099	2.68316e-20	8.94681e-19
DPYSL2	ENSG00000092964	2.02891	4.73998	85.3386	2.5141e-20	8.4185e-19		PCSK4	ENSG00000115257	-1.9626	3.49532	85.1543	2.7597e-20	9.19522e-19
NOV	ENSG00000136999	9.59889	1.46157	85.3235	2.53337e-20	8.47833e-19		AP000785.2	ENSG00000255362	-8.75694	-0.18356	85.0126	2.96475e-20	9.85137e-19
AL355312.3	ENSG00000268592	4.76171	1.47506	85.3155	2.5436e-20	8.50787e-19		PNPLA7	ENSG00000130653	-1.88746	3.92881	84.9981	2.98659e-20	9.91853e-19
NAALADL2	ENSG00000177694	2.80404	3.17149	85.3052	2.55696e-20	8.54787e-19		AL355922.2	ENSG00000258471	-5.2738	-0.689616	84.95	3.06013e-20	1.01572e-18
ADGRL3	ENSG00000150471	2.00535	4.89346	85.3031	2.55961e-20	8.552e-19		PLEKHH3	ENSG00000068137	-1.72739	5.86164	84.9385	3.07791e-20	1.02106e-18
PARD6G	ENSG00000178184	2.15475	3.87142	85.2371	2.64645e-20	8.83729e-19		SLC23A1	ENSG00000170482	-3.57484	0.346157	84.919	3.1084e-20	1.03061e-18
FAM102B	ENSG00000162636	1.85037	5.77765	85.2223	2.6664e-20	8.89898e-19		PAN2	ENSG00000135473	-1.68344	7.96888	84.9	3.13839e-20	1.03999e-18
ZNF84	ENSG00000198040	1.75988	6.5742	85.2095	2.68368e-20	8.94681e-19		AC136475.2	ENSG00000254910	-2.96014	0.847979	84.7584	3.37137e-20	1.11415e-18
DDAH1	ENSG00000153904	1.87926	5.81274	85.1195	2.80869e-20	9.3533e-19		DSCR8	ENSG00000198054	-2.31813	2.49801	84.7438	3.39644e-20	1.12182e-18
PRRC2B	ENSG00000130723	1.68858	8.70235	85.0958	2.8426e-20	9.46104e-19		AC083798.2	ENSG00000272758	-2.40738	2.08418	84.7363	3.40925e-20	1.12544e-18
EPPK1	ENSG00000261150	3.52469	2.38609	85.0558	2.90057e-20	9.64869e-19		NFATC4	ENSG00000100968	-1.80161	4.84164	84.7188	3.43972e-20	1.13427e-18
AFTPH	ENSG00000119844	2.02409	4.89322	85.0493	2.91015e-20	9.67525e-19		UNC13B	ENSG00000198722	-1.70913	6.77025	84.7149	3.44646e-20	1.13587e-18
ZNF189	ENSG00000136870	1.83073	5.67249	84.8683	3.18919e-20	1.05625e-18		CNKSR1	ENSG00000142675	-2.92459	1.70179	84.5809	3.68806e-20	1.21089e-18
NEXMIF	ENSG00000050030	5.21826	1.52209	84.866	3.19287e-20	1.05689e-18		AC025259.3	ENSG00000259884	-6.50504	-1.12606	84.5212	3.80125e-20	1.24671e-18
INA	ENSG00000148798	1.78318	6.14835	84.8436	3.22919e-20	1.06833e-18		N/A	ENSG00000274869	-4.98649	-0.722712	84.4646	3.91153e-20	1.28218e-18
MRM3	ENSG00000171861	1.92588	4.80922	84.8234	3.26241e-20	1.07873e-18		CCS	ENSG00000173992	-1.76296	5.19926	84.4489	3.94282e-20	1.29104e-18
TBC1D14	ENSG00000132405	1.9811	5.096	84.7316	3.41738e-20	1.12751e-18		AC108727.1	ENSG00000248773	-4.35762	-0.233659	84.4357	3.96924e-20	1.29899e-18
SIAE	ENSG00000110013	2.08044	4.34044	84.6755	3.51587e-20	1.15812e-18		ATP5MD	ENSG00000173915	-1.7177	6.21295	84.2719	4.31193e-20	1.40584e-18
WTAP	ENSG00000146457	1.7125	7.41232	84.6726	3.52091e-20	1.15915e-18		AC138409.2	ENSG00000215158	-2.26926	2.55029	84.2462	4.36851e-20	1.42352e-18
FAM129A	ENSG00000135842	2.10585	4.46107	84.6572	3.54843e-20	1.16757e-18		GPS2	ENSG00000132522	-1.90135	3.78615	84.2175	4.43225e-20	1.44351e-18
SMG6	ENSG00000070366	1.88979	5.2603	84.6398	3.57987e-20	1.17728e-18		AL135999.1	ENSG00000258727	-2.19154	2.57875	84.0582	4.80427e-20	1.55965e-18
DGCR8	ENSG00000128191	1.80466	5.99302	84.6123	3.62999e-20	1.19312e-18		RPS26	ENSG00000197728	-1.69693	6.86944	84.0378	4.85415e-20	1.57416e-18
G3BP1	ENSG00000145907	1.71555	7.57343	84.6076	3.6387e-20	1.19533e-18		PSMA2	ENSG00000106588	-2.17857	2.77946	83.958	5.05404e-20	1.63724e-18
FSTL1	ENSG00000163430	1.71705	7.33103	84.5333	3.77799e-20	1.23975e-18		RNU7-143P	ENSG00000252590	-8.71834	-1.30526	83.7847	5.51715e-20	1.78155e-18
RHBDD1	ENSG00000144468	1.89014	5.25531	84.455	3.93069e-20	1.28777e-18		ZMIZ2	ENSG00000122515	-1.7002	6.44582	83.7612	5.58313e-20	1.79998e-18
FTO	ENSG00000140718	1.85445	5.60042	84.3994	4.04261e-20	1.32229e-18		LAS1L	ENSG00000001497	-1.68836	7.04561	83.7467	5.62415e-20	1.81224e-18
SYNJ2BP	ENSG00000213463	1.76832	6.44049	84.3721	4.09897e-20	1.34001e-18		ACY1	ENSG00000243989	-2.42411	1.98362	83.6601	5.87594e-20	1.88936e-18
GPAM	ENSG00000119927	1.89188	5.30139	84.3291	4.18895e-20	1.36868e-18		SNORD69	ENSG00000212452	-3.99911	-0.16065	83.5866	6.09847e-20	1.95884e-18
SLC38A2	ENSG00000134294	1.70206	8.23765	84.3148	4.21952e-20	1.37793e-18		CELF5	ENSG00000161082	-2.21278	2.97178	83.5848	6.10407e-20	1.9596e-18
SAR1B	ENSG00000152700	1.77598	6.3471	84.3102	4.22925e-20	1.38037e-18		AC138932.5	ENSG00000275910	-4.19968	-0.275287	83.5667	6.16036e-20	1.97558e-18
MR1	ENSG00000153029	2.08993	4.84928	84.3074	4.23523e-20	1.38157e-18		CERCAM	ENSG00000167123	-1.69294	6.49231	83.4635	6.49041e-20	2.07923e-18
DLG5	ENSG00000151208	1.76123	6.23275	84.2109	4.44702e-20	1.44755e-18		AP001469.3	ENSG00000239415	-2.14557	3.5422	83.2944	7.06998e-20	2.25893e-18
ZHX1	ENSG00000165156	1.73979	6.782	84.1874	4.50041e-20	1.46414e-18		TP73-AS1	ENSG00000227372	-1.74458	5.49535	83.221	7.33751e-20	2.34194e-18
ZMAT3	ENSG00000172667	1.79465	6.20625	84.1808	4.51531e-20	1.4682e-18		L3MBTL1	ENSG00000185513	-1.7838	4.79135	83.1281	7.69062e-20	2.45207e-18
LRP11	ENSG00000120256	1.75806	6.43975	84.1544	4.57609e-20	1.48717e-18		RPA4	ENSG00000204086	-4.49776	-0.450975	82.9468	8.42898e-20	2.68044e-18
SLC37A1	ENSG00000160190	2.1534	3.87659	84.1068	4.68765e-20	1.52261e-18		SCNM1	ENSG00000163156	-1.70872	6.09467	82.8507	8.84931e-20	2.80969e-18
ABRAXAS2	ENSG00000165660	1.90214	5.22753	84.0434	4.84023e-20	1.57049e-18		HAUS8	ENSG00000131351	-1.82104	4.61962	82.8192	8.99119e-20	2.85175e-18
POLR3H	ENSG00000100413	1.8494	5.45999	84.0071	4.93e-20	1.5979e-18		AP002360.3	ENSG00000272301	-3.28225	0.965247	82.6977	9.56101e-20	3.0261e-18
FICD	ENSG00000198855	2.64648	3.06605	83.9548	5.06228e-20	1.63903e-18		LINC01578	ENSG00000272888	-1.71527	5.87773	82.6389	9.84985e-20	3.10947e-18
AL391121.1	ENSG00000272933	3.2164	2.31718	83.8767	5.26614e-20	1.70412e-18		SNORD38C	ENSG00000207109	-5.71247	-1.01781	82.6196	9.94678e-20	3.13844e-18
APPL1	ENSG00000157500	1.73998	6.91006	83.8255	5.40431e-20	1.7479e-18		SKIV2L	ENSG00000204351	-1.69386	6.43026	82.5042	1.05444e-19	3.32526e-18
UFM1	ENSG00000120686	1.77701	6.45432	83.8237	5.40912e-20	1.74853e-18		L3HYPDH	ENSG00000126790	-1.92214	4.12236	82.4897	1.06222e-19	3.34805e-18
NPAS3	ENSG00000151322	3.50471	1.87712	83.789	5.50507e-20	1.7786e-18		DDRGK1	ENSG00000198171	-1.669	7.14146	82.4104	1.10569e-19	3.47786e-18
CREBBP	ENSG00000005339	1.69282	7.79594	83.7805	5.52873e-20	1.78434e-18		SPPL2B	ENSG00000005206	-1.68688	6.36167	82.3994	1.1119e-19	3.49556e-18
ATP13A3	ENSG00000133657	1.73985	6.98485	83.7739	5.5472e-20	1.78935e-18		CCDC18-AS1	ENSG00000223745	-1.75223	5.25236	82.3681	1.1296e-19	3.54755e-18
PIGW	ENSG00000277161	2.02236	4.68721	83.7206	5.69878e-20	1.83531e-18		TMCO6	ENSG00000113119	-1.85378	4.32999	82.096	1.29632e-19	4.05643e-18
TMEM250	ENSG00000238227	1.74712	6.47767	83.6922	5.78129e-20	1.8609e-18		TSHZ2	ENSG00000182463	-1.81851	4.09952	82.0442	1.33076e-19	4.16206e-18
ZBTB41	ENSG00000177888	1.87051	5.40209	83.6833	5.80729e-20	1.86828e-18		ACTN2	ENSG00000077522	-1.83173	4.19097	82.0163	1.34967e-19	4.21685e-18
FUT4	ENSG00000196371	2.22347	3.61808	83.6565	5.8867e-20	1.89182e-18		NLGN2	ENSG00000169992	-1.66725	6.94478	81.9606	1.38824e-19	4.33066e-18
NCDN	ENSG00000020129	1.71639	6.94721	83.5695	6.15142e-20	1.97376e-18		PYROXD2	ENSG00000119943	-2.15833	2.89235	81.8635	1.45816e-19	4.54177e-18
TMEM170B	ENSG00000205269	2.07808	4.7321	83.5194	6.3095e-20	2.02234e-18		CCDC28B	ENSG00000160050	-1.94149	3.56716	81.8138	1.49531e-19	4.65509e-18
TMEM246	ENSG00000165152	1.78005	6.0316	83.4521	6.52776e-20	2.09009e-18		AC005387.1	ENSG00000268938	-4.91659	-0.656743	81.7722	1.52711e-19	4.75165e-18
ASCC3	ENSG00000112249	1.77436	6.54934	83.3994	6.7042e-20	2.14545e-18		VPS16	ENSG00000215305	-1.74035	5.32687	81.7536	1.54154e-19	4.7941e-18
DLAT	ENSG00000150768	1.79921	6.32964	83.3846	6.75471e-20	2.16048e-18		AC010463.3	ENSG00000269815	-3.15458	0.619511	81.7359	1.55544e-19	4.83485e-18
APP	ENSG00000142192	1.67106	8.90948	83.3063	7.02755e-20	2.24656e-18		CFAP300	ENSG00000137691	-2.74416	1.61894	81.7152	1.57184e-19	4.88331e-18
SZRD1	ENSG00000055070	1.71637	6.97927	83.2452	7.24795e-20	2.31458e-18		AP001052.1	ENSG00000281420	-3.58988	-0.0412297	81.7058	1.57926e-19	4.90386e-18
FBXW2	ENSG00000119402	1.71203	7.19706	83.1469	7.61786e-20	2.43015e-18		MED4-AS1	ENSG00000229111	-4.91212	-0.797242	81.6023	1.66417e-19	5.15962e-18
RGS5	ENSG00000143248	2.17798	4.17293	83.0061	8.17985e-20	2.60668e-18		PSME2	ENSG00000100911	-1.71214	5.8375	81.5775	1.68525e-19	5.2223e-18
TYMS	ENSG00000176890	1.74278	6.77311	82.9903	8.24587e-20	2.62634e-18		LAMC3	ENSG00000050555	-1.7502	5.13629	81.5414	1.71626e-19	5.31026e-18
THEM6	ENSG00000130193	1.88416	4.87608	82.9815	8.28237e-20	2.63658e-18		EEF1A1P3	ENSG00000232587	-8.67337	-1.26812	81.5209	1.73417e-19	5.35783e-18
CHST8	ENSG00000124302	2.65308	2.70096	82.9683	8.33782e-20	2.65284e-18		MAP3K10	ENSG00000130758	-1.68999	5.92069	81.45	1.79753e-19	5.55039e-18
TGFBR3	ENSG00000069702	2.0773	4.43532	82.8832	8.70474e-20	2.76668e-18		AC108693.1	ENSG00000239280	-4.49198	-0.64235	81.4163	1.82846e-19	5.63728e-18
NINJ1	ENSG00000131669	1.93684	4.54885	82.8716	8.75601e-20	2.78152e-18		NPDC1	ENSG00000107281	-1.64775	7.61428	81.3274	1.91254e-19	5.89054e-18
CHD8	ENSG00000100888	1.70148	7.29386	82.8455	8.87232e-20	2.81552e-18		C1ORF35	ENSG00000143793	-1.66981	6.49372	81.2372	2.00186e-19	6.15624e-18
KDSR	ENSG00000119537	1.81275	5.70376	82.8113	9.0272e-20	2.86168e-18		DENND6B	ENSG00000205593	-2.01446	3.02187	81.196	2.04404e-19	6.28279e-18
SDE2	ENSG00000143751	1.72365	6.62528	82.74	9.35889e-20	2.96528e-18		MAPRE3	ENSG00000084764	-1.85613	4.21942	81.1576	2.08411e-19	6.40271e-18
GOLPH3	ENSG00000113384	1.73465	6.48971	82.7072	9.51533e-20	3.01327e-18		PLCXD1	ENSG00000182378	-1.65022	7.32664	81.1091	2.13591e-19	6.5519e-18
GCNT1	ENSG00000187210	2.13601	4.04041	82.6968	9.56581e-20	3.0261e-18		HSD17B7P2	ENSG00000099251	-2.2455	2.35453	81.076	2.17198e-19	6.65917e-18
SECISBP2L	ENSG00000138593	1.89561	5.18918	82.6795	9.64992e-20	3.05111e-18		BOD1L1	ENSG00000038219	-1.63831	8.4739	81.0001	2.25712e-19	6.91321e-18
CCPG1	ENSG00000260916	2.0992	4.25836	82.6711	9.69094e-20	3.06249e-18		AL158151.4	ENSG00000268707	-6.42511	-1.02938	80.9876	2.27134e-19	6.95327e-18
MOB3B	ENSG00000120162	2.55618	3.02089	82.6467	9.81134e-20	3.09892e-18		SNORA77	ENSG00000221643	-5.6647	-0.929875	80.9351	2.33259e-19	7.13358e-18
ZHX2	ENSG00000178764	1.87109	5.24498	82.4627	1.07683e-19	3.39234e-18		DDX55	ENSG00000111364	-1.66085	6.88051	80.933	2.33505e-19	7.13748e-18
ATPAF1	ENSG00000123472	1.72894	6.76222	82.44	1.08927e-19	3.42975e-18		NANOGNBP3	ENSG00000270813	-3.8651	0.0348414	80.8006	2.49686e-19	7.60526e-18
DNTTIP2	ENSG00000067334	1.73723	6.54439	82.4247	1.09772e-19	3.45456e-18		DICER1-AS1	ENSG00000235706	-1.76008	4.57016	80.6512	2.69298e-19	8.1739e-18
GDE1	ENSG00000006007	1.77664	6.07892	82.3732	1.12674e-19	3.54039e-18		TRPV1	ENSG00000196689	-1.83169	4.01886	80.6231	2.73149e-19	8.28251e-18
FBXO21	ENSG00000135108	1.75796	6.385	82.3074	1.16488e-19	3.65644e-18		ALG1L13P	ENSG00000253981	-3.64454	0.835247	80.6188	2.73746e-19	8.29648e-18
UBE2G1	ENSG00000132388	1.77312	6.03479	82.3024	1.1678e-19	3.66371e-18		MMP14	ENSG00000157227	-2.08572	2.76026	80.611	2.74829e-19	8.32514e-18
ATP11B	ENSG00000058063	1.8297	5.71027	82.2644	1.19046e-19	3.73288e-18		BBS1	ENSG00000174483	-2.18413	2.41138	80.5961	2.76902e-19	8.38373e-18
NETO1	ENSG00000166342	2.88028	2.94805	82.2307	1.21096e-19	3.7952e-18		SH2D3A	ENSG00000125731	-2.36869	1.99947	80.5157	2.884e-19	8.71882e-18
ADAMTS3	ENSG00000156140	2.33716	3.21013	82.1889	1.23682e-19	3.87425e-18		FAM86B1	ENSG00000186523	-2.64759	2.48326	80.4984	2.90937e-19	8.79115e-18
TMEM178B	ENSG00000261115	1.77441	6.01471	82.1582	1.25617e-19	3.93284e-18		AC005391.1	ENSG00000275162	-6.40581	-1.1789	80.3485	3.13875e-19	9.4701e-18
GULP1	ENSG00000144366	2.03822	4.88652	82.0211	1.34641e-19	4.20884e-18		BRSK1	ENSG00000160469	-1.68301	5.88759	80.3301	3.16814e-19	9.55401e-18
VPS33A	ENSG00000139719	1.88058	5.32182	82.0071	1.356e-19	4.23443e-18		SEMA3B	ENSG00000012171	-1.77473	4.27343	80.2353	3.32369e-19	1.00032e-17
SOWAHC	ENSG00000198142	2.0915	4.00578	82.0013	1.35998e-19	4.24468e-18		PRMT1	ENSG00000126457	-1.64497	7.34515	80.0376	3.67352e-19	1.10287e-17
RHOU	ENSG00000116574	1.87744	5.04975	81.9095	1.42463e-19	4.4419e-18		TXN	ENSG00000136810	-1.63241	8.16909	79.9996	3.74478e-19	1.12316e-17
ZNF628	ENSG00000197483	2.17854	3.60229	81.8759	1.44902e-19	4.51564e-18		AL157871.5	ENSG00000258904	-3.62001	0.0682647	79.9874	3.76812e-19	1.1296e-17
ATXN7L3	ENSG00000087152	1.76817	5.87457	81.6611	1.61541e-19	5.01354e-18		AL021453.1	ENSG00000184068	-1.9878	2.947	79.8403	4.05937e-19	1.21511e-17
ZNF107	ENSG00000196247	1.86371	5.27895	81.6257	1.64465e-19	5.10168e-18		AC138969.1	ENSG00000183889	-2.76982	1.1369	79.8006	4.14172e-19	1.23854e-17
TCTA	ENSG00000145022	1.99468	4.2887	81.5608	1.6995e-19	5.26376e-18		AC092447.7	ENSG00000237268	-4.9016	-0.624902	79.7805	4.18402e-19	1.24995e-17
ZNF79	ENSG00000196152	2.19536	3.86677	81.5555	1.7041e-19	5.27533e-18		KRT8P15	ENSG00000233579	-4.45074	-0.651824	79.7764	4.19263e-19	1.25191e-17
FAM8A1	ENSG00000137414	1.73371	6.60261	81.5314	1.72497e-19	5.33447e-18		AL137003.2	ENSG00000272341	-1.88527	3.68801	79.7432	4.26385e-19	1.27192e-17
BPGM	ENSG00000172331	2.02761	4.42303	81.5208	1.73429e-19	5.35783e-18		HSD11B1L	ENSG00000167733	-2.22042	2.46637	79.6798	4.40288e-19	1.31275e-17
ZKSCAN8	ENSG00000198315	1.7253	6.55227	81.4421	1.80471e-19	5.56846e-18		RPL37A	ENSG00000197756	-1.61469	11.0259	79.6739	4.41592e-19	1.31535e-17
SETX	ENSG00000107290	1.69334	7.17878	81.4416	1.80522e-19	5.56846e-18		MRPL23-AS1	ENSG00000226416	-3.62318	0.0763104	79.6378	4.49747e-19	1.33775e-17
FAM222B	ENSG00000173065	1.92244	4.56663	81.3476	1.89314e-19	5.83374e-18		FAM227A	ENSG00000184949	-1.83327	4.16093	79.6164	4.54633e-19	1.35088e-17
DMXL1	ENSG00000172869	1.75516	6.05796	81.3027	1.93666e-19	5.96178e-18		SNHG17	ENSG00000196756	-1.64661	6.6921	79.6048	4.57316e-19	1.35818e-17
CDC25A	ENSG00000164045	1.68615	7.16166	81.2428	1.99617e-19	6.14188e-18		FDX1P1	ENSG00000181741	-6.38205	-1.18412	79.5668	4.66183e-19	1.38384e-17
MAN2A1	ENSG00000112893	1.89589	5.32304	81.1365	2.10648e-19	6.46815e-18		BCRP2	ENSG00000169668	-2.49289	1.64916	79.528	4.75428e-19	1.40852e-17
SNAP47	ENSG00000143740	1.77386	5.72168	81.1109	2.13396e-19	6.54921e-18		LIG1	ENSG00000105486	-1.63601	7.24441	79.444	4.96092e-19	1.4676e-17
CDK13	ENSG00000065883	1.72589	6.46354	81.0041	2.25252e-19	6.9026e-18		NAALADL1	ENSG00000168060	-3.66909	0.770294	79.4298	4.99677e-19	1.47748e-17
MOSMO	ENSG00000185716	1.97888	4.76854	80.9557	2.3084e-19	7.06315e-18		NKTR	ENSG00000114857	-1.62489	8.01844	79.2718	5.41269e-19	1.59735e-17
SOS2	ENSG00000100485	1.87314	5.36967	80.9188	2.35182e-19	7.18512e-18		SH3GLB2	ENSG00000148341	-1.6308	7.45789	79.2419	5.49519e-19	1.62091e-17
FANCF	ENSG00000183161	3.45626	2.06629	80.9103	2.36203e-19	7.21271e-18		FRG1	ENSG00000109536	-1.75319	4.88336	79.233	5.51999e-19	1.62743e-17
SIRT1	ENSG00000096717	1.74493	6.13663	80.9029	2.37089e-19	7.23386e-18		AL035658.1	ENSG00000232754	-4.66482	-0.693444	79.1978	5.61931e-19	1.6551e-17
BRF2	ENSG00000104221	2.31216	3.35143	80.9025	2.37135e-19	7.23386e-18		CSPP1	ENSG00000104218	-1.65013	6.55307	79.1599	5.72808e-19	1.68469e-17
DCUN1D1	ENSG00000043093	1.99132	4.70161	80.8939	2.38171e-19	7.26183e-18		HNRNPA1P10	ENSG00000214223	-2.22252	2.32174	79.0669	6.00426e-19	1.76335e-17
POFUT1	ENSG00000101346	1.71606	6.73502	80.8689	2.41203e-19	7.35056e-18		MCCC1-AS1	ENSG00000243368	-5.21167	-0.944479	78.9469	6.38018e-19	1.87104e-17
RAVER1	ENSG00000161847	1.86348	5.08621	80.7888	2.51173e-19	7.64559e-18		PCOLCE	ENSG00000106333	-1.80543	3.98834	78.9198	6.46823e-19	1.89503e-17
BMPR1B	ENSG00000138696	2.45407	3.47197	80.7881	2.51262e-19	7.64559e-18		ATP5IF1	ENSG00000130770	-1.62485	7.53683	78.7967	6.88408e-19	2.01394e-17
KLF13	ENSG00000169926	1.80157	5.42922	80.7835	2.51854e-19	7.65977e-18		ZBTB25	ENSG00000089775	-1.68109	5.69425	78.7242	7.1417e-19	2.08629e-17
LARP6	ENSG00000166173	1.70968	6.35151	80.7807	2.52204e-19	7.66657e-18		AL365436.1	ENSG00000223861	-5.18319	-0.956194	78.6972	7.2398e-19	2.11393e-17
GABRB3	ENSG00000166206	1.80809	5.58556	80.7726	2.53239e-19	7.69418e-18		AC009269.5	ENSG00000274297	-4.27768	-0.451117	78.6762	7.31711e-19	2.13548e-17
GTF2E1	ENSG00000153767	2.17967	3.99561	80.7275	2.59088e-19	7.86794e-18		SULT4A1	ENSG00000130540	-1.69109	5.47557	78.6007	7.60237e-19	2.21553e-17
ZNF644	ENSG00000122482	1.69831	6.77527	80.6387	2.70993e-19	8.22126e-18		ARIH2OS	ENSG00000221883	-2.2345	2.0915	78.5944	7.62662e-19	2.22153e-17
PNMA2	ENSG00000240694	1.9207	5.08326	80.5918	2.77513e-19	8.39807e-18		C12ORF45	ENSG00000151131	-1.96292	3.32383	78.5592	7.76376e-19	2.25931e-17
CCDC6	ENSG00000108091	1.71934	6.66433	80.5847	2.78502e-19	8.42377e-18		AL136295.6	ENSG00000276698	-3.5425	0.298454	78.5336	7.86475e-19	2.2876e-17
ZNF37A	ENSG00000075407	1.75919	6.05148	80.4475	2.98533e-19	9.01617e-18		IFT140	ENSG00000187535	-1.65584	6.09493	78.5052	7.97889e-19	2.31969e-17
ZNF468	ENSG00000204604	2.07808	4.05765	80.3921	3.07014e-19	9.26771e-18		AL132838.2	ENSG00000241499	-8.62848	-1.38778	78.4061	8.38933e-19	2.43668e-17
GPC1	ENSG00000063660	1.90122	4.55345	80.3121	3.19703e-19	9.63635e-18		AC023024.1	ENSG00000259172	-2.51688	1.66286	78.401	8.41077e-19	2.44174e-17
SLC26A2	ENSG00000155850	1.79419	5.73782	80.3066	3.20598e-19	9.65852e-18		AC020558.2	ENSG00000265511	-3.51883	0.212224	78.3942	8.43978e-19	2.44899e-17
PRDM2	ENSG00000116731	1.80555	5.25601	80.2791	3.25095e-19	9.78916e-18		GARNL3	ENSG00000136895	-1.76004	4.88561	78.3462	8.64762e-19	2.5057e-17
RNF146	ENSG00000118518	1.85219	5.04038	80.2062	3.37303e-19	1.01467e-17		AL645933.2	ENSG00000272221	-2.42191	1.87542	78.2753	8.9634e-19	2.59596e-17
LCLAT1	ENSG00000172954	1.84185	5.33116	80.1465	3.47651e-19	1.04528e-17		ITIH4	ENSG00000055955	-3.81937	0.40117	78.2613	9.02751e-19	2.61204e-17
RBM15	ENSG00000162775	1.68392	6.54561	80.1206	3.52249e-19	1.05858e-17		THYN1	ENSG00000151500	-1.70186	5.37713	78.1408	9.59492e-19	2.77093e-17
KCTD5	ENSG00000167977	1.76487	5.59196	80.1155	3.53146e-19	1.06075e-17		AC005253.1	ENSG00000268030	-2.57479	1.46436	78.1265	9.66511e-19	2.78987e-17
TRIP12	ENSG00000153827	1.67538	7.42089	80.028	3.6914e-19	1.10769e-17		ATG4B	ENSG00000168397	-1.63511	6.60476	78.1215	9.68947e-19	2.79557e-17
ITGA10	ENSG00000143127	2.7548	2.35313	79.9827	3.77695e-19	1.13169e-17		RF00019	ENSG00000277634	-8.61861	-1.43453	78.1148	9.72251e-19	2.80377e-17
FAM208A	ENSG00000163946	1.67307	7.45235	79.9758	3.7902e-19	1.1351e-17		HOXC-AS1	ENSG00000250451	-2.26302	1.91243	78.0036	1.02854e-18	2.96327e-17
SLC7A11	ENSG00000151012	1.72579	6.16704	79.8074	4.12745e-19	1.23488e-17		SNHG7	ENSG00000233016	-1.62942	6.90549	77.8954	1.08642e-18	3.12558e-17
IDH1	ENSG00000138413	1.74813	6.215	79.786	4.17229e-19	1.24706e-17		AC124944.2	ENSG00000231443	-3.52561	0.222883	77.7609	1.16299e-18	3.33796e-17
ZBTB24	ENSG00000112365	1.78046	5.45849	79.7604	4.22681e-19	1.26149e-17		USP21	ENSG00000143258	-1.63736	6.44258	77.5763	1.2769e-18	3.6425e-17
TMEFF2	ENSG00000144339	2.95449	2.83437	79.6787	4.40514e-19	1.31278e-17		EXOSC8	ENSG00000120699	-1.6205	7.24602	77.5616	1.28647e-18	3.66737e-17
GPD2	ENSG00000115159	1.99547	4.7975	79.6429	4.48584e-19	1.33552e-17		SPG7	ENSG00000197912	-1.62676	6.74934	77.5611	1.28683e-18	3.66737e-17
PKN2	ENSG00000065243	1.69221	6.85662	79.6376	4.49776e-19	1.33775e-17		RPSAP16	ENSG00000235145	-8.62991	-1.42518	77.535	1.30393e-18	3.71263e-17
N/A	ENSG00000261254	4.34088	1.79118	79.6359	4.50175e-19	1.33828e-17		MPZ	ENSG00000158887	-2.85779	0.784917	77.5233	1.31167e-18	3.73289e-17
STRN	ENSG00000115808	1.7344	6.28225	79.5499	4.70187e-19	1.39504e-17		NUDT14	ENSG00000183828	-1.82895	3.92718	77.4683	1.34871e-18	3.83471e-17
MAFB	ENSG00000204103	1.88981	4.59032	79.535	4.73757e-19	1.40495e-17		FAM72D	ENSG00000215784	-2.12424	2.64385	77.4645	1.35131e-18	3.84033e-17
IL1R1	ENSG00000115594	3.27523	2.29615	79.5314	4.74614e-19	1.4068e-17		EGFEM1P	ENSG00000206120	-3.19331	0.663981	77.4121	1.38762e-18	3.93982e-17
GHR	ENSG00000112964	3.0921	2.58097	79.4815	4.86756e-19	1.44138e-17		HAPLN2	ENSG00000132702	-2.51194	1.48902	77.3581	1.42608e-18	4.04524e-17
ESRP1	ENSG00000104413	2.54576	3.11468	79.4533	4.9376e-19	1.46141e-17		SLC25A25-AS1	ENSG00000234771	-1.71679	4.94425	77.2523	1.50455e-18	4.25589e-17
AL139035.1	ENSG00000280710	9.47196	1.0065	79.3889	5.10123e-19	1.50763e-17		SNHG5	ENSG00000203875	-1.5974	8.49152	77.1575	1.57857e-18	4.45903e-17
SPSB4	ENSG00000175093	2.00047	4.01258	79.2891	5.36558e-19	1.58499e-17		CA11	ENSG00000063180	-1.85494	3.68204	77.1333	1.59798e-18	4.51174e-17
TRIM44	ENSG00000166326	1.65605	7.58799	79.2802	5.38964e-19	1.59132e-17		NCOR1	ENSG00000141027	-1.59912	8.2298	77.0946	1.62958e-18	4.59456e-17
ATP1A1	ENSG00000163399	1.62144	9.30045	79.1992	5.61523e-19	1.65471e-17		EBLN2	ENSG00000255423	-2.48091	1.79024	77.0888	1.63443e-18	4.60608e-17
NEO1	ENSG00000067141	1.72025	6.33146	79.184	5.65859e-19	1.66587e-17		TBC1D17	ENSG00000104946	-1.66662	5.48145	77.0536	1.66377e-18	4.68443e-17
API5	ENSG00000166181	1.67994	7.2984	79.161	5.72494e-19	1.68458e-17		AL031716.1	ENSG00000260022	-4.58782	-0.689803	76.9875	1.72041e-18	4.83717e-17
F2RL1	ENSG00000164251	1.81574	5.11873	79.1465	5.76723e-19	1.69538e-17		GLIPR1	ENSG00000139278	-3.02085	0.590837	76.91	1.78931e-18	5.01693e-17
PSAP	ENSG00000197746	1.63269	8.49371	79.0846	5.95053e-19	1.74842e-17		AC072052.1	ENSG00000231359	-4.09192	0.0435436	76.7563	1.93411e-18	5.41793e-17
ATP9A	ENSG00000054793	1.68101	6.65597	78.9731	6.29617e-19	1.84819e-17		ADAMTS6	ENSG00000049192	-2.5048	1.76276	76.6794	2.01088e-18	5.62777e-17
PLCL2	ENSG00000154822	1.99581	4.32641	78.9682	6.31193e-19	1.85192e-17		PPT2-EGFL8	ENSG00000258388	-2.67492	1.16899	76.6651	2.02557e-18	5.66496e-17
LIMCH1	ENSG00000064042	1.74118	6.11467	78.9297	6.43614e-19	1.88654e-17		HYI	ENSG00000178922	-1.75111	4.21111	76.6007	2.09268e-18	5.84591e-17
GCH1	ENSG00000131979	2.04827	4.49452	78.8522	6.69353e-19	1.96009e-17		FGF17	ENSG00000158815	-2.3731	1.88949	76.5654	2.13037e-18	5.94573e-17
PPP4R3A	ENSG00000100796	1.64626	7.57611	78.8425	6.72652e-19	1.9688e-17		WDR19	ENSG00000157796	-1.65841	5.84958	76.3551	2.3698e-18	6.59578e-17
AGPS	ENSG00000018510	1.73327	6.41245	78.7878	6.91525e-19	2.02209e-17		RPL41	ENSG00000229117	-1.58025	10.2752	76.3395	2.3886e-18	6.64198e-17
TBCEL	ENSG00000154114	1.85086	5.41098	78.7455	7.0651e-19	2.06491e-17		AC124283.3	ENSG00000262652	-4.37705	-0.419196	76.2732	2.4702e-18	6.86574e-17
TRMT10A	ENSG00000145331	1.97318	4.34027	78.6643	7.36147e-19	2.14739e-17		AC092755.2	ENSG00000259238	-3.98852	-0.492393	76.2676	2.47718e-18	6.882e-17
C1ORF74	ENSG00000162757	2.41195	3.3484	78.6294	7.4926e-19	2.18459e-17		AL512288.2	ENSG00000238231	-5.13521	-0.834957	76.2651	2.4803e-18	6.88751e-17
FBXO45	ENSG00000174013	1.79148	5.61798	78.5659	7.73732e-19	2.2527e-17		ZNF83	ENSG00000167766	-1.62289	6.30238	76.1906	2.57561e-18	7.13912e-17
LUZP1	ENSG00000169641	1.7862	5.25925	78.454	8.18839e-19	2.37946e-17		CCT4P2	ENSG00000225569	-3.87886	-0.173953	76.1678	2.60558e-18	7.21888e-17
APLP2	ENSG00000084234	1.61938	8.60786	78.3885	8.4644e-19	2.45496e-17		AC093249.6	ENSG00000261840	-2.20783	2.04919	76.0229	2.80399e-18	7.75088e-17
FAM83G	ENSG00000188522	1.91878	4.7223	78.3473	8.64258e-19	2.50544e-17		ATP1B3-AS1	ENSG00000244124	-4.22241	-0.0248811	75.8699	3.02982e-18	8.35231e-17
NXT2	ENSG00000101888	2.00436	4.34555	78.2647	9.0119e-19	2.60876e-17		N/A	ENSG00000261574	-8.56974	-1.30755	75.799	3.14063e-18	8.64992e-17
ITPRIPL1	ENSG00000198885	1.79715	5.16985	78.2308	9.16764e-19	2.65132e-17		AC141557.1	ENSG00000256673	-1.865	3.43929	75.7772	3.17543e-18	8.73387e-17
POLR1A	ENSG00000068654	1.67885	6.66034	78.2243	9.19784e-19	2.65878e-17		AL159972.1	ENSG00000279463	-8.5648	-1.48414	75.6577	3.37359e-18	9.27051e-17
MUM1L1	ENSG00000157502	9.4462	1.33061	78.2227	9.20524e-19	2.65966e-17		SPAG5	ENSG00000076382	-1.58933	7.54405	75.6399	3.40405e-18	9.34574e-17
RAB43	ENSG00000172780	5.08738	1.35572	78.1092	9.75004e-19	2.81037e-17		AC091057.4	ENSG00000269974	-3.25315	0.485212	75.6039	3.46673e-18	9.50923e-17
TCF12	ENSG00000140262	1.73681	6.16063	77.9227	1.07153e-18	3.08567e-17		SNORD91A	ENSG00000212163	-5.5517	-0.910207	75.5499	3.56296e-18	9.76839e-17
CTTNBP2	ENSG00000077063	2.3764	3.1224	77.9171	1.07459e-18	3.09302e-17		HOXC8	ENSG00000037965	-1.74864	4.02262	75.5481	3.56605e-18	9.76839e-17
SNAP29	ENSG00000099940	1.77385	5.52307	77.8791	1.09544e-18	3.15005e-17		AC084117.1	ENSG00000256006	-4.56616	-0.635873	75.5096	3.63639e-18	9.94762e-17
CTCF	ENSG00000102974	1.6685	6.67318	77.8779	1.0961e-18	3.15045e-17		DDX19A	ENSG00000168872	-1.66132	5.38655	75.422	3.80137e-18	1.03849e-16
ALG1	ENSG00000033011	2.16778	3.97854	77.8356	1.11984e-18	3.21715e-17		NUDT1	ENSG00000106268	-1.66082	5.15983	75.3526	3.93737e-18	1.07516e-16
SLC35E4	ENSG00000100036	2.52187	2.63628	77.8285	1.12385e-18	3.22716e-17		AC011462.4	ENSG00000277744	-3.23679	0.428687	75.2529	4.14132e-18	1.12932e-16
DSG2	ENSG00000046604	1.62628	8.34438	77.7559	1.16593e-18	3.34481e-17		PDZD7	ENSG00000186862	-2.03197	2.6876	75.2411	4.16596e-18	1.13451e-16
PIGA	ENSG00000165195	1.83077	5.30037	77.7235	1.18524e-18	3.39861e-17		AC245014.1	ENSG00000236140	-8.55003	-1.48725	75.2369	4.17501e-18	1.13647e-16
CNOT6	ENSG00000113300	1.65053	7.06362	77.7079	1.19462e-18	3.42388e-17		STK36	ENSG00000163482	-1.61122	6.40806	75.2104	4.23143e-18	1.15079e-16
QKI	ENSG00000112531	1.63626	7.68035	77.6694	1.21812e-18	3.48958e-17		EML3	ENSG00000149499	-1.64918	5.45652	75.095	4.48592e-18	1.21728e-16
EDARADD	ENSG00000186197	3.31878	2.25088	77.664	1.22146e-18	3.49649e-17		GDI1	ENSG00000203879	-1.573	8.60344	75.0564	4.57454e-18	1.24077e-16
TMX1	ENSG00000139921	1.69439	6.65426	77.6637	1.22168e-18	3.49649e-17		GADD45A	ENSG00000116717	-1.587	7.29943	75.0225	4.65388e-18	1.26116e-16
DDR1	ENSG00000204580	1.84422	4.84897	77.6587	1.22475e-18	3.50361e-17		AL021707.6	ENSG00000272669	-2.8465	0.965173	74.945	4.84014e-18	1.30813e-16
CALHM2	ENSG00000138172	3.49617	2.02417	77.6566	1.22606e-18	3.50571e-17		ENPP7P9	ENSG00000250476	-4.56747	-0.264382	74.8706	5.02607e-18	1.35597e-16
B4GALT5	ENSG00000158470	1.79991	5.50896	77.6488	1.23093e-18	3.51799e-17		FAHD2B	ENSG00000144199	-1.73693	4.34895	74.732	5.39159e-18	1.45329e-16
ZNF280B	ENSG00000275004	1.87981	4.81373	77.627	1.24455e-18	3.55522e-17		LAGE3P1	ENSG00000225693	-3.87171	-0.204898	74.724	5.41332e-18	1.45849e-16
USP34	ENSG00000115464	1.68601	6.60202	77.6111	1.25465e-18	3.58239e-17		PITPNM2	ENSG00000090975	-1.74365	4.05783	74.6918	5.50247e-18	1.48054e-16
GUCD1	ENSG00000138867	1.74431	5.78333	77.5786	1.27542e-18	3.64e-17		CCDC57	ENSG00000176155	-1.60319	6.28307	74.5895	5.79492e-18	1.55716e-16
HERC3	ENSG00000138641	1.97294	4.58781	77.5371	1.30251e-18	3.71032e-17		AC132938.1	ENSG00000260011	-3.26119	0.190313	74.5762	5.83419e-18	1.56702e-16
RAP2B	ENSG00000181467	1.7694	5.29219	77.4899	1.33405e-18	3.79481e-17		PCOLCE-AS1	ENSG00000224729	-2.74877	0.862142	74.5613	5.87833e-18	1.57748e-16
ZBTB12	ENSG00000204366	2.07443	3.58838	77.4626	1.35261e-18	3.84221e-17		EIF4A2	ENSG00000156976	-1.57044	8.3952	74.5344	5.95896e-18	1.59629e-16
BHLHB9	ENSG00000198908	2.03615	4.47395	77.3725	1.41571e-18	4.0177e-17		PNPLA3	ENSG00000100344	-2.00198	2.9263	74.4929	6.08557e-18	1.62877e-16
WWC2	ENSG00000151718	1.80172	5.48496	77.3323	1.44485e-18	4.09656e-17		AC104109.4	ENSG00000273345	-3.60236	-0.149952	74.4782	6.1313e-18	1.64028e-16
CNP	ENSG00000173786	1.69179	6.08237	77.3255	1.44984e-18	4.10879e-17		NDUFS6	ENSG00000145494	-1.61969	5.99256	74.4476	6.22708e-18	1.66517e-16
SUV39H1	ENSG00000101945	1.80565	4.86722	77.3164	1.45648e-18	4.12568e-17		LINC00893	ENSG00000241769	-1.84137	3.47268	74.3525	6.53429e-18	1.74272e-16
MAGED1	ENSG00000179222	1.67218	6.66576	77.3041	1.46558e-18	4.14951e-17		RNU6-610P	ENSG00000206991	-3.75236	-0.100005	74.3406	6.57369e-18	1.75245e-16
TERF2	ENSG00000132604	1.67071	6.43731	77.2648	1.49505e-18	4.23098e-17		N/A	ENSG00000281370	-6.32268	-1.17163	74.312	6.66979e-18	1.77729e-16
MTPN	ENSG00000105887	1.62045	8.13497	77.2389	1.51479e-18	4.28284e-17		UQCRHL	ENSG00000233954	-1.89556	3.36124	74.1315	7.30811e-18	1.94227e-16
TLNRD1	ENSG00000140406	1.79753	5.03659	77.2115	1.53595e-18	4.34065e-17		SETD6	ENSG00000103037	-1.63908	5.69545	74.1043	7.40964e-18	1.96753e-16
SLC16A13	ENSG00000174327	2.56804	3.07542	77.1217	1.6074e-18	4.53622e-17		EIF5B	ENSG00000158417	-1.56173	8.70189	74.0603	7.57674e-18	2.01014e-16
PEX11B	ENSG00000131779	1.81865	5.16418	77.1169	1.61129e-18	4.54509e-17		AL596247.1	ENSG00000225761	-4.33425	-0.696332	74.0215	7.72704e-18	2.04733e-16
CMTM4	ENSG00000183723	1.65268	7.07328	77.0653	1.65399e-18	4.65905e-17		AC005197.1	ENSG00000269694	-3.66772	-0.251448	73.8913	8.2541e-18	2.18411e-16
GPR75	ENSG00000119737	5.88086	1.35842	77.0153	1.69642e-18	4.77413e-17		AP001381.1	ENSG00000266541	-5.08639	-1.03304	73.8475	8.43923e-18	2.23018e-16
ZNF146	ENSG00000167635	1.61627	8.01885	76.9984	1.711e-18	4.81294e-17		AC005089.1	ENSG00000274080	-4.36466	-0.5244	73.8403	8.46999e-18	2.23734e-16
SMAD5	ENSG00000113658	1.65023	6.9872	76.9822	1.72505e-18	4.84796e-17		OAZ1	ENSG00000104904	-1.55695	8.98195	73.8206	8.55494e-18	2.25781e-16
HIPK2	ENSG00000064393	1.67452	6.4377	76.9437	1.75898e-18	4.94103e-17		TRIM45	ENSG00000134253	-1.65907	4.93221	73.8154	8.57749e-18	2.26278e-16
RBL1	ENSG00000080839	1.69007	6.29495	76.9383	1.76387e-18	4.95247e-17		AC003102.1	ENSG00000260793	-2.51999	1.37823	73.7924	8.67782e-18	2.28698e-16
LOX	ENSG00000113083	2.16183	3.39679	76.9197	1.78057e-18	4.99703e-17		FBXO24	ENSG00000106336	-2.99949	0.463434	73.7918	8.68054e-18	2.28698e-16
LPAR1	ENSG00000198121	2.13178	3.39167	76.9146	1.78515e-18	5.00757e-17		RF00404	ENSG00000212371	-4.77534	-0.616432	73.7847	8.71176e-18	2.29421e-16
ZDHHC18	ENSG00000204160	1.90337	4.64667	76.7812	1.90991e-18	5.3526e-17		COMTD1	ENSG00000165644	-1.63005	5.35987	73.7445	8.89132e-18	2.33947e-16
TENM3	ENSG00000218336	1.83038	4.87635	76.7316	1.95842e-18	5.4835e-17		KIF2C	ENSG00000142945	-1.57348	7.25601	73.6863	9.15734e-18	2.40425e-16
ABL1	ENSG00000097007	1.63186	7.12238	76.6646	2.02603e-18	5.66496e-17		CLK3	ENSG00000179335	-1.59153	6.40942	73.6048	9.5434e-18	2.50128e-16
HCN4	ENSG00000138622	2.48709	2.84487	76.6241	2.06796e-18	5.77951e-17		PTOV1	ENSG00000104960	-1.57636	6.95655	73.5924	9.6032e-18	2.51478e-16
CLCN3	ENSG00000109572	1.66929	7.10427	76.574	2.12113e-18	5.92268e-17		SNORA71A	ENSG00000225091	-2.82025	0.732899	73.5703	9.71172e-18	2.5421e-16
WASF2	ENSG00000158195	1.65041	7.02348	76.5471	2.15021e-18	5.99834e-17		U91328.1	ENSG00000272462	-1.98817	2.66199	73.4241	1.04583e-17	2.73399e-16
TROVE2	ENSG00000116747	1.65194	6.97535	76.4575	2.25008e-18	6.27406e-17		METTL26	ENSG00000130731	-1.5973	6.03934	73.4225	1.04666e-17	2.73499e-16
FAM199X	ENSG00000123575	1.62025	7.77882	76.451	2.25742e-18	6.29165e-17		AC073548.1	ENSG00000279861	-3.29626	0.434672	73.4216	1.04712e-17	2.73499e-16
IKBIP	ENSG00000166130	1.73671	5.70502	76.3977	2.31924e-18	6.46097e-17		NPIPB12	ENSG00000169203	-3.91356	-0.211275	73.2566	1.13846e-17	2.96719e-16
ELF1	ENSG00000120690	1.99011	4.4143	76.3781	2.34233e-18	6.52229e-17		TRPT1	ENSG00000149743	-1.69856	4.60111	73.251	1.1417e-17	2.97434e-16
SLK	ENSG00000065613	1.62752	7.56859	76.3462	2.3805e-18	6.6225e-17		RF00092	ENSG00000252448	-6.28743	-1.17763	73.2417	1.14705e-17	2.98701e-16
CUL3	ENSG00000036257	1.69251	6.42038	76.2611	2.48538e-18	6.89846e-17		FAM131A	ENSG00000175182	-1.7632	3.88214	73.2256	1.15649e-17	3.01029e-16
ZNF614	ENSG00000142556	1.79572	5.24359	76.2481	2.50172e-18	6.94064e-17		SMIM10	ENSG00000184785	-1.73935	4.28592	73.1485	1.2025e-17	3.1257e-16
CDV3	ENSG00000091527	1.60263	8.38922	76.2167	2.5418e-18	7.04861e-17		NDUFA3	ENSG00000170906	-1.62899	5.32872	73.113	1.22433e-17	3.18005e-16
PPARA	ENSG00000186951	1.8759	4.78424	76.0883	2.71256e-18	7.51184e-17		FAM72B	ENSG00000188610	-1.7245	4.3303	73.0935	1.23651e-17	3.21032e-16
ZNF24	ENSG00000172466	1.60106	8.28435	76.0804	2.72352e-18	7.53875e-17		NIT2	ENSG00000114021	-1.63381	5.55065	72.8635	1.38934e-17	3.59634e-16
CAB39	ENSG00000135932	1.70269	6.25423	76.0726	2.73428e-18	7.56508e-17		EIF2S2	ENSG00000125977	-1.54921	8.48897	72.7516	1.47038e-17	3.80124e-16
UBL3	ENSG00000122042	1.77074	5.51197	76.039	2.78115e-18	7.69127e-17		SNX22	ENSG00000157734	-1.8585	3.26649	72.7032	1.50691e-17	3.89404e-16
LINC01232	ENSG00000280734	2.49421	3.01929	76.0125	2.8187e-18	7.78801e-17		AL359715.1	ENSG00000233967	-4.5073	-0.260589	72.7003	1.50911e-17	3.89804e-16
PPM1D	ENSG00000170836	1.71475	5.65253	75.9355	2.93079e-18	8.09403e-17		AC104073.4	ENSG00000282381	-2.52992	1.50368	72.6868	1.51947e-17	3.92148e-16
SYT16	ENSG00000139973	2.64027	3.03753	75.9292	2.94026e-18	8.11648e-17		AC117500.2	ENSG00000255933	-3.73657	-0.288921	72.5911	1.59496e-17	4.10758e-16
TXLNA	ENSG00000084652	1.60313	8.01945	75.8936	2.99366e-18	8.26014e-17		PPEF2	ENSG00000156194	-6.23626	-0.889514	72.5384	1.63815e-17	4.21523e-16
C3ORF20	ENSG00000131379	3.5756	1.85302	75.8906	2.99829e-18	8.26915e-17		CACNA2D3-AS1	ENSG00000243715	-6.26266	-1.30102	72.4963	1.67348e-17	4.30429e-16
TSPAN5	ENSG00000168785	1.91856	4.5296	75.8597	3.04545e-18	8.39159e-17		METTL5	ENSG00000138382	-1.60029	6.10319	72.4304	1.7303e-17	4.44291e-16
PSMD6-AS2	ENSG00000239653	9.39125	1.09875	75.7917	3.15222e-18	8.67722e-17		AL049795.1	ENSG00000224066	-3.73247	0.0229058	72.4244	1.73555e-17	4.45451e-16
MKX	ENSG00000150051	2.2346	3.69885	75.791	3.1534e-18	8.67722e-17		NDUFA11	ENSG00000174886	-1.62678	5.15421	72.3746	1.77992e-17	4.56645e-16
PDE5A	ENSG00000138735	1.97934	4.16325	75.7345	3.24482e-18	8.92068e-17		POLA2	ENSG00000014138	-1.56999	6.7889	72.3336	1.81727e-17	4.66032e-16
ANKRD33B	ENSG00000164236	1.93693	4.22597	75.656	3.37643e-18	9.27409e-17		FRA10AC1	ENSG00000148690	-1.60578	6.02104	72.3057	1.84314e-17	4.72066e-16
TCF20	ENSG00000100207	1.69036	6.15723	75.6166	3.44461e-18	9.45281e-17		AC015799.1	ENSG00000279432	-4.03859	-0.319498	72.2493	1.89656e-17	4.85542e-16
LINC01128	ENSG00000228794	2.11324	3.79497	75.5483	3.56578e-18	9.76839e-17		AC027796.4	ENSG00000262903	-3.43345	0.169267	72.2279	1.91729e-17	4.90642e-16
BET1L	ENSG00000177951	1.78046	5.25418	75.5388	3.58302e-18	9.81045e-17		MAP7D3	ENSG00000129680	-1.55902	7.35389	72.1677	1.97666e-17	5.04986e-16
GPR19	ENSG00000183150	3.02619	2.43337	75.5122	3.63158e-18	9.93892e-17		TRPV4	ENSG00000111199	-2.58928	1.09042	72.0902	2.05586e-17	5.24115e-16
COL5A2	ENSG00000204262	2.80978	2.41785	75.4346	3.77704e-18	1.03236e-16		C9ORF3	ENSG00000148120	-1.69299	4.33866	72.0344	2.11483e-17	5.38695e-16
MIEF2	ENSG00000177427	2.03942	3.74686	75.4345	3.77724e-18	1.03236e-16		AC080038.3	ENSG00000279713	-4.33359	-0.652875	72.0242	2.12573e-17	5.40791e-16
BACH2	ENSG00000112182	1.97369	4.02302	75.3338	3.97494e-18	1.08493e-16		LENG8	ENSG00000167615	-1.53905	8.33386	71.8791	2.28791e-17	5.81318e-16
FKBP5	ENSG00000096060	1.64263	6.92743	75.2592	4.12813e-18	1.12623e-16		LBX2	ENSG00000179528	-1.7207	3.9528	71.8596	2.31071e-17	5.86867e-16
RAPGEF1	ENSG00000107263	1.63854	6.73415	75.2511	4.14502e-18	1.12983e-16		BDH2	ENSG00000164039	-1.73685	4.30287	71.8154	2.36305e-17	5.99656e-16
MAGT1	ENSG00000102158	1.60498	7.75555	75.244	4.15998e-18	1.13339e-16		AL451165.2	ENSG00000272288	-2.42633	1.31898	71.7976	2.38439e-17	6.0482e-16
RTKN2	ENSG00000182010	1.78721	5.49669	75.2287	4.19236e-18	1.14068e-16		AL132777.1	ENSG00000258445	-5.04563	-1.03543	71.7387	2.45662e-17	6.22101e-16
C6ORF106	ENSG00000196821	1.64278	6.80511	75.1957	4.2629e-18	1.15883e-16		FOXO1B	ENSG00000214295	-4.49798	-0.836609	71.69	2.51812e-17	6.36877e-16
SLC39A14	ENSG00000104635	1.6588	6.76954	75.1713	4.31596e-18	1.17273e-16		UCHL3	ENSG00000118939	-1.80029	4.18201	71.6812	2.52932e-17	6.39444e-16
SDC1	ENSG00000115884	1.97131	4.04835	75.1517	4.3591e-18	1.18392e-16		AC079174.2	ENSG00000277715	-3.36859	0.140325	71.6401	2.58254e-17	6.52354e-16
PDIA4	ENSG00000155660	1.59599	8.0934	75.1281	4.41153e-18	1.19763e-16		PPP1R13L	ENSG00000104881	-1.76336	3.87783	71.5056	2.76467e-17	6.972e-16
KLHL11	ENSG00000178502	2.01466	3.86529	75.0439	4.60358e-18	1.24809e-16		RHBDL1	ENSG00000103269	-1.78467	3.50396	71.4694	2.8159e-17	7.09234e-16
FAM53C	ENSG00000120709	1.61872	6.89798	75.0144	4.67298e-18	1.26577e-16		AC068831.1	ENSG00000258384	-3.06932	0.481376	71.43	2.87273e-17	7.23248e-16
MTO1	ENSG00000135297	1.95756	4.69776	74.9877	4.73663e-18	1.28244e-16		TRIP10	ENSG00000125733	-1.56891	6.35366	71.4259	2.87866e-17	7.24441e-16
CPEB4	ENSG00000113742	1.83606	5.08344	74.9718	4.77483e-18	1.29221e-16		RPL35A	ENSG00000182899	-1.52817	9.59545	71.4227	2.88342e-17	7.25337e-16
UBE2QL1	ENSG00000215218	2.30977	3.34322	74.9651	4.79106e-18	1.29602e-16		GOLGA6L10	ENSG00000278662	-1.87883	3.1208	71.4137	2.8966e-17	7.28051e-16
HIST1H4H	ENSG00000158406	3.4506	1.79421	74.958	4.80831e-18	1.30011e-16		CYTH2	ENSG00000105443	-1.55784	6.65002	71.3839	2.94065e-17	7.38511e-16
ZNF35	ENSG00000169981	2.3451	3.38953	74.9269	4.88474e-18	1.3196e-16		HLA-L	ENSG00000243753	-2.12522	2.10643	71.1924	3.2403e-17	8.11015e-16
PLPP3	ENSG00000162407	2.17529	3.23579	74.9189	4.90455e-18	1.32436e-16		RNF165	ENSG00000141622	-2.00567	2.68092	71.1589	3.29578e-17	8.24286e-16
APC2	ENSG00000115266	2.53567	2.99179	74.903	4.9441e-18	1.33445e-16		ASPHD1	ENSG00000174939	-1.74751	3.88196	71.0869	3.41831e-17	8.54226e-16
CD109	ENSG00000156535	1.82818	4.77675	74.7593	5.31741e-18	1.43393e-16		FDFT1	ENSG00000079459	-1.54444	7.2422	71.0462	3.48959e-17	8.71679e-16
C1ORF115	ENSG00000162817	2.04226	4.05625	74.714	5.44097e-18	1.46529e-16		RSRC2	ENSG00000111011	-1.53681	7.62779	71.0443	3.49291e-17	8.72148e-16
ZBED3	ENSG00000132846	1.98209	4.1958	74.7089	5.45509e-18	1.46845e-16		AC012358.3	ENSG00000240401	-2.56524	0.971536	70.9144	3.73061e-17	9.29207e-16
DTL	ENSG00000143476	1.60667	7.42864	74.6459	5.63198e-18	1.51472e-16		PPP4R1L	ENSG00000124224	-1.74529	3.99546	70.8884	3.78023e-17	9.4118e-16
UBQLN2	ENSG00000188021	1.6367	6.41311	74.6365	5.65887e-18	1.52128e-16		AC245884.8	ENSG00000267838	-2.79068	0.805023	70.7969	3.95968e-17	9.84242e-16
PGM3	ENSG00000013375	1.69722	6.04555	74.5624	5.87503e-18	1.57729e-16		VN1R108P	ENSG00000230772	-5.47629	-0.90933	70.775	4.00387e-17	9.9482e-16
FAM91A1	ENSG00000176853	1.67779	6.37192	74.5554	5.89615e-18	1.58156e-16		CCAR1	ENSG00000060339	-1.52829	8.25306	70.7718	4.01019e-17	9.95981e-16
TTC30B	ENSG00000196659	2.28282	3.31386	74.5392	5.94463e-18	1.59386e-16		LINC01158	ENSG00000233639	-2.53674	1.45799	70.7702	4.01346e-17	9.96385e-16
CCNE1	ENSG00000105173	1.87788	4.23291	74.535	5.9573e-18	1.59629e-16		LHX1-DT	ENSG00000277268	-2.92304	0.5425	70.6255	4.31894e-17	1.07047e-15
TMF1	ENSG00000144747	1.66731	6.25544	74.5274	5.98028e-18	1.6013e-16		HERC2P2	ENSG00000276550	-1.54413	7.05555	70.6178	4.33576e-17	1.0742e-15
R3HCC1L	ENSG00000166024	1.90777	4.50854	74.4445	6.23675e-18	1.66703e-16		STAG3L5P-PVRIG2P-PILRB	ENSG00000272752	-2.9919	0.521827	70.6098	4.35351e-17	1.07816e-15
PTPN11	ENSG00000179295	1.60209	8.19233	74.3923	6.40377e-18	1.71091e-16		APBB3	ENSG00000113108	-1.57488	5.68146	70.5958	4.38455e-17	1.08452e-15
SYT14	ENSG00000143469	1.79073	5.38684	74.3731	6.46647e-18	1.7269e-16		AC135178.3	ENSG00000265749	-2.21807	2.05248	70.5798	4.42021e-17	1.09245e-15
SEC24C	ENSG00000176986	1.73988	5.50552	74.3696	6.4779e-18	1.7292e-16		CDK18	ENSG00000117266	-1.57322	5.77841	70.5305	4.53212e-17	1.11874e-15
TM7SF3	ENSG00000064115	1.71667	5.80357	74.3681	6.48287e-18	1.72976e-16		GGA3	ENSG00000125447	-1.55144	6.64419	70.5297	4.53397e-17	1.11874e-15
MAD2L1BP	ENSG00000124688	1.82864	4.56637	74.2993	6.71257e-18	1.78791e-16		CCDC112	ENSG00000164221	-1.58154	5.84818	70.5191	4.55838e-17	1.12431e-15
CPNE3	ENSG00000085719	1.63281	6.9522	74.2053	7.03996e-18	1.87429e-16		DNAJC19P5	ENSG00000225808	-4.48364	-0.537981	70.4965	4.61085e-17	1.13679e-15
HARBI1	ENSG00000180423	2.22968	3.37764	74.1786	7.13589e-18	1.89899e-16		Z83838.1	ENSG00000223730	-5.02825	-1.03342	70.4129	4.81037e-17	1.18405e-15
ZBTB34	ENSG00000177125	1.65699	6.06119	74.1659	7.18211e-18	1.91045e-16		AC105345.1	ENSG00000205959	-2.63309	1.11452	70.4078	4.82297e-17	1.18667e-15
HIC2	ENSG00000169635	1.68728	5.60103	74.1389	7.2808e-18	1.93586e-16		UBOX5-AS1	ENSG00000235958	-3.54209	-0.062796	70.3939	4.85699e-17	1.19456e-15
SUV39H2	ENSG00000152455	1.77437	5.32641	74.1177	7.35971e-18	1.95512e-16		B4GALNT1	ENSG00000135454	-1.80627	3.44726	70.1348	5.5387e-17	1.36002e-15
WASHC5	ENSG00000164961	1.70074	6.11885	74.0809	7.49821e-18	1.99018e-16		LINC01551	ENSG00000186960	-2.42454	1.45717	70.1264	5.56235e-17	1.36472e-15
COLCA1	ENSG00000196167	3.4337	2.56481	74.0584	7.58413e-18	2.01122e-16		AC004803.1	ENSG00000250132	-2.30778	2.22688	70.0679	5.72973e-17	1.40352e-15
ZNF197	ENSG00000186448	1.83138	4.89224	74.0514	7.61091e-18	2.01744e-16		CALY	ENSG00000130643	-2.2676	1.50892	70.0315	5.83637e-17	1.42733e-15
CAVIN1	ENSG00000177469	2.05569	3.49235	73.9304	8.09206e-18	2.14311e-16		CD70	ENSG00000125726	-1.72911	3.8804	70.009	5.90336e-17	1.44255e-15
ESCO1	ENSG00000141446	1.66745	6.16903	73.9098	8.17712e-18	2.16469e-16		NDUFS4	ENSG00000164258	-1.63148	5.21183	69.9927	5.95246e-17	1.45397e-15
TEX14	ENSG00000121101	2.21455	3.15255	73.8864	8.27455e-18	2.18857e-16		NPR2	ENSG00000159899	-2.71745	0.72704	69.9602	6.05124e-17	1.47691e-15
CTSD	ENSG00000117984	1.66982	5.84708	73.8825	8.29078e-18	2.19191e-16		ZUP1	ENSG00000153975	-1.57251	5.82796	69.8791	6.30527e-17	1.53767e-15
N/A	ENSG00000271254	1.98359	4.6834	73.822	8.54873e-18	2.25715e-16		AL353763.2	ENSG00000280077	-1.95323	2.96311	69.8757	6.31606e-17	1.53968e-15
C12ORF49	ENSG00000111412	1.69582	5.79694	73.7936	8.67269e-18	2.2869e-16		RGS12	ENSG00000159788	-1.62672	4.76224	69.8336	6.45239e-17	1.57228e-15
ZNF658B	ENSG00000198416	4.99868	1.44347	73.7593	8.82466e-18	2.32293e-16		AC069148.1	ENSG00000273209	-8.44893	-1.63106	69.7271	6.81039e-17	1.65487e-15
GUF1	ENSG00000151806	1.76657	5.56809	73.7418	8.90353e-18	2.34166e-16		IRF9	ENSG00000213928	-2.62479	0.999915	69.7071	6.87972e-17	1.67105e-15
ERLEC1	ENSG00000068912	1.76002	5.568	73.7373	8.92361e-18	2.34593e-16		CLYBL	ENSG00000125246	-1.9835	3.08248	69.6558	7.06105e-17	1.71303e-15
TCEANC	ENSG00000176896	2.00492	3.62187	73.7344	8.93676e-18	2.34837e-16		LRRC45	ENSG00000169683	-1.56582	5.70624	69.6475	7.09074e-17	1.71955e-15
STS	ENSG00000101846	2.58367	2.99213	73.7145	9.0272e-18	2.3711e-16		TONSL	ENSG00000160949	-1.5251	7.27567	69.6271	7.16441e-17	1.73672e-15
STOML1	ENSG00000067221	2.09442	3.4888	73.6806	9.18385e-18	2.41016e-16		PDE4C	ENSG00000105650	-2.1577	2.19915	69.6233	7.17848e-17	1.73943e-15
RC3H2	ENSG00000056586	1.61708	7.06805	73.6678	9.24337e-18	2.42474e-16		AL109917.1	ENSG00000231050	-3.19808	0.414066	69.5558	7.42824e-17	1.79494e-15
SV2A	ENSG00000159164	2.05216	3.87501	73.6518	9.31878e-18	2.44346e-16		IL12A	ENSG00000168811	-2.34723	1.60843	69.5205	7.56262e-17	1.82543e-15
ATRN	ENSG00000088812	1.66771	6.12349	73.5961	9.58559e-18	2.51125e-16		AP000347.2	ENSG00000273000	-3.26713	0.0988857	69.2914	8.49396e-17	2.04026e-15
SLC38A9	ENSG00000177058	1.89236	4.89171	73.5586	9.76923e-18	2.55605e-16		AL442067.1	ENSG00000276573	-2.8065	0.49256	69.1845	8.96697e-17	2.15218e-15
BCL9L	ENSG00000186174	2.07531	3.56018	73.55	9.81184e-18	2.56609e-16		GGA1	ENSG00000100083	-1.52719	6.92978	69.1751	9.00971e-17	2.16073e-15
KIAA1143	ENSG00000163807	1.72822	5.76096	73.4072	1.05481e-17	2.7539e-16		ILF3-DT	ENSG00000267100	-1.56439	5.75398	69.1384	9.1789e-17	2.19956e-15
TRIM8	ENSG00000171206	1.64635	6.03503	73.3546	1.08332e-17	2.8271e-16		AC005785.2	ENSG00000279203	-2.64946	0.859219	69.08	9.45498e-17	2.26393e-15
RTN3	ENSG00000133318	1.56983	8.56007	73.3193	1.10285e-17	2.87685e-16		ABCC8	ENSG00000006071	-1.62907	4.60603	69.0403	9.64711e-17	2.3063e-15
FUT8	ENSG00000033170	1.84787	4.96817	73.2861	1.12157e-17	2.92442e-16		AL353705.4	ENSG00000234819	-3.96835	-0.213772	68.9946	9.87319e-17	2.35849e-15
ZNF746	ENSG00000181220	1.63262	6.0529	73.2028	1.16988e-17	3.04385e-16		AC128688.2	ENSG00000261488	-3.05155	0.894417	68.9908	9.89227e-17	2.36212e-15
ZNF772	ENSG00000197128	1.95271	3.96587	73.1888	1.17823e-17	3.06426e-16		AL136981.1	ENSG00000226668	-2.63159	0.785806	68.9746	9.97421e-17	2.37981e-15
HEXIM2	ENSG00000168517	3.41854	1.81948	73.1479	1.20288e-17	3.1257e-16		AP001626.1	ENSG00000235023	-3.68812	0.421883	68.9579	1.0059e-16	2.3991e-15
NR3C1	ENSG00000113580	1.73943	5.31251	73.0465	1.26628e-17	3.28621e-16		SMYD3	ENSG00000185420	-1.79423	3.99191	68.9245	1.02304e-16	2.43901e-15
LRRC41	ENSG00000132128	1.59547	6.78815	73.0415	1.26951e-17	3.29319e-16		AC105118.1	ENSG00000253931	-3.53175	0.272422	68.9119	1.02964e-16	2.45379e-15
MANEAL	ENSG00000185090	1.65207	5.80524	73.034	1.27438e-17	3.30441e-16		RPSAP36	ENSG00000243175	-3.5314	-0.109248	68.8977	1.03706e-16	2.4705e-15
ESYT2	ENSG00000117868	1.59437	7.21992	72.9851	1.30631e-17	3.38574e-16		HEMK1	ENSG00000114735	-1.5624	5.95712	68.8604	1.05686e-16	2.5157e-15
BROX	ENSG00000162819	1.68573	6.10753	72.9235	1.34776e-17	3.4917e-16		ELF3-AS1	ENSG00000234678	-3.11498	0.261316	68.7934	1.09341e-16	2.60064e-15
GPR176	ENSG00000166073	2.00941	4.14977	72.8774	1.37958e-17	3.57261e-16		AC011825.2	ENSG00000263393	-3.11476	0.329125	68.7834	1.09893e-16	2.61276e-15
FRAT2	ENSG00000181274	1.6584	5.63078	72.807	1.42969e-17	3.69922e-16		RPL41P5	ENSG00000256393	-2.3977	1.60664	68.7169	1.13665e-16	2.69821e-15
ZNF213	ENSG00000085644	1.80879	4.60088	72.7855	1.44537e-17	3.73819e-16		AL691432.1	ENSG00000269737	-3.38442	0.311736	68.6902	1.1521e-16	2.73168e-15
WNT5A	ENSG00000114251	1.95847	3.9274	72.6982	1.5107e-17	3.90051e-16		PDCL3P3	ENSG00000214286	-8.40856	-1.63932	68.6721	1.16274e-16	2.75476e-15
GPATCH8	ENSG00000186566	1.62453	6.56976	72.661	1.53945e-17	3.97135e-16		KIF25	ENSG00000125337	-2.78732	0.476388	68.6296	1.18808e-16	2.81259e-15
LRRC8B	ENSG00000197147	1.80514	4.81414	72.6477	1.54984e-17	3.99645e-16		AC108488.1	ENSG00000242282	-2.52341	1.10164	68.4445	1.30499e-16	3.08095e-15
BRI3BP	ENSG00000184992	1.62471	6.41431	72.6048	1.58397e-17	4.08271e-16		PIK3R2	ENSG00000105647	-3.26789	0.152336	68.4175	1.32297e-16	3.11974e-15
ZBTB6	ENSG00000186130	1.74333	5.20205	72.6034	1.58505e-17	4.08378e-16		SEPT14P12	ENSG00000235748	-4.09	-0.44211	68.4054	1.33112e-16	3.13654e-15
PHETA1	ENSG00000198324	1.99008	3.65575	72.587	1.59825e-17	4.1143e-16		SYPL1P2	ENSG00000265683	-3.10617	0.494821	68.3995	1.33513e-16	3.14477e-15
GNB3	ENSG00000111664	1.76834	4.46952	72.4469	1.71588e-17	4.41149e-16		CD72	ENSG00000137101	-2.08247	2.41617	68.3329	1.381e-16	3.25027e-15
MTMR6	ENSG00000139505	1.83388	5.03106	72.4343	1.72686e-17	4.43782e-16		DDX46	ENSG00000145833	-1.50395	7.938	68.2331	1.45266e-16	3.41496e-15
IL17RA	ENSG00000177663	1.68689	5.26439	72.4324	1.72848e-17	4.44012e-16		CFAP298	ENSG00000159079	-1.55901	5.72143	68.2167	1.4648e-16	3.44218e-15
PRICKLE1	ENSG00000139174	3.22846	2.19763	72.3258	1.82451e-17	4.67689e-16		RPS20	ENSG00000008988	-1.49102	9.99583	68.2137	1.46704e-16	3.44609e-15
AKAP11	ENSG00000023516	1.68072	6.12764	72.3228	1.82723e-17	4.68189e-16		SNORD63	ENSG00000206989	-4.26424	-0.436157	68.1975	1.47916e-16	3.47323e-15
CHRM3	ENSG00000133019	1.98398	3.85898	72.2075	1.93714e-17	4.95514e-16		NPIPB11	ENSG00000254206	-2.81458	0.75383	68.1715	1.49878e-16	3.51794e-15
PIGK	ENSG00000142892	1.63231	6.79866	72.183	1.96135e-17	5.01496e-16		SNORD51	ENSG00000207047	-8.42438	-1.52915	68.1401	1.5228e-16	3.57154e-15
FGF21	ENSG00000105550	2.16588	3.18669	72.1723	1.97209e-17	5.04029e-16		SNORA71C	ENSG00000201512	-2.64179	0.939494	68.1303	1.53043e-16	3.58666e-15
PANK1	ENSG00000152782	1.91496	4.37014	72.1622	1.98214e-17	5.06171e-16		COL7A1	ENSG00000114270	-1.58937	5.05211	68.1083	1.54754e-16	3.62398e-15
ENOX2	ENSG00000165675	1.77171	5.74097	72.1459	1.99863e-17	5.10168e-16		AC073487.1	ENSG00000257509	-3.03113	0.188304	68.0605	1.58552e-16	3.71004e-15
DCAF10	ENSG00000122741	1.60254	6.81917	72.1264	2.01849e-17	5.1502e-16		DDTL	ENSG00000099974	-1.98042	2.36093	68.0475	1.59602e-16	3.73318e-15
GABRQ	ENSG00000268089	9.30529	1.07427	72.1134	2.03181e-17	5.18203e-16		PPIL2	ENSG00000100023	-1.56763	5.66354	68.0247	1.61459e-16	3.77225e-15
FBXW11	ENSG00000072803	1.59732	6.98706	72.0552	2.09256e-17	5.33247e-16		GTF3C2-AS1	ENSG00000234945	-5.41219	-1.11416	68.0128	1.62439e-16	3.79368e-15
ZNF470	ENSG00000197016	1.96727	4.15057	72.0332	2.11602e-17	5.38774e-16		YEATS2-AS1	ENSG00000233885	-2.62762	0.893688	67.9535	1.67394e-16	3.9049e-15
THRAP3	ENSG00000054118	1.55358	8.48235	72.0266	2.12313e-17	5.40357e-16		AC005104.1	ENSG00000223374	-3.66037	-0.0487883	67.8796	1.73787e-16	4.04781e-15
ZNF568	ENSG00000198453	1.9856	4.13147	71.9776	2.17649e-17	5.53472e-16		CSNK2B	ENSG00000204435	-1.58172	5.16158	67.8515	1.76286e-16	4.10444e-15
RBBP5	ENSG00000117222	1.68289	5.97223	71.9623	2.19354e-17	5.57574e-16		PAXX	ENSG00000148362	-1.51976	6.43341	67.8485	1.7655e-16	4.109e-15
NEBL	ENSG00000078114	1.69613	5.6205	71.8328	2.34222e-17	5.94621e-16		CAPRIN2	ENSG00000110888	-1.53618	6.13837	67.783	1.8252e-16	4.23819e-15
TAB3	ENSG00000157625	1.66561	5.84534	71.7653	2.42378e-17	6.14554e-16		INTU	ENSG00000164066	-1.54814	5.85568	67.7255	1.87915e-16	4.36013e-15
SLC25A24	ENSG00000085491	1.69788	5.83272	71.7471	2.44623e-17	6.19988e-16		NEAT1	ENSG00000245532	-1.5078	7.1192	67.7029	1.90082e-16	4.40704e-15
IFT80	ENSG00000068885	1.93209	5.0066	71.7417	2.45294e-17	6.21428e-16		SNX18P3	ENSG00000225345	-1.98482	2.49077	67.6799	1.92316e-16	4.45713e-15
FKBP9P1	ENSG00000176826	3.77436	1.84235	71.7348	2.46154e-17	6.23086e-16		ASS1P2	ENSG00000223922	-3.7357	-0.434104	67.633	1.9694e-16	4.5608e-15
AC112777.1	ENSG00000256663	3.49797	2.06948	71.7024	2.50223e-17	6.33123e-16		AL512791.1	ENSG00000258424	-3.94785	-0.441728	67.6306	1.97181e-16	4.56465e-15
CAAP1	ENSG00000120159	1.74983	5.13665	71.6421	2.57989e-17	6.51958e-16		MAN1B1	ENSG00000177239	-1.50753	7.02589	67.6088	1.99376e-16	4.61196e-15
FNIP2	ENSG00000052795	1.78339	4.87638	71.5705	2.67529e-17	6.75502e-16		FAM50A	ENSG00000071859	-1.48794	8.94902	67.5577	2.04612e-16	4.72586e-15
ZMIZ1	ENSG00000108175	1.69434	5.39586	71.5549	2.69647e-17	6.80567e-16		CPT1C	ENSG00000169169	-1.79464	3.49	67.4189	2.19532e-16	5.06467e-15
VANGL2	ENSG00000162738	1.67736	5.48417	71.5157	2.75061e-17	6.93942e-16		AC005332.5	ENSG00000274712	-1.96644	2.6392	67.4159	2.19873e-16	5.07063e-15
CNOT7	ENSG00000198791	1.62076	6.61964	71.4872	2.79056e-17	7.03438e-16		RPS20P33	ENSG00000242085	-4.95221	-0.603387	67.2365	2.40811e-16	5.54085e-15
TMEM56	ENSG00000152078	1.79219	5.3259	71.4804	2.80025e-17	7.05586e-16		AC006333.2	ENSG00000272686	-1.83859	2.86553	67.2055	2.44629e-16	5.62443e-15
UAP1	ENSG00000117143	1.61098	6.49065	71.4159	2.8933e-17	7.27521e-16		CCHCR1	ENSG00000204536	-1.52551	6.26946	67.1872	2.46907e-16	5.67465e-15
MDM2	ENSG00000135679	1.56174	7.52544	71.4123	2.89854e-17	7.28237e-16		FAM167B	ENSG00000183615	-4.213	-0.299629	67.0953	2.58693e-16	5.94102e-15
CSNK1A1	ENSG00000113712	1.59	7.00412	71.3693	2.96245e-17	7.43676e-16		UTP14A	ENSG00000156697	-1.50641	7.10452	67.0945	2.58798e-16	5.9412e-15
MB21D2	ENSG00000180611	2.90813	2.37496	71.3015	3.06605e-17	7.69365e-16		ITGAE	ENSG00000083457	-1.5677	5.27409	67.0637	2.62876e-16	6.03253e-15
LASP1	ENSG00000002834	1.67686	5.67364	71.2896	3.08456e-17	7.7369e-16		AJ239328.1	ENSG00000280604	-2.7078	0.728696	67.0051	2.70809e-16	6.20753e-15
SPATA18	ENSG00000163071	1.89313	4.53	71.2811	3.09788e-17	7.7671e-16		AC002550.2	ENSG00000276571	-2.71391	0.702555	66.9947	2.72241e-16	6.238e-15
AL731577.2	ENSG00000249456	9.28523	0.86483	71.2782	3.10241e-17	7.77306e-16		TECR	ENSG00000099797	-1.50037	7.09045	66.9157	2.83375e-16	6.49067e-15
PINK1	ENSG00000158828	2.11041	3.7297	71.278	3.10282e-17	7.77306e-16		AC023818.1	ENSG00000280067	-2.76577	0.900135	66.874	2.89429e-16	6.61934e-15
VKORC1L1	ENSG00000196715	1.6015	6.7047	71.2404	3.1624e-17	7.91905e-16		AC068189.1	ENSG00000254248	-6.15652	-1.47646	66.8153	2.98169e-16	6.81408e-15
SEC22B	ENSG00000265808	1.71224	5.61725	71.1918	3.24139e-17	8.11015e-16		AC040977.1	ENSG00000262089	-3.96018	0.37454	66.811	2.98822e-16	6.82643e-15
CTSV	ENSG00000136943	1.80122	4.73249	71.1191	3.36301e-17	8.40752e-16		AC017007.2	ENSG00000234841	-4.96143	-0.756185	66.7545	3.07512e-16	7.01439e-15
AQR	ENSG00000021776	1.70756	5.60287	71.0431	3.49505e-17	8.72326e-16		TCAM1P	ENSG00000240280	-1.8573	2.94834	66.7448	3.0903e-16	7.04637e-15
PHF6	ENSG00000156531	1.57452	7.41495	70.9779	3.61258e-17	9.01287e-16		PNCK	ENSG00000130822	-2.1064	2.02975	66.6932	3.17228e-16	7.22244e-15
ROR1	ENSG00000185483	1.76807	4.70311	70.952	3.66019e-17	9.1279e-16		CA2	ENSG00000104267	-1.50989	6.59759	66.6282	3.2786e-16	7.45892e-15
RAB8A	ENSG00000167461	1.80227	4.92898	70.9483	3.66712e-17	9.14145e-16		SNORA69	ENSG00000206622	-4.41037	-0.963649	66.6089	3.31095e-16	7.52968e-15
TNFRSF11A	ENSG00000141655	1.89008	4.06038	70.9214	3.71737e-17	9.26289e-16		TOGARAM2	ENSG00000189350	-2.66273	0.898261	66.5982	3.32896e-16	7.56496e-15
AP5S1	ENSG00000125843	1.98709	3.74473	70.8303	3.89304e-17	9.6887e-16		SCLY	ENSG00000132330	-1.80401	3.15762	66.5578	3.39782e-16	7.71279e-15
EDIL3	ENSG00000164176	2.81354	3.11069	70.8249	3.90388e-17	9.71169e-16		RASD1	ENSG00000108551	-2.40139	1.14736	66.5207	3.46232e-16	7.84453e-15
FGD5-AS1	ENSG00000225733	1.57442	7.14416	70.8061	3.94117e-17	9.80043e-16		TRNAU1AP	ENSG00000180098	-1.52813	5.87122	66.4293	3.62666e-16	8.2138e-15
ZNF48	ENSG00000180035	1.61847	5.93216	70.7077	4.14266e-17	1.02804e-15		MST1	ENSG00000173531	-1.52461	5.5446	66.3428	3.78944e-16	8.57287e-15
DARS2	ENSG00000117593	1.57611	7.33974	70.7067	4.14491e-17	1.02818e-15		RP9P	ENSG00000205763	-1.72442	3.57615	66.324	3.82579e-16	8.64543e-15
ARF3	ENSG00000134287	1.59619	6.58295	70.6627	4.23822e-17	1.05089e-15		RABL6	ENSG00000196642	-1.5072	6.2855	66.3074	3.85806e-16	8.71187e-15
KIF3C	ENSG00000084731	1.82865	4.49139	70.6065	4.36088e-17	1.07955e-15		RNASEK	ENSG00000219200	-1.85287	2.90107	66.2281	4.01639e-16	9.05255e-15
FOXD1	ENSG00000251493	1.69403	5.03297	70.6008	4.37343e-17	1.08221e-15		NDUFS5	ENSG00000168653	-1.49499	6.99502	66.2119	4.04961e-16	9.12402e-15
ADGRL2	ENSG00000117114	1.65007	5.95485	70.5823	4.41449e-17	1.09148e-15		SLC25A27	ENSG00000153291	-1.54411	5.47547	66.2061	4.06152e-16	9.14746e-15
ADAR	ENSG00000160710	1.53542	8.44217	70.5558	4.47419e-17	1.10534e-15		LDLR	ENSG00000130164	-1.52352	5.82267	66.1166	4.25016e-16	9.5546e-15
KCNK13	ENSG00000152315	4.47429	1.46535	70.5327	4.52709e-17	1.11795e-15		PPP1R14BP3	ENSG00000179967	-2.08963	1.88928	66.1146	4.2545e-16	9.56081e-15
UCK1	ENSG00000130717	1.60134	6.18554	70.4588	4.69976e-17	1.15824e-15		CENPW	ENSG00000203760	-1.56791	5.10735	66.0901	4.30784e-16	9.67708e-15
FAM69A	ENSG00000154511	2.04373	3.71974	70.4462	4.72994e-17	1.1652e-15		RRAS	ENSG00000126458	-2.0598	2.37626	66.0547	4.38578e-16	9.84854e-15
EFNA5	ENSG00000184349	1.70122	5.24694	70.4176	4.79891e-17	1.18171e-15		SNORD38A	ENSG00000202031	-4.93713	-0.9416	66.0071	4.49297e-16	1.00818e-14
RDH14	ENSG00000240857	1.68913	5.18136	70.3044	5.08233e-17	1.24947e-15		AP003170.4	ENSG00000256603	-5.39749	-1.21696	65.9358	4.65845e-16	1.04338e-14
ST3GAL2	ENSG00000157350	1.70466	5.1505	70.2103	5.33068e-17	1.31e-15		SLC43A3	ENSG00000134802	-5.36585	-0.917177	65.8366	4.89893e-16	1.09643e-14
CUL5	ENSG00000166266	1.61751	6.37147	70.1529	5.48815e-17	1.34815e-15		UQCRH	ENSG00000173660	-1.47329	8.06526	65.7037	5.24087e-16	1.17123e-14
MAK16	ENSG00000198042	1.77211	4.97901	70.1299	5.55248e-17	1.36285e-15		IPO4	ENSG00000196497	-2.33259	1.59532	65.6728	5.32362e-16	1.18885e-14
DST	ENSG00000151914	1.53589	8.0297	70.0967	5.64679e-17	1.38488e-15		BAIAP2L2	ENSG00000128298	-1.90243	2.60337	65.6566	5.36753e-16	1.19689e-14
TSPAN14	ENSG00000108219	1.72246	5.00875	70.0865	5.67589e-17	1.39145e-15		PALM3	ENSG00000187867	-2.02228	2.79898	65.6254	5.45327e-16	1.21423e-14
CTR9	ENSG00000198730	1.60502	6.48953	70.0805	5.69339e-17	1.39518e-15		CROCC	ENSG00000058453	-1.61063	4.28274	65.5978	5.52997e-16	1.2304e-14
TMPO-AS1	ENSG00000257167	2.42346	3.10079	70.0663	5.73454e-17	1.40413e-15		RNF44	ENSG00000146083	-1.4908	6.70482	65.5776	5.58698e-16	1.24263e-14
MSN	ENSG00000147065	1.58188	6.71097	70.0602	5.75222e-17	1.40789e-15		VPS8	ENSG00000156931	-1.51865	6.02371	65.5656	5.62119e-16	1.24978e-14
ST6GALNAC1	ENSG00000070526	9.25556	1.11854	70.0536	5.7714e-17	1.41202e-15		PLEKHG2	ENSG00000090924	-1.52118	5.85989	65.5459	5.67764e-16	1.26187e-14
ZSWIM3	ENSG00000132801	2.93646	2.22924	70.0295	5.84232e-17	1.42821e-15		SOX4	ENSG00000124766	-1.46847	7.87423	65.4132	6.07294e-16	1.34775e-14
ANO6	ENSG00000177119	1.63488	6.17543	69.9669	6.03066e-17	1.47248e-15		RPS12	ENSG00000112306	-1.45677	10.5838	65.3603	6.23817e-16	1.3819e-14
SLC39A3	ENSG00000141873	1.73793	4.66801	69.9229	6.16699e-17	1.50455e-15		RF00019	ENSG00000199676	-8.35146	-1.74047	65.3473	6.27973e-16	1.39009e-14
SIN3A	ENSG00000169375	1.58175	6.72861	69.7911	6.59291e-17	1.60588e-15		CCDC9	ENSG00000105321	-1.58755	4.49079	65.3379	6.30967e-16	1.3962e-14
STARD7	ENSG00000084090	1.54508	7.81211	69.767	6.67392e-17	1.62496e-15		COQ3	ENSG00000132423	-1.73153	3.7175	65.3103	6.39876e-16	1.4154e-14
THRA	ENSG00000126351	1.72752	4.81538	69.7476	6.74008e-17	1.64041e-15		AC073052.1	ENSG00000228446	-4.60567	-1.04183	65.2605	6.56229e-16	1.45105e-14
TCTN3	ENSG00000119977	1.61036	6.21745	69.7465	6.74382e-17	1.64066e-15		GMDS-DT	ENSG00000250903	-2.03949	2.59864	65.1821	6.82871e-16	1.50666e-14
ITGB2	ENSG00000160255	3.58775	1.64632	69.736	6.77971e-17	1.64873e-15		CPNE1	ENSG00000214078	-1.49723	6.54466	65.1284	7.0175e-16	1.54719e-14
PATZ1	ENSG00000100105	1.5989	6.24825	69.7319	6.79381e-17	1.6515e-15		RPL30	ENSG00000156482	-1.45476	10.092	65.0939	7.14139e-16	1.57336e-14
GAS7	ENSG00000007237	2.9287	2.25379	69.6957	6.91979e-17	1.6801e-15		AC007285.1	ENSG00000227014	-3.49833	-0.293794	64.9928	7.51708e-16	1.65313e-14
PFKFB2	ENSG00000123836	1.71797	5.23068	69.6934	6.92778e-17	1.68137e-15		AC074050.4	ENSG00000276867	-3.8896	-0.360989	64.931	7.75673e-16	1.70337e-14
ZNF286B	ENSG00000249459	2.16532	3.18294	69.6218	7.18399e-17	1.74008e-15		AC007390.2	ENSG00000272054	-2.37836	1.37881	64.9299	7.76108e-16	1.7037e-14
ZBTB44	ENSG00000196323	1.58491	6.6126	69.6197	7.19163e-17	1.74123e-15		SRGAP3	ENSG00000196220	-1.74407	3.41466	64.9291	7.76405e-16	1.70374e-14
KLHL26	ENSG00000167487	1.91478	3.72098	69.6053	7.24407e-17	1.75323e-15		RWDD1	ENSG00000111832	-1.48313	6.89559	64.8732	7.98773e-16	1.75029e-14
PWWP2B	ENSG00000171813	1.84054	4.02219	69.5973	7.27348e-17	1.75964e-15		AC005920.2	ENSG00000249870	-8.33085	-1.58809	64.8413	8.11803e-16	1.77756e-14
ATP2B4	ENSG00000058668	1.60429	6.25176	69.5832	7.32574e-17	1.77158e-15		ADA	ENSG00000196839	-1.61496	4.38299	64.7417	8.53897e-16	1.86771e-14
KCNK5	ENSG00000164626	2.3193	2.83079	69.5666	7.3876e-17	1.78583e-15		HIST1H2BF	ENSG00000277224	-2.99805	0.0646684	64.7365	8.5616e-16	1.87198e-14
TIGD2	ENSG00000180346	1.85849	4.47634	69.5327	7.51592e-17	1.8154e-15		PHYKPL	ENSG00000175309	-1.47773	6.89877	64.7262	8.60631e-16	1.88073e-14
LINC00471	ENSG00000181798	2.75201	2.5671	69.5202	7.56348e-17	1.82543e-15		ACBD4	ENSG00000181513	-1.62036	4.44444	64.7127	8.66532e-16	1.89261e-14
DSP	ENSG00000096696	1.54716	7.3684	69.5039	7.62645e-17	1.8399e-15		AC246785.3	ENSG00000237343	-4.61132	-1.03398	64.7028	8.7089e-16	1.90145e-14
EHD1	ENSG00000110047	1.68195	5.04675	69.4864	7.69414e-17	1.85549e-15		AC008105.3	ENSG00000267121	-2.23085	1.6311	64.6172	9.09567e-16	1.98446e-14
FAM117B	ENSG00000138439	1.83286	4.33347	69.4674	7.7688e-17	1.87275e-15		RNA5SP490	ENSG00000252950	-4.91666	-0.969663	64.6085	9.13588e-16	1.99181e-14
ZNF221	ENSG00000159905	3.25618	2.31705	69.4652	7.77747e-17	1.8741e-15		AL512383.1	ENSG00000279839	-8.32062	-1.74666	64.5912	9.21663e-16	2.00869e-14
WSB2	ENSG00000176871	1.70835	5.35487	69.4389	7.88193e-17	1.89852e-15		VILL	ENSG00000136059	-2.00926	2.10733	64.5896	9.22428e-16	2.00963e-14
NCS1	ENSG00000107130	1.56907	6.61906	69.3736	8.14714e-17	1.96162e-15		MICAL1	ENSG00000135596	-1.5561	4.86069	64.4967	9.66941e-16	2.10586e-14
LRP6	ENSG00000070018	1.59879	6.26721	69.3678	8.17139e-17	1.96668e-15		RF00019	ENSG00000206659	-8.31553	-1.59118	64.4669	9.81695e-16	2.13645e-14
FBN1	ENSG00000166147	1.66457	5.53586	69.3591	8.20714e-17	1.9745e-15		SLC2A4	ENSG00000181856	-2.55349	1.45321	64.4403	9.95023e-16	2.16391e-14
AC005288.1	ENSG00000266469	1.92792	4.35861	69.3368	8.30073e-17	1.99622e-15		RTL8C	ENSG00000134590	-1.48985	6.13386	64.4384	9.95964e-16	2.16518e-14
STAG1	ENSG00000118007	1.62714	6.13542	69.3164	8.38687e-17	2.01614e-15		MRPS36	ENSG00000134056	-1.57245	4.87401	64.4363	9.97053e-16	2.16677e-14
ALCAM	ENSG00000170017	1.60376	6.23889	69.3012	8.45163e-17	2.0309e-15		AC131212.3	ENSG00000280287	-1.87671	2.55881	64.4288	1.00087e-15	2.17428e-14
ZSCAN25	ENSG00000197037	1.82897	4.44376	69.2772	8.5552e-17	2.05416e-15		UBE2V1P1	ENSG00000226632	-8.31045	-1.54235	64.343	1.04539e-15	2.26856e-14
COG6	ENSG00000133103	1.86292	4.73509	69.1769	9.00159e-17	2.15963e-15		C1ORF61	ENSG00000125462	-2.25693	2.17148	64.3414	1.04625e-15	2.26961e-14
NOP9	ENSG00000196943	1.68464	5.43279	69.1666	9.0487e-17	2.16922e-15		CPAMD8	ENSG00000160111	-2.56227	1.06337	64.3261	1.05441e-15	2.28568e-14
BCOR	ENSG00000183337	1.53848	7.44036	69.1215	9.25808e-17	2.21766e-15		CENPS-CORT	ENSG00000251503	-2.95554	0.63055	64.2904	1.07366e-15	2.32659e-14
CBL	ENSG00000110395	1.59221	6.53029	69.0738	9.48456e-17	2.27012e-15		PIN4	ENSG00000102309	-1.51293	5.92018	64.2595	1.09067e-15	2.36176e-14
NHLH2	ENSG00000177551	3.09542	1.68298	69.0684	9.51078e-17	2.2755e-15		DMKN	ENSG00000161249	-1.46014	7.59641	64.2584	1.09126e-15	2.36218e-14
CDKL5	ENSG00000008086	2.31328	3.21557	69.0524	9.5884e-17	2.29316e-15		POLE2	ENSG00000100479	-1.68593	4.50059	64.231	1.10654e-15	2.39356e-14
ZNF658	ENSG00000274349	2.24709	3.26762	69.0225	9.73466e-17	2.32631e-15		NFASC	ENSG00000163531	-1.58762	4.85782	64.1755	1.13817e-15	2.45759e-14
GRK3	ENSG00000100077	1.81666	4.94474	68.9775	9.95941e-17	2.37721e-15		CACNA2D3	ENSG00000157445	-1.60793	4.33037	64.1054	1.17937e-15	2.54203e-14
CCDC97	ENSG00000142039	1.67249	5.21001	68.8684	1.05256e-16	2.50644e-15		LINC00937	ENSG00000226091	-1.88423	2.4009	64.0777	1.19608e-15	2.57714e-14
TTTY15	ENSG00000233864	4.89286	1.77545	68.8467	1.06425e-16	2.53228e-15		TVP23C	ENSG00000175106	-1.89733	2.45648	64.0624	1.20537e-15	2.59624e-14
PCDHGA11	ENSG00000253873	9.22374	1.34428	68.7664	1.10843e-16	2.63431e-15		IFT27	ENSG00000100360	-1.51476	5.81037	64.016	1.23411e-15	2.65624e-14
RLF	ENSG00000117000	1.57745	6.3877	68.7422	1.12213e-16	2.66582e-15		UPF3B	ENSG00000125351	-1.44776	8.52671	63.9999	1.24426e-15	2.67715e-14
CNIH1	ENSG00000100528	1.55104	7.24188	68.7178	1.13613e-16	2.69803e-15		DUS3L	ENSG00000141994	-1.49664	5.79911	63.9754	1.25985e-15	2.70876e-14
QTRT2	ENSG00000151576	1.6447	5.70294	68.7085	1.1415e-16	2.70865e-15		AC084871.1	ENSG00000249138	-5.32792	-1.04729	63.9335	1.28688e-15	2.76492e-14
NIPAL3	ENSG00000001461	1.70408	5.38203	68.7057	1.14308e-16	2.71134e-15		AC009630.2	ENSG00000253174	-4.0163	-0.515057	63.9048	1.30579e-15	2.80258e-14
ZNF587B	ENSG00000269343	2.16928	3.60823	68.6812	1.15739e-16	2.74315e-15		COX20P1	ENSG00000213025	-3.5695	-0.271439	63.8813	1.32144e-15	2.83516e-14
CLDN12	ENSG00000157224	1.62559	5.94557	68.6393	1.18224e-16	2.79987e-15		RPSAP13	ENSG00000233924	-4.17715	-0.896649	63.8779	1.32376e-15	2.83914e-14
TYRO3	ENSG00000092445	1.64411	5.46515	68.6174	1.19547e-16	2.82899e-15		SPATA20	ENSG00000006282	-1.48392	5.9837	63.8343	1.3534e-15	2.90168e-14
MAPK6	ENSG00000069956	1.59202	6.44317	68.5482	1.23815e-16	2.92884e-15		KLC3	ENSG00000104892	-1.55337	4.94788	63.8332	1.35414e-15	2.90224e-14
TRIAP1	ENSG00000170855	1.57979	6.25647	68.542	1.24203e-16	2.93688e-15		AC103702.1	ENSG00000257178	-5.32317	-1.312	63.7983	1.37835e-15	2.94893e-14
ZFP91	ENSG00000186660	1.59043	6.45174	68.5354	1.24622e-16	2.94564e-15		KPTN	ENSG00000118162	-1.65933	3.9755	63.7669	1.4005e-15	2.99525e-14
DRAM1	ENSG00000136048	2.41854	3.17263	68.5335	1.24742e-16	2.94732e-15		EXD3	ENSG00000187609	-1.56874	4.61121	63.7461	1.41536e-15	3.02598e-14
ARHGEF12	ENSG00000196914	1.54202	7.38343	68.4847	1.27867e-16	3.01998e-15		COX7B	ENSG00000131174	-1.47143	6.69809	63.6686	1.47212e-15	3.144e-14
JAM3	ENSG00000166086	1.58763	6.16763	68.4321	1.31319e-16	3.0991e-15		PLA2G6	ENSG00000184381	-1.52324	5.00812	63.6499	1.48616e-15	3.17175e-14
INSR	ENSG00000171105	1.55676	6.6428	68.428	1.31598e-16	3.10447e-15		ATF7IP2	ENSG00000166669	-1.60502	4.15402	63.5023	1.60181e-15	3.41137e-14
ZNF583	ENSG00000198440	2.22525	3.47026	68.407	1.33004e-16	3.1352e-15		TPM1-AS	ENSG00000259498	-4.18477	-0.952356	63.4299	1.66173e-15	3.53525e-14
ZNF510	ENSG00000081386	1.86612	4.51419	68.3601	1.36205e-16	3.20691e-15		LINC-PINT	ENSG00000231721	-2.16143	1.90795	63.3494	1.7311e-15	3.68026e-14
AC004656.1	ENSG00000260822	1.7287	4.94651	68.2885	1.41243e-16	3.32296e-15		MRPL32	ENSG00000106591	-1.49009	5.99063	63.3456	1.73439e-15	3.68596e-14
EHF	ENSG00000135373	1.94683	4.21729	68.2675	1.42751e-16	3.35715e-15		SERHL2	ENSG00000183569	-1.85831	2.75807	63.3428	1.73688e-15	3.68997e-14
SLC39A6	ENSG00000141424	1.55273	7.16179	68.1685	1.50107e-16	3.52195e-15		AC008026.3	ENSG00000264546	-8.30756	-1.74053	63.3146	1.76191e-15	3.74051e-14
SRPRB	ENSG00000144867	1.54904	6.91889	68.1366	1.52551e-16	3.57652e-15		EID3	ENSG00000255150	-3.22496	-0.222728	63.3067	1.76897e-15	3.75289e-14
RABEP1	ENSG00000029725	1.53956	7.25055	68.1135	1.54352e-16	3.61596e-15		MAPK11	ENSG00000185386	-1.6849	3.45037	63.2801	1.79305e-15	3.79997e-14
RASAL2	ENSG00000075391	1.62587	5.72431	68.0991	1.55485e-16	3.63967e-15		AC138904.1	ENSG00000246465	-1.5837	4.76318	63.2529	1.81796e-15	3.85142e-14
NUP210	ENSG00000132182	1.52027	7.75279	68.0351	1.6061e-16	3.75529e-15		RPS17	ENSG00000182774	-1.4308	11.2215	63.21	1.85805e-15	3.93498e-14
SMCHD1	ENSG00000101596	1.55085	6.98695	68.0265	1.61315e-16	3.77034e-15		AC073335.2	ENSG00000273142	-1.55845	4.38319	63.0382	2.02732e-15	4.28301e-14
P4HA2	ENSG00000072682	1.6552	5.4717	68.0107	1.62614e-16	3.7963e-15		LRRC37A2	ENSG00000238083	-1.63683	3.90642	63.0013	2.06568e-15	4.36253e-14
DHFR	ENSG00000228716	1.53043	7.83576	67.9615	1.66717e-16	3.89061e-15		RNU6-437P	ENSG00000238420	-8.2919	-1.79987	62.9422	2.12862e-15	4.48763e-14
GLTP	ENSG00000139433	1.64684	5.44969	67.925	1.69832e-16	3.96025e-15		RPS10	ENSG00000124614	-1.48945	5.8391	62.906	2.16807e-15	4.56604e-14
SLC48A1	ENSG00000211584	1.97345	3.74564	67.8942	1.72505e-16	4.02104e-15		NDUFA12	ENSG00000184752	-1.50963	5.51011	62.8884	2.18757e-15	4.60392e-14
PALB2	ENSG00000083093	1.73537	4.99531	67.891	1.7279e-16	4.02613e-15		CABP1	ENSG00000157782	-2.38858	1.32218	62.8735	2.20423e-15	4.63577e-14
SPON1	ENSG00000262655	1.92186	3.80443	67.8398	1.77335e-16	4.1257e-15		ZBTB17	ENSG00000116809	-1.53776	4.73357	62.8474	2.23364e-15	4.69598e-14
ADPRHL2	ENSG00000116863	1.64114	5.39525	67.8294	1.78274e-16	4.14595e-15		MINOS1	ENSG00000173436	-1.68107	3.56247	62.8356	2.24696e-15	4.72235e-14
C12ORF60	ENSG00000182993	3.55063	1.58452	67.816	1.79485e-16	4.17251e-15		AC127502.2	ENSG00000270055	-1.73918	3.23305	62.8257	2.25828e-15	4.74449e-14
PLEKHB1	ENSG00000021300	2.10582	3.97207	67.8051	1.80486e-16	4.19417e-15		PDCL3P4	ENSG00000244119	-2.17531	1.63598	62.8168	2.26858e-15	4.76284e-14
ABCB10	ENSG00000135776	1.56527	6.57144	67.7946	1.8145e-16	4.21496e-15		KCNAB3	ENSG00000170049	-1.81252	2.96945	62.8064	2.28053e-15	4.78461e-14
C12ORF4	ENSG00000047621	1.75902	5.0377	67.7677	1.83939e-16	4.2695e-15		TMSB4XP4	ENSG00000223551	-2.97114	0.0805013	62.7593	2.33581e-15	4.89552e-14
PMEPA1	ENSG00000124225	1.6749	5.01256	67.7165	1.88778e-16	4.37848e-15		RN7SL812P	ENSG00000242876	-4.88037	-1.14535	62.744	2.35395e-15	4.92843e-14
C18ORF25	ENSG00000152242	1.61789	5.58346	67.6377	1.96479e-16	4.55188e-15		SIGLEC10	ENSG00000142512	-1.87737	2.43999	62.7392	2.35969e-15	4.93704e-14
ADIPOR2	ENSG00000006831	1.58589	6.39941	67.6281	1.97437e-16	4.56884e-15		ADAMTS14	ENSG00000138316	-3.84401	-0.429158	62.7333	2.36674e-15	4.95009e-14
TTC9	ENSG00000133985	2.84336	2.46364	67.5963	2.00644e-16	4.6395e-15		P2RX2	ENSG00000187848	-2.43015	0.95876	62.7182	2.385e-15	4.98655e-14
AC002310.6	ENSG00000278922	2.42215	2.66758	67.5739	2.02935e-16	4.69071e-15		TRIM74	ENSG00000155428	-2.6373	0.684921	62.6812	2.43026e-15	5.07713e-14
B3GNT5	ENSG00000176597	1.82952	4.18407	67.5622	2.04145e-16	4.71686e-15		ARHGEF17	ENSG00000110237	-1.69796	3.68486	62.6742	2.43895e-15	5.09234e-14
ATP1B1	ENSG00000143153	1.66144	5.25234	67.5467	2.05752e-16	4.75037e-15		RF00019	ENSG00000206895	-6.03425	-1.54098	62.6323	2.4914e-15	5.19827e-14
KCND3	ENSG00000171385	3.22106	2.03776	67.512	2.09408e-16	4.83295e-15		NDUFB1	ENSG00000183648	-1.51866	5.17132	62.6282	2.49654e-15	5.20542e-14
GGCX	ENSG00000115486	1.60025	5.73319	67.3892	2.22861e-16	5.13757e-15		NDUFC1	ENSG00000109390	-1.48953	5.64792	62.6235	2.50252e-15	5.21609e-14
VGLL4	ENSG00000144560	1.68035	4.96848	67.357	2.26531e-16	5.22018e-15		AC091390.3	ENSG00000239486	-3.7376	-0.423151	62.6183	2.50909e-15	5.22799e-14
GNG13	ENSG00000127588	4.09864	1.29323	67.3197	2.30858e-16	5.31789e-15		AC062017.1	ENSG00000222020	-2.41803	0.822637	62.5859	2.5507e-15	5.31104e-14
EMILIN2	ENSG00000132205	2.1307	3.46116	67.318	2.31062e-16	5.32057e-15		NDUFAF2	ENSG00000164182	-1.491	5.7682	62.5811	2.55695e-15	5.32222e-14
CCND1	ENSG00000110092	1.7066	4.9361	67.2735	2.36332e-16	5.43984e-15		ENOSF1	ENSG00000132199	-1.47246	6.21813	62.5396	2.61138e-15	5.42621e-14
TUBB6	ENSG00000176014	1.58416	5.73174	67.2097	2.44105e-16	5.61452e-15		CCNL2	ENSG00000221978	-1.43542	7.95409	62.4696	2.70591e-15	5.61687e-14
GOSR1	ENSG00000108587	1.58065	6.18099	67.1291	2.54292e-16	5.84216e-15		NDUFB3	ENSG00000119013	-1.51938	5.17829	62.4595	2.71979e-15	5.64375e-14
NLRC4	ENSG00000091106	2.43397	2.4797	67.0564	2.63844e-16	6.05244e-15		AC089999.2	ENSG00000277566	-5.30376	-1.39372	62.4332	2.75644e-15	5.71784e-14
IMPACT	ENSG00000154059	1.54074	6.72716	67.0207	2.68677e-16	6.16099e-15		SLC49A3	ENSG00000169026	-2.65179	0.577992	62.4204	2.77437e-15	5.75308e-14
NET1	ENSG00000173848	1.55152	6.74009	66.9139	2.83623e-16	6.49389e-15		AC008610.1	ENSG00000248367	-2.10735	1.5678	62.4193	2.77591e-15	5.7543e-14
TMEM87A	ENSG00000103978	1.62524	5.74024	66.8886	2.87292e-16	6.57543e-15		TBCA	ENSG00000171530	-1.43921	7.56794	62.369	2.84777e-15	5.89722e-14
LBR	ENSG00000143815	1.51311	7.56277	66.8773	2.88943e-16	6.61071e-15		COL13A1	ENSG00000197467	-2.13068	2.18783	62.346	2.88119e-15	5.96235e-14
UFL1	ENSG00000014123	1.57616	6.07558	66.827	2.96406e-16	6.77636e-15		AP003393.1	ENSG00000254561	-3.96943	-0.0585515	62.3279	2.9078e-15	6.01536e-14
DIS3L	ENSG00000166938	1.55873	6.39056	66.8069	2.99448e-16	6.83816e-15		AC011498.7	ENSG00000280239	-2.78032	2.16802	62.3037	2.94375e-15	6.08767e-14
RCAN1	ENSG00000159200	1.6052	5.92498	66.7818	3.03292e-16	6.92334e-15		LCAT	ENSG00000213398	-1.65951	3.52109	62.2883	2.96685e-15	6.13126e-14
BMT2	ENSG00000164603	2.09013	3.6108	66.7787	3.03758e-16	6.93138e-15		HSD17B7	ENSG00000132196	-1.67349	4.01158	62.2632	3.00487e-15	6.2056e-14
ZBTB45	ENSG00000119574	1.87888	3.8434	66.7363	3.10362e-16	7.07408e-15		WDR75	ENSG00000115368	-1.46246	6.42673	62.2044	3.09592e-15	6.38277e-14
STK38L	ENSG00000211455	1.614	5.72982	66.7017	3.15864e-16	7.19679e-15		TESMIN	ENSG00000132749	-1.68661	3.69149	62.2034	3.09748e-15	6.38381e-14
TMPPE	ENSG00000188167	3.85448	1.55107	66.6964	3.16709e-16	7.21333e-15		RBM6	ENSG00000004534	-1.43265	7.72002	62.179	3.13619e-15	6.4592e-14
IDH3A	ENSG00000166411	1.66469	5.47192	66.6562	3.23236e-16	7.35647e-15		TRIM52	ENSG00000183718	-1.50989	5.12193	62.1619	3.16357e-15	6.51117e-14
NKX2-5	ENSG00000183072	1.55612	5.84294	66.6024	3.3218e-16	7.55153e-15		POMT1	ENSG00000130714	-1.45317	6.56085	62.1496	3.18331e-15	6.54736e-14
ZNF148	ENSG00000163848	1.58938	5.97766	66.5848	3.35154e-16	7.61344e-15		MSH5-SAPCD1	ENSG00000255152	-2.23043	1.59402	62.08	3.29778e-15	6.78052e-14
PPM1A	ENSG00000100614	1.54984	6.51903	66.5635	3.38803e-16	7.69343e-15		MSTO1	ENSG00000125459	-1.48711	5.63691	62.0332	3.37712e-15	6.93423e-14
NFKB1	ENSG00000109320	1.68272	5.16313	66.5419	3.42537e-16	7.77242e-15		AL109811.1	ENSG00000226849	-3.71945	-0.280353	61.9842	3.46217e-15	7.10167e-14
ITGA1	ENSG00000213949	2.01566	4.11303	66.5385	3.43119e-16	7.78272e-15		KLHL2P1	ENSG00000250412	-3.21353	1.4525e-05	61.9036	3.60688e-15	7.38849e-14
TMEM245	ENSG00000106771	1.54432	6.97152	66.5293	3.44736e-16	7.81646e-15		SNORA59A	ENSG00000239149	-5.28413	-1.35521	61.8884	3.63491e-15	7.43587e-14
NFYC-AS1	ENSG00000272145	2.35236	2.74488	66.5228	3.45877e-16	7.83939e-15		AKT3-IT1	ENSG00000228939	-5.28413	-1.39792	61.8884	3.63491e-15	7.43587e-14
PPP1CB	ENSG00000213639	1.51273	7.58722	66.409	3.66425e-16	8.29584e-15		AC027601.1	ENSG00000260005	-2.64449	0.693556	61.8022	3.79752e-15	7.76067e-14
CPSF7	ENSG00000149532	1.50377	7.59674	66.368	3.74136e-16	8.46725e-15		AL356299.2	ENSG00000272945	-3.83432	-0.617766	61.7892	3.82266e-15	7.80943e-14
ZCCHC24	ENSG00000165424	1.91754	3.82043	66.3302	3.8137e-16	8.62453e-15		OR2H2	ENSG00000204657	-3.6398	-0.187985	61.7827	3.83523e-15	7.83246e-14
GDF15	ENSG00000130513	1.50348	7.23649	66.3258	3.82217e-16	8.64047e-15		AC093157.1	ENSG00000233184	-1.69284	3.73709	61.7604	3.87893e-15	7.91905e-14
TOR3A	ENSG00000186283	1.55987	6.06016	66.3162	3.84085e-16	8.67623e-15		AC100786.1	ENSG00000246731	-4.84623	-0.825808	61.75	3.89954e-15	7.95845e-14
UBASH3B	ENSG00000154127	2.14277	3.43427	66.3017	3.86927e-16	8.73393e-15		FAM118A	ENSG00000100376	-1.48172	5.60045	61.7057	3.98816e-15	8.12837e-14
SETBP1	ENSG00000152217	1.94504	3.59888	66.2683	3.93535e-16	8.87977e-15		ARFGAP1	ENSG00000101199	-1.43538	7.10841	61.7023	3.9952e-15	8.13998e-14
CRYBG1	ENSG00000112297	4.07645	1.70158	66.265	3.94195e-16	8.89136e-15		TUBGCP6	ENSG00000128159	-1.43238	7.24808	61.6832	4.03414e-15	8.21381e-14
SPIRE1	ENSG00000134278	1.66167	5.21447	66.2585	3.95497e-16	8.91742e-15		DIRC3	ENSG00000231672	-2.64126	0.678447	61.6062	4.19494e-15	8.52118e-14
LCP1	ENSG00000136167	2.1132	3.5245	66.2006	4.07284e-16	9.16956e-15		UBXN11	ENSG00000158062	-1.51506	4.94514	61.517	4.38931e-15	8.90112e-14
LBX1	ENSG00000138136	2.2694	2.73655	66.1885	4.09806e-16	9.22291e-15		PROB1	ENSG00000228672	-1.70333	3.48726	61.5108	4.40325e-15	8.92641e-14
SOAT1	ENSG00000057252	1.56263	6.11944	66.1631	4.15107e-16	9.33841e-15		DOCK6	ENSG00000130158	-1.46675	5.97295	61.5018	4.42328e-15	8.96102e-14
HNRNPA0	ENSG00000177733	1.49119	7.85718	66.1625	4.15246e-16	9.33841e-15		HOXA2	ENSG00000105996	-2.36195	1.44081	61.3794	4.70705e-15	9.52953e-14
IQGAP1	ENSG00000140575	1.52234	7.29366	66.0418	4.41464e-16	9.90966e-15		TROAP	ENSG00000135451	-1.43348	6.91129	61.3704	4.72869e-15	9.57015e-14
THAP10	ENSG00000129028	2.03988	3.41773	65.9769	4.56234e-16	1.02336e-14		UPF2	ENSG00000151461	-1.43178	7.11337	61.3655	4.74043e-15	9.59072e-14
PPM1H	ENSG00000111110	1.82081	4.42901	65.9747	4.56745e-16	1.02413e-14		AC005154.1	ENSG00000196295	-1.5649	4.32395	61.3511	4.77521e-15	9.65787e-14
MAGEE1	ENSG00000198934	2.02181	3.35885	65.9595	4.60275e-16	1.03167e-14		AMPD2	ENSG00000116337	-1.44771	6.40575	61.3251	4.83869e-15	9.77973e-14
KLHDC10	ENSG00000128607	1.65363	5.48223	65.9543	4.61506e-16	1.03404e-14		EBPL	ENSG00000123179	-1.53062	4.74664	61.2944	4.91484e-15	9.92703e-14
WDR26	ENSG00000162923	1.50324	7.74436	65.8472	4.87274e-16	1.09097e-14		AC106795.1	ENSG00000170089	-1.6	4.15416	61.2281	5.08313e-15	1.02567e-13
CLIP1	ENSG00000130779	1.50726	7.3121	65.8237	4.93116e-16	1.10324e-14		SARNP	ENSG00000205323	-2.51504	1.00201	61.1721	5.22962e-15	1.05418e-13
CYP4V2	ENSG00000145476	1.75402	4.19225	65.8064	4.97465e-16	1.11256e-14		AC009022.1	ENSG00000196696	-1.70414	3.3119	61.1629	5.25424e-15	1.05844e-13
STIM1	ENSG00000167323	1.5795	6.00004	65.8033	4.98236e-16	1.11387e-14		AC022819.1	ENSG00000259921	-3.50921	-0.3229	61.1341	5.33158e-15	1.07366e-13
URB2	ENSG00000135763	1.63663	5.5198	65.6934	5.26817e-16	1.1769e-14		CNOT3	ENSG00000088038	-1.44389	6.38391	61.0589	5.53921e-15	1.11362e-13
BRD3OS	ENSG00000235106	1.66419	5.47034	65.6654	5.34369e-16	1.19289e-14		OXCT2	ENSG00000198754	-2.26377	1.26913	61.0468	5.57352e-15	1.11978e-13
TCF19	ENSG00000137310	1.52458	6.95923	65.6642	5.34672e-16	1.19313e-14		TMEM44	ENSG00000145014	-1.59108	4.09521	61.034	5.60965e-15	1.12666e-13
PTBP3	ENSG00000119314	1.51427	7.17715	65.6598	5.35883e-16	1.19539e-14		DBF4B	ENSG00000161692	-1.44276	6.32199	60.9957	5.72003e-15	1.14807e-13
PCDH18	ENSG00000189184	3.50791	1.55116	65.6433	5.40396e-16	1.20457e-14		GLI4	ENSG00000250571	-1.52436	4.68119	60.9512	5.85084e-15	1.17394e-13
DNAJC6	ENSG00000116675	1.65613	5.25901	65.6373	5.42032e-16	1.20778e-14		GLB1L2	ENSG00000149328	-1.45887	5.80745	60.9432	5.87458e-15	1.17831e-13
GOLGA7	ENSG00000147533	1.56749	6.13039	65.6315	5.43629e-16	1.21089e-14		TOMM7	ENSG00000196683	-1.43055	6.94618	60.8803	6.06519e-15	1.21574e-13
DSE	ENSG00000111817	1.63645	5.10056	65.5996	5.52508e-16	1.22977e-14		SNHG9	ENSG00000255198	-1.77989	2.70045	60.8745	6.08329e-15	1.21897e-13
MCPH1	ENSG00000147316	1.68712	4.90695	65.5049	5.79684e-16	1.28789e-14		CRYZL1	ENSG00000205758	-1.44348	6.51614	60.8402	6.18994e-15	1.23993e-13
SRBD1	ENSG00000068784	1.69604	5.07231	65.4705	5.89901e-16	1.31011e-14		LINC01560	ENSG00000196741	-2.3034	1.6083	60.8261	6.23459e-15	1.24846e-13
ABCA12	ENSG00000144452	2.52473	3.62835	65.4692	5.90306e-16	1.31053e-14		PDZD4	ENSG00000067840	-1.45168	5.90835	60.7876	6.35766e-15	1.27185e-13
FRMD8	ENSG00000126391	1.65358	4.89067	65.4006	6.11203e-16	1.35593e-14		CCDC58	ENSG00000160124	-1.50251	5.26294	60.7828	6.37328e-15	1.27455e-13
DIAPH1	ENSG00000131504	1.50967	7.20727	65.3814	6.17184e-16	1.3687e-14		AC023389.1	ENSG00000263657	-5.99535	-1.44733	60.7525	6.47197e-15	1.29386e-13
PPP1R26	ENSG00000196422	1.53328	6.32165	65.3802	6.17556e-16	1.36903e-14		POLM	ENSG00000122678	-1.55678	4.2592	60.7173	6.58893e-15	1.31551e-13
AC007996.1	ENSG00000277534	2.13704	3.04525	65.3715	6.20305e-16	1.37462e-14		AC215219.1	ENSG00000226210	-1.53833	4.3486	60.6832	6.70381e-15	1.33757e-13
PRR14L	ENSG00000183530	1.52852	6.47578	65.3535	6.26002e-16	1.38623e-14		AC097534.2	ENSG00000272870	-1.82093	2.63109	60.6642	6.76895e-15	1.35012e-13
RAD54L2	ENSG00000164080	1.51411	6.86448	65.2536	6.58522e-16	1.45559e-14		POLG2	ENSG00000256525	-1.56191	4.56976	60.6407	6.85021e-15	1.36543e-13
JMJD4	ENSG00000081692	1.79539	4.42322	65.2393	6.63327e-16	1.46567e-14		ADGRB2	ENSG00000121753	-1.43564	6.48319	60.632	6.8806e-15	1.37058e-13
IL13RA1	ENSG00000131724	1.58762	6.15406	65.2188	6.70268e-16	1.48047e-14		AL513218.1	ENSG00000272100	-5.26838	-1.3931	60.6282	6.89408e-15	1.37282e-13
RAB35	ENSG00000111737	1.58509	5.64806	65.2137	6.71998e-16	1.48375e-14		DDB2	ENSG00000134574	-1.44217	6.25576	60.6028	6.98344e-15	1.39016e-13
ATP2B1	ENSG00000070961	1.53228	6.60647	65.1967	6.77842e-16	1.49611e-14		STMN3	ENSG00000197457	-1.60445	3.74391	60.5107	7.31782e-15	1.45481e-13
CSRNP2	ENSG00000110925	1.61375	5.70838	65.1453	6.95751e-16	1.53452e-14		CHD2	ENSG00000173575	-1.41355	7.70074	60.4762	7.44753e-15	1.47963e-13
ACP4	ENSG00000142513	4.81006	1.02003	65.1165	7.05986e-16	1.55597e-14		HSD17B14	ENSG00000087076	-2.02605	2.39921	60.465	7.48995e-15	1.48694e-13
ZBTB42	ENSG00000179627	2.64068	2.75985	65.0771	7.20246e-16	1.58624e-14		CWC25	ENSG00000273559	-1.46795	5.62571	60.4552	7.52705e-15	1.49347e-13
TMEM248	ENSG00000106609	1.51417	6.79984	65.0596	7.26662e-16	1.59953e-14		ABCC10	ENSG00000124574	-1.47538	5.54006	60.4176	7.67235e-15	1.52131e-13
SIX2	ENSG00000170577	1.57903	5.33341	65.0592	7.26809e-16	1.59953e-14		LSM7	ENSG00000130332	-1.4418	6.16152	60.4156	7.68024e-15	1.52237e-13
BRPF1	ENSG00000156983	1.57423	5.76697	65.0567	7.27721e-16	1.60096e-14		RBMX2	ENSG00000134597	-1.43962	6.2422	60.3945	7.76298e-15	1.53775e-13
FRMD6	ENSG00000139926	1.98882	3.74304	64.9918	7.52106e-16	1.65341e-14		HMGCS1	ENSG00000112972	-1.42371	6.94336	60.3714	7.85471e-15	1.55391e-13
MVB12B	ENSG00000196814	1.65115	4.89358	64.9748	7.5861e-16	1.6671e-14		NPHP4	ENSG00000131697	-1.54193	4.43885	60.3591	7.90371e-15	1.56309e-13
RETREG2	ENSG00000144567	1.55153	6.11022	64.9606	7.64098e-16	1.67855e-14		BBOX1-AS1	ENSG00000254560	-1.98099	2.18359	60.3538	7.9252e-15	1.56683e-13
GCNT2	ENSG00000111846	4.80487	1.49168	64.907	7.85191e-16	1.7224e-14		AC133550.2	ENSG00000261766	-2.69702	0.709752	60.335	8.0013e-15	1.58136e-13
SPHK2	ENSG00000063176	1.75488	4.13713	64.8908	7.9164e-16	1.73591e-14		AC087741.1	ENSG00000262580	-1.71781	3.2021	60.2833	8.21396e-15	1.62128e-13
SCN3B	ENSG00000166257	2.26159	3.83459	64.8739	7.98485e-16	1.75029e-14		AC005519.1	ENSG00000258559	-1.95214	2.12894	60.193	8.59957e-15	1.69409e-13
ZNF843	ENSG00000176723	4.04611	1.15849	64.8428	8.11184e-16	1.77685e-14		IQGAP3	ENSG00000183856	-1.40507	8.12158	60.1258	8.89823e-15	1.75122e-13
SPAST	ENSG00000021574	1.63597	5.26232	64.8255	8.18315e-16	1.79117e-14		CEP131	ENSG00000141577	-1.43898	6.10115	60.1178	8.93463e-15	1.75781e-13
ZNF622	ENSG00000173545	1.82488	4.19856	64.7717	8.40995e-16	1.84015e-14		AP002990.1	ENSG00000255508	-2.45436	1.29077	60.1162	8.94187e-15	1.75866e-13
SUZ12	ENSG00000178691	1.51053	7.1676	64.7259	8.60779e-16	1.88073e-14		PKD1P6	ENSG00000250251	-1.49409	4.94745	60.1071	8.98317e-15	1.76621e-13
TOR1AIP1	ENSG00000143337	1.54875	6.1367	64.6769	8.82434e-16	1.92596e-14		N/A	ENSG00000215447	-1.53457	4.70547	60.0601	9.20031e-15	1.80657e-13
NDFIP2	ENSG00000102471	1.52741	6.78514	64.6123	9.11821e-16	1.98867e-14		NAA10	ENSG00000102030	-1.4101	7.42267	60.0333	9.32643e-15	1.83074e-13
MAPKAP1	ENSG00000119487	1.51494	6.9937	64.4684	9.80912e-16	2.13552e-14		AL451062.2	ENSG00000233674	-4.81322	-1.18974	60.0231	9.3749e-15	1.83966e-13
NIN	ENSG00000100503	1.5051	6.93971	64.4598	9.85196e-16	2.14331e-14		GAL	ENSG00000069482	-1.50199	4.82296	60.0082	9.44647e-15	1.8525e-13
RAB8B	ENSG00000166128	1.9916	3.73678	64.3635	1.03457e-15	2.24669e-14		PQBP1	ENSG00000102103	-1.44251	6.20109	59.9504	9.72794e-15	1.90462e-13
EPM2A	ENSG00000112425	1.96401	3.90257	64.3532	1.04002e-15	2.25771e-14		RPS3AP26	ENSG00000214389	-1.67359	3.61858	59.9077	9.941e-15	1.94508e-13
NRAV	ENSG00000248008	2.14388	3.05555	64.3361	1.04904e-15	2.27486e-14		DGAT1	ENSG00000185000	-1.43853	5.9061	59.7391	1.08306e-14	2.11165e-13
NSL1	ENSG00000117697	1.5836	5.84163	64.2597	1.09056e-15	2.36176e-14		TPT1-AS1	ENSG00000170919	-1.59344	4.10418	59.7352	1.08517e-14	2.11509e-13
BCL9	ENSG00000116128	1.59559	5.28709	64.2366	1.10339e-15	2.38759e-14		YES1P1	ENSG00000224003	-3.81016	-0.776879	59.7244	1.09117e-14	2.1261e-13
RNF185	ENSG00000138942	1.68441	5.3529	64.2057	1.12084e-15	2.42363e-14		RASA2-IT1	ENSG00000250170	-8.18864	-1.81057	59.5887	1.16902e-14	2.27268e-13
SMARCA5	ENSG00000153147	1.48261	7.78165	64.2042	1.12168e-15	2.42458e-14		IL17RB	ENSG00000056736	-1.55311	4.28254	59.5844	1.17161e-14	2.27699e-13
KIAA1549	ENSG00000122778	1.54786	5.88427	64.1935	1.12781e-15	2.43697e-14		PMPCB	ENSG00000105819	-1.41987	6.9123	59.5495	1.19258e-14	2.31699e-13
HNRNPF	ENSG00000169813	1.46068	8.21998	64.1859	1.13217e-15	2.44551e-14		RPL32	ENSG00000144713	-1.38755	10.4913	59.498	1.22419e-14	2.37765e-13
N/A	ENSG00000155640	1.7571	4.21771	64.1329	1.16301e-15	2.51034e-14		LYRM9	ENSG00000232859	-1.89145	2.33279	59.3982	1.28786e-14	2.49652e-13
TBC1D10B	ENSG00000169221	1.49131	6.84909	64.1302	1.16464e-15	2.51295e-14		ADAT2	ENSG00000189007	-1.43206	6.30275	59.3683	1.30757e-14	2.5339e-13
UBXN2B	ENSG00000215114	1.62501	5.54351	64.1259	1.16717e-15	2.51752e-14		NDUFB6	ENSG00000165264	-1.48252	5.27455	59.3338	1.33071e-14	2.57794e-13
ASF1B	ENSG00000105011	1.5593	5.88304	64.1186	1.1715e-15	2.52596e-14		RF00017	ENSG00000276645	-5.97016	-1.4456	59.2306	1.40238e-14	2.71331e-13
RBM18	ENSG00000119446	1.53589	6.39216	64.0448	1.21624e-15	2.61871e-14		AC246785.2	ENSG00000233586	-4.47917	-1.04826	59.2287	1.40369e-14	2.71497e-13
FAM200A	ENSG00000221909	1.90029	3.96532	63.9866	1.25268e-15	2.6943e-14		AC020978.1	ENSG00000259797	-4.47904	-1.08449	59.2251	1.4063e-14	2.71916e-13
TXLNGY	ENSG00000131002	2.4275	2.78403	63.9717	1.26221e-15	2.71289e-14		NDUFB2	ENSG00000090266	-1.45686	5.50937	59.1364	1.4711e-14	2.84173e-13
NCOA6	ENSG00000198646	1.51434	6.50349	63.9256	1.29208e-15	2.77512e-14		SAMD11	ENSG00000187634	-1.47063	4.93746	59.1219	1.48199e-14	2.86186e-13
SBK1	ENSG00000188322	1.75168	4.26067	63.916	1.29836e-15	2.78762e-14		NEU1	ENSG00000204386	-1.4666	5.27028	59.0893	1.50677e-14	2.90787e-13
ANKRD28	ENSG00000206560	1.55307	6.13712	63.8311	1.35554e-15	2.90364e-14		RPS20P22	ENSG00000239218	-3.40628	-0.291203	58.9406	1.62503e-14	3.13012e-13
EXOC5	ENSG00000070367	1.52872	6.57899	63.8308	1.35575e-15	2.90364e-14		AC069281.2	ENSG00000274272	-2.37109	1.09242	58.8969	1.6615e-14	3.19936e-13
MOB1A	ENSG00000114978	1.49018	7.28436	63.8246	1.36008e-15	2.91188e-14		ACD	ENSG00000102977	-1.44438	5.61742	58.8807	1.67525e-14	3.22481e-13
CKAP2	ENSG00000136108	1.4596	8.20518	63.8024	1.37548e-15	2.94381e-14		RBM19	ENSG00000122965	-1.46184	5.39059	58.8398	1.71045e-14	3.28839e-13
FBXL3	ENSG00000005812	1.48468	7.12621	63.7333	1.42456e-15	3.04455e-14		CEBPA-DT	ENSG00000267296	-2.39255	2.27331	58.8286	1.72027e-14	3.30412e-13
ZNF687	ENSG00000143373	1.57749	5.7075	63.6733	1.46865e-15	3.13768e-14		CCNB2	ENSG00000157456	-1.4331	5.97963	58.7675	1.7745e-14	3.40291e-13
UQCRFS1P1	ENSG00000226085	2.13352	2.85995	63.6633	1.47612e-15	3.15142e-14		RASSF1	ENSG00000068028	-1.45256	5.21391	58.7272	1.81117e-14	3.46993e-13
SOGA1	ENSG00000149639	1.5373	5.84129	63.6425	1.49177e-15	3.18259e-14		HOXC4	ENSG00000198353	-1.45864	5.2765	58.7242	1.814e-14	3.47425e-13
SNN	ENSG00000184602	1.90425	3.90313	63.6245	1.50548e-15	3.21072e-14		PPIAP30	ENSG00000206448	-5.98548	-1.57459	58.6934	1.84259e-14	3.52679e-13
NXPE3	ENSG00000144815	1.66051	5.14635	63.5951	1.52807e-15	3.25776e-14		GPCPD1	ENSG00000125772	-1.45371	5.89135	58.6602	1.87397e-14	3.58458e-13
NKIRAS2	ENSG00000168256	1.53235	6.08251	63.5364	1.57429e-15	3.35511e-14		CCDC84	ENSG00000186166	-1.46233	5.21609	58.6379	1.89531e-14	3.62426e-13
FAM107B	ENSG00000065809	1.64957	5.00039	63.5265	1.58223e-15	3.37086e-14		NDUFV1	ENSG00000167792	-1.38805	7.90076	58.5729	1.95901e-14	3.74135e-13
SOCS6	ENSG00000170677	1.67197	4.55777	63.4649	1.63254e-15	3.47559e-14		SNORD72	ENSG00000212296	-4.4818	-1.14748	58.5599	1.97192e-14	3.76483e-13
ZDHHC2	ENSG00000104219	1.61316	5.44733	63.4537	1.64184e-15	3.49416e-14		TMEM256	ENSG00000205544	-1.61643	3.80127	58.482	2.05163e-14	3.91209e-13
XK	ENSG00000047597	2.05636	3.37463	63.38	1.70442e-15	3.62481e-14		SNORA28	ENSG00000272533	-3.66896	-0.614977	58.4655	2.06884e-14	3.94242e-13
TMEM189	ENSG00000240849	1.58428	5.40775	63.3287	1.74941e-15	3.71527e-14		RPL23A	ENSG00000198242	-1.37638	9.7305	58.4399	2.09595e-14	3.99283e-13
CCT6B	ENSG00000132141	2.26689	2.51797	63.3114	1.76478e-15	3.7453e-14		RN7SKP150	ENSG00000222448	-3.21212	-0.180123	58.4343	2.10194e-14	4.00174e-13
GPC6	ENSG00000183098	1.57104	5.40357	63.2982	1.77667e-15	3.76789e-14		RPL27A	ENSG00000166441	-1.3746	10.3179	58.4031	2.13553e-14	4.0644e-13
SYK	ENSG00000165025	2.33374	2.51954	63.2859	1.78775e-15	3.79008e-14		CALD1	ENSG00000122786	-1.39691	7.2604	58.3634	2.17908e-14	4.14339e-13
LRRC37A9P	ENSG00000271013	3.60292	2.84685	63.1975	1.86985e-15	3.95858e-14		GLYCTK	ENSG00000168237	-1.74729	2.49389	58.3465	2.19782e-14	4.1751e-13
POLR3F	ENSG00000132664	1.6779	5.06292	63.1633	1.90264e-15	4.0266e-14		SH2D2A	ENSG00000027869	-1.83453	2.82784	58.32	2.22766e-14	4.23046e-13
SPSB1	ENSG00000171621	2.76505	2.03996	63.1532	1.91236e-15	4.04575e-14		SPTA1	ENSG00000163554	-8.17085	-1.80513	58.2211	2.34256e-14	4.44171e-13
MOXD1	ENSG00000079931	1.67092	4.94303	63.1238	1.94117e-15	4.10528e-14		ASLP1	ENSG00000244723	-2.77178	0.436554	58.2176	2.34669e-14	4.44816e-13
AP001972.5	ENSG00000279117	2.45978	2.56889	63.0624	2.00259e-15	4.23371e-14		FAM72C	ENSG00000263513	-2.23393	1.60124	58.2132	2.3519e-14	4.45664e-13
LTN1	ENSG00000198862	1.54759	6.17601	63.0532	2.01201e-15	4.25212e-14		BUD23	ENSG00000071462	-1.4148	6.40795	58.1961	2.37248e-14	4.49424e-13
MANEA	ENSG00000172469	1.63392	5.28444	62.9964	2.07084e-15	4.37189e-14		INSIG1	ENSG00000186480	-1.39583	7.06918	58.1323	2.45072e-14	4.63954e-13
CASC4	ENSG00000166734	1.5511	6.05934	62.9897	2.07789e-15	4.38524e-14		AC073464.2	ENSG00000232502	-4.46682	-1.1156	58.1294	2.45426e-14	4.64481e-13
TESK1	ENSG00000107140	1.55594	5.27594	62.985	2.08292e-15	4.39433e-14		AC105036.3	ENSG00000260269	-3.0923	0.187528	58.0907	2.50305e-14	4.73153e-13
NR2F6	ENSG00000160113	1.54809	5.44447	62.9724	2.09628e-15	4.42098e-14		RPL26	ENSG00000161970	-1.37401	9.29183	58.0906	2.50321e-14	4.73153e-13
MIB1	ENSG00000101752	1.4788	7.60496	62.9377	2.13354e-15	4.49643e-14		PLA2G4A	ENSG00000116711	-2.37093	1.61987	58.0317	2.57927e-14	4.86923e-13
POLE3	ENSG00000148229	1.46339	7.53639	62.9193	2.15353e-15	4.53699e-14		ZNF449	ENSG00000173275	-1.42181	5.86335	58.0032	2.61698e-14	4.93735e-13
DSEL	ENSG00000171451	2.0042	3.38541	62.8918	2.18375e-15	4.59747e-14		COMMD4	ENSG00000140365	-1.40931	6.2956	57.9745	2.65541e-14	5.00674e-13
CASK	ENSG00000147044	1.57009	6.05737	62.8817	2.19502e-15	4.618e-14		RPS4X	ENSG00000198034	-1.36789	11.3885	57.9655	2.66756e-14	5.02652e-13
HMGCS2	ENSG00000134240	9.07026	1.14089	62.8193	2.26562e-15	4.75828e-14		AC106864.1	ENSG00000249532	-3.5625	-0.379124	57.9304	2.71555e-14	5.11378e-13
SELENOP	ENSG00000250722	2.30818	2.8364	62.8102	2.27618e-15	4.77715e-14		XAB2	ENSG00000076924	-1.4284	5.74959	57.9177	2.73321e-14	5.14545e-13
CNTNAP2	ENSG00000174469	1.6044	5.26623	62.7854	2.30504e-15	4.83436e-14		HOXB6	ENSG00000108511	-1.414	5.8094	57.9139	2.73838e-14	5.15358e-13
ZNF14	ENSG00000105708	1.79534	3.94989	62.7626	2.33183e-15	4.88886e-14		AP001065.1	ENSG00000274225	-4.22279	-0.373493	57.9017	2.75549e-14	5.18098e-13
CNOT1	ENSG00000125107	1.44665	8.40584	62.7482	2.34897e-15	4.9214e-14		METTL17	ENSG00000165792	-1.40002	6.77469	57.9012	2.75618e-14	5.18098e-13
PHTF1	ENSG00000116793	1.63637	5.33095	62.7459	2.35173e-15	4.92549e-14		CXORF67	ENSG00000187690	-2.88174	0.208651	57.8282	2.86046e-14	5.36834e-13
HMX1	ENSG00000215612	1.64152	4.52463	62.7428	2.35547e-15	4.9299e-14		C8ORF34	ENSG00000165084	-1.76926	2.74644	57.7629	2.95701e-14	5.54781e-13
DMRTA1	ENSG00000176399	2.85877	1.92462	62.702	2.40467e-15	5.02595e-14		STX8	ENSG00000170310	-1.45904	5.36159	57.7568	2.96606e-14	5.56308e-13
LSR	ENSG00000105699	1.51651	5.94843	62.6807	2.43083e-15	5.07713e-14		AC022144.1	ENSG00000267892	-4.04777	-0.674187	57.7114	3.03533e-14	5.68948e-13
MIER3	ENSG00000155545	1.61855	5.39584	62.6599	2.45664e-15	5.12751e-14		INPP5J	ENSG00000185133	-1.56014	3.94584	57.6935	3.06321e-14	5.7382e-13
PVR	ENSG00000073008	1.46733	7.1118	62.6303	2.49386e-15	5.20161e-14		SYTL1	ENSG00000142765	-1.63085	3.24853	57.6915	3.06633e-14	5.74226e-13
CHRNA2	ENSG00000120903	4.75151	1.13706	62.6109	2.51858e-15	5.24596e-14		TCERG1	ENSG00000113649	-1.37729	8.01135	57.6528	3.12719e-14	5.85263e-13
UNC119B	ENSG00000175970	1.49305	6.64793	62.5778	2.56126e-15	5.32938e-14		NBPF10	ENSG00000271425	-1.91188	2.24421	57.5827	3.24059e-14	6.05926e-13
SPRYD3	ENSG00000167778	1.78823	4.07268	62.5625	2.58123e-15	5.36908e-14		ABHD11	ENSG00000106077	-1.46369	4.91705	57.5216	3.34285e-14	6.2466e-13
MAP3K20	ENSG00000091436	1.54939	5.97633	62.5592	2.58558e-15	5.37628e-14		AC239800.2	ENSG00000232721	-3.6779	-0.628978	57.5024	3.37567e-14	6.306e-13
PTER	ENSG00000165983	1.61632	5.27002	62.5499	2.59779e-15	5.39983e-14		HOXA5	ENSG00000106004	-1.40313	6.29759	57.4713	3.42946e-14	6.40056e-13
AIDA	ENSG00000186063	1.63865	5.45333	62.5353	2.61717e-15	5.43638e-14		ATP6V1B1	ENSG00000116039	-1.75455	2.52411	57.4699	3.43194e-14	6.40323e-13
AKT3	ENSG00000117020	1.50273	6.67855	62.4739	2.70003e-15	5.60658e-14		CLCN6	ENSG00000011021	-1.49083	4.62934	57.4354	3.49262e-14	6.50844e-13
TRAF3IP1	ENSG00000204104	1.53543	5.81181	62.4143	2.78299e-15	5.76701e-14		AC138028.4	ENSG00000260121	-1.74071	3.08947	57.3583	3.63222e-14	6.76027e-13
CEBPA	ENSG00000245848	1.92952	3.4926	62.3757	2.83806e-15	5.87911e-14		HBA2	ENSG00000188536	-8.1292	-1.93295	57.3109	3.72081e-14	6.92303e-13
AMIGO1	ENSG00000181754	1.91704	3.6853	62.3589	2.8623e-15	5.92527e-14		DHRS12	ENSG00000102796	-1.76806	3.16277	57.2967	3.74787e-14	6.96697e-13
LMX1B	ENSG00000136944	1.68622	4.48498	62.2982	2.95191e-15	6.10246e-14		CYP4F25P	ENSG00000224106	-3.52553	-0.677242	57.2689	3.80118e-14	7.06392e-13
IDS	ENSG00000010404	1.4652	7.40274	62.2846	2.97247e-15	6.14077e-14		CDH20	ENSG00000101542	-8.12405	-1.81434	57.1992	3.93836e-14	7.30764e-13
SFRP1	ENSG00000104332	1.66418	4.52974	62.244	3.03426e-15	6.26417e-14		KNOP1P4	ENSG00000232422	-5.16666	-1.49668	57.1053	4.131e-14	7.6534e-13
PHLPP1	ENSG00000081913	1.6148	4.96777	62.2425	3.03661e-15	6.26688e-14		RN7SL449P	ENSG00000242889	-8.11892	-1.93499	57.0879	4.16771e-14	7.71433e-13
WDTC1	ENSG00000142784	1.57855	5.43558	62.2356	3.04732e-15	6.28685e-14		PLEKHA4	ENSG00000105559	-1.59191	3.67228	57.0394	4.27162e-14	7.89462e-13
ADAT1	ENSG00000065457	1.59171	5.27095	62.2145	3.08005e-15	6.35221e-14		LSM8	ENSG00000128534	-1.41139	5.82544	57.0055	4.34597e-14	8.02958e-13
TMEM217	ENSG00000172738	3.76128	1.21656	62.1791	3.13599e-15	6.4592e-14		RPS7	ENSG00000171863	-1.35691	10.3877	56.9529	4.46366e-14	8.2395e-13
NFATC3	ENSG00000072736	1.56566	5.39701	62.1638	3.16051e-15	6.50708e-14		AQP6	ENSG00000086159	-3.12067	-0.130098	56.9262	4.52483e-14	8.3448e-13
KREMEN1	ENSG00000183762	1.61652	4.99819	62.1527	3.17829e-15	6.53927e-14		KRT18P8	ENSG00000264644	-8.15728	-1.98141	56.9215	4.53548e-14	8.36191e-13
MCAT	ENSG00000100294	1.62352	4.78948	62.0784	3.30055e-15	6.78391e-14		AL356481.3	ENSG00000280758	-3.00626	0.114559	56.9195	4.54015e-14	8.36797e-13
ARFGAP3	ENSG00000242247	1.58547	5.63675	62.0564	3.33763e-15	6.8578e-14		LRRC37A4P	ENSG00000214425	-1.64976	3.31956	56.9119	4.55773e-14	8.39783e-13
DLD	ENSG00000091140	1.54194	6.14634	62.0366	3.37129e-15	6.9246e-14		LST1	ENSG00000204482	-2.90036	-0.0328099	56.8041	4.81461e-14	8.85768e-13
SCAMP5	ENSG00000198794	1.599	5.24888	62.018	3.40328e-15	6.9856e-14		AC009120.1	ENSG00000239763	-2.56311	1.1754	56.772	4.8938e-14	8.99519e-13
COLGALT2	ENSG00000198756	1.64712	4.6509	62.0047	3.42643e-15	7.03073e-14		USP11	ENSG00000102226	-1.36742	7.93255	56.7463	4.95822e-14	9.10533e-13
SNORC	ENSG00000182600	2.23078	2.43034	61.9539	3.51584e-15	7.20932e-14		CCDC189	ENSG00000196118	-1.81372	2.52583	56.7179	5.03033e-14	9.22937e-13
MSANTD4	ENSG00000170903	1.60727	5.20491	61.9532	3.51716e-15	7.20959e-14		SLC2A4RG	ENSG00000125520	-1.39786	6.15899	56.6469	5.21528e-14	9.55138e-13
CDH11	ENSG00000140937	2.06754	3.34685	61.9304	3.55814e-15	7.29112e-14		RPS15AP10	ENSG00000225447	-3.23092	-0.329337	56.6153	5.2998e-14	9.70031e-13
FASTKD5	ENSG00000215251	1.58703	4.98191	61.8998	3.61379e-15	7.40017e-14		PPP2R2D	ENSG00000175470	-1.3998	6.09447	56.5786	5.39951e-14	9.86496e-13
ESPNL	ENSG00000144488	1.77803	3.81113	61.8892	3.63334e-15	7.43587e-14		LMO7	ENSG00000136153	-1.42885	5.38927	56.5779	5.40142e-14	9.86547e-13
SP2	ENSG00000167182	1.71138	4.39121	61.8472	3.71166e-15	7.59032e-14		PPP1R14A	ENSG00000167641	-1.63992	3.0707	56.5613	5.44737e-14	9.94342e-13
THAP12	ENSG00000137492	1.47743	6.72265	61.8165	3.77002e-15	7.70707e-14		AC073861.1	ENSG00000242299	-1.9777	2.02998	56.5147	5.57797e-14	1.01757e-12
SORD	ENSG00000140263	1.55013	5.71135	61.7286	3.9422e-15	8.04281e-14		LRRC37A	ENSG00000176681	-2.19102	1.58427	56.4859	5.66032e-14	1.03135e-12
ZNF165	ENSG00000197279	2.65454	2.34317	61.712	3.97541e-15	8.10784e-14		SH3GL1P2	ENSG00000264943	-4.02861	-0.903504	56.438	5.79993e-14	1.05584e-12
PANK3	ENSG00000120137	1.45348	7.70406	61.7096	3.98036e-15	8.11521e-14		MEIS1	ENSG00000143995	-1.52832	4.07397	56.4079	5.88947e-14	1.07149e-12
XPR1	ENSG00000143324	1.53843	6.29408	61.6981	4.00372e-15	8.1546e-14		CDKL3	ENSG00000006837	-2.34727	0.926003	56.4036	5.90227e-14	1.0735e-12
BICC1	ENSG00000122870	2.06454	3.40922	61.646	4.11092e-15	8.36734e-14		VPS33B	ENSG00000184056	-1.46141	4.85784	56.3886	5.94738e-14	1.08138e-12
HEG1	ENSG00000173706	1.55342	5.49403	61.6255	4.15402e-15	8.45222e-14		C9ORF84	ENSG00000165181	-3.64323	-0.246781	56.3804	5.97223e-14	1.08558e-12
LRP12	ENSG00000147650	1.55813	5.33297	61.622	4.16143e-15	8.46438e-14		PFDN4	ENSG00000101132	-1.44323	5.37506	56.3609	6.03187e-14	1.09576e-12
ADGRG6	ENSG00000112414	1.87826	3.95655	61.6214	4.16279e-15	8.46438e-14		PPOX	ENSG00000143224	-1.42552	5.39851	56.3205	6.15705e-14	1.11783e-12
ASPH	ENSG00000198363	1.47111	7.23576	61.6181	4.16969e-15	8.47376e-14		KIAA0895L	ENSG00000196123	-1.41549	5.35216	56.2674	6.32548e-14	1.14772e-12
ZNF624	ENSG00000197566	2.51621	2.56475	61.6179	4.17019e-15	8.47376e-14		AL353708.3	ENSG00000272906	-3.8363	-0.886883	56.1518	6.70847e-14	1.2154e-12
ERO1A	ENSG00000197930	1.47568	6.84031	61.5991	4.2101e-15	8.54913e-14		NBPF19	ENSG00000271383	-1.62666	3.56687	56.1506	6.71262e-14	1.21579e-12
SETMAR	ENSG00000170364	2.14286	3.08387	61.5893	4.23112e-15	8.58894e-14		TDH	ENSG00000154316	-2.59413	0.648127	56.1221	6.81079e-14	1.23209e-12
MYD88	ENSG00000172936	5.52749	1.10317	61.5717	4.26901e-15	8.66295e-14		LMNTD2	ENSG00000185522	-1.67487	2.82914	56.0703	6.99267e-14	1.26387e-12
SLC6A13	ENSG00000010379	9.03603	0.361209	61.5515	4.31306e-15	8.74941e-14		PRKRIP1	ENSG00000128563	-1.38641	6.17802	55.9659	7.37396e-14	1.32961e-12
GORASP2	ENSG00000115806	1.48504	6.52396	61.5064	4.41299e-15	8.94315e-14		ENTPD6	ENSG00000197586	-1.37185	6.63586	55.9278	7.51813e-14	1.3548e-12
TMEM185B	ENSG00000226479	1.58734	5.21134	61.4429	4.55764e-15	9.23013e-14		AP000346.2	ENSG00000234353	-2.59436	0.55367	55.8016	8.01644e-14	1.44332e-12
N4BP1	ENSG00000102921	1.56823	5.63013	61.3419	4.7977e-15	9.70011e-14		RPL37	ENSG00000145592	-1.34175	10.3433	55.7348	8.29388e-14	1.49106e-12
CCDC80	ENSG00000091986	1.80138	3.69113	61.2988	4.90383e-15	9.90808e-14		DNPH1	ENSG00000112667	-1.43569	5.08749	55.7229	8.3442e-14	1.49921e-12
UST	ENSG00000111962	1.74938	4.5497	61.293	4.91829e-15	9.93068e-14		SPAG7	ENSG00000091640	-1.43148	5.36471	55.7194	8.35893e-14	1.50142e-12
COL4A3BP	ENSG00000113163	1.62324	5.39263	61.2815	4.947e-15	9.98534e-14		RPL21P5	ENSG00000258640	-5.89972	-1.68599	55.7007	8.439e-14	1.51535e-12
MYORG	ENSG00000164976	2.26486	2.98375	61.221	5.10155e-15	1.02904e-13		CCDC181	ENSG00000117477	-1.43922	5.09576	55.683	8.51532e-14	1.52815e-12
ZNF765	ENSG00000196417	1.69443	4.37794	61.1851	5.19535e-15	1.04762e-13		TMEM126B	ENSG00000171204	-1.43957	5.55444	55.6593	8.61864e-14	1.54623e-12
IPO13	ENSG00000117408	1.51263	5.88033	61.1659	5.24636e-15	1.0572e-13		MVP	ENSG00000013364	-1.46589	4.57547	55.6509	8.65513e-14	1.55232e-12
TMEM102	ENSG00000181284	3.29148	1.67293	61.1141	5.38615e-15	1.08429e-13		TLE2	ENSG00000065717	-1.43509	5.06251	55.5429	9.14396e-14	1.63757e-12
TGFBRAP1	ENSG00000135966	1.53661	5.58315	61.1088	5.40056e-15	1.08683e-13		CDH24	ENSG00000139880	-1.51642	3.83564	55.5231	9.23677e-14	1.65224e-12
SERINC3	ENSG00000132824	1.45291	7.3684	61.0958	5.43642e-15	1.09368e-13		ABHD14A-ACY1	ENSG00000114786	-3.59715	-0.57293	55.5188	9.25709e-14	1.6549e-12
RAB27B	ENSG00000041353	9.02257	0.869717	61.0662	5.51877e-15	1.10988e-13		H2AFZ	ENSG00000164032	-1.34077	9.32783	55.463	9.52368e-14	1.70106e-12
TRIM25	ENSG00000121060	1.49151	6.30611	61.0548	5.55084e-15	1.11559e-13		CWC15	ENSG00000150316	-1.38468	6.25155	55.461	9.53304e-14	1.70223e-12
MUT	ENSG00000146085	1.57638	5.49094	61.0246	5.63659e-15	1.1317e-13		COX17	ENSG00000138495	-1.45077	4.82975	55.4191	9.73877e-14	1.73743e-12
LINC01963	ENSG00000260804	2.56706	2.2265	60.9092	5.97679e-15	1.19842e-13		RYKP1	ENSG00000263219	-4.69923	-1.2764	55.3335	1.01719e-13	1.81097e-12
SGPP2	ENSG00000163082	4.26073	1.57119	60.8248	6.23854e-15	1.24884e-13		UBB	ENSG00000170315	-1.34101	9.01506	55.3223	1.02301e-13	1.82079e-12
SLMAP	ENSG00000163681	1.50053	6.17301	60.7922	6.34276e-15	1.26928e-13		VPS9D1-AS1	ENSG00000261373	-1.40793	5.34516	55.2984	1.03555e-13	1.84096e-12
ADPRHL1	ENSG00000153531	2.39457	2.61293	60.7486	6.48505e-15	1.29605e-13		CCDC153	ENSG00000248712	-3.13883	0.26261	55.275	1.04791e-13	1.86239e-12
ETNK2	ENSG00000143845	1.73365	4.37441	60.7252	6.56253e-15	1.3111e-13		AC159540.2	ENSG00000277701	-2.95617	0.241442	55.2238	1.07561e-13	1.91049e-12
ZNF282	ENSG00000170265	1.46192	6.49139	60.7242	6.56585e-15	1.31133e-13		WSB1	ENSG00000109046	-1.35174	7.7012	55.2203	1.07749e-13	1.91328e-12
SPON2	ENSG00000159674	1.44672	6.79933	60.7122	6.60578e-15	1.31844e-13		TRIM73	ENSG00000178809	-2.36243	1.10936	55.2027	1.0872e-13	1.92995e-12
ZNF805	ENSG00000204524	2.23715	2.98739	60.6562	6.79642e-15	1.35515e-13		ZNF767P	ENSG00000133624	-1.41926	5.05061	55.1855	1.09676e-13	1.94578e-12
RNF182	ENSG00000180537	2.03878	3.26533	60.6373	6.86209e-15	1.36735e-13		DUSP1	ENSG00000120129	-1.37594	6.07806	55.1727	1.10391e-13	1.9579e-12
XPC	ENSG00000154767	1.49967	5.96401	60.5974	7.00249e-15	1.39349e-13		PCP2	ENSG00000174788	-3.02636	-0.154234	55.1673	1.10696e-13	1.96273e-12
PPM1E	ENSG00000175175	1.61073	5.21362	60.5838	7.05111e-15	1.40271e-13		WASH2P	ENSG00000146556	-1.51673	3.79759	55.1353	1.1251e-13	1.99373e-12
CDC73	ENSG00000134371	1.52899	6.02644	60.5277	7.25512e-15	1.44282e-13		RNF207	ENSG00000158286	-1.49708	4.04369	55.1255	1.13076e-13	2.00318e-12
TTI1	ENSG00000101407	1.50496	5.89174	60.5036	7.3444e-15	1.45962e-13		DUS2	ENSG00000167264	-1.42058	5.17103	55.1227	1.13238e-13	2.00546e-12
ZNF570	ENSG00000171827	1.7761	3.93032	60.4664	7.48457e-15	1.4865e-13		AC073389.3	ENSG00000272791	-2.99369	0.31544	55.1011	1.14486e-13	2.02695e-12
SMC1A	ENSG00000072501	1.41004	9.36727	60.4645	7.49167e-15	1.48694e-13		AC007216.3	ENSG00000261560	-3.20183	-0.249904	55.0738	1.1609e-13	2.05417e-12
MYO1E	ENSG00000157483	1.6775	4.59039	60.4381	7.59303e-15	1.50607e-13		STX1A	ENSG00000106089	-1.55413	3.52877	54.9803	1.21741e-13	2.15104e-12
B3GALT6	ENSG00000176022	1.63557	4.69729	60.4142	7.68576e-15	1.52297e-13		LOXL3	ENSG00000115318	-1.53113	3.77987	54.9308	1.24849e-13	2.20338e-12
SLC6A9	ENSG00000196517	1.51937	5.41314	60.3939	7.76544e-15	1.53775e-13		MIR647	ENSG00000207554	-2.45974	0.733357	54.93	1.24901e-13	2.20365e-12
SSH1	ENSG00000084112	1.52852	5.57592	60.3878	7.78929e-15	1.54197e-13		PDSS1	ENSG00000148459	-1.46521	4.70978	54.9195	1.2557e-13	2.21475e-12
AP4S1	ENSG00000100478	1.99335	3.22182	60.3722	7.85139e-15	1.55376e-13		AC004890.2	ENSG00000244560	-1.93753	1.98883	54.919	1.25603e-13	2.21475e-12
CTDSPL2	ENSG00000137770	1.50299	6.23449	60.3288	8.02659e-15	1.58585e-13		EMC3-AS1	ENSG00000180385	-1.42734	5.1384	54.8932	1.27262e-13	2.2427e-12
TMEM33	ENSG00000109133	1.45476	7.03737	60.3262	8.03696e-15	1.58738e-13		PIR	ENSG00000087842	-1.66504	3.5258	54.8667	1.28987e-13	2.27244e-12
GATAD2A	ENSG00000167491	1.44139	6.96844	60.2922	8.17711e-15	1.61453e-13		N/A	ENSG00000232559	-1.68364	3.17686	54.8467	1.30305e-13	2.29367e-12
FZD10	ENSG00000111432	3.0033	1.83138	60.2663	8.28553e-15	1.63488e-13		AC011466.4	ENSG00000280353	-2.78394	0.36281	54.8087	1.32853e-13	2.33512e-12
ZSCAN22	ENSG00000182318	1.83477	3.6763	60.2577	8.32147e-15	1.64143e-13		AC005326.1	ENSG00000226744	-2.53661	0.832063	54.7685	1.35599e-13	2.38131e-12
CEP85L	ENSG00000111860	1.55614	5.29758	60.2138	8.50952e-15	1.67798e-13		AL355385.1	ENSG00000272170	-4.16104	-0.826077	54.6879	1.41274e-13	2.47883e-12
FOXJ2	ENSG00000065970	1.60146	5.02457	60.2093	8.52891e-15	1.68126e-13		ESD	ENSG00000139684	-1.35666	7.03704	54.6377	1.44925e-13	2.54142e-12
NT5C2	ENSG00000076685	1.6676	4.60522	60.2022	8.55969e-15	1.68678e-13		RPS26P45	ENSG00000241765	-5.85284	-1.64243	54.6074	1.47183e-13	2.58028e-12
ZNF569	ENSG00000196437	1.68375	4.5746	60.1569	8.75891e-15	1.72492e-13		CDHR1	ENSG00000148600	-1.41716	4.9214	54.5912	1.484e-13	2.60085e-12
CUL1	ENSG00000055130	1.44017	7.22724	60.1437	8.81782e-15	1.73596e-13		C21ORF58	ENSG00000160298	-1.38095	6.01466	54.5834	1.48985e-13	2.60961e-12
ELL2	ENSG00000118985	1.60656	5.05672	60.0969	9.03024e-15	1.77489e-13		CACNA1H	ENSG00000196557	-1.36317	6.2525	54.5821	1.49089e-13	2.61068e-12
NUP214	ENSG00000126883	1.44915	6.82732	60.0939	9.04382e-15	1.77699e-13		KEL	ENSG00000197993	-3.96544	-0.559608	54.5728	1.49795e-13	2.62228e-12
ADAMTS8	ENSG00000134917	2.21323	2.6692	60.0763	9.12489e-15	1.79234e-13		TMEM94	ENSG00000177728	-1.35343	6.81403	54.5551	1.51148e-13	2.64521e-12
AP3B1	ENSG00000132842	1.53059	5.88453	60.011	9.43265e-15	1.85039e-13		CACNB1	ENSG00000067191	-1.55926	3.65602	54.5398	1.52335e-13	2.66367e-12
RRM1	ENSG00000167325	1.42792	7.96197	60.001	9.48094e-15	1.85866e-13		DENND4B	ENSG00000198837	-1.34486	7.23326	54.505	1.55053e-13	2.70963e-12
RTL10	ENSG00000215012	1.51484	5.51411	59.9952	9.50875e-15	1.86351e-13		ZNF841	ENSG00000197608	-1.42567	4.85358	54.5011	1.55361e-13	2.71346e-12
PEA15	ENSG00000162734	1.42349	7.51633	59.9883	9.54233e-15	1.86949e-13		AC079313.1	ENSG00000258086	-8.04131	-1.82051	54.4811	1.56951e-13	2.74044e-12
AGO2	ENSG00000123908	1.42969	7.34182	59.9819	9.57345e-15	1.87498e-13		TBC1D8	ENSG00000204634	-1.458	4.46744	54.4244	1.61548e-13	2.81907e-12
AL513534.1	ENSG00000260400	2.026	3.07493	59.9113	9.92305e-15	1.9422e-13		JMJD1C-AS1	ENSG00000272767	-5.12265	-1.4422	54.3178	1.70552e-13	2.97106e-12
EPHB2	ENSG00000133216	1.68096	4.28776	59.8686	1.01405e-14	1.98348e-13		CREB5	ENSG00000146592	-1.35556	6.55462	54.2619	1.75471e-13	3.05325e-12
RPP14	ENSG00000163684	1.50596	5.7614	59.8533	1.02196e-14	1.9983e-13		AL132780.4	ENSG00000279656	-2.15366	1.37126	54.2263	1.7868e-13	3.1082e-12
EIF2AK3	ENSG00000172071	1.66474	4.69702	59.8489	1.02426e-14	2.00216e-13		AL080317.3	ENSG00000272356	-2.0172	1.47476	54.1684	1.84023e-13	3.19657e-12
RBM4B	ENSG00000173914	1.55682	5.01157	59.8464	1.02556e-14	2.00406e-13		FAHD2A	ENSG00000115042	-1.39539	5.41095	54.157	1.85095e-13	3.21243e-12
HK1	ENSG00000156515	1.46262	6.72057	59.8382	1.02988e-14	2.01184e-13		OR7E128P	ENSG00000228915	-3.17451	0.0156802	54.125	1.88134e-13	3.26236e-12
SYDE1	ENSG00000105137	1.50068	5.53148	59.826	1.03626e-14	2.02367e-13		AL049840.1	ENSG00000246451	-1.83692	2.43596	54.0986	1.90681e-13	3.30464e-12
STAM2	ENSG00000115145	1.70625	4.72036	59.8153	1.04188e-14	2.03398e-13		DHDH	ENSG00000104808	-2.64743	0.757966	54.0966	1.9087e-13	3.30697e-12
MPV17L2	ENSG00000254858	1.79434	3.82696	59.7852	1.05795e-14	2.06469e-13		HLA-DMB	ENSG00000242574	-2.11933	1.76656	54.073	1.93181e-13	3.34606e-12
SLC4A4	ENSG00000080493	2.35697	2.99489	59.7666	1.06802e-14	2.08366e-13		AC004253.1	ENSG00000263990	-2.79408	0.271084	53.9965	2.0085e-13	3.47394e-12
NHSL1	ENSG00000135540	1.51882	5.37555	59.7617	1.07069e-14	2.08821e-13		ATP5MPL	ENSG00000156411	-1.34756	6.7258	53.9867	2.01847e-13	3.4902e-12
PTDSS1	ENSG00000156471	1.46594	6.54061	59.6934	1.1085e-14	2.15917e-13		AC011939.1	ENSG00000259924	-5.82226	-1.70135	53.9016	2.1079e-13	3.64275e-12
CPEB2	ENSG00000137449	1.7173	4.13311	59.6726	1.12024e-14	2.18133e-13		CCDC159	ENSG00000183401	-1.81297	2.24264	53.8827	2.12819e-13	3.67571e-12
NCAPG2	ENSG00000146918	1.44821	7.13108	59.6583	1.1284e-14	2.19653e-13		RPL7	ENSG00000147604	-1.31797	10.7853	53.8789	2.13234e-13	3.68183e-12
WWP1	ENSG00000123124	1.57519	5.45091	59.6204	1.15038e-14	2.23859e-13		BTN2A2	ENSG00000124508	-1.35639	6.29783	53.8599	2.15313e-13	3.7135e-12
DOK4	ENSG00000125170	1.92095	3.63273	59.591	1.16765e-14	2.27147e-13		AL022322.1	ENSG00000272720	-1.70741	2.90452	53.8495	2.16446e-13	3.73199e-12
SLC35F5	ENSG00000115084	1.54358	5.67137	59.5901	1.16822e-14	2.27186e-13		SLC25A6P5	ENSG00000228948	-5.10215	-1.40223	53.8148	2.20302e-13	3.79201e-12
TFDP2	ENSG00000114126	1.42765	7.71984	59.4943	1.22647e-14	2.3813e-13		JAK3	ENSG00000105639	-1.85566	2.17706	53.7852	2.23649e-13	3.84852e-12
FAM20B	ENSG00000116199	1.46769	6.51665	59.4465	1.25662e-14	2.43893e-13		AL954705.1	ENSG00000231181	-3.79968	-0.397022	53.7587	2.26692e-13	3.898e-12
LRPAP1	ENSG00000163956	1.43254	6.91572	59.446	1.25695e-14	2.43893e-13		AL021807.1	ENSG00000272468	-2.8776	-0.10278	53.7481	2.27914e-13	3.91636e-12
SEC63	ENSG00000025796	1.41729	7.89253	59.4249	1.27052e-14	2.46448e-13		AP000769.1	ENSG00000173727	-2.46344	1.26466	53.7337	2.29589e-13	3.94136e-12
GFRA1	ENSG00000151892	2.74317	2.00662	59.4181	1.27488e-14	2.47215e-13		AC009120.2	ENSG00000259972	-1.87293	2.71295	53.7334	2.29629e-13	3.94136e-12
CREB3L2	ENSG00000182158	1.4804	6.17934	59.2728	1.37259e-14	2.65821e-13		SNORD11	ENSG00000238317	-3.95923	-0.941245	53.7082	2.32589e-13	3.99105e-12
LINC00665	ENSG00000232677	2.50279	2.6438	59.2623	1.37998e-14	2.67167e-13		AC079089.1	ENSG00000246528	-3.10573	0.631705	53.6166	2.43697e-13	4.17693e-12
DERL1	ENSG00000136986	1.45793	6.64049	59.231	1.4021e-14	2.71331e-13		MIIP	ENSG00000116691	-1.41566	4.79749	53.5759	2.48789e-13	4.26179e-12
GLB1	ENSG00000170266	1.50914	5.86155	59.206	1.41999e-14	2.74476e-13		POLR2J2	ENSG00000228049	-2.40251	0.551955	53.5702	2.49518e-13	4.27308e-12
SLC16A6	ENSG00000108932	3.25343	2.80643	59.1612	1.45268e-14	2.80705e-13		MAP3K12	ENSG00000139625	-1.46591	4.2651	53.4256	2.68574e-13	4.58131e-12
CTSL	ENSG00000135047	1.44471	6.66114	59.0915	1.50507e-14	2.9055e-13		AC137932.3	ENSG00000268218	-2.23443	1.29453	53.4132	2.70274e-13	4.60901e-12
TRIP11	ENSG00000100815	1.51349	5.85774	59.0535	1.53445e-14	2.96035e-13		AC091959.2	ENSG00000239602	-5.08198	-1.36362	53.3227	2.83019e-13	4.81959e-12
GALNT2	ENSG00000143641	1.45798	6.35747	59.0442	1.5417e-14	2.97339e-13		AIP	ENSG00000110711	-1.40151	5.27661	53.2945	2.87112e-13	4.88517e-12
FAM168A	ENSG00000054965	1.47897	6.16928	59.0243	1.55733e-14	3.00258e-13		KNOP1	ENSG00000103550	-1.32858	7.21043	53.2554	2.92887e-13	4.97646e-12
FOXO3	ENSG00000118689	1.45738	6.32258	59.0132	1.5662e-14	3.01871e-13		CLDND2	ENSG00000160318	-2.19748	0.96107	53.2308	2.96565e-13	5.03754e-12
NIPBL	ENSG00000164190	1.4291	7.11967	59.0015	1.57553e-14	3.03573e-13		N/A	ENSG00000255518	-8.023	-1.87135	53.1278	3.12539e-13	5.29998e-12
KCNMA1	ENSG00000156113	1.88147	3.64246	58.8763	1.67901e-14	3.23101e-13		PCIF1	ENSG00000100982	-1.38903	5.32434	53.1041	3.16327e-13	5.35971e-12
ALG2	ENSG00000119523	1.499	5.64669	58.8659	1.68792e-14	3.24714e-13		PTGES3	ENSG00000110958	-1.31204	9.17507	53.0886	3.1884e-13	5.39927e-12
AL356056.2	ENSG00000231187	8.96091	1.02042	58.861	1.69217e-14	3.25428e-13		AC109992.2	ENSG00000244327	-5.07197	-1.45244	53.0794	3.20329e-13	5.42299e-12
URI1	ENSG00000105176	1.43303	7.21839	58.836	1.71375e-14	3.29369e-13		AL078587.1	ENSG00000231081	-3.44918	-0.552342	53.0596	3.23585e-13	5.47658e-12
AP003486.1	ENSG00000255455	3.24657	1.8782	58.8352	1.71444e-14	3.29398e-13		RF00019	ENSG00000252874	-3.28163	-0.346066	53.0565	3.24096e-13	5.4837e-12
FZD2	ENSG00000180340	2.08956	2.81274	58.8269	1.7217e-14	3.30582e-13		RF00019	ENSG00000252915	-2.65489	0.216208	53.0136	3.31241e-13	5.59679e-12
COMMD2	ENSG00000114744	1.47655	6.22393	58.8165	1.73079e-14	3.32224e-13		STRCP1	ENSG00000166763	-2.23072	1.54521	53.0122	3.31488e-13	5.59939e-12
IREB2	ENSG00000136381	1.4309	7.21488	58.8033	1.74252e-14	3.34368e-13		PNP	ENSG00000198805	-1.32516	7.21872	53.0082	3.32164e-13	5.60926e-12
ANKRD52	ENSG00000139645	1.42595	6.91073	58.7687	1.77339e-14	3.40185e-13		KRI1	ENSG00000129347	-1.33407	6.84068	52.9601	3.40386e-13	5.73852e-12
TMEM99	ENSG00000167920	1.58791	4.60482	58.7342	1.80474e-14	3.4598e-13		SEMA5B	ENSG00000082684	-3.21366	-0.341482	52.9378	3.44274e-13	5.80084e-12
PRKDC	ENSG00000253729	1.38984	9.3196	58.7314	1.80736e-14	3.46373e-13		AL162742.1	ENSG00000228261	-8.01247	-2.06572	52.9164	3.48055e-13	5.86292e-12
BZW1	ENSG00000082153	1.43868	7.17847	58.7093	1.82779e-14	3.49955e-13		CERS1	ENSG00000223802	-1.53454	3.52193	52.9072	3.49689e-13	5.88881e-12
LIN9	ENSG00000183814	1.50732	5.7562	58.6856	1.84987e-14	3.53961e-13		INHA	ENSG00000123999	-2.05368	1.33353	52.8789	3.54764e-13	5.97095e-12
NCOA7	ENSG00000111912	1.55131	5.64439	58.6095	1.92287e-14	3.6758e-13		AC009078.3	ENSG00000280152	-3.46139	-0.667838	52.8543	3.59236e-13	6.04009e-12
KIF1A	ENSG00000130294	1.43349	7.00195	58.5936	1.9385e-14	3.70452e-13		N/A	ENSG00000261567	-5.06188	-1.50117	52.835	3.62786e-13	6.09752e-12
FASTKD3	ENSG00000124279	1.78014	3.94191	58.5764	1.95547e-14	3.73577e-13		OFD1	ENSG00000046651	-1.34453	6.2985	52.8242	3.64782e-13	6.12767e-12
KLHL13	ENSG00000003096	1.75408	4.14689	58.5301	2.00204e-14	3.82113e-13		MIR320E	ENSG00000211513	-4.66426	-1.35062	52.8204	3.65486e-13	6.1378e-12
TUBB4A	ENSG00000104833	1.91094	3.39418	58.5117	2.02087e-14	3.85585e-13		POMGNT1	ENSG00000085998	-1.3392	6.46457	52.7791	3.73243e-13	6.2646e-12
VWA1	ENSG00000179403	1.95704	3.07343	58.501	2.03187e-14	3.87562e-13		AC092427.1	ENSG00000224593	-3.9254	-0.88965	52.7408	3.80594e-13	6.38622e-12
NRBF2	ENSG00000148572	1.6111	4.79221	58.4751	2.05883e-14	3.92458e-13		ZNF738	ENSG00000172687	-1.39271	5.05272	52.7398	3.80802e-13	6.38794e-12
FGFBP3	ENSG00000174721	2.5231	2.05334	58.4368	2.09924e-14	3.99784e-13		SH3D21	ENSG00000214193	-1.57399	3.19572	52.7334	3.82043e-13	6.40698e-12
SKP2	ENSG00000145604	1.42881	6.98365	58.3887	2.15121e-14	4.09297e-13		ATF6B	ENSG00000213676	-1.33447	6.45798	52.709	3.86811e-13	6.4762e-12
ARMC7	ENSG00000125449	2.11806	2.9537	58.3769	2.16412e-14	4.11625e-13		RPL32P3	ENSG00000251474	-1.42841	4.79638	52.6958	3.89427e-13	6.5182e-12
TMEM19	ENSG00000139291	1.72216	4.47077	58.3601	2.18274e-14	4.14905e-13		DIP2A	ENSG00000160305	-1.32962	6.94215	52.6589	3.96813e-13	6.63999e-12
GRIN3A	ENSG00000198785	2.96342	2.08198	58.3509	2.19292e-14	4.1671e-13		ANKRD18CP	ENSG00000159712	-1.79186	2.35966	52.5907	4.10839e-13	6.86333e-12
TTC7B	ENSG00000165914	1.46787	6.27941	58.2736	2.28083e-14	4.33009e-13		N/A	ENSG00000242687	-2.07008	1.6747	52.5876	4.11477e-13	6.87211e-12
EPB41L2	ENSG00000079819	1.41213	7.47603	58.2611	2.29535e-14	4.35627e-13		METTL22	ENSG00000067365	-1.36576	5.44142	52.5634	4.1658e-13	6.95351e-12
IPO11	ENSG00000086200	1.61179	5.41371	58.2576	2.29945e-14	4.3627e-13		AL355497.1	ENSG00000219298	-5.08583	-1.58412	52.5608	4.17139e-13	6.96092e-12
RECQL	ENSG00000004700	1.57775	5.34003	58.2357	2.32525e-14	4.41028e-13		AL136084.2	ENSG00000267026	-4.10831	-1.23167	52.5007	4.30104e-13	7.17136e-12
LRRC47	ENSG00000130764	1.49062	5.65255	58.1383	2.44321e-14	4.62678e-13		LTBP4	ENSG00000090006	-1.31891	7.2497	52.4936	4.31659e-13	7.1953e-12
RIF1	ENSG00000080345	1.40308	7.66792	58.1245	2.46037e-14	4.65491e-13		SNORD70	ENSG00000212534	-5.08052	-1.63539	52.4341	4.44931e-13	7.41449e-12
FAR1	ENSG00000197601	1.42892	6.92109	58.1177	2.46897e-14	4.66972e-13		GDPD5	ENSG00000158555	-1.50177	3.78825	52.3807	4.57206e-13	7.61277e-12
MIA3	ENSG00000154305	1.42698	7.12166	58.081	2.5155e-14	4.75328e-13		AC023157.3	ENSG00000276900	-2.26765	1.35681	52.3789	4.57612e-13	7.61745e-12
JPT2	ENSG00000206053	1.40834	7.25764	58.0445	2.56261e-14	4.8408e-13		MRPS24	ENSG00000062582	-1.97372	1.46399	52.3613	4.6174e-13	7.68406e-12
ESCO2	ENSG00000171320	1.65791	4.70598	58.0411	2.56703e-14	4.84763e-13		ZNF511	ENSG00000198546	-1.3941	4.86745	52.2782	4.8168e-13	8.00711e-12
NMNAT2	ENSG00000157064	1.79759	4.32705	58.0246	2.58865e-14	4.88543e-13		NPM3	ENSG00000107833	-1.36433	5.49995	52.257	4.8693e-13	8.09215e-12
DAP	ENSG00000112977	1.42904	6.73184	57.985	2.64122e-14	4.98154e-13		AL049776.1	ENSG00000279434	-2.48803	0.55241	52.2534	4.87822e-13	8.1031e-12
RNF170	ENSG00000120925	1.59621	5.06247	57.9703	2.661e-14	5.01573e-13		LINC01977	ENSG00000262772	-2.53329	0.879268	52.2532	4.87855e-13	8.1031e-12
LRRC8E	ENSG00000171017	3.22757	1.53593	57.9325	2.71271e-14	5.11001e-13		MYO19	ENSG00000278259	-1.32525	6.80225	52.216	4.97184e-13	8.25578e-12
CAB39L	ENSG00000102547	2.08525	3.10929	57.9089	2.74546e-14	5.1653e-13		AC022336.1	ENSG00000242199	-7.97606	-1.65623	52.1897	5.03892e-13	8.36259e-12
CPSF2	ENSG00000165934	1.42205	7.07392	57.9011	2.75636e-14	5.18098e-13		HCN3	ENSG00000143630	-1.43443	4.65832	52.1847	5.05179e-13	8.38167e-12
NUP50	ENSG00000093000	1.40922	7.27692	57.8809	2.78477e-14	5.23277e-13		AC008731.1	ENSG00000261669	-4.63858	-1.15636	52.1743	5.07863e-13	8.41699e-12
FAM50B	ENSG00000145945	1.80345	3.3971	57.8793	2.78703e-14	5.23538e-13		RABGGTA	ENSG00000100949	-1.41353	4.63553	52.1695	5.09097e-13	8.43514e-12
TACO1	ENSG00000136463	1.50633	5.32959	57.8677	2.80357e-14	5.26483e-13		RDH16	ENSG00000139547	-2.57012	0.52233	52.1665	5.09887e-13	8.44592e-12
LRFN1	ENSG00000128011	1.54901	4.72232	57.8492	2.82995e-14	5.31273e-13		FKBP3	ENSG00000100442	-1.33872	6.40718	52.1059	5.25861e-13	8.70339e-12
AL353796.1	ENSG00000259994	2.09578	2.60106	57.7392	2.99273e-14	5.61138e-13		ST8SIA1	ENSG00000111728	-4.35951	-1.07215	52.1028	5.26693e-13	8.71478e-12
ABCD3	ENSG00000117528	1.45314	6.63635	57.7079	3.04073e-14	5.69784e-13		AC092535.4	ENSG00000273179	-1.52573	3.40863	52.0983	5.27894e-13	8.72989e-12
LANCL1	ENSG00000115365	1.44298	6.49931	57.6907	3.06746e-14	5.74261e-13		RF00019	ENSG00000201555	-4.63338	-1.31461	52.0441	5.42689e-13	8.95748e-12
PJA1	ENSG00000181191	1.46768	5.89317	57.62	3.17973e-14	5.94912e-13		AC104655.1	ENSG00000231851	-3.64642	-0.501461	52.0431	5.42956e-13	8.95943e-12
BNIP3L	ENSG00000104765	1.46597	6.23696	57.6107	3.19483e-14	5.97553e-13		RECQL4	ENSG00000160957	-1.30511	7.72876	51.9782	5.61207e-13	9.25557e-12
SMPX	ENSG00000091482	8.92357	0.364194	57.556	3.28486e-14	6.14013e-13		AL049796.1	ENSG00000260464	-3.43305	-0.407839	51.9692	5.63781e-13	9.2955e-12
NCAM1	ENSG00000149294	1.4368	6.52932	57.498	3.38326e-14	6.31823e-13		MTG1	ENSG00000148824	-1.48574	3.8928	51.9638	5.65345e-13	9.31728e-12
KLHL5	ENSG00000109790	1.61506	5.14088	57.4854	3.40499e-14	6.35685e-13		ANKRD13D	ENSG00000172932	-1.35958	5.30065	51.9635	5.6541e-13	9.31728e-12
ITGB4	ENSG00000132470	2.41378	2.02832	57.467	3.43699e-14	6.41067e-13		MRPS9	ENSG00000135972	-1.36182	5.84053	51.9412	5.71888e-13	9.42148e-12
MT-TP	ENSG00000210196	2.47147	3.73748	57.456	3.45632e-14	6.44475e-13		GP5	ENSG00000178732	-8.01425	-2.05453	51.9353	5.73596e-13	9.44705e-12
DENND1B	ENSG00000213047	1.60363	4.68526	57.4374	3.48908e-14	6.50385e-13		DCUN1D2-AS	ENSG00000233613	-3.35213	-0.669116	51.9225	5.77348e-13	9.50369e-12
FRRS1	ENSG00000156869	2.27284	2.8707	57.4215	3.51735e-14	6.55251e-13		IMPDH2	ENSG00000178035	-1.30601	8.28439	51.9167	5.79064e-13	9.52936e-12
GAB1	ENSG00000109458	1.60352	4.95781	57.3882	3.57745e-14	6.66243e-13		CHRD	ENSG00000090539	-1.65375	2.67182	51.8981	5.84568e-13	9.6121e-12
GPR37	ENSG00000170775	4.62431	1.07502	57.3661	3.61796e-14	6.73579e-13		AC103591.3	ENSG00000273338	-3.19603	-0.403152	51.8271	6.06108e-13	9.94429e-12
TTL	ENSG00000114999	1.39931	7.55096	57.3017	3.73836e-14	6.95213e-13		RPLP2	ENSG00000177600	-1.29352	9.64412	51.807	6.12333e-13	1.00387e-11
BEND4	ENSG00000188848	1.56525	5.04331	57.3015	3.73874e-14	6.95213e-13		ADM	ENSG00000148926	-1.55294	3.02461	51.7841	6.19522e-13	1.01483e-11
KIF3B	ENSG00000101350	1.43612	6.31122	57.2612	3.81609e-14	7.08892e-13		LZTR1	ENSG00000099949	-1.32209	6.50486	51.7264	6.37982e-13	1.04423e-11
CCSAP	ENSG00000154429	1.45778	5.87682	57.2607	3.81698e-14	7.08892e-13		AC007040.2	ENSG00000258881	-2.95391	0.466693	51.6568	6.60996e-13	1.08024e-11
PIGN	ENSG00000197563	1.59511	4.87762	57.2266	3.88382e-14	7.21085e-13		XCL1	ENSG00000143184	-2.59555	0.600448	51.6567	6.61054e-13	1.08024e-11
SNX17	ENSG00000115234	1.45705	6.26679	57.1998	3.93718e-14	7.30764e-13		CERS4	ENSG00000090661	-1.43995	4.18134	51.6545	6.61774e-13	1.08113e-11
WIZ	ENSG00000011451	1.41204	6.52916	57.1926	3.9515e-14	7.32978e-13		AC002076.1	ENSG00000234695	-3.63205	-0.706948	51.6182	6.74123e-13	1.10101e-11
ZNF322	ENSG00000181315	1.91512	4.13608	57.1811	3.97476e-14	7.37068e-13		LINC02019	ENSG00000273356	-4.31016	-0.894254	51.5941	6.82454e-13	1.11372e-11
MAFA	ENSG00000182759	2.35567	2.36189	57.1392	4.06024e-14	7.52689e-13		RPL24	ENSG00000114391	-1.28971	10.0977	51.5896	6.84012e-13	1.11596e-11
LZTS1	ENSG00000061337	2.61054	1.79188	57.127	4.08559e-14	7.57158e-13		AL359091.5	ENSG00000273186	-3.52836	-0.8438	51.5512	6.97541e-13	1.13772e-11
NEPRO	ENSG00000163608	1.44105	6.2143	57.1014	4.13917e-14	7.66619e-13		ATP5MG	ENSG00000167283	-1.30772	7.37944	51.5501	6.97925e-13	1.13804e-11
FAM172A	ENSG00000113391	1.55505	5.18397	57.0879	4.16769e-14	7.71433e-13		AC039056.2	ENSG00000278493	-7.99244	-1.8663	51.511	7.11971e-13	1.16032e-11
ATP2A2	ENSG00000174437	1.37241	8.62649	57.063	4.22064e-14	7.80993e-13		RNA5SP155	ENSG00000223086	-5.03938	-1.64357	51.4592	7.31007e-13	1.18975e-11
SLC29A3	ENSG00000198246	2.09585	2.92311	57.0565	4.23468e-14	7.83351e-13		RAC3	ENSG00000169750	-1.32258	6.25178	51.4499	7.34465e-13	1.19506e-11
MED9	ENSG00000141026	1.65727	4.40993	57.0535	4.24109e-14	7.84298e-13		AC005632.2	ENSG00000261596	-4.06953	-1.23998	51.4454	7.36178e-13	1.19688e-11
TBC1D5	ENSG00000131374	1.5006	5.8875	57.0443	4.26096e-14	7.87732e-13		NFKB2	ENSG00000077150	-1.35749	5.42005	51.4406	7.37983e-13	1.1995e-11
MSH2	ENSG00000095002	1.43079	6.82251	56.9863	4.38869e-14	8.10605e-13		LSM3	ENSG00000170860	-1.32943	6.22113	51.4045	7.51643e-13	1.22072e-11
STK4	ENSG00000101109	1.43939	6.48517	56.9734	4.41743e-14	8.15666e-13		MSRB2	ENSG00000148450	-1.45911	4.33534	51.3728	7.63909e-13	1.2403e-11
GPANK1	ENSG00000204438	1.46733	5.45764	56.9362	4.50174e-14	8.30727e-13		INVS	ENSG00000119509	-1.34456	5.63145	51.2717	8.04268e-13	1.30304e-11
CPE	ENSG00000109472	1.49733	5.38261	56.9308	4.51421e-14	8.32775e-13		SNORD94	ENSG00000208772	-3.01601	0.530286	51.2676	8.05964e-13	1.30544e-11
CHST7	ENSG00000147119	1.98845	2.92236	56.888	4.61347e-14	8.49794e-13		AF131216.1	ENSG00000246477	-2.96869	-0.0116286	51.2432	8.1604e-13	1.32106e-11
TRIM23	ENSG00000113595	1.5963	4.82104	56.8478	4.70882e-14	8.67094e-13		AL445524.1	ENSG00000233461	-1.67338	2.63864	51.2298	8.21627e-13	1.32939e-11
SLC2A12	ENSG00000146411	1.97833	3.20297	56.8212	4.77301e-14	8.78647e-13		COX6C	ENSG00000164919	-1.32204	6.42629	51.1999	8.34249e-13	1.3491e-11
CRTC3	ENSG00000140577	1.44803	5.95677	56.8058	4.81033e-14	8.8525e-13		TTF1	ENSG00000125482	-1.3183	6.43476	51.1857	8.40283e-13	1.35813e-11
APMAP	ENSG00000101474	1.41518	6.72766	56.7957	4.83512e-14	8.89272e-13		AL162171.2	ENSG00000258983	-3.40479	-0.763054	51.0957	8.7971e-13	1.41958e-11
HYAL3	ENSG00000186792	2.2628	2.54392	56.7813	4.8707e-14	8.95545e-13		RHOA-IT1	ENSG00000235908	-3.61251	-0.823322	51.0436	9.03386e-13	1.45624e-11
GBA	ENSG00000177628	1.58799	5.1241	56.7708	4.89675e-14	8.99574e-13		CENPC	ENSG00000145241	-1.37113	5.22575	51.0423	9.03982e-13	1.45682e-11
NCSTN	ENSG00000162736	1.40291	7.21654	56.7707	4.89707e-14	8.99574e-13		UNC5CL	ENSG00000124602	-2.2874	1.57667	51.0119	9.18089e-13	1.47876e-11
SPINT1	ENSG00000166145	2.08948	2.84064	56.7411	4.97143e-14	9.12683e-13		SNORD89	ENSG00000212283	-7.96552	-1.87141	50.9904	9.28165e-13	1.49341e-11
C6ORF120	ENSG00000185127	1.47323	5.69905	56.7195	5.02625e-14	9.22467e-13		AC027279.1	ENSG00000260816	-5.01931	-1.54887	50.9875	9.29556e-13	1.49525e-11
INO80D	ENSG00000114933	1.55637	4.81333	56.6987	5.07978e-14	9.31728e-13		PABPC1P3	ENSG00000230673	-3.74946	-0.706385	50.9792	9.3349e-13	1.50078e-11
KLHL23	ENSG00000213160	1.40338	6.88182	56.69	5.10233e-14	9.35581e-13		TMSB15A	ENSG00000158164	-1.44931	4.0448	50.9316	9.56399e-13	1.53639e-11
ZNF19	ENSG00000157429	2.49011	2.55421	56.6822	5.12247e-14	9.3899e-13		MRPS5	ENSG00000144029	-1.30602	6.91764	50.9059	9.69008e-13	1.55582e-11
WDR31	ENSG00000148225	1.62333	4.69557	56.6776	5.13445e-14	9.40902e-13		EEF1A1P19	ENSG00000249855	-2.09548	1.71093	50.8546	9.94688e-13	1.59537e-11
ZBED4	ENSG00000100426	1.42694	6.26407	56.6691	5.15667e-14	9.44689e-13		KLHDC4	ENSG00000104731	-1.309	6.57797	50.8515	9.96263e-13	1.59747e-11
ETNK1	ENSG00000139163	1.43389	6.04505	56.6404	5.23247e-14	9.57996e-13		ERCC3	ENSG00000163161	-1.29613	7.37596	50.8442	9.99969e-13	1.60299e-11
C1ORF226	ENSG00000239887	1.67554	3.91855	56.6061	5.32465e-14	9.74285e-13		TRMT11	ENSG00000066651	-1.35656	5.66924	50.7838	1.03122e-12	1.65046e-11
PIK3R4	ENSG00000196455	1.49355	5.54116	56.6053	5.32687e-14	9.74398e-13		CFL1P5	ENSG00000213830	-3.31447	-0.244874	50.7385	1.0553e-12	1.68767e-11
XXYLT1	ENSG00000173950	1.69489	4.18499	56.6014	5.33726e-14	9.76005e-13		AC007388.1	ENSG00000231312	-1.71989	3.03837	50.7128	1.06918e-12	1.70942e-11
RPN2	ENSG00000118705	1.36909	8.44439	56.5914	5.36464e-14	9.80715e-13		SPTAN1	ENSG00000197694	-1.28289	8.85351	50.6622	1.09711e-12	1.75222e-11
DDA1	ENSG00000130311	1.50058	5.2862	56.5809	5.39341e-14	9.85679e-13		MUC3A	ENSG00000169894	-2.99785	-0.0135605	50.6487	1.10467e-12	1.76385e-11
FCF1P2	ENSG00000228638	1.98272	3.27912	56.5648	5.43766e-14	9.92868e-13		AL354892.2	ENSG00000232640	-2.53183	0.887582	50.6353	1.11229e-12	1.77554e-11
GLIS2	ENSG00000126603	1.72279	3.67769	56.5235	5.55314e-14	1.01334e-12		CAMTA2	ENSG00000108509	-1.3111	6.34887	50.6239	1.11876e-12	1.78493e-11
ZNF200	ENSG00000010539	1.57246	4.82255	56.5117	5.58636e-14	1.01879e-12		CXCR6	ENSG00000172215	-3.19202	-0.582898	50.6173	1.12252e-12	1.79046e-11
RNF13	ENSG00000082996	1.5035	5.50497	56.5054	5.6044e-14	1.02178e-12		LLGL2	ENSG00000073350	-1.40042	4.45734	50.5832	1.1422e-12	1.8204e-11
TRIM2	ENSG00000109654	1.50011	5.43316	56.4894	5.65032e-14	1.02984e-12		AP002907.1	ENSG00000272037	-3.89535	-0.652775	50.5176	1.18102e-12	1.88129e-11
AC005332.7	ENSG00000278730	1.6815	4.67761	56.4583	5.74025e-14	1.0456e-12		AL157935.2	ENSG00000257524	-1.659	2.80148	50.4805	1.20355e-12	1.91568e-11
ELK1	ENSG00000126767	1.44648	5.95827	56.4498	5.7651e-14	1.04981e-12		CAPN12	ENSG00000182472	-2.81201	0.446059	50.4558	1.21879e-12	1.93891e-11
C8ORF33	ENSG00000182307	1.37853	7.73167	56.4294	5.8254e-14	1.06016e-12		CREBRF	ENSG00000164463	-1.34114	5.67905	50.4185	1.24216e-12	1.97505e-11
ZFAND3	ENSG00000156639	1.422	6.45609	56.3728	5.99537e-14	1.08945e-12		NSA2	ENSG00000164346	-1.29159	7.59396	50.3819	1.26553e-12	2.00958e-11
ZFR	ENSG00000056097	1.38536	7.48354	56.3266	6.13792e-14	1.11469e-12		AL138847.1	ENSG00000213703	-7.9337	-2.13993	50.3798	1.26692e-12	2.01073e-11
CFAP97	ENSG00000164323	1.46951	6.14258	56.2684	6.32237e-14	1.1475e-12		EEF1DP7	ENSG00000263883	-7.9337	-2.13993	50.3798	1.26692e-12	2.01073e-11
CCNJL	ENSG00000135083	4.59484	0.971398	56.2015	6.54128e-14	1.18652e-12		UBE2Q1-AS1	ENSG00000229780	-3.24853	-0.492959	50.343	1.29092e-12	2.04776e-11
HUWE1	ENSG00000086758	1.35752	9.20828	56.1941	6.56579e-14	1.19061e-12		BCO2	ENSG00000197580	-2.50747	0.954294	50.3421	1.29151e-12	2.04816e-11
SOCS7	ENSG00000274211	1.43907	6.11392	56.1763	6.62546e-14	1.20107e-12		CCNH	ENSG00000134480	-1.35363	5.44673	50.3203	1.30589e-12	2.07041e-11
N/A	ENSG00000271430	2.73186	2.56533	56.1665	6.65877e-14	1.20675e-12		PLCH1	ENSG00000114805	-1.40812	4.49506	50.2983	1.32066e-12	2.09329e-11
MTSS1L	ENSG00000132613	1.51088	4.99819	56.1439	6.73568e-14	1.2196e-12		FP325331.1	ENSG00000278881	-7.92845	-2.14095	50.2795	1.33337e-12	2.11233e-11
DMWD	ENSG00000185800	1.44331	5.79593	56.1428	6.73942e-14	1.21991e-12		APOBEC3D	ENSG00000243811	-2.91053	0.139921	50.2657	1.34275e-12	2.12607e-11
NIP7	ENSG00000132603	1.46117	5.92036	56.1391	6.75214e-14	1.22185e-12		MRPL21	ENSG00000197345	-1.3284	6.05945	50.2565	1.34905e-12	2.13495e-11
MAP4K3	ENSG00000011566	1.55602	5.10714	56.111	6.8493e-14	1.23869e-12		AC010999.2	ENSG00000276524	-4.59332	-1.48904	50.2428	1.35854e-12	2.14883e-11
KAT6A	ENSG00000083168	1.38326	7.28794	56.0924	6.9145e-14	1.25011e-12		AP001453.4	ENSG00000257086	-2.02557	1.16986	50.2284	1.36854e-12	2.1641e-11
CACUL1	ENSG00000151893	1.42448	6.20679	56.0477	7.07333e-14	1.27806e-12		ZNF330	ENSG00000109445	-1.33232	5.86457	50.197	1.39061e-12	2.19728e-11
EEF1AKMT3	ENSG00000123427	1.84489	3.361	56.04	7.10131e-14	1.28274e-12		ATP5F1E	ENSG00000124172	-1.29343	7.01085	50.1746	1.40655e-12	2.22072e-11
AC106786.1	ENSG00000223652	3.08361	1.49708	56.0365	7.11364e-14	1.28458e-12		CPSF1	ENSG00000071894	-1.27789	8.26266	50.1497	1.42452e-12	2.24851e-11
ZNF426	ENSG00000130818	1.56472	4.63534	56.0338	7.12357e-14	1.28599e-12		SNORA7B	ENSG00000207088	-5.73163	-1.69983	50.0796	1.47635e-12	2.32729e-11
SETD1B	ENSG00000139718	1.44326	5.58673	56.0307	7.13499e-14	1.28767e-12		LILRA6	ENSG00000244482	-5.01564	-0.863633	50.0483	1.50011e-12	2.36291e-11
RASEF	ENSG00000165105	1.39922	7.2167	56.0206	7.17149e-14	1.29388e-12		OGFOD3	ENSG00000181396	-1.42431	4.5041	50.0462	1.50167e-12	2.36359e-11
GHITM	ENSG00000165678	1.37138	8.144	55.9944	7.26793e-14	1.31088e-12		AL132639.3	ENSG00000259083	-2.9797	-0.449618	50.0345	1.51063e-12	2.37577e-11
TMEM123	ENSG00000152558	1.38075	7.6124	55.9361	7.48656e-14	1.34952e-12		FAM220CP	ENSG00000213612	-2.40789	0.626906	50.0325	1.51217e-12	2.37758e-11
NCEH1	ENSG00000144959	1.96287	3.36768	55.8893	7.667e-14	1.38122e-12		STUB1	ENSG00000103266	-1.30126	6.35376	50.0019	1.53598e-12	2.41315e-11
CCND3	ENSG00000112576	1.50691	5.18257	55.8282	7.90892e-14	1.42438e-12		RNU6-8	ENSG00000202337	-4.58321	-1.53812	49.998	1.53905e-12	2.41735e-11
CDCP1	ENSG00000163814	2.58374	2.27488	55.7886	8.06989e-14	1.45251e-12		TMA7	ENSG00000232112	-1.2999	6.41675	49.9798	1.55337e-12	2.43794e-11
PCDHGC3	ENSG00000240184	5.37653	1.30358	55.7772	8.1166e-14	1.46048e-12		RF00569	ENSG00000222345	-2.31599	0.799274	49.9494	1.57759e-12	2.47402e-11
TRIM35	ENSG00000104228	1.58871	4.37102	55.7754	8.12404e-14	1.46139e-12		SLC4A3	ENSG00000114923	-1.49788	3.37243	49.9098	1.6098e-12	2.52129e-11
FAM110B	ENSG00000169122	2.28352	2.45861	55.7497	8.23116e-14	1.48022e-12		PXN-AS1	ENSG00000255857	-1.76801	2.43133	49.8907	1.62549e-12	2.54455e-11
GPRIN3	ENSG00000185477	1.68928	3.80327	55.7333	8.29998e-14	1.49171e-12		HMG20B	ENSG00000064961	-1.28201	7.28151	49.8738	1.63964e-12	2.56603e-11
CKAP5	ENSG00000175216	1.35422	8.70593	55.689	8.48927e-14	1.52392e-12		AC067930.6	ENSG00000279605	-2.73787	0.125364	49.859	1.65198e-12	2.58469e-11
RRS1	ENSG00000179041	1.47057	5.42584	55.6447	8.68272e-14	1.55681e-12		AC008760.1	ENSG00000269680	-3.03874	-0.0825848	49.8546	1.65572e-12	2.58986e-11
PDE10A	ENSG00000112541	1.66682	4.18942	55.6317	8.74017e-14	1.56665e-12		C16ORF74	ENSG00000154102	-1.94345	1.52032	49.7634	1.73452e-12	2.70823e-11
FAM220A	ENSG00000178397	1.59218	4.5373	55.6288	8.7532e-14	1.56852e-12		COMMD1	ENSG00000173163	-1.49124	3.71203	49.7553	1.74167e-12	2.7187e-11
ARAP2	ENSG00000047365	1.83655	3.63155	55.6057	8.85671e-14	1.5866e-12		ODF3L2	ENSG00000181781	-2.40801	0.471398	49.7328	1.76173e-12	2.74789e-11
ALKBH1	ENSG00000100601	1.56453	4.53171	55.5365	9.17374e-14	1.64242e-12		WDR86	ENSG00000187260	-2.5206	0.477478	49.6447	1.8427e-12	2.87197e-11
MYBL2	ENSG00000101057	1.35596	8.46835	55.5357	9.17755e-14	1.64262e-12		EMP3	ENSG00000142227	-1.39884	4.45767	49.5688	1.91533e-12	2.98133e-11
RAB1B	ENSG00000174903	1.44621	5.69388	55.5259	9.22378e-14	1.65041e-12		ZCRB1	ENSG00000139168	-1.30278	6.53646	49.5581	1.92579e-12	2.99609e-11
MKNK2	ENSG00000099875	1.37934	7.00619	55.5223	9.24034e-14	1.6524e-12		BEX4	ENSG00000102409	-1.27886	7.48632	49.5429	1.94078e-12	3.01864e-11
SPIN4	ENSG00000186767	1.47022	5.39181	55.5067	9.31408e-14	1.6646e-12		AC135507.1	ENSG00000272182	-4.56264	-1.36292	49.502	1.9817e-12	3.08149e-11
RRAGC	ENSG00000116954	1.49028	5.29291	55.4678	9.50024e-14	1.69737e-12		ADAM11	ENSG00000073670	-1.3478	5.18272	49.5006	1.98308e-12	3.08285e-11
DYRK2	ENSG00000127334	1.42883	5.81262	55.4379	9.64563e-14	1.72183e-12		PTPN23	ENSG00000076201	-1.29741	6.24191	49.3982	2.08933e-12	3.2422e-11
SOCS4	ENSG00000180008	1.40081	6.60194	55.4292	9.68872e-14	1.72901e-12		N/A	ENSG00000265106	-3.47634	-0.369916	49.3899	2.09828e-12	3.25526e-11
FAM86EP	ENSG00000251669	2.13175	3.6432	55.3925	9.8714e-14	1.76057e-12		ARSA	ENSG00000100299	-1.37739	4.58141	49.382	2.10672e-12	3.26752e-11
POLD3	ENSG00000077514	1.41334	6.47342	55.3917	9.87534e-14	1.76076e-12		RPUSD4	ENSG00000165526	-1.36292	5.06496	49.3416	2.15057e-12	3.33126e-11
ETAA1	ENSG00000143971	1.5667	5.09573	55.3656	1.00073e-13	1.78376e-12		ZNF207	ENSG00000010244	-1.27585	7.48174	49.3029	2.19336e-12	3.39581e-11
PRUNE1	ENSG00000143363	1.50049	5.28592	55.3514	1.008e-13	1.79619e-12		SRSF11	ENSG00000116754	-1.26091	9.523	49.2769	2.22263e-12	3.43938e-11
RETREG3	ENSG00000141699	1.44096	5.86318	55.3468	1.01033e-13	1.79982e-12		ARHGAP27P1-BPTFP1-KPNA2P3	ENSG00000215769	-1.93952	1.5748	49.2667	2.23423e-12	3.45557e-11
REPIN1	ENSG00000214022	1.38443	6.80138	55.3395	1.01409e-13	1.80598e-12		PARD6G-AS1	ENSG00000267270	-2.01999	1.53088	49.2176	2.29085e-12	3.53862e-11
TPP1	ENSG00000166340	1.40665	6.92474	55.3069	1.03106e-13	1.8346e-12		MYL6	ENSG00000092841	-1.26948	7.76229	49.1435	2.37906e-12	3.66928e-11
ZNF592	ENSG00000166716	1.42246	6.03851	55.3043	1.03241e-13	1.83646e-12		STRC	ENSG00000242866	-1.98549	1.67122	49.1422	2.38067e-12	3.67084e-11
BVES	ENSG00000112276	1.54193	5.07413	55.3012	1.03405e-13	1.83884e-12		HOXB5	ENSG00000120075	-1.33299	4.92108	49.138	2.38576e-12	3.67775e-11
PDE4DIP	ENSG00000178104	1.43182	6.2371	55.2471	1.06292e-13	1.8885e-12		DNAJC3-DT	ENSG00000247400	-2.02934	1.90046	49.1217	2.40561e-12	3.70646e-11
WDR3	ENSG00000065183	1.42976	6.46193	55.1912	1.09355e-13	1.94065e-12		SMN1	ENSG00000172062	-1.56374	3.3736	49.0977	2.43527e-12	3.7493e-11
BCL2	ENSG00000171791	1.57769	4.84889	55.1386	1.12321e-13	1.99097e-12		CRELD1	ENSG00000163703	-1.3323	5.25636	49.0428	2.50434e-12	3.85075e-11
SLC1A5	ENSG00000105281	1.34488	8.5462	55.1006	1.14518e-13	2.02695e-12		NBPF15	ENSG00000266338	-1.28793	6.59831	49.0392	2.50894e-12	3.85685e-11
EIF2S1	ENSG00000134001	1.3886	7.13361	55.0592	1.16953e-13	2.06884e-12		AC011405.1	ENSG00000249593	-4.26981	-1.35144	49.033	2.51694e-12	3.86817e-11
KCNB1	ENSG00000158445	1.8696	3.10196	55.0145	1.19645e-13	2.11584e-12		NOP58	ENSG00000055044	-1.27011	7.75721	49.0259	2.526e-12	3.88111e-11
EBLN3P	ENSG00000281649	1.3961	6.72445	54.9974	1.20692e-13	2.13374e-12		LMBR1L	ENSG00000139636	-1.3277	5.31053	48.9664	2.60385e-12	3.99567e-11
SGMS1	ENSG00000198964	1.7036	4.20478	54.9911	1.21077e-13	2.13992e-12		RF00134	ENSG00000281780	-4.02933	-1.01735	48.9501	2.62562e-12	4.02806e-11
THNSL2	ENSG00000144115	2.42426	2.23964	54.9794	1.218e-13	2.15144e-12		STX4	ENSG00000103496	-1.32816	5.4999	48.9082	2.68234e-12	4.11194e-11
STAG2	ENSG00000101972	1.3419	9.42362	54.9673	1.22553e-13	2.16411e-12		AC068888.1	ENSG00000257337	-1.51791	3.48267	48.8891	2.70848e-12	4.14784e-11
TMEM184B	ENSG00000198792	1.48706	5.26155	54.9316	1.24801e-13	2.20317e-12		C22ORF24	ENSG00000128254	-2.91188	-0.014151	48.8329	2.78724e-12	4.26522e-11
GPD1L	ENSG00000152642	1.58851	5.21204	54.8947	1.27166e-13	2.24166e-12		COL23A1	ENSG00000050767	-1.91331	1.92861	48.8279	2.79443e-12	4.27514e-11
PSMG3-AS1	ENSG00000230487	2.03481	2.92814	54.8609	1.29367e-13	2.27848e-12		AL596202.1	ENSG00000235381	-2.1465	1.49161	48.7986	2.83643e-12	4.3383e-11
N/A	ENSG00000264604	8.84381	0.335985	54.8592	1.2948e-13	2.27981e-12		GPAT2	ENSG00000186281	-4.25983	-1.19199	48.7855	2.85546e-12	4.36521e-11
KCTD21	ENSG00000188997	3.15857	2.01444	54.846	1.30354e-13	2.29387e-12		NSUN5P2	ENSG00000106133	-1.50285	3.46395	48.7677	2.88153e-12	4.40396e-11
P4HB	ENSG00000185624	1.3431	8.49059	54.8392	1.30805e-13	2.30112e-12		HOXB4	ENSG00000182742	-1.38679	4.12247	48.7373	2.92643e-12	4.47031e-11
RAB10	ENSG00000084733	1.40612	6.84899	54.8362	1.31004e-13	2.30395e-12		Z98752.2	ENSG00000234271	-5.71189	-1.9244	48.7286	2.93942e-12	4.4864e-11
BTBD3	ENSG00000132640	1.40864	6.10963	54.8256	1.31711e-13	2.31573e-12		SPEG	ENSG00000072195	-1.32526	5.13204	48.7283	2.93991e-12	4.4864e-11
GIPC1	ENSG00000123159	1.42034	5.92866	54.8079	1.32907e-13	2.33541e-12		AC007431.1	ENSG00000263499	-7.89928	-2.2086	48.7218	2.94965e-12	4.50013e-11
CSPG4	ENSG00000173546	2.26759	2.38431	54.7689	1.35571e-13	2.38131e-12		AC004623.1	ENSG00000279488	-3.19627	-0.456766	48.7127	2.96339e-12	4.51995e-11
CEBPG	ENSG00000153879	1.33858	8.88507	54.7139	1.3942e-13	2.44771e-12		ALPK1	ENSG00000073331	-1.36353	4.93526	48.7096	2.96813e-12	4.52604e-11
SLC25A51	ENSG00000122696	1.60238	4.43125	54.7043	1.40096e-13	2.45887e-12		RNASET2	ENSG00000026297	-1.34471	4.80223	48.696	2.98871e-12	4.55628e-11
SLC30A9	ENSG00000014824	1.39622	6.9677	54.6823	1.41676e-13	2.48516e-12		ARHGAP40	ENSG00000124143	-3.19556	-0.260149	48.6908	2.99671e-12	4.56618e-11
C5ORF24	ENSG00000181904	1.38796	6.7722	54.5882	1.48625e-13	2.60405e-12		PSMB4	ENSG00000159377	-1.26365	7.83377	48.6827	3.0091e-12	4.58276e-11
SLC9A2	ENSG00000115616	2.60142	2.15643	54.5529	1.51316e-13	2.64682e-12		VAMP1	ENSG00000139190	-1.50828	3.24081	48.6428	3.07101e-12	4.6747e-11
PIK3R3	ENSG00000117461	1.66236	3.79115	54.5528	1.51328e-13	2.64682e-12		AC006504.8	ENSG00000281468	-3.38107	-0.035106	48.5955	3.14585e-12	4.78622e-11
PLXNC1	ENSG00000136040	2.00596	3.08313	54.5311	1.53009e-13	2.67468e-12		PRORSD1P	ENSG00000162997	-2.05866	1.58769	48.5552	3.21115e-12	4.87946e-11
PLPPR4	ENSG00000117600	5.34162	0.517955	54.5021	1.55284e-13	2.71289e-12		SNORA11	ENSG00000221716	-3.82192	-1.09153	48.5342	3.24574e-12	4.92831e-11
TBL1XR1	ENSG00000177565	1.40515	6.47821	54.4727	1.57622e-13	2.75135e-12		ZNF814	ENSG00000204514	-1.38412	4.35233	48.5273	3.25729e-12	4.9446e-11
TMEM109	ENSG00000110108	1.41805	5.98699	54.4126	1.62517e-13	2.83517e-12		TMPRSS9	ENSG00000178297	-1.88817	1.73752	48.5154	3.27702e-12	4.97332e-11
KIAA0825	ENSG00000185261	8.8302	0.356101	54.4098	1.62751e-13	2.83844e-12		TTC14	ENSG00000163728	-1.30118	5.87331	48.4937	3.31349e-12	5.0249e-11
UBR7	ENSG00000012963	1.43952	5.96063	54.4086	1.62848e-13	2.83931e-12		TEP1	ENSG00000129566	-1.34846	5.01032	48.487	3.32491e-12	5.04095e-11
KCNK10	ENSG00000100433	8.83013	0.539623	54.4077	1.62925e-13	2.83984e-12		AC010890.1	ENSG00000226953	-3.46658	-0.844045	48.4851	3.32808e-12	5.0445e-11
WNT9A	ENSG00000143816	8.83006	0.825705	54.4056	1.631e-13	2.84207e-12		MANEA-DT	ENSG00000261366	-3.01162	-0.254498	48.4666	3.35954e-12	5.08837e-11
MTOR	ENSG00000198793	1.37494	6.94491	54.3003	1.72074e-13	2.99673e-12		NDUFA4	ENSG00000189043	-1.27849	6.8062	48.4659	3.36076e-12	5.08895e-11
MARK1	ENSG00000116141	1.56308	4.73425	54.2884	1.73117e-13	3.01403e-12		ING4	ENSG00000111653	-1.34543	4.87202	48.4482	3.39138e-12	5.13274e-11
TSHZ3	ENSG00000121297	1.43942	5.40996	54.2877	1.7318e-13	3.01426e-12		ZEB1-AS1	ENSG00000237036	-1.57863	3.28991	48.3419	3.58015e-12	5.41035e-11
ESS2	ENSG00000100056	1.50636	4.83069	54.1985	1.81221e-13	3.1515e-12		N/A	ENSG00000239373	-7.8778	-2.21268	48.3276	3.60647e-12	5.44741e-11
EEF1A2	ENSG00000101210	1.38372	6.64062	54.1976	1.81309e-13	3.15213e-12		GK-IT1	ENSG00000229331	-7.8778	-2.21268	48.3276	3.60647e-12	5.44741e-11
TRUB1	ENSG00000165832	1.51151	5.38221	54.1944	1.81601e-13	3.1563e-12		POLE4	ENSG00000115350	-1.37651	4.5107	48.2783	3.69816e-12	5.58035e-11
ZNF619	ENSG00000177873	1.84116	3.47027	54.1695	1.83924e-13	3.19576e-12		TFAP2E	ENSG00000116819	-1.92868	2.16884	48.2637	3.72592e-12	5.62084e-11
CNTF	ENSG00000242689	4.54199	0.818748	54.166	1.8425e-13	3.19959e-12		ACSF2	ENSG00000167107	-1.38237	4.69235	48.2382	3.77463e-12	5.69149e-11
CCSER2	ENSG00000107771	1.48753	5.23854	54.1623	1.84597e-13	3.2047e-12		CEACAM19	ENSG00000186567	-1.35048	4.99763	48.2195	3.81072e-12	5.74448e-11
STC1	ENSG00000159167	2.32623	2.13225	54.1323	1.87432e-13	3.25205e-12		NARF	ENSG00000141562	-1.29185	5.9853	48.1595	3.92921e-12	5.92016e-11
ENTPD5	ENSG00000187097	1.52693	4.96805	54.1296	1.87689e-13	3.25558e-12		AL031670.1	ENSG00000275582	-2.564	0.440651	48.1578	3.93261e-12	5.92381e-11
HMG20A	ENSG00000140382	1.50509	5.31328	54.1223	1.88392e-13	3.2659e-12		UFC1	ENSG00000143222	-1.28536	6.22621	48.1245	3.99992e-12	6.02371e-11
PLCL1	ENSG00000115896	3.25989	1.74818	54.0706	1.9341e-13	3.34907e-12		RNU6-574P	ENSG00000206992	-3.83223	-1.01499	48.1197	4.00975e-12	6.03702e-11
C5ORF15	ENSG00000113583	1.38939	6.55442	54.0577	1.94687e-13	3.37022e-12		AC040169.3	ENSG00000274677	-5.67997	-1.69853	48.0677	4.11758e-12	6.19168e-11
ZYG11B	ENSG00000162378	1.43618	5.89514	54.0403	1.9642e-13	3.39925e-12		MACROD1	ENSG00000133315	-1.30396	5.57838	48.0382	4.17993e-12	6.28388e-11
ZNF180	ENSG00000167384	1.54048	4.66174	54.0209	1.98367e-13	3.43197e-12		BCAT2	ENSG00000105552	-1.29079	5.90194	47.9008	4.48331e-12	6.72558e-11
UBE2L3	ENSG00000185651	1.37166	6.65649	53.9547	2.05167e-13	3.54659e-12		AC002044.1	ENSG00000272330	-5.66961	-1.9326	47.8544	4.59071e-12	6.88097e-11
MTURN	ENSG00000180354	1.38417	6.4878	53.897	2.11279e-13	3.65016e-12		PPIAP2	ENSG00000227379	-5.66948	-1.50323	47.8518	4.59686e-12	6.88847e-11
PAFAH1B2	ENSG00000168092	1.36862	6.90477	53.8722	2.13968e-13	3.69346e-12		RNU1-16P	ENSG00000202347	-7.85128	-1.82115	47.8439	4.6155e-12	6.913e-11
SAP30L	ENSG00000164576	1.43597	5.64284	53.8693	2.14277e-13	3.69775e-12		PLD2	ENSG00000129219	-1.3977	4.24363	47.8112	4.69309e-12	7.02054e-11
MAGEA6	ENSG00000197172	3.25757	1.68428	53.8655	2.1469e-13	3.70381e-12		BGLAP	ENSG00000242252	-2.72495	0.147016	47.7894	4.74549e-12	7.09543e-11
STAM	ENSG00000136738	1.57979	4.77596	53.8414	2.17348e-13	3.74648e-12		AHI1	ENSG00000135541	-1.28712	5.98635	47.7512	4.83882e-12	7.22963e-11
C1ORF198	ENSG00000119280	1.42648	5.62256	53.8352	2.18035e-13	3.75725e-12		RGCC	ENSG00000102760	-1.792	2.04716	47.687	4.99995e-12	7.45935e-11
EZR	ENSG00000092820	1.34904	7.47508	53.8297	2.18637e-13	3.76655e-12		RFC4	ENSG00000163918	-1.26613	6.82789	47.6742	5.0326e-12	7.50254e-11
ARMC5	ENSG00000140691	1.77016	3.35384	53.8288	2.18743e-13	3.76731e-12		PM20D1	ENSG00000162877	-3.26936	-0.5652	47.6471	5.10265e-12	7.59762e-11
SLC16A9	ENSG00000165449	1.61006	4.31022	53.8229	2.19401e-13	3.77757e-12		RSF1-IT1	ENSG00000255409	-5.65905	-1.75739	47.6377	5.12739e-12	7.63073e-11
ZNF12	ENSG00000164631	1.53702	5.28478	53.7606	2.26466e-13	3.89589e-12		AC016739.1	ENSG00000218175	-3.05341	-0.030254	47.5616	5.33019e-12	7.92281e-11
CENPF	ENSG00000117724	1.33043	8.57839	53.7585	2.26717e-13	3.898e-12		AL592148.1	ENSG00000229399	-7.83555	-2.14646	47.5584	5.33899e-12	7.932e-11
FN1	ENSG00000115414	1.51487	4.97713	53.7577	2.26808e-13	3.89845e-12		RPS3AP37	ENSG00000227583	-7.83555	-2.07704	47.5584	5.33899e-12	7.932e-11
PROS1	ENSG00000184500	1.82335	3.5995	53.7388	2.28994e-13	3.9338e-12		TINCR	ENSG00000223573	-2.02011	1.42532	47.5466	5.37106e-12	7.9777e-11
ARCN1	ENSG00000095139	1.37341	7.07114	53.7382	2.29063e-13	3.93388e-12		CARS	ENSG00000110619	-1.26031	7.01733	47.5158	5.4563e-12	8.10034e-11
CBX5	ENSG00000094916	1.32902	8.87787	53.7002	2.33534e-13	4.00614e-12		BABAM1	ENSG00000105393	-1.3188	5.10345	47.4974	5.50769e-12	8.17264e-11
POR	ENSG00000127948	1.42926	5.53559	53.6863	2.35203e-13	4.03362e-12		IRX6	ENSG00000159387	-1.45411	3.22058	47.4935	5.51863e-12	8.18687e-11
ERI1	ENSG00000104626	1.56145	4.82469	53.6564	2.38808e-13	4.09429e-12		IFT122	ENSG00000163913	-1.31051	5.22769	47.4752	5.57034e-12	8.25954e-11
DDI2	ENSG00000197312	1.43762	5.54815	53.6071	2.44868e-13	4.1958e-12		AP000240.1	ENSG00000273017	-2.80135	0.0703237	47.4634	5.60419e-12	8.30162e-11
RP2	ENSG00000102218	1.55297	4.54609	53.5688	2.49695e-13	4.2749e-12		NRXN3	ENSG00000021645	-1.44841	3.39042	47.4371	5.67971e-12	8.40732e-11
PARG	ENSG00000227345	1.44797	5.80166	53.5675	2.49862e-13	4.27655e-12		ATG10	ENSG00000152348	-1.50782	3.3852	47.3654	5.89143e-12	8.71223e-11
ZNF691	ENSG00000164011	1.54555	4.51942	53.5646	2.50233e-13	4.2817e-12		AL161908.1	ENSG00000224842	-2.7238	-0.168767	47.3291	6.00159e-12	8.86648e-11
EOGT	ENSG00000163378	1.63377	4.24758	53.5578	2.51101e-13	4.29534e-12		UBE2T	ENSG00000077152	-1.27132	6.60102	47.2778	6.16071e-12	9.09934e-11
LRIG1	ENSG00000144749	1.41879	5.62858	53.5533	2.51671e-13	4.30388e-12		PIK3CD-AS2	ENSG00000231789	-1.6746	2.56667	47.2437	6.26878e-12	9.25446e-11
NCKAP1	ENSG00000061676	1.34453	7.88351	53.5331	2.54275e-13	4.34718e-12		TEKT2	ENSG00000092850	-2.83465	-0.0669624	47.2285	6.31765e-12	9.32206e-11
TSPAN33	ENSG00000158457	1.68637	3.9073	53.5214	2.55797e-13	4.37197e-12		MPHOSPH8	ENSG00000196199	-1.25566	6.83503	47.1977	6.41742e-12	9.4627e-11
ZNF584	ENSG00000171574	1.67751	4.15953	53.5135	2.56822e-13	4.38825e-12		AC087289.2	ENSG00000267342	-2.22447	0.693555	47.1977	6.41764e-12	9.4627e-11
SHROOM2	ENSG00000146950	1.75663	3.42511	53.5079	2.57552e-13	4.39948e-12		AC093915.1	ENSG00000270540	-3.33261	-0.369893	47.1843	6.46168e-12	9.52532e-11
ERVK9-11	ENSG00000269486	2.58079	2.16518	53.5068	2.57699e-13	4.40075e-12		CAMKK1	ENSG00000004660	-1.29185	5.49891	47.1523	6.56791e-12	9.67487e-11
EEFSEC	ENSG00000132394	1.52994	4.6741	53.5008	2.58493e-13	4.41307e-12		PISD	ENSG00000241878	-1.31779	4.97397	47.1462	6.58829e-12	9.70253e-11
ST6GALNAC3	ENSG00000184005	1.9898	3.10456	53.4795	2.61299e-13	4.45973e-12		PDE9A	ENSG00000160191	-1.33271	5.07698	47.1268	6.65395e-12	9.79448e-11
SWAP70	ENSG00000133789	1.43261	5.9945	53.4495	2.65323e-13	4.52713e-12		RABEPK	ENSG00000136933	-1.31481	5.3336	47.089	6.78367e-12	9.97817e-11
ZC3HAV1L	ENSG00000146858	2.11423	2.88686	53.3935	2.72997e-13	4.65415e-12		AC090825.1	ENSG00000259363	-1.88909	1.39499	47.0709	6.84657e-12	1.00682e-10
GLIPR2	ENSG00000122694	1.8406	3.5223	53.3579	2.77994e-13	4.73801e-12		AL137003.1	ENSG00000229931	-1.92545	1.4777	47.054	6.90581e-12	1.01529e-10
AC118549.1	ENSG00000036549	1.35403	7.23303	53.3326	2.81593e-13	4.798e-12		AC021078.1	ENSG00000230551	-1.31065	5.05492	47.0195	7.02845e-12	1.03307e-10
HBS1L	ENSG00000112339	1.35763	7.43206	53.3299	2.81977e-13	4.80319e-12		SUB1P4	ENSG00000260247	-3.51432	-0.800954	47.0011	7.09456e-12	1.04253e-10
CEPT1	ENSG00000134255	1.4397	5.64768	53.3163	2.8394e-13	4.83391e-12		RF01241	ENSG00000238390	-3.10983	-0.19376	46.9459	7.29747e-12	1.07209e-10
ZG16B	ENSG00000162078	2.62363	2.01622	53.3143	2.84226e-13	4.83743e-12		AC007686.3	ENSG00000273729	-2.7351	-0.0220591	46.9224	7.38538e-12	1.08422e-10
SERPINH1	ENSG00000149257	1.35978	6.72002	53.2931	2.87319e-13	4.88733e-12		MED24	ENSG00000008838	-1.23891	7.7219	46.8847	7.52867e-12	1.10445e-10
PLEKHA8	ENSG00000106086	1.44971	5.72005	53.2832	2.88773e-13	4.91067e-12		C19ORF70	ENSG00000174917	-1.33788	4.6296	46.8681	7.59268e-12	1.11357e-10
BTD	ENSG00000169814	2.06984	2.64214	53.2799	2.89257e-13	4.91753e-12		NACA	ENSG00000196531	-1.22654	10.4697	46.8508	7.66037e-12	1.12296e-10
AL589987.1	ENSG00000230707	3.5585	1.12938	53.2678	2.91042e-13	4.94649e-12		C2ORF76	ENSG00000186132	-1.48614	3.2987	46.799	7.86547e-12	1.15164e-10
LAMC1	ENSG00000135862	1.33813	7.822	53.2177	2.98561e-13	5.07003e-12		COMMD6	ENSG00000188243	-1.26435	6.41459	46.7982	7.86875e-12	1.15184e-10
TMEM79	ENSG00000163472	1.72706	3.72142	53.2136	2.99185e-13	5.07919e-12		RBM4	ENSG00000173933	-1.47924	3.21516	46.7888	7.90627e-12	1.15705e-10
HOXC12	ENSG00000123407	5.30551	1.14547	53.2092	2.99857e-13	5.08918e-12		AGPAT4	ENSG00000026652	-1.30333	5.49192	46.7858	7.91833e-12	1.15854e-10
FOXP4	ENSG00000137166	1.42589	5.57178	53.1355	3.11309e-13	5.28207e-12		AC106820.3	ENSG00000260095	-2.58134	0.601345	46.696	8.28964e-12	1.21082e-10
GGACT	ENSG00000134864	1.78803	3.19709	53.1282	3.12472e-13	5.29998e-12		PLCG1	ENSG00000124181	-1.23676	7.75318	46.6467	8.50097e-12	1.24079e-10
TNFRSF1A	ENSG00000067182	1.42767	5.47008	53.1221	3.13439e-13	5.31375e-12		MRPS22	ENSG00000175110	-1.28811	5.74764	46.6425	8.51916e-12	1.24315e-10
SLC38A7	ENSG00000103042	1.55837	4.65245	53.1063	3.15971e-13	5.35517e-12		MIR601	ENSG00000207991	-7.84015	-2.28535	46.6198	8.61846e-12	1.25703e-10
RIMBP3	ENSG00000275793	8.78988	0.301751	53.0927	3.18166e-13	5.38936e-12		PRC1	ENSG00000198901	-1.2357	7.8809	46.6015	8.69915e-12	1.26819e-10
ZNF599	ENSG00000153896	2.06653	2.98276	53.0523	3.24789e-13	5.49389e-12		PMS2P3	ENSG00000127957	-1.49853	3.21568	46.5877	8.76071e-12	1.27686e-10
IFIT3	ENSG00000119917	5.3006	0.674027	53.05	3.25167e-13	5.49875e-12		RXRB	ENSG00000204231	-1.25353	6.5824	46.5753	8.81634e-12	1.28404e-10
ALKBH8	ENSG00000137760	1.578	4.56871	53.0234	3.296e-13	5.57216e-12		YJEFN3	ENSG00000250067	-1.30218	5.12865	46.5635	8.86986e-12	1.29153e-10
MOSPD2	ENSG00000130150	1.52464	5.3623	53.0167	3.30729e-13	5.58969e-12		PRAM1	ENSG00000133246	-2.26549	1.11194	46.4881	9.21743e-12	1.34053e-10
C18ORF54	ENSG00000166845	1.61632	4.62532	53.0061	3.32508e-13	5.6135e-12		HIP1R	ENSG00000130787	-1.27301	5.76405	46.4809	9.25169e-12	1.34454e-10
HYAL2	ENSG00000068001	1.79625	3.3272	53.0028	3.33071e-13	5.62144e-12		SERBP1P3	ENSG00000242142	-3.49522	-0.543839	46.4765	9.27243e-12	1.34723e-10
TMEM97	ENSG00000109084	1.38217	6.30978	52.9713	3.3845e-13	5.71064e-12		RNU6-484P	ENSG00000206743	-7.8292	-2.2874	46.4277	9.50604e-12	1.37985e-10
PRRG1	ENSG00000130962	1.66063	4.20393	52.9676	3.39089e-13	5.71982e-12		PTOV1-AS1	ENSG00000268006	-1.36162	4.44389	46.3746	9.76721e-12	1.41607e-10
RBBP8	ENSG00000101773	1.35137	7.22484	52.9637	3.39771e-13	5.72973e-12		SPATA1	ENSG00000122432	-3.22571	-0.352253	46.364	9.8201e-12	1.42306e-10
PQLC1	ENSG00000122490	1.45333	4.98486	52.942	3.43541e-13	5.7901e-12		TDRP	ENSG00000180190	-1.37635	4.02481	46.3356	9.96364e-12	1.44317e-10
TMTC1	ENSG00000133687	1.69494	4.07196	52.8822	3.54159e-13	5.96242e-12		AP001372.1	ENSG00000254631	-4.49707	-1.63701	46.3346	9.9689e-12	1.44359e-10
TGFBR2	ENSG00000163513	3.23488	1.741	52.873	3.55823e-13	5.98712e-12		PPIAP51	ENSG00000260229	-7.82375	-2.28841	46.3323	9.98046e-12	1.44457e-10
TBCCD1	ENSG00000113838	1.76536	3.71171	52.8543	3.59236e-13	6.04009e-12		RN7SL364P	ENSG00000243560	-7.82375	-2.28841	46.3323	9.98046e-12	1.44457e-10
ZNF436	ENSG00000125945	1.74663	3.59608	52.8541	3.5927e-13	6.04009e-12		SRRM1	ENSG00000133226	-1.22824	8.16148	46.3006	1.01435e-11	1.46746e-10
ZW10	ENSG00000086827	1.42546	5.79936	52.8273	3.64206e-13	6.1197e-12		NQO2	ENSG00000124588	-1.30562	5.10181	46.2759	1.02721e-11	1.48431e-10
PTPDC1	ENSG00000158079	1.42003	5.78939	52.8034	3.68666e-13	6.18949e-12		ZNF266	ENSG00000174652	-1.24251	6.94935	46.2603	1.03538e-11	1.49505e-10
KIAA1522	ENSG00000162522	1.37763	6.20599	52.7289	3.82907e-13	6.4197e-12		NBPF20	ENSG00000162825	-1.46752	3.42952	46.2468	1.04256e-11	1.50505e-10
LCA5L	ENSG00000157578	2.13475	2.79935	52.7263	3.83427e-13	6.4252e-12		COL11A1	ENSG00000060718	-4.92095	-1.63764	46.1928	1.07171e-11	1.54382e-10
FAM32A	ENSG00000105058	1.4139	5.72571	52.7262	3.83447e-13	6.4252e-12		PTOV1-AS2	ENSG00000269352	-1.43336	3.81428	46.1542	1.09304e-11	1.57343e-10
SPPL2A	ENSG00000138600	1.45398	5.53007	52.7206	3.84529e-13	6.44155e-12		MVD	ENSG00000167508	-1.28922	5.16853	46.1442	1.09862e-11	1.58109e-10
OSER1-DT	ENSG00000223891	1.96633	3.09936	52.7159	3.85457e-13	6.45531e-12		AC009994.1	ENSG00000271779	-4.91564	-1.74623	46.0797	1.13539e-11	1.63092e-10
RAB5B	ENSG00000111540	1.40008	6.22283	52.6466	3.99293e-13	6.67966e-12		CFD	ENSG00000197766	-1.67825	2.17364	46.0671	1.14269e-11	1.641e-10
HMGN4	ENSG00000182952	1.36865	6.52263	52.6444	3.99753e-13	6.68551e-12		AC116407.3	ENSG00000280020	-2.8873	-0.461101	46.0624	1.14544e-11	1.64457e-10
KCTD20	ENSG00000112078	1.35237	7.03764	52.6335	4.01982e-13	6.72093e-12		LRP2	ENSG00000081479	-1.68149	2.63932	46.004	1.18013e-11	1.69197e-10
RNF128	ENSG00000133135	1.70848	4.41684	52.6212	4.04505e-13	6.76126e-12		NDUFAF7	ENSG00000003509	-1.36804	4.68283	45.9837	1.1924e-11	1.70916e-10
C6ORF132	ENSG00000188112	4.06099	1.0586	52.6065	4.07535e-13	6.81002e-12		AKAP8L	ENSG00000011243	-1.24112	6.72829	45.9687	1.20155e-11	1.72188e-10
MBTD1	ENSG00000011258	1.46867	5.46235	52.5715	4.14872e-13	6.92689e-12		RF00019	ENSG00000207425	-2.04171	1.22674	45.9555	1.20967e-11	1.7331e-10
ACTRT3	ENSG00000184378	4.05846	1.14746	52.5469	4.20101e-13	7.00842e-12		B3GALNT1P1	ENSG00000229948	-7.80211	-2.29248	45.9546	1.21024e-11	1.7331e-10
SLC30A7	ENSG00000162695	1.51576	5.07746	52.5009	4.30051e-13	7.17136e-12		AC079035.1	ENSG00000257568	-7.80211	-2.29248	45.9546	1.21024e-11	1.7331e-10
MET	ENSG00000105976	1.43488	5.59553	52.4273	4.46471e-13	7.43811e-12		MIR99AHG	ENSG00000215386	-1.82694	2.21283	45.9345	1.22275e-11	1.7506e-10
NIPAL2	ENSG00000104361	1.67343	3.92312	52.3994	4.52868e-13	7.54263e-12		ZYG11A	ENSG00000203995	-1.30138	5.1093	45.9333	1.2235e-11	1.7512e-10
PLXDC2	ENSG00000120594	1.78602	3.28322	52.3541	4.63435e-13	7.70841e-12		CACTIN-AS1	ENSG00000226800	-2.94664	-0.431838	45.9046	1.24155e-11	1.77626e-10
N4BP3	ENSG00000145911	1.87315	3.0364	52.354	4.63458e-13	7.70841e-12		AC098591.2	ENSG00000250568	-7.79674	-2.14212	45.8612	1.26936e-11	1.81395e-10
HSPA2	ENSG00000126803	2.24305	2.77066	52.3438	4.65857e-13	7.74619e-12		IER2	ENSG00000160888	-1.26806	5.51967	45.7896	1.31659e-11	1.87918e-10
DAB2IP	ENSG00000136848	1.38014	5.8333	52.1899	5.03835e-13	8.36259e-12		TRIM46	ENSG00000163462	-1.81075	1.79866	45.7815	1.32206e-11	1.88655e-10
KLF5	ENSG00000102554	1.45181	5.05939	52.1798	5.06448e-13	8.40042e-12		AC007216.2	ENSG00000261216	-3.49201	-0.984121	45.7656	1.33286e-11	1.90061e-10
GLUD1	ENSG00000148672	1.32266	7.93517	52.1784	5.06797e-13	8.40381e-12		RAD9A	ENSG00000172613	-1.26006	5.81094	45.7297	1.35746e-11	1.93434e-10
DNAJB11	ENSG00000090520	1.37516	6.41892	52.1779	5.0693e-13	8.40381e-12		AC008655.2	ENSG00000269392	-3.76669	-0.954934	45.7276	1.35897e-11	1.93603e-10
ITPK1	ENSG00000100605	1.40792	5.4931	52.129	5.19722e-13	8.60648e-12		C2ORF92	ENSG00000228486	-1.45439	3.46322	45.719	1.36495e-11	1.94364e-10
SETD2	ENSG00000181555	1.32086	7.58735	52.1083	5.25227e-13	8.69526e-12		NUDT7	ENSG00000140876	-1.79279	2.09057	45.6893	1.38575e-11	1.97141e-10
CICP14	ENSG00000281490	1.92629	3.2404	52.0998	5.27504e-13	8.72583e-12		RF00599	ENSG00000221083	-7.78604	-2.29553	45.6755	1.39558e-11	1.98352e-10
ANOS1	ENSG00000011201	2.3712	2.60582	52.0978	5.28041e-13	8.72995e-12		TET2-AS1	ENSG00000251586	-7.78604	-2.29553	45.6755	1.39558e-11	1.98352e-10
SF3B4	ENSG00000143368	1.37615	6.06278	52.0784	5.33296e-13	8.81441e-12		PMS2P1	ENSG00000078319	-1.3885	3.94811	45.6154	1.43906e-11	2.04197e-10
TSPAN9	ENSG00000011105	1.56864	4.25879	52.0759	5.33953e-13	8.82287e-12		CFAP74	ENSG00000142609	-3.12965	-0.680963	45.6144	1.43979e-11	2.04205e-10
FAM114A2	ENSG00000055147	1.49948	5.09882	52.072	5.35014e-13	8.83799e-12		ZNRD1	ENSG00000066379	-1.31379	4.68946	45.5963	1.45314e-11	2.06051e-10
KBTBD8	ENSG00000163376	1.89949	3.21171	52.0657	5.36738e-13	8.86407e-12		KATNB1	ENSG00000140854	-1.25506	6.05468	45.586	1.46081e-11	2.0709e-10
FAM135A	ENSG00000082269	1.46191	5.52435	52.0611	5.38015e-13	8.88274e-12		POP5	ENSG00000167272	-1.28609	5.15117	45.579	1.46603e-11	2.07781e-10
KHSRP	ENSG00000088247	1.30313	8.93488	52.0048	5.53639e-13	9.13323e-12		RSBN1L	ENSG00000187257	-1.23998	6.53934	45.568	1.4743e-11	2.08905e-10
LRRC4B	ENSG00000131409	1.55481	4.15804	51.9261	5.76285e-13	9.48876e-12		MITD1	ENSG00000158411	-1.38268	4.45388	45.5547	1.48435e-11	2.10231e-10
IKZF1	ENSG00000185811	2.83033	1.56147	51.9076	5.81751e-13	9.57096e-12		SPIRE2	ENSG00000204991	-1.36094	4.32514	45.5457	1.49119e-11	2.1115e-10
CTDP1	ENSG00000060069	1.52499	4.43809	51.9001	5.83971e-13	9.60489e-12		GABPB1-AS1	ENSG00000244879	-1.24085	6.47951	45.5214	1.5098e-11	2.13637e-10
PPP4R2	ENSG00000163605	1.35295	6.77124	51.891	5.86687e-13	9.64434e-12		CHMP4A	ENSG00000254505	-1.81288	1.77472	45.5193	1.51142e-11	2.13816e-10
AC113191.1	ENSG00000254198	2.59505	1.84905	51.8684	5.93484e-13	9.75343e-12		CMSS1	ENSG00000184220	-1.24609	6.4984	45.5163	1.51377e-11	2.14098e-10
GNAQ	ENSG00000156052	1.36107	6.52812	51.8602	5.95966e-13	9.79156e-12		SLC27A3	ENSG00000143554	-1.41065	3.69165	45.5142	1.51538e-11	2.14276e-10
GSPT2	ENSG00000189369	1.69715	3.61566	51.8511	5.98738e-13	9.83444e-12		SMPD2	ENSG00000135587	-1.46665	3.29566	45.5048	1.52269e-11	2.15259e-10
SPTLC2	ENSG00000100596	1.36238	6.65655	51.8496	5.99189e-13	9.83919e-12		AC012066.1	ENSG00000213197	-7.77541	-2.21987	45.4914	1.53314e-11	2.16636e-10
R3HCC1	ENSG00000104679	1.45054	5.13984	51.8431	6.01166e-13	9.86898e-12		ARMCX1	ENSG00000126947	-2.73058	0.267549	45.4789	1.54293e-11	2.17967e-10
RNF144B	ENSG00000137393	2.9037	1.65122	51.834	6.03957e-13	9.91211e-12		AC004263.1	ENSG00000275936	-4.15358	-1.09863	45.4547	1.56212e-11	2.20577e-10
AP000692.2	ENSG00000273199	4.47869	0.527227	51.8266	6.06245e-13	9.94429e-12		ABCA7	ENSG00000064687	-1.26269	5.57177	45.4316	1.58064e-11	2.23036e-10
BHMG1	ENSG00000237452	1.87252	3.04951	51.8217	6.07757e-13	9.96639e-12		UBE2Q2P1	ENSG00000189136	-1.63743	2.54987	45.4192	1.59064e-11	2.24394e-10
DESI2	ENSG00000121644	1.34721	6.99926	51.7939	6.16429e-13	1.01031e-11		ERVK-28	ENSG00000267696	-4.88407	-0.930269	45.4107	1.59756e-11	2.25319e-10
MAGEA3	ENSG00000221867	2.59076	2.14215	51.7851	6.19202e-13	1.01459e-11		PPIAP71	ENSG00000244183	-7.77012	-2.29857	45.3999	1.60646e-11	2.26521e-10
YES1	ENSG00000176105	1.41818	5.90665	51.7571	6.28084e-13	1.02858e-11		ZFP36	ENSG00000128016	-1.45105	3.11429	45.3896	1.61489e-11	2.27656e-10
EPM2AIP1	ENSG00000178567	2.08501	2.8503	51.7548	6.28834e-13	1.02953e-11		ZBTB16	ENSG00000109906	-1.58793	2.42066	45.3264	1.66781e-11	2.34845e-10
MAP7D1	ENSG00000116871	1.32017	7.43149	51.7101	6.43296e-13	1.05237e-11		AK1	ENSG00000106992	-1.45842	3.68269	45.3154	1.67723e-11	2.36115e-10
ABHD15	ENSG00000168792	1.88541	3.35392	51.7101	6.43304e-13	1.05237e-11		ANKHD1	ENSG00000131503	-1.62135	2.7793	45.3127	1.67952e-11	2.36384e-10
MTHFD2L	ENSG00000163738	1.6366	3.86181	51.7048	6.45034e-13	1.05492e-11		ATP5MFP1	ENSG00000224421	-7.76484	-2.01132	45.3087	1.68296e-11	2.36813e-10
KIAA0930	ENSG00000100364	1.39173	5.788	51.6985	6.4712e-13	1.05804e-11		CRYM-AS1	ENSG00000189149	-4.87898	-1.13157	45.3035	1.68748e-11	2.37393e-10
RPS6KC1	ENSG00000136643	1.55047	4.72406	51.6146	6.75359e-13	1.10273e-11		RAD51-AS1	ENSG00000245849	-1.54533	2.95032	45.3024	1.68839e-11	2.37467e-10
AC004706.3	ENSG00000282936	3.51784	1.13272	51.6111	6.76565e-13	1.1044e-11		SNRPGP14	ENSG00000236577	-4.87886	-1.50066	45.3008	1.68978e-11	2.37606e-10
HDX	ENSG00000165259	2.63837	2.73983	51.5483	6.98572e-13	1.13879e-11		CSRP2	ENSG00000175183	-1.27481	5.50767	45.2278	1.75399e-11	2.46578e-10
GNB1	ENSG00000078369	1.31215	7.91254	51.5014	7.15472e-13	1.16572e-11		ATXN3	ENSG00000066427	-1.28544	5.42376	45.2267	1.755e-11	2.46663e-10
ETF1	ENSG00000120705	1.31648	7.85846	51.4999	7.15999e-13	1.16615e-11		PRPF40B	ENSG00000110844	-1.53693	2.97841	45.1995	1.77954e-11	2.50055e-10
CCDC71L	ENSG00000253276	1.65444	3.75654	51.4996	7.16124e-13	1.16615e-11		HMGXB4	ENSG00000100281	-1.24033	6.31857	45.1755	1.80149e-11	2.53022e-10
CSGALNACT2	ENSG00000169826	1.41797	5.69854	51.4902	7.19566e-13	1.17144e-11		SLC27A1	ENSG00000130304	-1.40587	3.55616	45.1583	1.81734e-11	2.5507e-10
COBL	ENSG00000106078	1.44396	5.0325	51.4477	7.35292e-13	1.19601e-11		CXORF40B	ENSG00000197021	-1.2443	6.16054	45.1465	1.82829e-11	2.5643e-10
SLC7A8	ENSG00000092068	1.82968	3.51437	51.4473	7.35448e-13	1.19601e-11		AL132780.5	ENSG00000280129	-3.60689	-0.612501	45.1084	1.86422e-11	2.61288e-10
CREB3	ENSG00000107175	1.4321	5.51916	51.4372	7.3926e-13	1.20125e-11		MT-RNR2	ENSG00000210082	-1.2005	12.7749	45.0671	1.90397e-11	2.66674e-10
[truncated: 4,629 more rows]

## Sheet: Table 2B
Table 2B: Significantly differentially expressed AR target genes(fold change Log2 ≥ 1 and FDR-corrected p-value ≤0.05)
A) Genes down regulated with CPI-455 treatment (351 genes)								B) Genes up regulated with CPI-455 treatment (135 genes)
Gene symbol	Ensembl Identifier	logFC	logCPM	LR	PValue	FDR		Gene symbol	Ensmbl Identifier	logFC	logCPM	LR	PValue	FDR
AR	ENSG00000169083	2.47563	4.92374	124.654	6.0599e-29	4.14526e-27		GALR1	ENSG00000166573	-6.98185	-3.1541	26.3778	2.8075e-07	2.46231e-06
NOV	ENSG00000136999	9.59889	1.46157	85.3235	2.53337e-20	8.47833e-19		SLC7A14	ENSG00000013293	-6.66162	-3.48074	21.2222	4.08999e-06	3.06446e-05
HMGCS2	ENSG00000134240	9.07026	1.14089	62.8193	2.26562e-15	4.75828e-14		PTPRC	ENSG00000081237	-6.6158	-3.48872	20.8558	4.95182e-06	3.65157e-05
STEAP4	ENSG00000127954	8.56021	0.0234517	46.1382	1.10196e-11	1.58553e-10		GRM7	ENSG00000196277	-6.46751	-3.48387	18.6017	1.61074e-05	0.000111046
DGKB	ENSG00000136267	8.54432	0.605957	45.6857	1.38829e-11	1.97456e-10		RGS22	ENSG00000132554	-6.46751	-3.02458	18.6017	1.61074e-05	0.000111046
FAM49A	ENSG00000197872	8.22698	0.507126	37.4841	9.21633e-10	1.08625e-08		CXCL13	ENSG00000156234	-5.66169	-4.49219	10.6847	0.00108025	0.00539061
GRHL3	ENSG00000158055	7.89981	-0.136752	30.4474	3.43035e-08	3.38489e-07		SERPINB11	ENSG00000206072	-5.66169	-4.49219	10.6847	0.00108025	0.00539061
DNAH8	ENSG00000124721	6.82648	-0.666715	15.04	0.000105256	0.000631378		CA1	ENSG00000133742	-5.63821	-3.91169	10.5896	0.00113725	0.00556786
LY6K	ENSG00000160886	6.65131	-1.71552	13.3684	0.000255893	0.00144943		GALNT17	ENSG00000185274	-5.23479	-4.91305	7.97325	0.00474736	0.0202735
PDE4B	ENSG00000184588	6.58767	-1.39089	12.8064	0.000345433	0.00187804		ATP10B	ENSG00000118322	-4.69471	-1.87327	39.0188	4.19753e-10	5.12961e-09
KLK15	ENSG00000174562	6.52132	-1.56395	12.2443	0.000466682	0.00248495		TPM2	ENSG00000198467	-4.60813	7.35125	485.477	1.37392e-107	9.26252e-104
NRG3	ENSG00000185737	6.3787	-0.966526	11.1147	0.000856483	0.00436882		CP	ENSG00000047457	-4.14479	-1.11649	43.6877	3.8518e-11	5.24596e-10
MKRN3	ENSG00000179455	6.37848	-1.60939	11.1132	0.000857155	0.00436931		PKHD1	ENSG00000170927	-3.83109	-3.31723	10.8606	0.000982336	0.00496446
RALYL	ENSG00000184672	6.30194	-1.93423	10.5485	0.00116283	0.00568654		TERT	ENSG00000164362	-3.81497	4.23905	293.351	9.25409e-66	6.84746e-63
DDX4	ENSG00000152670	6.22016	-1.9938	9.97638	0.00158561	0.00755143		XDH	ENSG00000158125	-3.56842	-3.48939	8.55243	0.00345061	0.0155621
HIST4H4	ENSG00000197837	6.13362	-1.47102	9.4033	0.00216595	0.010089		UNC45B	ENSG00000141161	-3.56842	-3.68311	8.55243	0.00345061	0.0155621
POU2F3	ENSG00000137709	6.04274	-2.1934	8.83451	0.00295586	0.013498		HRNR	ENSG00000197915	-3.56829	-3.68305	8.55184	0.00345174	0.0155621
GPR173	ENSG00000184194	6.04217	-2.34588	8.83153	0.00296069	0.013498		NRXN1	ENSG00000179915	-3.43348	-1.42125	28.9773	7.32329e-08	6.94608e-07
CXORF58	ENSG00000165182	6.04182	-0.990729	8.82975	0.00296359	0.013498		SEMA5B	ENSG00000082684	-3.21366	-0.341482	52.9378	3.44274e-13	5.80084e-12
AQP7	ENSG00000165269	5.72588	-2.42699	7.10106	0.00770383	0.0317895		SLC24A4	ENSG00000140090	-3.20106	3.65676	209.937	1.41789e-47	3.6923e-45
C1ORF116	ENSG00000182795	5.67731	3.87835	257.823	5.11855e-58	2.48454e-55		GLIPR1	ENSG00000139278	-3.02085	0.590837	76.91	1.78931e-18	5.01693e-17
PCDHGC3	ENSG00000240184	5.37653	1.30358	55.7772	8.1166e-14	1.46048e-12		ATP4A	ENSG00000105675	-2.76473	-2.67609	12.0244	0.000525077	0.00276891
C9ORF152	ENSG00000188959	5.20837	0.569272	49.8394	1.66862e-12	2.6087e-11		CDK5RAP3	ENSG00000108465	-2.75069	8.43988	210.75	9.42414e-48	2.49698e-45
GCNT2	ENSG00000111846	4.80487	1.49168	64.907	7.85191e-16	1.7224e-14		SLC6A6	ENSG00000131389	-2.69397	4.24457	150.162	1.59776e-34	1.72806e-32
BIRC3	ENSG00000023445	4.32059	0.0864227	26.294	2.932e-07	2.56376e-06		TSPYL2	ENSG00000184205	-2.64243	7.44429	193.825	4.64893e-44	9.56183e-42
ENPP5	ENSG00000112796	4.31194	2.65649	91.5072	1.11184e-21	4.19273e-20		EIF2B5	ENSG00000145191	-2.57077	6.30754	178.08	1.27259e-40	2.03731e-38
ACPP	ENSG00000014257	4.05584	2.59632	106.125	6.92235e-25	3.42868e-23		CPAMD8	ENSG00000160111	-2.56227	1.06337	64.3261	1.05441e-15	2.28568e-14
SLC35A4	ENSG00000176087	3.99863	6.31469	316.859	6.99866e-71	6.53298e-68		CPNE7	ENSG00000178773	-2.55293	4.88656	163.443	2.00172e-37	2.57865e-35
FRMPD2	ENSG00000170324	3.97089	-0.423873	19.9783	7.83269e-06	5.62376e-05		RBM25	ENSG00000119707	-2.54086	9.036	183.737	7.40525e-42	1.29485e-39
NPAS3	ENSG00000151322	3.50471	1.87712	83.789	5.50507e-20	1.7786e-18		AKAP9	ENSG00000127914	-2.47639	8.34768	174.367	8.23067e-40	1.25162e-37
NKX3-1	ENSG00000167034	3.50306	5.9232	256.412	1.03887e-57	4.88632e-55		SPINK5	ENSG00000133710	-2.44119	2.5061	106.716	5.13825e-25	2.58082e-23
SEL1L	ENSG00000071537	3.47208	7.41607	280.164	6.91537e-63	4.66211e-60		ATXN7L2	ENSG00000162650	-2.40183	5.32271	151.673	7.4704e-35	8.22625e-33
JAG1	ENSG00000101384	3.36355	3.41808	141.586	1.19811e-32	1.10311e-30		ZC3H6	ENSG00000188177	-2.37755	5.47564	148.828	3.12766e-34	3.31767e-32
ZNF682	ENSG00000197124	3.35006	-0.589891	11.7694	0.000602121	0.0031443		IL12A	ENSG00000168811	-2.34723	1.60843	69.5205	7.56262e-17	1.82543e-15
LRRC8A	ENSG00000136802	3.32419	6.4845	258.1	4.45334e-58	2.17908e-55		SNHG1	ENSG00000255717	-2.33441	8.78865	157.198	4.63349e-36	5.51249e-34
EDARADD	ENSG00000186197	3.31878	2.25088	77.664	1.22146e-18	3.49649e-17		EMG1	ENSG00000126749	-2.27308	3.91028	114.584	9.70834e-27	5.64768e-25
KITLG	ENSG00000049130	3.25618	4.42695	166.387	4.55425e-38	6.23768e-36		ZFAND2B	ENSG00000158552	-2.26727	5.00745	132.35	1.25419e-30	9.7064e-29
SLC16A6	ENSG00000108932	3.25343	2.80643	59.1612	1.45268e-14	2.80705e-13		ABCB6	ENSG00000115657	-2.23904	3.35558	104.689	1.42901e-24	6.90878e-23
ABHD2	ENSG00000140526	3.24794	7.0044	250.261	2.27769e-56	9.87136e-54		CDC20B	ENSG00000164287	-2.2292	-2.39334	9.08275	0.00258032	0.0118854
VANGL1	ENSG00000173218	3.2348	5.63855	219.922	9.40802e-50	2.77103e-47		PLAC4	ENSG00000280109	-2.22323	-2.02233	9.03633	0.00264667	0.0121786
ENPP4	ENSG00000001561	3.19998	4.9053	178.875	8.53378e-41	1.37709e-38		PMFBP1	ENSG00000118557	-2.20873	3.30358	102.93	3.47144e-24	1.6165e-22
KCNN2	ENSG00000080709	3.16946	3.54148	125.935	3.17739e-29	2.22876e-27		PRDM10	ENSG00000170325	-2.19935	4.40957	116.654	3.41839e-27	2.04547e-25
CLSTN2	ENSG00000158258	3.06195	3.99865	131.224	2.21233e-30	1.67582e-28		TRO	ENSG00000067445	-2.18318	6.5418	133.78	6.10459e-31	4.85447e-29
TXNDC5	ENSG00000239264	3.02536	3.59516	131.791	1.6624e-30	1.27356e-28		TMEM139	ENSG00000178826	-2.15444	-0.382817	24.7499	6.52708e-07	5.46173e-06
DCC	ENSG00000187323	3.02202	-0.752667	15.817	6.97732e-05	0.000432342		RBMS3	ENSG00000144642	-2.1356	-1.46989	13.827	0.000200437	0.00115013
LIFR	ENSG00000113594	2.92002	5.50593	180.862	3.14226e-41	5.28135e-39		COL13A1	ENSG00000197467	-2.13068	2.18783	62.346	2.88119e-15	5.96235e-14
SPOCK1	ENSG00000152377	2.87187	-0.237109	19.408	1.05565e-05	7.46609e-05		HLA-DMB	ENSG00000242574	-2.11933	1.76656	54.073	1.93181e-13	3.34606e-12
CD82	ENSG00000085117	2.85097	0.647266	29.0646	7.00055e-08	6.68385e-07		BLK	ENSG00000136573	-2.10247	-1.2757	11.2561	0.000793613	0.00407227
GNA12	ENSG00000146535	2.83458	5.6207	178.038	1.29977e-40	2.07536e-38		SAT1	ENSG00000130066	-2.06351	7.15323	122.969	1.41647e-28	9.34176e-27
FRMD3	ENSG00000172159	2.82667	0.175214	18.577	1.6318e-05	0.000112447		ANKZF1	ENSG00000163516	-2.03173	6.62868	117.684	2.03291e-27	1.24342e-25
LATS2	ENSG00000150457	2.82146	4.44317	148.725	3.29402e-34	3.47591e-32		HSD17B14	ENSG00000087076	-2.02605	2.39921	60.465	7.48995e-15	1.48694e-13
FOXA1	ENSG00000129514	2.80775	5.00526	160.457	8.98921e-37	1.11084e-34		MRRF	ENSG00000148187	-1.99143	6.99931	114.163	1.19998e-26	6.89478e-25
NAALADL2	ENSG00000177694	2.80404	3.17149	85.3052	2.55696e-20	8.54787e-19		JUN	ENSG00000177606	-1.96659	9.78471	115.294	6.78446e-27	3.9927e-25
CTTNBP2NL	ENSG00000143079	2.801	5.36078	171.973	2.74281e-39	4.06894e-37		ATAD5	ENSG00000176208	-1.94739	7.7324	110.975	5.9926e-26	3.26979e-24
DHCR24	ENSG00000116133	2.77536	7.52059	202.273	6.66703e-46	1.58636e-43		PHACTR3	ENSG00000087495	-1.9183	0.625686	27.432	1.62717e-07	1.47525e-06
SPSB1	ENSG00000171621	2.76505	2.03996	63.1532	1.91236e-15	4.04575e-14		ZBTB20	ENSG00000181722	-1.89437	0.806176	34.8219	3.61288e-09	3.99438e-08
GNAZ	ENSG00000128266	2.72894	4.92759	146.372	1.07676e-33	1.08167e-31		NUDT14	ENSG00000183828	-1.82895	3.92718	77.4683	1.34871e-18	3.83471e-17
GOLPH3L	ENSG00000143457	2.70403	5.67219	160.631	8.23848e-37	1.02432e-34		LAMA3	ENSG00000053747	-1.8259	6.51465	95.7587	1.29773e-22	5.32384e-21
SLC2A10	ENSG00000197496	2.69108	3.76967	115.463	6.23069e-27	3.67036e-25		SMYD3	ENSG00000185420	-1.79423	3.99191	68.9245	1.02304e-16	2.43901e-15
PNPLA8	ENSG00000135241	2.67304	5.0571	136.474	1.57151e-31	1.32801e-29		CNTN4	ENSG00000144619	-1.78768	-1.90384	6.51648	0.0106879	0.0428216
MAN1A1	ENSG00000111885	2.61441	5.23053	143.365	4.89186e-33	4.65956e-31		FANK1	ENSG00000203780	-1.75689	-0.582908	13.8697	0.00019593	0.00112651
PAPPA2	ENSG00000116183	2.60896	0.526651	22.9663	1.64864e-06	1.30555e-05		SRGAP3	ENSG00000196220	-1.74407	3.41466	64.9291	7.76405e-16	1.70374e-14
SLC39A10	ENSG00000196950	2.5882	5.81493	156.075	8.15366e-36	9.60628e-34		CCNL1	ENSG00000163660	-1.73122	7.28736	88.1733	5.99628e-21	2.12142e-19
PEX5L	ENSG00000114757	2.58518	0.444637	26.0936	3.25267e-07	2.82785e-06		RBM34	ENSG00000188739	-1.7295	1.20229	33.6542	6.58342e-09	7.05865e-08
PDE3A	ENSG00000172572	2.54529	0.411558	25.059	5.56012e-07	4.69208e-06		UNC13B	ENSG00000198722	-1.70913	6.77025	84.7149	3.44646e-20	1.13587e-18
PPP3CA	ENSG00000138814	2.54503	6.96204	165.058	8.88591e-38	1.17977e-35		SLC35F3	ENSG00000183780	-1.70506	-1.18887	11.7729	0.000600986	0.00313865
MICALL1	ENSG00000100139	2.5346	6.83769	164.62	1.1075e-37	1.45765e-35		THYN1	ENSG00000151500	-1.70186	5.37713	78.1408	9.59492e-19	2.77093e-17
BCL10	ENSG00000142867	2.51652	4.11751	108.915	1.69384e-25	8.90589e-24		ZBTB25	ENSG00000089775	-1.68109	5.69425	78.7242	7.1417e-19	2.08629e-17
RAB3D	ENSG00000105514	2.48249	3.59389	89.4059	3.21584e-21	1.16827e-19		PFKFB1	ENSG00000158571	-1.65863	0.240336	19.74	8.87242e-06	6.32664e-05
SHOC2	ENSG00000108061	2.44487	5.6037	137.444	9.64233e-32	8.22853e-30		SEPT4	ENSG00000108387	-1.65848	1.54797	29.0355	7.10658e-08	6.77336e-07
CLGN	ENSG00000153132	2.44251	7.32966	155.631	1.01912e-35	1.18686e-33		CSMD2	ENSG00000121904	-1.65458	-0.202244	12.2395	0.00046788	0.00248783
MAOA	ENSG00000189221	2.43486	4.47036	104.336	1.7077e-24	8.20385e-23		EML3	ENSG00000149499	-1.64918	5.45652	75.095	4.48592e-18	1.21728e-16
ASB7	ENSG00000183475	2.42168	5.44617	131.555	1.87228e-30	1.42894e-28		SPG7	ENSG00000197912	-1.62676	6.74934	77.5611	1.28683e-18	3.66737e-17
CDH1	ENSG00000039068	2.41918	4.95992	117.432	2.30846e-27	1.40487e-25		ANKHD1	ENSG00000131503	-1.62135	2.7793	45.3127	1.67952e-11	2.36384e-10
RAI2	ENSG00000131831	2.38584	1.87552	49.701	1.79053e-12	2.79139e-11		CACNA2D3	ENSG00000157445	-1.60793	4.33037	64.1054	1.17937e-15	2.54203e-14
RRM2B	ENSG00000048392	2.38498	6.11962	137.547	9.15627e-32	7.82474e-30		CCDC57	ENSG00000176155	-1.60319	6.28307	74.5895	5.79492e-18	1.55716e-16
STEAP2	ENSG00000157214	2.36239	6.30916	138.388	5.99558e-32	5.18947e-30		CNTD1	ENSG00000176563	-1.59734	0.339423	19.7979	8.6075e-06	6.14568e-05
SLC4A4	ENSG00000080493	2.35697	2.99489	59.7666	1.06802e-14	2.08366e-13		PLEKHA4	ENSG00000105559	-1.59191	3.67228	57.0394	4.27162e-14	7.89462e-13
ETV1	ENSG00000006468	2.3039	4.1342	97.2429	6.13235e-23	2.57317e-21		CLK3	ENSG00000179335	-1.59153	6.40942	73.6048	9.5434e-18	2.50128e-16
YTHDF2	ENSG00000198492	2.29976	8.37923	150.082	1.66322e-34	1.79246e-32		ZBTB16	ENSG00000109906	-1.58793	2.42066	45.3264	1.66781e-11	2.34845e-10
SEC61A1	ENSG00000058262	2.28053	8.60407	148.114	4.47872e-34	4.65727e-32		POLR2F	ENSG00000100142	-1.5867	-0.994075	6.86519	0.0087891	0.0358869
SEMA3C	ENSG00000075223	2.27219	5.1998	115.888	5.02952e-27	2.98014e-25		APBB3	ENSG00000113108	-1.57488	5.68146	70.5958	4.38455e-17	1.08452e-15
DCBLD2	ENSG00000057019	2.26601	5.37756	114.371	1.08092e-26	6.24617e-25		KCNN3	ENSG00000143603	-1.57185	0.578403	10.8126	0.0010081	0.00508659
ABCC4	ENSG00000125257	2.26539	6.59706	131.034	2.43426e-30	1.83934e-28		CACNA1D	ENSG00000157388	-1.55247	1.46429	28.4262	9.73371e-08	9.09584e-07
GBE1	ENSG00000114480	2.26487	4.44547	98.8768	2.68703e-23	1.16205e-21		FDFT1	ENSG00000079459	-1.54444	7.2422	71.0462	3.48959e-17	8.71679e-16
AMOTL1	ENSG00000166025	2.26386	6.66854	135.543	2.51201e-31	2.08789e-29		COMMD1	ENSG00000173163	-1.49124	3.71203	49.7553	1.74167e-12	2.7187e-11
ICMT	ENSG00000116237	2.25978	7.02389	136.083	1.91316e-31	1.60258e-29		NEU1	ENSG00000204386	-1.4666	5.27028	59.0893	1.50677e-14	2.90787e-13
SENP1	ENSG00000079387	2.25107	5.83562	120.753	4.32829e-28	2.77024e-26		MAP3K12	ENSG00000139625	-1.46591	4.2651	53.4256	2.68574e-13	4.58131e-12
PTGIS	ENSG00000124212	2.19901	1.49394	27.8128	1.33641e-07	1.22358e-06		ABHD11	ENSG00000106077	-1.46369	4.91705	57.5216	3.34285e-14	6.2466e-13
CREBL2	ENSG00000111269	2.18262	5.38174	102.562	4.18148e-24	1.93083e-22		TBC1D8	ENSG00000204634	-1.458	4.46744	54.4244	1.61548e-13	2.81907e-12
SLC25A44	ENSG00000160785	2.18149	5.14203	106.399	6.02787e-25	3.01269e-23		NRXN3	ENSG00000021645	-1.44841	3.39042	47.4371	5.67971e-12	8.40732e-11
COL14A1	ENSG00000187955	2.18089	6.33791	123.801	9.31426e-29	6.2585e-27		CNOT3	ENSG00000088038	-1.44389	6.38391	61.0589	5.53921e-15	1.11362e-13
DUSP16	ENSG00000111266	2.1683	6.52609	125.221	4.55288e-29	3.14273e-27		TTLL6	ENSG00000170703	-1.43989	0.276423	10.8763	0.000974043	0.00493199
CYB561D1	ENSG00000174151	2.15333	4.42211	93.1358	4.88259e-22	1.89904e-20		HCN3	ENSG00000143630	-1.43443	4.65832	52.1847	5.05179e-13	8.38167e-12
ZNF704	ENSG00000164684	2.11781	5.47905	105.653	8.78478e-25	4.2916e-23		PLCH1	ENSG00000114805	-1.40812	4.49506	50.2983	1.32066e-12	2.09329e-11
PAG1	ENSG00000076641	2.1106	4.97826	97.6244	5.05774e-23	2.13406e-21		SLC29A4	ENSG00000164638	-1.4007	2.83303	36.9403	1.218e-09	1.41874e-08
COL2A1	ENSG00000139219	2.10836	1.47105	34.5727	4.1062e-09	4.51921e-08		INSIG1	ENSG00000186480	-1.39583	7.06918	58.1323	2.45072e-14	4.63954e-13
BCL11B	ENSG00000127152	2.10515	2.52018	49.3248	2.16903e-12	3.359e-11		BCL6	ENSG00000113916	-1.38416	3.5634	43.3877	4.48994e-11	6.06877e-10
FAM126A	ENSG00000122591	2.09246	5.81978	107.567	3.34351e-25	1.70908e-23		MITD1	ENSG00000158411	-1.38268	4.45388	45.5547	1.48435e-11	2.10231e-10
CAB39L	ENSG00000102547	2.08525	3.10929	57.9089	2.74546e-14	5.1653e-13		ROM1	ENSG00000149489	-1.37954	0.395853	14.2157	0.000163008	0.000950465
THUMPD3	ENSG00000134077	2.07917	6.02105	108.107	2.54635e-25	1.31566e-23		CA5B	ENSG00000169239	-1.37566	4.24786	43.7881	3.65922e-11	4.99827e-10
ZBTB12	ENSG00000204366	2.07443	3.58838	77.4626	1.35261e-18	3.84221e-17		CREB5	ENSG00000146592	-1.35556	6.55462	54.2619	1.75471e-13	3.05325e-12
SCARB2	ENSG00000138760	2.07244	7.341	117.222	2.56729e-27	1.55304e-25		PDE9A	ENSG00000160191	-1.33271	5.07698	47.1268	6.65395e-12	9.79448e-11
SERINC5	ENSG00000164300	2.05892	5.37437	96.8707	7.4005e-23	3.07552e-21		COX6C	ENSG00000164919	-1.32204	6.42629	51.1999	8.34249e-13	1.3491e-11
NHEJ1	ENSG00000187736	2.05753	-0.478962	7.99828	0.00468218	0.0202735		BCAT2	ENSG00000105552	-1.29079	5.90194	47.9008	4.48331e-12	6.72558e-11
TP53INP1	ENSG00000164938	2.04531	4.91463	93.353	4.3752e-22	1.70827e-20		AHI1	ENSG00000135541	-1.28712	5.98635	47.7512	4.83882e-12	7.22963e-11
GULP1	ENSG00000144366	2.03822	4.88652	82.0211	1.34641e-19	4.20884e-18		NUAK2	ENSG00000163545	-1.24964	1.02655	17.8307	2.41457e-05	0.000161294
CEBPD	ENSG00000221869	2.028	2.21722	47.1039	6.73225e-12	9.90733e-11		RSBN1L	ENSG00000187257	-1.23998	6.53934	45.568	1.4743e-11	2.08905e-10
OXCT1	ENSG00000083720	2.01753	6.1572	103.015	3.32556e-24	1.55095e-22		ZFYVE21	ENSG00000100711	-1.23036	4.33102	38.0292	6.96943e-10	8.30623e-09
FBN2	ENSG00000138829	2.00854	5.36995	97.0293	6.83088e-23	2.85443e-21		SRRM1	ENSG00000133226	-1.22824	8.16148	46.3006	1.01435e-11	1.46746e-10
GSK3B	ENSG00000082701	1.99653	5.70887	94.7273	2.18501e-22	8.76242e-21		KLK14	ENSG00000129437	-1.22502	0.786145	16.0946	6.02559e-05	0.000379768
ST6GALNAC3	ENSG00000184005	1.9898	3.10456	53.4795	2.61299e-13	4.45973e-12		C1QTNF3	ENSG00000082196	-1.21338	0.16595	9.26775	0.00233224	0.0108096
CHRM3	ENSG00000133019	1.98398	3.85898	72.2075	1.93714e-17	4.95514e-16		NSMCE2	ENSG00000156831	-1.20777	5.19708	39.5153	3.255e-10	4.02809e-09
TBC1D14	ENSG00000132405	1.9811	5.096	84.7316	3.41738e-20	1.12751e-18		RGS10	ENSG00000148908	-1.19907	4.26646	34.7715	3.70753e-09	4.09231e-08
SLC2A12	ENSG00000146411	1.97833	3.20297	56.8212	4.77301e-14	8.78647e-13		DBI	ENSG00000155368	-1.18587	5.99944	40.6549	1.81631e-10	2.30698e-09
BACH2	ENSG00000112182	1.97369	4.02302	75.3338	3.97494e-18	1.08493e-16		RPL22	ENSG00000116251	-1.18353	8.92252	43.3732	4.52341e-11	6.11129e-10
HDAC9	ENSG00000048052	1.97027	1.96138	34.0021	5.5052e-09	5.95942e-08		WDR13	ENSG00000101940	-1.17949	5.94579	40.1477	2.35471e-10	2.95617e-09
WNT5A	ENSG00000114251	1.95847	3.9274	72.6982	1.5107e-17	3.90051e-16		APOO	ENSG00000184831	-1.15167	4.24524	32.0905	1.47153e-08	1.52104e-07
PDGFRA	ENSG00000134853	1.95728	-0.997791	7.06003	0.00788227	0.0324374		GALNT12	ENSG00000119514	-1.15106	4.62634	33.1235	8.6485e-09	9.14832e-08
EDC3	ENSG00000179151	1.94752	6.14193	99.4477	2.01408e-23	8.81068e-22		EMG1	ENSG00000268439	-1.12705	1.01971	11.5804	0.000666507	0.00345408
EHF	ENSG00000135373	1.94683	4.21729	68.2675	1.42751e-16	3.35715e-15		TMEM63A	ENSG00000196187	-1.10595	5.77198	35.3999	2.68501e-09	3.0008e-08
SPTBN1	ENSG00000115306	1.93975	7.8377	107.017	4.4134e-25	2.22781e-23		CRY2	ENSG00000121671	-1.10292	4.2244	29.9577	4.41574e-08	4.30609e-07
PLCXD2	ENSG00000240891	1.93876	0.453623	15.9409	6.53502e-05	0.000407725		SLCO5A1	ENSG00000137571	-1.08443	3.45947	26.1301	3.19162e-07	2.77796e-06
NCALD	ENSG00000104490	1.93258	-1.20169	6.82226	0.00900288	0.0366758		NPM1	ENSG00000181163	-1.08125	11.0747	36.6456	1.41678e-09	1.63397e-08
IFT80	ENSG00000068885	1.93209	5.0066	71.7417	2.45294e-17	6.21428e-16		TMC5	ENSG00000103534	-1.06761	0.725208	10.3152	0.00131941	0.00638804
CEBPA	ENSG00000245848	1.92952	3.4926	62.3757	2.83806e-15	5.87911e-14		GSTK1	ENSG00000197448	-1.06207	6.16491	33.0155	9.14265e-09	9.64916e-08
SPON1	ENSG00000262655	1.92186	3.80443	67.8398	1.77335e-16	4.1257e-15		SPATA7	ENSG00000042317	-1.06164	4.11974	27.5233	1.55212e-07	1.41043e-06
AMIGO1	ENSG00000181754	1.91704	3.6853	62.3589	2.8623e-15	5.92527e-14		MRPL1	ENSG00000169288	-1.05986	5.3996	30.3567	3.59466e-08	3.53609e-07
ERC1	ENSG00000082805	1.90434	5.98505	92.2735	7.54885e-22	2.88248e-20		HNRNPL	ENSG00000104824	-1.05115	7.74965	33.8761	5.87358e-09	6.32215e-08
FOXN3	ENSG00000053254	1.89063	5.72005	89.7116	2.75533e-21	1.00771e-19		ARRDC1	ENSG00000197070	-1.04365	5.29382	30.7068	3.00117e-08	2.98078e-07
FURIN	ENSG00000140564	1.88762	5.77071	93.1946	4.73963e-22	1.84463e-20		YEATS2	ENSG00000163872	-1.03468	6.48202	31.9363	1.59316e-08	1.63978e-07
KCNMA1	ENSG00000156113	1.88147	3.64246	58.8763	1.67901e-14	3.23101e-13		PLD5	ENSG00000180287	-1.03085	0.0890742	6.51053	0.0107238	0.0429481
MICAL2	ENSG00000133816	1.88135	3.09007	47.4163	5.74046e-12	8.49518e-11		ZNF331	ENSG00000130844	-1.02851	5.63814	30.5845	3.19645e-08	3.16464e-07
DDAH1	ENSG00000153904	1.87926	5.81274	85.1195	2.80869e-20	9.3533e-19		LRRK1	ENSG00000154237	-1.02518	2.50485	18.6522	1.56868e-05	0.000108851
RHOU	ENSG00000116574	1.87744	5.04975	81.9095	1.42463e-19	4.4419e-18		TATDN1	ENSG00000147687	-1.01008	5.97018	28.8754	7.71881e-08	7.29613e-07
SOS2	ENSG00000100485	1.87314	5.36967	80.9188	2.35182e-19	7.18512e-18
ZHX2	ENSG00000178764	1.87109	5.24498	82.4627	1.07683e-19	3.39234e-18
DHX8	ENSG00000067596	1.8698	6.35412	92.5042	6.71827e-22	2.57995e-20
TFCP2L1	ENSG00000115112	1.86069	2.83184	41.5575	1.14457e-10	1.48609e-09
EXT2	ENSG00000151348	1.8538	6.57211	93.2313	4.65255e-22	1.81422e-20
TBCEL	ENSG00000154114	1.85086	5.41098	78.7455	7.0651e-19	2.06491e-17
BARX2	ENSG00000043039	1.83703	2.55496	38.4436	5.63604e-10	6.79449e-09
FHDC1	ENSG00000137460	1.83018	2.51663	42.4019	7.43196e-11	9.83928e-10
ATP11B	ENSG00000058063	1.8297	5.71027	82.2644	1.19046e-19	3.73288e-18
B3GNT5	ENSG00000176597	1.82952	4.18407	67.5622	2.04145e-16	4.71686e-15
KCTD16	ENSG00000183775	1.80592	-0.358663	9.02428	0.00266417	0.0122545
FAM50B	ENSG00000145945	1.80345	3.3971	57.8793	2.78703e-14	5.23538e-13
TAF2	ENSG00000064313	1.80077	6.6966	87.7896	7.28016e-21	2.55627e-19
GRHL2	ENSG00000083307	1.8	3.24152	50.0172	1.52406e-12	2.39504e-11
SLC26A2	ENSG00000155850	1.79419	5.73782	80.3066	3.20598e-19	9.65852e-18
THSD7A	ENSG00000005108	1.79331	-0.969466	7.30749	0.00686678	0.0286018
CLIC4	ENSG00000169504	1.78598	7.63138	91.5992	1.06135e-21	4.01729e-20
ALDH1A3	ENSG00000184254	1.78423	2.75319	38.3965	5.77358e-10	6.94788e-09
KLK3	ENSG00000142515	1.76843	7.69461	91.2414	1.27171e-21	4.7689e-20
ROR1	ENSG00000185483	1.76807	4.70311	70.952	3.66019e-17	9.1279e-16
MITF	ENSG00000187098	1.76439	3.59972	48.6838	3.00736e-12	4.58126e-11
DNASE2B	ENSG00000137976	1.76143	0.273466	13.9042	0.000192363	0.00110737
CCNT1	ENSG00000129315	1.75883	6.83227	86.1061	1.70537e-20	5.7871e-19
LRP11	ENSG00000120256	1.75806	6.43975	84.1544	4.57609e-20	1.48717e-18
DMXL1	ENSG00000172869	1.75516	6.05796	81.3027	1.93666e-19	5.96178e-18
ACSM1	ENSG00000166743	1.75301	-0.463845	8.38458	0.00378417	0.016874
PLXNA4	ENSG00000221866	1.74754	0.857529	20.3655	6.39739e-06	4.64308e-05
TCF12	ENSG00000140262	1.73681	6.16063	77.9227	1.07153e-18	3.08567e-17
GOLPH3	ENSG00000113384	1.73465	6.48971	82.7072	9.51533e-20	3.01327e-18
LAT2	ENSG00000086730	1.72968	2.0314	24.3926	7.85693e-07	6.51345e-06
ATPAF1	ENSG00000123472	1.72894	6.76222	82.44	1.08927e-19	3.42975e-18
FBXO43	ENSG00000156509	1.71907	0.494677	14.2892	0.000156761	0.000918273
PFKFB2	ENSG00000123836	1.71797	5.23068	69.6934	6.92778e-17	1.68137e-15
FSTL1	ENSG00000163430	1.71705	7.33103	84.5333	3.77799e-20	1.23975e-18
SP2	ENSG00000167182	1.71138	4.39121	61.8472	3.71166e-15	7.59032e-14
NEBL	ENSG00000078114	1.69613	5.6205	71.8328	2.34222e-17	5.94621e-16
C12ORF49	ENSG00000111412	1.69582	5.79694	73.7936	8.67269e-18	2.2869e-16
CREB3L1	ENSG00000157613	1.68198	2.1026	25.1056	5.42753e-07	4.58721e-06
VGLL4	ENSG00000144560	1.68035	4.96848	67.357	2.26531e-16	5.22018e-15
POLR1A	ENSG00000068654	1.67885	6.66034	78.2243	9.19784e-19	2.65878e-17
TERF2	ENSG00000132604	1.67071	6.43731	77.2648	1.49505e-18	4.23098e-17
FBN1	ENSG00000166147	1.66457	5.53586	69.3591	8.20714e-17	1.9745e-15
KCNAB1	ENSG00000169282	1.6542	1.1425	17.0626	3.61669e-05	0.000235075
FRMD8	ENSG00000126391	1.65358	4.89067	65.4006	6.11203e-16	1.35593e-14
STON2	ENSG00000140022	1.65047	3.1335	39.9823	2.5627e-10	3.20337e-09
FAM107B	ENSG00000065809	1.64957	5.00039	63.5265	1.58223e-15	3.37086e-14
FBXO4	ENSG00000151876	1.64362	3.51597	50.3992	1.25448e-12	1.99308e-11
KCNJ12	ENSG00000184185	1.63837	1.79855	28.6929	8.48141e-08	7.97968e-07
CROT	ENSG00000005469	1.63565	3.83046	45.9005	1.24417e-11	1.77917e-10
PIGK	ENSG00000142892	1.63231	6.79866	72.183	1.96135e-17	5.01496e-16
COL4A3BP	ENSG00000113163	1.62324	5.39263	61.2815	4.947e-15	9.98534e-14
STK38L	ENSG00000211455	1.614	5.72982	66.7017	3.15864e-16	7.19679e-15
PPM1E	ENSG00000175175	1.61073	5.21362	60.5838	7.05111e-15	1.40271e-13
CHN2	ENSG00000106069	1.60793	2.44236	25.7743	3.83773e-07	3.3015e-06
CNTNAP2	ENSG00000174469	1.6044	5.26623	62.7854	2.30504e-15	4.83436e-14
FES	ENSG00000182511	1.6042	0.388607	9.04782	0.00263009	0.0121069
DENND1B	ENSG00000213047	1.60363	4.68526	57.4374	3.48908e-14	6.50385e-13
GAB1	ENSG00000109458	1.60352	4.95781	57.3882	3.57745e-14	6.66243e-13
TMC7	ENSG00000170537	1.59603	3.66917	43.2673	4.775e-11	6.434e-10
MAPK6	ENSG00000069956	1.59202	6.44317	68.5482	1.23815e-16	2.92884e-15
ZFP91	ENSG00000186660	1.59043	6.45174	68.5354	1.24622e-16	2.94564e-15
CSNK1A1	ENSG00000113712	1.59	7.00412	71.3693	2.96245e-17	7.43676e-16
GPD1L	ENSG00000152642	1.58851	5.21204	54.8947	1.27166e-13	2.24166e-12
GBA	ENSG00000177628	1.58799	5.1241	56.7708	4.89675e-14	8.99574e-13
DARS2	ENSG00000117593	1.57611	7.33974	70.7067	4.14491e-17	1.02818e-15
GPC6	ENSG00000183098	1.57104	5.40357	63.2982	1.77667e-15	3.76789e-14
C22ORF23	ENSG00000128346	1.56784	3.6984	41.7282	1.04888e-10	1.36715e-09
THRAP3	ENSG00000054118	1.55358	8.48235	72.0266	2.12313e-17	5.40357e-16
NET1	ENSG00000173848	1.55152	6.74009	66.9139	2.83623e-16	6.49389e-15
ARHGEF12	ENSG00000196914	1.54202	7.38343	68.4847	1.27867e-16	3.01998e-15
RBM18	ENSG00000119446	1.53589	6.39216	64.0448	1.21624e-15	2.61871e-14
GPRC5B	ENSG00000167191	1.53165	3.4685	42.5097	7.03314e-11	9.32756e-10
DHFR	ENSG00000228716	1.53043	7.83576	67.9615	1.66717e-16	3.89061e-15
EEFSEC	ENSG00000132394	1.52994	4.6741	53.5008	2.58493e-13	4.41307e-12
PAQR9	ENSG00000188582	1.5191	1.00835	16.1155	5.95944e-05	0.000375872
WNT2B	ENSG00000134245	1.51856	2.66455	28.6185	8.8138e-08	8.27573e-07
LBR	ENSG00000143815	1.51311	7.56277	66.8773	2.88943e-16	6.61071e-15
PPP1CB	ENSG00000213639	1.51273	7.58722	66.409	3.66425e-16	8.29584e-15
NIN	ENSG00000100503	1.5051	6.93971	64.4598	9.85196e-16	2.14331e-14
GDF15	ENSG00000130513	1.50348	7.23649	66.3258	3.82217e-16	8.64047e-15
FAM120C	ENSG00000184083	1.50324	3.85916	46.1013	1.12295e-11	1.61419e-10
TRIM2	ENSG00000109654	1.50011	5.43316	56.4894	5.65032e-14	1.02984e-12
FBXO32	ENSG00000156804	1.49238	3.61877	40.5642	1.90263e-10	2.41158e-09
MTUS1	ENSG00000129422	1.48504	4.60085	47.838	4.62921e-12	6.93183e-11
THRB	ENSG00000151090	1.47736	3.34773	36.8701	1.2627e-09	1.46714e-08
SLC36A1	ENSG00000123643	1.47443	4.48055	45.1762	1.80085e-11	2.5299e-10
TTC21B	ENSG00000123607	1.46563	5.08817	50.8547	9.94631e-13	1.59537e-11
HK1	ENSG00000156515	1.46262	6.72057	59.8382	1.02988e-14	2.01184e-13
FOXO3	ENSG00000118689	1.45738	6.32258	59.0132	1.5662e-14	3.01871e-13
SLIT3	ENSG00000184347	1.44919	2.95239	29.3607	6.00851e-08	5.78035e-07
NCAPG2	ENSG00000146918	1.44821	7.13108	59.6583	1.1284e-14	2.19653e-13
SPON2	ENSG00000159674	1.44672	6.79933	60.7122	6.60578e-15	1.31844e-13
GATAD2A	ENSG00000167491	1.44139	6.96844	60.2922	8.17711e-15	1.61453e-13
ITGA9	ENSG00000144668	1.43685	1.25748	15.9648	6.45299e-05	0.000403146
CREB3	ENSG00000107175	1.4321	5.51916	51.4372	7.3926e-13	1.20125e-11
DAP	ENSG00000112977	1.42904	6.73184	57.985	2.64122e-14	4.98154e-13
TFDP2	ENSG00000114126	1.42765	7.71984	59.4943	1.22647e-14	2.3813e-13
MIA3	ENSG00000154305	1.42698	7.12166	58.081	2.5155e-14	4.75328e-13
FOXP4	ENSG00000137166	1.42589	5.57178	53.1355	3.11309e-13	5.28207e-12
FGD6	ENSG00000180263	1.42206	2.97537	30.0774	4.15145e-08	4.06142e-07
LRIG1	ENSG00000144749	1.41879	5.62858	53.5533	2.51671e-13	4.30388e-12
DISP1	ENSG00000154309	1.41421	3.40205	34.2071	4.95483e-09	5.40515e-08
WWTR1	ENSG00000018408	1.40899	4.61036	41.9484	9.3715e-11	1.22891e-09
CASZ1	ENSG00000130940	1.40374	2.89421	30.6057	3.16162e-08	3.13246e-07
XPO4	ENSG00000132953	1.40101	5.38427	47.3505	5.93624e-12	8.77634e-11
MTMR12	ENSG00000150712	1.39733	5.36449	49.2255	2.2816e-12	3.52524e-11
VAV3	ENSG00000134215	1.39119	2.08111	20.3746	6.3669e-06	4.62261e-05
SLC9A7	ENSG00000065923	1.38754	5.38688	47.6664	5.05268e-12	7.52877e-11
CUX2	ENSG00000111249	1.38507	4.50082	42.1328	8.52812e-11	1.12195e-09
RAB27A	ENSG00000069974	1.38476	3.77088	32.3725	1.27277e-08	1.32303e-07
RGP1	ENSG00000107185	1.37895	5.77733	50.2817	1.33187e-12	2.11051e-11
PAFAH1B2	ENSG00000168092	1.36862	6.90477	53.8722	2.13968e-13	3.69346e-12
ERAP1	ENSG00000164307	1.36514	4.40602	38.5813	5.25198e-10	6.34789e-09
DNAJB12	ENSG00000148719	1.34625	6.07332	49.9613	1.56805e-12	2.46034e-11
PNPO	ENSG00000108439	1.34556	4.68316	40.7898	1.69518e-10	2.16263e-09
MYBPC1	ENSG00000196091	1.343	1.05338	14.7368	0.000123611	0.000736095
STAG2	ENSG00000101972	1.3419	9.42362	54.9673	1.22553e-13	2.16411e-12
NFE2L3	ENSG00000050344	1.34086	4.50282	39.7552	2.87879e-10	3.57932e-09
CTDSPL	ENSG00000144677	1.33816	5.45244	45.8606	1.26973e-11	1.814e-10
RASSF3	ENSG00000153179	1.33777	5.18476	44.7435	2.24613e-11	3.1222e-10
SEC22C	ENSG00000093183	1.33137	6.27149	48.857	2.75323e-12	4.21424e-11
SCNN1B	ENSG00000168447	1.3241	-0.244873	6.4507	0.0110909	0.0442839
NTRK2	ENSG00000148053	1.32283	0.375221	7.77253	0.00530467	0.0225172
STXBP5	ENSG00000164506	1.32169	4.84039	41.626	1.10515e-10	1.43803e-09
MAP7D1	ENSG00000116871	1.32017	7.43149	51.7101	6.43296e-13	1.05237e-11
BCL7A	ENSG00000110987	1.31997	6.91861	50.8672	9.88312e-13	1.58598e-11
PARP11	ENSG00000111224	1.31992	4.01534	30.5568	3.24241e-08	3.20883e-07
GNG12	ENSG00000172380	1.31885	7.02977	49.274	2.22592e-12	3.4436e-11
PALM2-AKAP2	ENSG00000157654	1.31537	0.179475	7.64427	0.00569529	0.0239773
EGFR	ENSG00000146648	1.30756	4.90121	41.209	1.36794e-10	1.76258e-09
C1ORF21	ENSG00000116667	1.30553	6.49933	47.9664	4.3358e-12	6.51175e-11
REEP3	ENSG00000165476	1.30241	5.37109	41.1464	1.41243e-10	1.8172e-09
ARHGAP6	ENSG00000047648	1.30151	2.3462	19.8969	8.17343e-06	5.8516e-05
AP1G1	ENSG00000166747	1.28827	6.92969	47.7421	4.86128e-12	7.2614e-11
ARMC1	ENSG00000104442	1.28542	5.81916	42.3967	7.45157e-11	9.86094e-10
LBH	ENSG00000213626	1.28531	2.15031	18.726	1.50907e-05	0.000104967
JMJD1C	ENSG00000171988	1.2797	6.27892	44.9256	2.04661e-11	2.8586e-10
HSF2BP	ENSG00000160207	1.27911	2.77699	26.438	2.72134e-07	2.39408e-06
TMCO1	ENSG00000143183	1.27832	6.77335	46.5168	9.08361e-12	1.32202e-10
DNAL1	ENSG00000119661	1.27784	5.01145	37.8591	7.60411e-10	9.02365e-09
RASSF5	ENSG00000266094	1.27675	3.83585	33.1905	8.35596e-09	8.84967e-08
ZMYM4	ENSG00000146463	1.27483	7.37436	47.8446	4.61365e-12	6.91194e-11
INPP5A	ENSG00000068383	1.2748	4.4273	36.3486	1.65001e-09	1.89109e-08
MKL2	ENSG00000186260	1.27473	5.51129	42.2136	8.18282e-11	1.07886e-09
HECTD1	ENSG00000092148	1.27283	7.62991	48.0991	4.05213e-12	6.09629e-11
TRIM71	ENSG00000206557	1.2627	3.07276	26.0178	3.38282e-07	2.93595e-06
ABHD12	ENSG00000100997	1.26167	5.6247	42.5515	6.88457e-11	9.13451e-10
PYGB	ENSG00000100994	1.25854	6.16825	43.6355	3.95589e-11	5.3829e-10
CNNM2	ENSG00000148842	1.25548	4.63232	36.3366	1.66019e-09	1.9024e-08
NR5A2	ENSG00000116833	1.25545	1.3384	13.9027	0.000192522	0.00110817
EIF4G2	ENSG00000110321	1.25198	9.42914	48.1109	4.02779e-12	6.06267e-11
BECN1	ENSG00000126581	1.24576	5.3413	38.7819	4.73908e-10	5.74857e-09
USP54	ENSG00000166348	1.24401	5.7306	42.0754	8.78208e-11	1.15411e-09
SETD1A	ENSG00000099381	1.23935	7.06702	45.1713	1.80535e-11	2.53505e-10
GALK2	ENSG00000156958	1.23681	3.44217	24.2917	8.2794e-07	6.84684e-06
TTYH3	ENSG00000136295	1.2339	6.19092	43.2698	4.76885e-11	6.42715e-10
PLAT	ENSG00000104368	1.22168	4.49458	32.0428	1.50813e-08	1.55754e-07
LAMP3	ENSG00000078081	1.22135	3.33914	19.1303	1.22093e-05	8.58502e-05
GLB1L	ENSG00000163521	1.21831	3.59464	29.2117	6.48864e-08	6.22251e-07
PWWP2A	ENSG00000170234	1.21821	5.39731	37.7719	7.95203e-10	9.41259e-09
ATP11A	ENSG00000068650	1.21321	5.63847	39.2638	3.70233e-10	4.55195e-09
EIF4H	ENSG00000106682	1.1896	7.95723	42.5965	6.7279e-11	8.93055e-10
OSBP	ENSG00000110048	1.18947	6.70148	40.4525	2.01455e-10	2.54493e-09
PLEKHA6	ENSG00000143850	1.18382	1.74735	14.3215	0.000154096	0.000904323
NDE1	ENSG00000072864	1.1776	5.39254	36.7864	1.3181e-09	1.52917e-08
TMCC3	ENSG00000057704	1.17528	3.7058	27.7418	1.38633e-07	1.26737e-06
ST7	ENSG00000004866	1.17285	4.1535	27.6511	1.45288e-07	1.32602e-06
PIGV	ENSG00000060642	1.16319	3.49703	24.6879	6.74073e-07	5.625e-06
CACHD1	ENSG00000158966	1.16035	6.28892	38.4356	5.65912e-10	6.81689e-09
MCM2	ENSG00000073111	1.15605	7.67655	40.1801	2.31593e-10	2.9093e-09
SEMA3E	ENSG00000170381	1.15481	1.8787	14.3798	0.000149397	0.000878616
SRFBP1	ENSG00000151304	1.1543	4.15668	27.7069	1.41162e-07	1.28991e-06
SLC39A11	ENSG00000133195	1.15317	3.73071	24.0959	9.16574e-07	7.54383e-06
ST3GAL1	ENSG00000008513	1.14668	5.65362	34.7138	3.81914e-09	4.21091e-08
CTF1	ENSG00000150281	1.14079	2.36839	14.7252	0.000124371	0.000740551
LRBA	ENSG00000198589	1.13675	6.84832	36.7544	1.3399e-09	1.55328e-08
HSDL2	ENSG00000119471	1.13492	6.22738	35.3991	2.68609e-09	3.00145e-08
STX3	ENSG00000166900	1.13365	6.47033	36.3999	1.60716e-09	1.84476e-08
TSPAN13	ENSG00000106537	1.12926	4.88279	30.772	2.90201e-08	2.8856e-07
RNF144A	ENSG00000151692	1.11757	4.61683	29.3023	6.19217e-08	5.94948e-07
MTFR1	ENSG00000066855	1.11368	5.64234	32.1834	1.40288e-08	1.45354e-07
SIPA1L3	ENSG00000105738	1.1104	5.05886	31.7226	1.77844e-08	1.82121e-07
YWHAZ	ENSG00000164924	1.10861	9.00564	37.9376	7.3044e-10	8.68157e-09
SUSD1	ENSG00000106868	1.10286	3.70491	24.5077	7.40138e-07	6.15092e-06
SLC33A1	ENSG00000169359	1.09814	6.58197	34.9	3.47088e-09	3.84158e-08
MLH1	ENSG00000076242	1.09626	1.7339	11.6257	0.000650467	0.00337355
PITPNB	ENSG00000180957	1.09063	6.72258	33.7785	6.1759e-09	6.63814e-08
STK39	ENSG00000198648	1.08923	5.70402	30.5243	3.29711e-08	3.26006e-07
TRIM62	ENSG00000116525	1.08648	3.43281	23.0873	1.54811e-06	1.22947e-05
CASD1	ENSG00000127995	1.08222	3.95941	22.9433	1.66847e-06	1.3197e-05
TBX3	ENSG00000135111	1.08164	5.66599	31.7319	1.76995e-08	1.81343e-07
ODC1	ENSG00000115758	1.08048	8.25697	35.6183	2.40027e-09	2.69647e-08
ADCY1	ENSG00000164742	1.07925	5.86198	31.7679	1.73741e-08	1.78069e-07
BMPER	ENSG00000164619	1.07246	1.30463	10.8218	0.0010031	0.00506267
CASP2	ENSG00000106144	1.07103	6.40536	32.9063	9.67094e-09	1.01837e-07
STXBP5L	ENSG00000145087	1.0647	2.67885	13.8831	0.000194539	0.00111915
CDC14B	ENSG00000081377	1.05975	5.83496	31.1938	2.33513e-08	2.34732e-07
RPS6KB1	ENSG00000108443	1.05651	6.47539	31.5571	1.9366e-08	1.9719e-07
ZBTB1	ENSG00000126804	1.05552	5.2941	29.4052	5.87192e-08	5.65343e-07
LITAF	ENSG00000189067	1.0491	5.49954	28.8544	7.80266e-08	7.36736e-07
LIMD1	ENSG00000144791	1.04849	6.1671	31.5614	1.93233e-08	1.96817e-07
H2AFJ	ENSG00000246705	1.04563	2.92611	18.3039	1.88324e-05	0.000127743
ZBTB37	ENSG00000185278	1.04122	5.26275	27.905	1.27417e-07	1.17031e-06
GNPTAB	ENSG00000111670	1.03693	5.29253	27.2167	1.81883e-07	1.63638e-06
CTBP2	ENSG00000175029	1.02856	6.92564	31.1512	2.38689e-08	2.39736e-07
C2CD3	ENSG00000168014	1.02766	5.90101	27.9384	1.25239e-07	1.15134e-06
TUBD1	ENSG00000108423	1.02509	3.50931	18.6148	1.59971e-05	0.00011084
RPA2	ENSG00000117748	1.02488	6.19239	29.1762	6.60873e-08	6.32767e-07
ADRB2	ENSG00000169252	1.0245	1.04194	7.80038	0.00522354	0.0221837
TMEM184A	ENSG00000164855	1.02333	2.86535	16.7863	4.18332e-05	0.000269881
SMPDL3B	ENSG00000130768	1.01978	2.58209	12.4837	0.000410518	0.002207
NEDD4L	ENSG00000049759	1.017	5.08194	26.033	3.35639e-07	2.91469e-06
CORO2A	ENSG00000106789	1.0157	3.77083	20.0951	7.36862e-06	5.30609e-05
PRKAR2B	ENSG00000005249	1.01378	4.02562	21.0628	4.44483e-06	3.31436e-05
RAB30	ENSG00000137502	1.01104	2.68012	14.4876	0.000141086	0.000833705
MBOAT2	ENSG00000143797	1.00547	6.46864	29.1688	6.63384e-08	6.34671e-07
CGNL1	ENSG00000128849	1.00296	3.24331	17.8779	2.35538e-05	0.000157636
