# Supplementary material for: The KDM5B and KDM1A lysine demethylases cooperate in regulating androgen receptor expression and signalling in prostate cancer
Source: Front Cell Dev Biol. 2023 Apr 19;11:1116424. doi: 10.3389/fcell.2023.1116424 (PMC10154691; doi:10.3389/fcell.2023.1116424)
Supplement: Supplementary file 2 [file Table3.xlsx]

## Sheet: rMATs summary
################### folder names and associated input files #############
SAMPLE_1\REP_1	/media/svznpm/disk5_3TB/PCUK_analysis/trimmedfastq/rmats/74_LN_r18_dmso_925_R1_val_1.fq:/media/svznpm/disk5_3TB/PCUK_analysis/trimmedfastq/rmats/74_LN_r18_dmso_925_R2_val_2.fq
SAMPLE_1\REP_2	/media/svznpm/disk5_3TB/PCUK_analysis/trimmedfastq/rmats/74_LN_r18_dmso_926_R1_val_1.fq:/media/svznpm/disk5_3TB/PCUK_analysis/trimmedfastq/rmats/74_LN_r18_dmso_926_R2_val_2.fq
SAMPLE_2\REP_1	/media/svznpm/disk5_3TB/PCUK_analysis/trimmedfastq/rmats/74_LN_r18_cpi_934_R1_val_2.fq:/media/svznpm/disk5_3TB/PCUK_analysis/trimmedfastq/rmats/74_LN_r11_cpi_934_R2_val_1.fq
SAMPLE_2\REP_2	/media/svznpm/disk5_3TB/PCUK_analysis/trimmedfastq/rmats/74_LN_r18_cpi_935_R1_val_1.fq:/media/svznpm/disk5_3TB/PCUK_analysis/trimmedfastq/rmats/74_LN_r18_cpi_935_R2_val_2.fq
#########################################################################
															abs dPSI ≥ 5, FDR <0.05
############################# MATS Report #############################															events	genes
======================================================================															6081	3432
EventType	NumEvents.JC.only	SigEvents.JC.only	NumEvents.JC+readsOnTarget	SigEvents.JC+readsOnTarget
======================================================================
SE	38136	4843 (2672:2171)	41064	6443 (2898:3545)											1652	1242
MXE	5223	1061 (675:386)	5827	1329 (884:445)
A5SS	11456	1612 (484:1128)	11670	1786 (495:1291)
A3SS	16664	1959 (702:1257)	16764	2103 (719:1384)											1948	1471
RI	5869	1879 (268:1611)	5987	2272 (275:1997)
======================================================================
################# Report Legend ################															1276	855
EventType: Type of AS event
	SE: Skipped exon
	MXE: Mutually exclusive exon														2131	1432
	A5SS: Alternative 5' splice site
	A3SS: Alternative 3' splice site													Total	13088	5440 (removed gene duplication)
	RI: Retained intron
NumEvents.JC.only: total number of events detected using Junction Counts only
SigEvents.JC.only: number of significant events detected using Junction Counts only
	The numbers in the parentheses (n1:n2) indicate the number of significant events that have higher inclusion level for SAMPLE_1 (n1) or for SAMPLE_2 (n2)
NumEvents.JC+readsOnTarget: total number of events detected using both Junction Counts and reads on target
SigEvents.JC+readsOnTarget: number of significant events detected using both Junction Counts and reads on target
	The numbers in the parentheses (n1:n2) indicate the number of significant events that have higher inclusion level for SAMPLE_1 (n1) or for SAMPLE_2 (n2)
################################################

## Sheet: A5SS.MATS.ReadsOnTargetAndJunct
ID	GeneID	geneSymbol	chr	strand	longExonStart_0base	longExonEnd	shortES	shortEE	flankingES	flankingEE	ID	IC_SAMPLE_1	SC_SAMPLE_1	IC_SAMPLE_2	SC_SAMPLE_2	IncFormLen	SkipFormLen	PValue	FDR	IncLevel1	IncLevel2	IncLevelDifference	dPSI	abs dPSI
6262	ENSG00000059588	TARBP1	1	-	234405282	234405480	234405311	234405480	234401180	234401262	6262	1,1	0,0	0,0	1,6	102	73	3.18434e-09	1.28586e-07	1.0,1.0	0.0,0.0	1	100	100
10642	ENSG00000138162	TACC2	10	+	122088477	122088738	122088477	122088591	122132608	122132734	10642	0,0	3,6	2,2	0,0	220	73	3.40914e-10	1.68579e-08	0.0,0.0	1.0,1.0	-1	-100	100
264	ENSG00000131473	ACLY	17	-	41912356	41912542	41912419	41912542	41910221	41910284	264	4,5	103150	2,1	0,0	136	73	1.58314e-06	3.65847e-05	0.02,0.018	1.0,1.0	-0.981	-98.1	98.1
589	ENSG00000038219	BOD1L1	4	-	13597073	13597168	13597103	13597168	13595859	13595944	589	3,0	41,52	7,2	0,0	103	73	7.10543e-15	7.21046e-13	0.049,0.0	1.0,1.0	-0.976	-97.6	97.6
11677	ENSG00000144366	GULP1	2	+	188522766	188522922	188522766	188522827	188529096	188529195	11677	0,6	39,36	3,5	0,0	168	73	2.17772e-11	1.31e-09	0.0,0.068	1.0,1.0	-0.966	-96.6	96.6
900	ENSG00000130396	MLLT4	6	+	167915400	167915577	167915400	167915433	167917088	167917232	900	10,15	117116	2,18	0,0	217	73	0	0	0.028,0.042	1.0,1.0	-0.965	-96.5	96.5
3897	ENSG00000179195	ZNF664	12	+	123973484	123973633	123973484	123973511	123973885	123974020	3897	2,0	9,3	9,2	0,0	195	73	2.13787e-11	1.29269e-09	0.077,0.0	1.0,1.0	-0.962	-96.2	96.2
11016	ENSG00000165046	LETM2	8	+	38386500	38387182	38386500	38386568	38387949	38388030	11016	2,8	8,13	7,5	0,0	687	73	1.00432e-08	3.72077e-07	0.026,0.061	1.0,1.0	-0.957	-95.7	95.7
9261	ENSG00000168003	SLC3A2	11	+	62881697	62881758	62881697	62881718	62881892	62882070	9261	1,0	6,7	1,5	0,0	113	73	1.15995e-11	7.47879e-10	0.097,0.0	1.0,1.0	-0.952	-95.2	95.2
10667	ENSG00000095485	CWF19L1	10	-	100250109	100250313	100250247	100250313	100246794	100246935	10667	4,8	44,38	3,1	0,0	211	73	1.7076e-06	3.89974e-05	0.03,0.068	1.0,1.0	-0.951	-95.1	95.1
6821	ENSG00000052841	TTC17	11	+	43396708	43396893	43396708	43396818	43397346	43397491	6821	5,6	43,55	27,4	0,0	148	73	0	0	0.054,0.051	1.0,1.0	-0.948	-94.8	94.8
11771	ENSG00000171877	FRMD5	15	-	43885667	43885755	43885680	43885755	43884726	43884795	11771	1,0	6,6	1,4	0,0	86	73	1.52756e-11	9.48222e-10	0.124,0.0	1.0,1.0	-0.938	-93.8	93.8
12374	ENSG00000095321	CRAT	9	-	129101743	129101961	129101882	129101961	129100510	129100689	12374	9,5	33,28	12,10	0,0	212	73	2.22045e-16	2.51579e-14	0.086,0.058	1.0,1.0	-0.928	-92.8	92.8
6042	ENSG00000114904	NEK4	3	-	52743277	52743461	52743351	52743461	52741410	52741499	6042	7,6	42,38	11,4	0,0	147	73	1.21014e-14	1.18675e-12	0.076,0.073	1.0,1.0	-0.925	-92.5	92.5
14798	ENSG00000170653	ATF7	12	-	53543296	53543448	53543329	53543448	53537414	53537552	14798	5,2	29,25	3,4	0,0	106	73	8.09025e-10	3.73175e-08	0.106,0.052	1.0,1.0	-0.921	-92.1	92.1
14778	ENSG00000105939	ZC3HAV1	7	-	139079103	139080243	139079469	139080243	139078551	139078653	14778	12,9	16,30	21,2	0,0	439	73	6.59695e-13	5.42157e-11	0.111,0.048	1.0,1.0	-0.92	-92	92
13572	ENSG00000169710	FASN	17	-	82089510	82089726	82089631	82089726	82089249	82089384	13572	13,7	118101	19,42	0,2	194	73	0	0	0.04,0.025	1.0,0.888	-0.911	-91.1	91.1
3568	ENSG00000101017	CD40	20	+	46126639	46126741	46126639	46126701	46128137	46128236	3568	0,1	19,3	2,5	0,0	113	73	2.98894e-12	2.12689e-10	0.0,0.177	1.0,1.0	-0.911	-91.1	91.1
7521	ENSG00000197037	ZSCAN25	7	+	99619560	99619997	99619560	99619993	99621372	99621574	7521	1,5	25,29	3,1	0,0	77	73	1.17996e-07	3.59532e-06	0.037,0.14	1.0,1.0	-0.911	-91.1	91.1
2571	ENSG00000132196	HSD17B7	1	+	162797801	162798935	162797801	162797916	162799742	162799937	2571	14,10	6,14	22,18	0,0	1092	73	3.23201e-11	1.8765e-09	0.135,0.046	1.0,1.0	-0.909	-90.9	90.9
10801	ENSG00000143569	UBAP2L	1	+	154220966	154221125	154220966	154221040	154225083	154225213	10801	5,5	25,21	1,3	0,0	158	73	1.53065e-06	3.55102e-05	0.085,0.099	1.0,1.0	-0.908	-90.8	90.8
7938	ENSG00000250462	LRRC37BP1	17	+	30631754	30632099	30631754	30631979	30633097	30633390	7938	11,6	32,29	13,2	0,0	193	73	2.41696e-12	1.75192e-10	0.115,0.073	1.0,1.0	-0.906	-90.6	90.6
11358	ENSG00000174652	ZNF266	19	-	9418761	9418895	9418765	9418895	9418504	9418631	11358	3,0	11,8	7,4	0,0	77	73	3.81778e-11	2.18399e-09	0.205,0.0	1.0,1.0	-0.897	-89.7	89.7
505	ENSG00000166747	AP1G1	16	-	71808504	71808832	71808762	71808832	71789278	71789482	505	24,18	41,31	9,6	0,0	331	73	9.74544e-10	4.35744e-08	0.114,0.114	1.0,1.0	-0.886	-88.6	88.6
4204	ENSG00000075407	ZNF37A	10	+	38115194	38115340	38115194	38115290	38117389	38125544	4204	3,9	19,32	20,11	0,0	123	73	0	0	0.086,0.143	1.0,1.0	-0.885	-88.5	88.5
12024	ENSG00000139998	RAB15	14	-	64950942	64951151	64951073	64951151	64950324	64950414	12024	15,7	25,43	7,3	0,0	204	73	2.75332e-09	1.12741e-07	0.177,0.055	1.0,1.0	-0.884	-88.4	88.4
11230	ENSG00000165661	QSOX2	9	-	136218993	136219164	136219029	136219164	136218696	136218808	11230	8,8	38,43	1,10	0,0	109	73	1.26139e-11	7.95699e-10	0.124,0.111	1.0,1.0	-0.883	-88.3	88.3
12361	ENSG00000128578	STRIP2	7	+	129460300	129460487	129460300	129460372	129462965	129463040	12361	3,5	7,18	8,1	0,0	188	73	5.82413e-09	2.23578e-07	0.143,0.097	1.0,1.0	-0.88	-88	88
1188	ENSG00000147535	PLPP5	8	-	38268822	38268990	38268881	38268990	38268370	38268461	1188	9,10	48,31	8,6	0,0	132	73	1.03595e-12	8.05968e-11	0.094,0.151	1.0,1.0	-0.877	-87.7	87.7
2167	ENSG00000115239	ASB3	2	-	53765360	53765585	53765376	53765585	53763481	53763606	2167	0,6	9,15	4,11	0,0	89	73	2.82788e-11	1.65836e-09	0.0,0.247	1.0,1.0	-0.877	-87.7	87.7
770	ENSG00000177302	TOP3A	17	-	18308312	18308424	18308350	18308424	18306890	18306966	770	11,9	43,50	3,9	0,0	111	73	4.48597e-12	3.11615e-10	0.144,0.106	1.0,1.0	-0.875	-87.5	87.5
15204	ENSG00000206149	HERC2P9	15	+	28655272	28655691	28655272	28655420	28655795	28656026	15204	4,7	7,9	15,4	0,0	344	73	5.58833e-10	2.68378e-08	0.108,0.142	1.0,1.0	-0.875	-87.5	87.5
11237	ENSG00000100242	SUN2	22	-	38740888	38741050	38741006	38741050	38740266	38740432	11237	20,19	74,84	29,16	1,0	191	73	0	0	0.094,0.08	0.917,1.0	-0.872	-87.2	87.2
12023	ENSG00000139998	RAB15	14	-	64950578	64951151	64951073	64951151	64950324	64950414	12023	38,35	25,43	29,3	0,0	568	73	1.22362e-11	7.76068e-10	0.163,0.095	1.0,1.0	-0.871	-87.1	87.1
8172	ENSG00000183891	TTC32	2	-	19901029	19901641	19901475	19901641	19897868	19898035	8172	43,28	37,29	3,3	0,0	519	73	2.53918e-05	0.000413281	0.14,0.12	1.0,1.0	-0.87	-87	87
6716	ENSG00000137968	SLC44A5	1	-	75211419	75211552	75211467	75211552	75204474	75206719	6716	6,0	10,17	1,11	0,0	121	73	1.33714e-10	7.1253e-09	0.266,0.0	1.0,1.0	-0.867	-86.7	86.7
1473	ENSG00000134874	DZIP1	13	-	95643522	95643698	95643600	95643698	95643042	95643257	1473	1,6	24,23	23,1	2,0	151	73	1.94689e-12	1.43799e-10	0.02,0.112	0.848,1.0	-0.858	-85.8	85.8
1613	ENSG00000105865	DUS4L	7	+	107573703	107573883	107573703	107573821	107575187	107575310	1613	6,9	21,27	14,10	0,0	135	73	1.88738e-15	2.03942e-13	0.134,0.153	1.0,1.0	-0.857	-85.7	85.7
2638	ENSG00000158864	NDUFS2	1	+	161213863	161214053	161213863	161213921	161214155	161214239	2638	17,9	72,96	604353	25,10	205	73	0	0	0.078,0.032	0.896,0.926	-0.856	-85.6	85.6
9755	ENSG00000159352	PSMD4	1	+	151266003	151266208	151266003	151266121	151266307	151266439	9755	1,2	16,18	64,32	8,0	160	73	0	0	0.028,0.048	0.785,1.0	-0.855	-85.5	85.5
3790	ENSG00000189339	SLC35E2B	1	-	1670036	1670151	1670097	1670151	1669663	1669736	3790	6,7	23,19	11,8	0,0	134	73	1.88849e-13	1.65704e-11	0.124,0.167	1.0,1.0	-0.855	-85.5	85.5
14078	ENSG00000158186	MRAS	3	+	138398468	138398572	138398468	138398568	138400533	138400613	14078	7,0	16,18	3,3	0,0	77	73	1.56604e-08	5.6233e-07	0.293,0.0	1.0,1.0	-0.854	-85.4	85.4
11955	ENSG00000111203	ITFG2	12	+	2818105	2818353	2818105	2818277	2820085	2820225	11955	11,3	17,24	5,1	0,0	149	73	3.1093e-07	8.66003e-06	0.241,0.058	1.0,1.0	-0.851	-85.1	85.1
14745	ENSG00000163110	PDLIM5	4	+	94451919	94452138	94451919	94451995	94455246	94455542	14745	1,4	17,23	30,30	3,0	216	73	0	0	0.019,0.056	0.772,1.0	-0.849	-84.9	84.9
3049	ENSG00000145476	CYP4V2	4	+	186204380	186204493	186204380	186204457	186205199	186205302	3049	1,3	7,7	1,4	0,0	109	73	1.11185e-08	4.09316e-07	0.087,0.223	1.0,1.0	-0.845	-84.5	84.5
7563	ENSG00000160226	C21orf2	21	-	44334060	44335804	44335757	44335804	44333032	44333262	7563	107,67	18,21	87,41	0,0	1770	73	1.37046e-12	1.04531e-10	0.197,0.116	1.0,1.0	-0.844	-84.4	84.4
2911	ENSG00000166508	MCM7	7	-	100095738	100095973	100095745	100095973	100095386	100095470	2911	2,0	4,1	1,10	0,0	80	73	2.62013e-07	7.40361e-06	0.313,0.0	1.0,1.0	-0.844	-84.4	84.4
14804	ENSG00000258388	PPT2-EGFL8	6	+	32164586	32164681	32164586	32164657	32166137	32166266	14804	23,5	2,1	0,0	1,1	97	73	6.44733e-07	1.67201e-05	0.896,0.79	0.0,0.0	0.843	84.3	84.3
3911	ENSG00000140854	KATNB1	16	+	57755447	57755671	57755447	57755494	57755789	57756066	3911	1,1	13,7	122,54	6,2	250	73	0	0	0.022,0.04	0.856,0.887	-0.84	-84	84
328	ENSG00000078053	AMPH	7	-	38428749	38429285	38429055	38429285	38426953	38426986	328	4,1	2,4	1,12	0,0	379	73	3.75828e-11	2.17125e-09	0.278,0.046	1.0,1.0	-0.838	-83.8	83.8
7260	ENSG00000169740	ZNF32	10	-	43645957	43646275	43646059	43646275	43644648	43644801	7260	9,3	18,7	13,4	0,0	175	73	1.09373e-10	5.93667e-09	0.173,0.152	1.0,1.0	-0.838	-83.8	83.8
10998	ENSG00000002016	RAD52	12	-	929763	929886	929818	929886	927144	927263	10998	3,4	9,10	9,9	0,0	128	73	2.23744e-11	1.33902e-09	0.16,0.186	1.0,1.0	-0.827	-82.7	82.7
10995	ENSG00000002016	RAD52	12	-	929972	930144	930050	930144	929818	929886	10995	5,5	8,18	10,1	0,0	151	73	3.13504e-09	1.27034e-07	0.232,0.118	1.0,1.0	-0.825	-82.5	82.5
9084	ENSG00000185049	NELFA	4	-	1985993	1986183	1986051	1986183	1985775	1985864	9084	3,3	0,0	1,0	1,2	131	73	1.96113e-06	4.39279e-05	1.0,1.0	0.358,0.0	0.821	82.1	82.1
3677	ENSG00000129933	MAU2	19	+	19347279	19347370	19347279	19347363	19348888	19348938	3677	1,6	9,15	2,1	0,0	80	73	1.94381e-06	4.36235e-05	0.092,0.267	1.0,1.0	-0.821	-82.1	82.1
10050	ENSG00000215908	CROCCP2	1	-	16644445	16644683	16644645	16644683	16643027	16643145	10050	12,10	15,12	1,6	0,0	273	73	2.37127e-06	5.17247e-05	0.176,0.182	1.0,1.0	-0.821	-82.1	82.1
4321	ENSG00000171469	ZNF561	19	-	9620915	9621231	9621161	9621231	9619431	9619582	4321	37,33	38,33	4,6	0,0	319	73	7.01061e-07	1.79972e-05	0.182,0.186	1.0,1.0	-0.816	-81.6	81.6
10415	ENSG00000148985	PGAP2	11	+	3824269	3824455	3824269	3824376	3825019	3825128	10415	10,11	21,21	48,7	0,0	152	73	0	0	0.186,0.201	1.0,1.0	-0.806	-80.6	80.6
5046	ENSG00000132768	DPH2	1	+	43970595	43970817	43970595	43970708	43970965	43971189	5046	14,4	33,53	9,2	1,0	182	73	4.5868e-08	1.52937e-06	0.145,0.029	0.783,1.0	-0.804	-80.4	80.4		KDM1A
6147	ENSG00000103091	WDR59	16	-	74909789	74909917	74909821	74909917	74909500	74909657	6147	4,3	17,19	8,1	1,0	105	73	8.20442e-08	2.60178e-06	0.141,0.099	0.848,1.0	-0.804	-80.4	80.4
14818	ENSG00000174943	KCTD13	16	-	29911660	29911867	29911814	29911867	29911477	29911557	14818	7,3	0,0	7,1	4,9	227	73	3.35913e-09	1.34712e-07	1.0,1.0	0.36,0.034	0.803	80.3	80.3
225	ENSG00000189308	LIN54	4	-	82984786	82984876	82984823	82984876	82978882	82979006	225	8,1	9,17	13,4	0,0	110	73	2.45794e-10	1.23638e-08	0.371,0.038	1.0,1.0	-0.795	-79.5	79.5
2321	ENSG00000149636	DSN1	20	-	36773480	36773720	36773661	36773720	36771424	36771473	2321	36,45	39,52	16,2	0,0	254	73	1.67049e-09	7.08894e-08	0.21,0.199	1.0,1.0	-0.795	-79.5	79.5		KEGG	ID	Name	#Gene	FDR
2030	ENSG00000198431	TXNRD1	12	+	104287021	104287218	104287021	104287109	104288930	104289040	2030	25,32	34,58	2,1	0,0	182	73	3.92355e-05	0.000608072	0.228,0.181	1.0,1.0	-0.795	-79.5	79.5			hsa03010	Ribosome - Homo sapiens (human)	21	4.85e-06
14117	ENSG00000005007	UPF1	19	+	18852986	18853104	18852986	18853071	18853251	18853350	14117	35,26	65109	1,3	0,0	106	73	3.20213e-06	6.84412e-05	0.271,0.141	1.0,1.0	-0.794	-79.4	79.4			hsa01230	Biosynthesis of amino acids - Homo sapiens (human)	10	0.0194
2927	ENSG00000089682	RBM41	X	-	107088626	107088839	107088734	107088839	107069254	107069402	2927	41,65	3,5	3,0	11,2	181	73	6.20271e-12	4.18414e-10	0.846,0.84	0.099,0.0	0.793	79.3	79.3			hsa01210	2-Oxocarboxylic acid metabolism - Homo sapiens (human)	5	0.0203
327	ENSG00000078053	AMPH	7	-	38427837	38429285	38429055	38429285	38426953	38426986	327	13,12	2,4	7,12	0,0	1291	73	4.85867e-10	2.36253e-08	0.269,0.145	1.0,1.0	-0.793	-79.3	79.3			hsa00052	Galactose metabolism - Homo sapiens (human)	6	0.0295
10416	ENSG00000148985	PGAP2	11	+	3824269	3824449	3824269	3824376	3825019	3825128	10416	11,11	21,21	41,7	0,0	146	73	0	0	0.208,0.208	1.0,1.0	-0.792	-79.2	79.2			hsa00514	Other types of O-glycan biosynthesis - Homo sapiens (human)	5	0.0337
12390	ENSG00000099949	LZTR1	22	+	20990385	20990969	20990385	20990525	20991627	20991829	12390	29,14	49,54	65,41	4,0	517	73	1.33227e-15	1.46675e-13	0.077,0.035	0.696,1.0	-0.792	-79.2	79.2
1382	ENSG00000137312	FLOT1	6	-	30741661	30741799	30741791	30741799	30741189	30741333	1382	8,5	8,10	2,1	0,0	203	73	9.37257e-06	0.000174169	0.264,0.152	1.0,1.0	-0.792	-79.2	79.2		Reactome	ID	Name	#Gene	FDR
10051	ENSG00000215908	CROCCP2	1	-	16644510	16644672	16644645	16644672	16643027	16643145	10051	8,12	15,12	2,3	0,0	208	73	7.57567e-06	0.000144931	0.158,0.26	1.0,1.0	-0.791	-79.1	79.1			R-HSA-975956	Nonsense Mediated Decay (NMD) independent of the Exon Junction Complex (EJC)	20	1.35e-07
13517	ENSG00000087053	MTMR2	11	-	95865590	95865676	95865600	95865676	95862271	95862366	13517	3,2	29,34	15,14	0,5	83	73	4.56413e-13	3.85966e-11	0.083,0.049	1.0,0.711	-0.789	-78.9	78.9			R-HSA-72764	Eukaryotic Translation Termination	19	2.61e-07
13518	ENSG00000087053	MTMR2	11	-	95865439	95865676	95865600	95865676	95862271	95862366	13518	6,0	29,34	27,28	0,5	234	73	1.17684e-14	1.16387e-12	0.061,0.0	1.0,0.636	-0.788	-78.8	78.8			R-HSA-168255	Influenza Life Cycle	23	2.61e-07
2273	ENSG00000077152	UBE2T	1	-	202335641	202335818	202335645	202335818	202333449	202333555	2273	11,11	1,3	3,0	19,6	77	73	8.45255e-10	3.85317e-08	0.912,0.777	0.13,0.0	0.78	78	78			R-HSA-156902	Peptide chain elongation	18	4.26e-07
5370	ENSG00000133619	KRBA1	7	+	149730427	149730713	149730427	149730568	149731671	149731776	5370	5,6	28,29	50,11	2,1	218	73	0	0	0.056,0.065	0.893,0.786	-0.779	-77.9	77.9			R-HSA-192823	Viral mRNA Translation	18	4.26e-07
8716	ENSG00000151746	BICD1	12	+	32337498	32337816	32337498	32337706	32338785	32338979	8716	2,1	0,0	6,0	3,2	183	73	2.15345e-07	6.14444e-06	1.0,1.0	0.444,0.0	0.778	77.8	77.8			R-HSA-72689	Formation of a pool of free 40S subunits	19	4.26e-07
1049	ENSG00000135124	P2RX4	12	+	121228532	121228628	121228532	121228613	121228724	121228866	1049	2,0	17,24	11,1	5,0	88	73	8.01778e-07	2.03407e-05	0.089,0.0	0.646,1.0	-0.778	-77.8	77.8			R-HSA-168254	Influenza Infection	23	4.26e-07
14534	ENSG00000138190	EXOC6	10	+	92848519	92848741	92848519	92848634	92893348	92893520	14534	4,0	2,8	2,6	0,0	180	73	6.42367e-10	3.03499e-08	0.448,0.0	1.0,1.0	-0.776	-77.6	77.6			R-HSA-2408557	Selenocysteine synthesis	18	4.26e-07
6031	ENSG00000162241	SLC25A45	11	-	65381874	65381969	65381914	65381969	65380131	65380175	6031	2,4	5,8	11,5	0,0	113	73	9.6065e-10	4.31184e-08	0.205,0.244	1.0,1.0	-0.776	-77.6	77.6			R-HSA-156842	Eukaryotic Translation Elongation	18	4.26e-07
14232	ENSG00000188002	RP11-43F13.1	5	-	1632643	1632906	1632844	1632906	1602690	1602735	14232	22,23	17,26	3,9	0,0	274	73	2.36495e-07	6.73144e-06	0.256,0.191	1.0,1.0	-0.776	-77.6	77.6			R-HSA-927802	Nonsense-Mediated Decay (NMD)	20	4.26e-07
8602	ENSG00000273559	CWC25	17	-	38810275	38810595	38810467	38810595	38809701	38809765	8602	16,17	28,34	116,94	6,1	265	73	0	0	0.136,0.121	0.842,0.963	-0.774	-77.4	77.4			R-HSA-975957	Nonsense Mediated Decay (NMD) enhanced by the Exon Junction Complex (EJC)	20	4.26e-07
5048	ENSG00000132768	DPH2	1	+	43970595	43970726	43970595	43970708	43970965	43971106	5048	2,2	33,53	2,2	1,0	91	73	6.27526e-06	0.000123332	0.046,0.029	0.616,1.0	-0.771	-77.1	77.1			R-HSA-2408522	Selenoamino acid metabolism	20	5.25e-07
10462	ENSG00000076382	SPAG5	17	-	28583762	28583986	28583852	28583986	28583510	28583649	10462	8,7	99108	137,87	10,14	163	73	0	0	0.035,0.028	0.86,0.736	-0.767	-76.7	76.7			R-HSA-168273	Influenza Viral RNA Transcription and Replication	21	5.89e-07
3028	ENSG00000255284	AP006621.5	11	+	777607	777748	777607	777695	778112	778218	3028	0,6	4,4	1,2	0,0	126	73	2.47083e-08	8.65903e-07	0.0,0.465	1.0,1.0	-0.767	-76.7	76.7			R-HSA-72613	Eukaryotic Translation Initiation	20	7.45e-07
3144	ENSG00000067836	ROGDI	16	-	4801049	4801321	4801266	4801321	4800497	4800578	3144	20,16	9,30	22,6	0,0	290	73	5.90202e-10	2.81129e-08	0.359,0.118	1.0,1.0	-0.762	-76.2	76.2			R-HSA-72737	Cap-dependent Translation Initiation	20	7.45e-07
3858	ENSG00000170832	USP32	17	-	60219627	60219787	60219669	60219787	60214619	60214774	3858	7,7	12,17	3,1	0,0	115	73	4.02549e-06	8.34413e-05	0.27,0.207	1.0,1.0	-0.762	-76.2	76.2			R-HSA-1799339	SRP-dependent cotranslational protein targeting to membrane	19	8.64e-07
15464	ENSG00000170222	ADPRM	17	+	10704909	10705615	10704909	10705527	10706437	10706554	15464	12,7	30,23	25,4	3,0	161	73	7.1555e-09	2.6937e-07	0.154,0.121	0.791,1.0	-0.758	-75.8	75.8			R-HSA-156827	L13a-mediated translational silencing of Ceruloplasmin expression	19	1.19e-06
15296	ENSG00000072310	SREBF1	17	-	17817547	17817916	17817695	17817916	17817255	17817457	15296	5,7	68,53	29,12	1,2	221	73	0	0	0.024,0.042	0.905,0.665	-0.752	-75.2	75.2			R-HSA-72706	GTP hydrolysis and joining of the 60S ribosomal subunit	19	1.19e-06
7016	ENSG00000168137	SETD5	3	+	9434589	9434715	9434589	9434630	9434823	9434882	7016	6,2	13,16	18,12	0,2	158	73	4.32116e-10	2.11882e-08	0.176,0.055	1.0,0.735	-0.752	-75.2	75.2			R-HSA-72766	Translation	22	2.15e-06
8189	ENSG00000085978	ATG16L1	2	+	233272965	233273777	233272965	233273052	233274675	233274778	8189	23,17	6,5	2,2	0,0	798	73	2.13035e-06	4.70855e-05	0.26,0.237	1.0,1.0	-0.752	-75.2	75.2			R-HSA-6791226	Major pathway of rRNA processing in the nucleolus and cytosol	22	1.36e-05
2031	ENSG00000198431	TXNRD1	12	+	104286681	104287431	104286681	104287109	104288930	104289040	2031	76,80	34,58	9,1	0,0	395	73	5.44216e-06	0.000108936	0.292,0.203	1.0,1.0	-0.752	-75.2	75.2			R-HSA-5663205	Infectious disease	34	1.93e-05
51	ENSG00000050820	BCAR1	16	-	75236827	75236998	75236881	75236998	75234888	75235986	51	9,8	65,70	3,2	1,0	127	73	1.99977e-05	0.000336273	0.074,0.062	0.633,1.0	-0.748	-74.8	74.8			R-HSA-8868773	rRNA processing in the nucleus and cytosol	22	3.81e-05
5192	ENSG00000082258	CCNT2	2	+	134946100	134946465	134946100	134946146	134947735	134947899	5192	46,51	33,22	17,6	0,0	392	73	3.23981e-08	1.10551e-06	0.206,0.302	1.0,1.0	-0.746	-74.6	74.6			R-HSA-72312	rRNA processing	22	8.66e-05
13812	ENSG00000113240	CLK4	5	-	178617343	178618778	178618555	178618778	178616881	178616948	13812	65,55	15,7	16,8	0,0	1285	73	1.00279e-05	0.000184583	0.198,0.309	1.0,1.0	-0.746	-74.6	74.6			R-HSA-71291	Metabolism of amino acids and derivatives	29	0.000944
2957	ENSG00000101773	RBBP8	18	+	22934130	22934264	22934130	22934159	22936753	22936960	2957	7,5	6,9	7,16	0,0	178	73	7.01811e-10	3.263e-08	0.324,0.186	1.0,1.0	-0.745	-74.5	74.5			R-HSA-1643685	Disease	52	0.00107
2328	ENSG00000075151	EIF4G3	1	-	20879281	20879520	20879322	20879520	20865115	20865262	2328	8,8	78,57	21,2	8,0	114	73	1.59517e-06	3.67474e-05	0.062,0.082	0.627,1.0	-0.742	-74.2	74.2			R-HSA-74160	Gene Expression	89	0.00417
7479	ENSG00000108406	DHX40	17	+	59565557	59565800	59565557	59565783	59566626	59566794	7479	14,16	81,81	9,7	0,2	90	73	7.11709e-10	3.29589e-08	0.123,0.138	1.0,0.74	-0.74	-74	74			R-HSA-72695	Formation of the ternary complex, and subsequently, the 43S complex	9	0.00493
13034	ENSG00000025800	KPNA6	1	+	32156852	32157038	32156852	32156945	32157345	32157445	13034	17,12	61100	42,42	11,0	166	73	1.44773e-13	1.2897e-11	0.109,0.05	0.627,1.0	-0.734	-73.4	73.4			R-HSA-392499	Metabolism of proteins	80	0.00736
95	ENSG00000177479	ARIH2	3	+	48924717	48924971	48924717	48924839	48927461	48927813	95	38,25	27,35	3,19	0,0	205	73	8.28412e-10	3.80613e-08	0.334,0.203	1.0,1.0	-0.732	-73.2	73.2			R-HSA-72702	Ribosomal scanning and start codon recognition	9	0.0135
7927	ENSG00000148343	FAM73B	9	+	129068197	129068975	129068197	129068332	129069075	129069129	7927	75,56	19,17	162,60	0,0	716	73	0	0	0.287,0.251	1.0,1.0	-0.731	-73.1	73.1			R-HSA-72649	Translation initiation complex formation	9	0.0148
4073	ENSG00000260537	RP11-529K1.3	16	+	70361417	70361636	70361417	70361510	70364542	70364645	4073	8,19	50,61	31,26	7,0	199	73	1.42025e-10	7.53378e-09	0.055,0.103	0.619,1.0	-0.731	-73.1	73.1			R-HSA-72662	Activation of the mRNA upon binding of the cap-binding complex and eIFs, and subsequent binding to 43S	9	0.0161
13348	ENSG00000100104	SRRD	22	+	26483989	26484226	26483989	26484099	26486022	26486063	13348	8,6	23,29	10,1	2,0	200	73	0.000283934	0.00338113	0.113,0.07	0.646,1.0	-0.731	-73.1	73.1			R-HSA-70370	Galactose catabolism	3	0.0196
244	ENSG00000127463	EMC1	1	-	19244738	19245030	19244905	19245030	19243949	19244015	244	0,4	70,72	5,3	0,1	240	73	1.81881e-08	6.47118e-07	0.0,0.017	1.0,0.477	-0.73	-73	73
7067	ENSG00000127511	SIN3B	19	+	16862883	16863024	16862883	16862979	16863679	16863796	7067	9,5	11,12	3,7	0,0	118	73	6.57739e-08	2.13083e-06	0.336,0.205	1.0,1.0	-0.73	-73	73
9959	ENSG00000165795	NDRG2	14	-	21021660	21021879	21021816	21021879	21020783	21020844	9959	1,1	21,24	6,3	2,0	229	73	2.00773e-06	4.47996e-05	0.015,0.013	0.489,1.0	-0.73	-73	73
12432	ENSG00000131584	ACAP3	1	-	1298302	1298421	1298369	1298421	1298012	1298113	12432	11,0	14,18	26,17	1,2	140	73	2.12721e-10	1.07933e-08	0.291,0.0	0.931,0.816	-0.728	-72.8	72.8
3089	ENSG00000162148	PPP1R32	11	+	61487145	61487342	61487145	61487240	61489781	61489946	3089	2,1	2,10	27,13	3,0	175	73	3.38155e-08	1.14717e-06	0.294,0.04	0.79,1.0	-0.728	-72.8	72.8
11067	ENSG00000183856	IQGAP3	1	-	156562437	156562665	156562586	156562665	156561837	156562001	11067	31,30	31,36	64,44	2,0	222	73	0	0	0.247,0.215	0.913,1.0	-0.726	-72.6	72.6
8458	ENSG00000175334	BANF1	11	+	66002580	66002819	66002580	66002606	66003234	66003373	8458	2,3	4,1	4,2	0,0	286	73	1.01009e-08	3.73029e-07	0.113,0.434	1.0,1.0	-0.726	-72.6	72.6
11540	ENSG00000077458	FAM76B	11	-	95788858	95789026	95788868	95789026	95788498	95788563	11540	3,3	1,1	0,0	1,12	83	73	3.51081e-07	9.64028e-06	0.725,0.725	0.0,0.0	0.725	72.5	72.5
10207	ENSG00000198054	DSCR8	21	+	38122311	38122668	38122311	38122411	38154432	38154529	10207	2,4	5,1	21,25	0,0	330	73	1.12383e-09	4.96783e-08	0.081,0.469	1.0,1.0	-0.725	-72.5	72.5
11069	ENSG00000183856	IQGAP3	1	-	156562390	156562620	156562586	156562620	156561837	156562001	11069	36,36	31,36	67,44	2,0	269	73	0	0	0.24,0.213	0.901,1.0	-0.724	-72.4	72.4
12386	ENSG00000261008	LINC01572	16	-	72570434	72570515	72570450	72570515	72555264	72555326	12386	3,0	2,1	5,2	0,0	89	73	0.00449503	0.0325618	0.552,0.0	1.0,1.0	-0.724	-72.4	72.4
7127	ENSG00000172766	NAA16	13	+	41362030	41362873	41362030	41362159	41367438	41367652	7127	90,71	22,17	18,9	0,0	787	73	1.42585e-06	3.36154e-05	0.275,0.279	1.0,1.0	-0.723	-72.3	72.3
6767	ENSG00000042445	RETSAT	2	-	85345512	85346094	85345974	85346094	85344593	85344732	6767	9,10	17,24	24,36	0,4	535	73	1.63423e-07	4.81602e-06	0.067,0.054	1.0,0.551	-0.715	-71.5	71.5
2676	ENSG00000258643	BCL2L2-PABPN1	14	+	23306849	23307076	23306849	23306941	23307191	23307279	2676	8,5	6,5	2,1	0,0	208	73	1.75985e-06	3.98785e-05	0.319,0.26	1.0,1.0	-0.711	-71.1	71.1
1650	ENSG00000186575	NF2	22	+	29603998	29604168	29603998	29604112	29628657	29628773	1650	2,2	2,4	1,2	0,0	129	73	5.95828e-08	1.94771e-06	0.361,0.221	1.0,1.0	-0.709	-70.9	70.9
6820	ENSG00000163389	POGLUT1	3	+	119486832	119487036	119486832	119486932	119488928	119488987	6820	7,10	24,28	12,9	0,2	177	73	1.74293e-07	5.09775e-06	0.107,0.128	1.0,0.65	-0.708	-70.8	70.8
9549	ENSG00000156253	RWDD2B	21	-	29008239	29008621	29008394	29008621	29007760	29008123	9549	9,20	12,10	2,12	0,0	228	73	3.29663e-07	9.09495e-06	0.194,0.39	1.0,1.0	-0.708	-70.8	70.8
2674	ENSG00000258643	BCL2L2-PABPN1	14	+	23306849	23307076	23306849	23306947	23307191	23307279	2674	8,5	6,5	2,1	0,0	202	73	1.86048e-06	4.19958e-05	0.325,0.265	1.0,1.0	-0.705	-70.5	70.5
7068	ENSG00000127511	SIN3B	19	+	16862883	16863106	16862883	16862979	16863679	16863796	7068	23,7	11,12	7,16	0,0	200	73	1.84937e-08	6.54006e-07	0.433,0.176	1.0,1.0	-0.696	-69.6	69.6
1438	ENSG00000107140	TESK1	9	+	35607581	35607720	35607581	35607672	35607927	35608011	1438	16,11	100,93	2,2	1,0	121	73	0.000169831	0.00217316	0.088,0.067	0.547,1.0	-0.696	-69.6	69.6
12389	ENSG00000099949	LZTR1	22	+	20990385	20990618	20990385	20990525	20991627	20991829	12389	12,8	49,54	11,6	4,0	166	73	1.02552e-05	0.000188173	0.097,0.061	0.547,1.0	-0.695	-69.5	69.5
11785	ENSG00000128928	IVD	15	+	40407635	40407812	40407635	40407725	40407938	40407990	11785	4,12	81,73	2,4	1,0	160	73	1.04355e-05	0.00019118	0.022,0.07	0.477,1.0	-0.692	-69.2	69.2
5969	ENSG00000124786	SLC35B3	6	-	8435076	8435483	8435342	8435483	8434384	8434430	5969	23,28	10,15	42,9	0,0	339	73	9.06045e-11	4.96411e-09	0.331,0.287	1.0,1.0	-0.691	-69.1	69.1
7816	ENSG00000163617	CCDC191	3	-	114004386	114004746	114004636	114004746	114002455	114002538	7816	4,2	7,5	6,14	1,0	323	73	1.24323e-06	2.97304e-05	0.114,0.083	0.576,1.0	-0.69	-69	69
7647	ENSG00000035141	FAM136A	2	-	70301436	70301603	70301521	70301603	70300839	70300980	7647	33,36	32,39	15,2	0,0	158	73	4.89669e-09	1.9176e-07	0.323,0.299	1.0,1.0	-0.689	-68.9	68.9
7834	ENSG00000166164	BRD7	16	-	50321895	50322038	50321981	50322038	50320662	50320777	7834	11,29	103106	15,1	6,0	159	73	0.00209815	0.0173532	0.047,0.112	0.534,1.0	-0.688	-68.8	68.8
11079	ENSG00000128699	ORMDL1	2	-	189784081	189784328	189784268	189784328	189783009	189783123	11079	66,41	28,39	16,2	0,0	260	73	1.2735e-07	3.83035e-06	0.398,0.228	1.0,1.0	-0.687	-68.7	68.7
475	ENSG00000110514	MADD	11	+	47295495	47295579	47295495	47295567	47295896	47295954	475	22,24	9,9	0,0	8,9	85	73	6.71396e-12	4.47725e-10	0.677,0.696	0.0,0.0	0.686	68.6	68.6
5531	ENSG00000171365	CLCN5	X	+	49923406	49923741	49923406	49923482	49925170	49925314	5531	6,0	3,2	19,36	2,0	332	73	3.49131e-05	0.000547628	0.305,0.0	0.676,1.0	-0.686	-68.6	68.6
12133	ENSG00000171824	EXOSC10	1	-	11077329	11077443	11077364	11077443	11076841	11076948	12133	17,7	63,62	48,18	16,1	108	73	9.56568e-13	7.64599e-11	0.154,0.071	0.67,0.924	-0.685	-68.5	68.5
6753	ENSG00000165275	TRMT10B	9	+	37763628	37763808	37763628	37763753	37768075	37768228	6753	11,5	8,12	1,10	0,0	128	73	1.75671e-07	5.1252e-06	0.44,0.192	1.0,1.0	-0.684	-68.4	68.4
3644	ENSG00000215788	TNFRSF25	1	-	6462533	6462666	6462628	6462666	6461993	6462174	3644	0,1	6,4	4,8	2,0	168	73	1.75846e-06	3.98785e-05	0.0,0.098	0.465,1.0	-0.683	-68.3	68.3
9851	ENSG00000135040	NAA35	9	+	85941181	85941405	85941181	85941273	85942154	85942283	9851	17,25	13,19	13,2	0,0	205	73	1.34555e-07	4.01599e-06	0.318,0.319	1.0,1.0	-0.681	-68.1	68.1
7150	ENSG00000163463	KRTCAP2	1	-	155173111	155173261	155173208	155173261	155172737	155172892	7150	5,6	3,9	3,3	0,0	170	73	8.42251e-08	2.64935e-06	0.417,0.223	1.0,1.0	-0.68	-68	68
10047	ENSG00000067840	PDZD4	X	-	153807121	153807369	153807278	153807369	153806741	153806840	10047	12,18	16,7	30,6	0,0	230	73	1.6103e-09	6.85847e-08	0.192,0.449	1.0,1.0	-0.679	-67.9	67.9
12092	ENSG00000168890	TMEM150A	2	-	85601305	85601482	85601434	85601482	85601020	85601107	12092	0,5	7,1	3,2	0,0	202	73	5.45624e-08	1.79871e-06	0.0,0.644	1.0,1.0	-0.678	-67.8	67.8
3843	ENSG00000102225	CDK16	X	+	47222260	47222404	47222260	47222342	47223551	47223759	3843	21,26	55,73	4,3	1,0	135	73	2.69857e-05	0.000436787	0.171,0.161	0.684,1.0	-0.676	-67.6	67.6
4363	ENSG00000160336	ZNF761	19	+	53445000	53445219	53445000	53445123	53446226	53446337	4363	3,3	9,7	4,4	0,1	169	73	2.31299e-05	0.000382331	0.126,0.156	1.0,0.633	-0.675	-67.5	67.5
2471	ENSG00000044090	CUL7	6	-	43052112	43052796	43052208	43052796	43051611	43051763	2471	25,10	18,21	19,7	1,0	169	73	2.16534e-08	7.6343e-07	0.375,0.171	0.891,1.0	-0.672	-67.2	67.2
10474	ENSG00000125375	ATP5S	14	+	50312325	50312563	50312325	50312389	50321482	50321594	10474	11,11	7,6	2,1	0,0	247	73	7.36546e-06	0.000141606	0.317,0.351	1.0,1.0	-0.666	-66.6	66.6
11646	ENSG00000025770	NCAPH2	22	+	50519189	50519410	50519189	50519320	50520964	50521036	11646	29,28	92,83	34,22	5,2	163	73	0	0	0.124,0.131	0.753,0.831	-0.665	-66.5	66.5
13929	ENSG00000137200	CMTR1	6	+	37475320	37475916	37475320	37475412	37476125	37476194	13929	100,95	79,80	214,98	5,4	577	73	0	0	0.138,0.131	0.844,0.756	-0.665	-66.5	66.5
12672	ENSG00000276234	TADA2A	17	+	37437737	37437922	37437737	37437829	37440504	37440662	12672	12,4	27,26	14,8	5,0	166	73	4.05536e-05	0.000621893	0.163,0.063	0.552,1.0	-0.663	-66.3	66.3
14673	ENSG00000117266	CDK18	1	+	205523482	205523715	205523482	205523625	205524231	205524357	14673	5,8	5,6	10,5	0,0	163	73	9.19134e-08	2.87568e-06	0.309,0.374	1.0,1.0	-0.658	-65.8	65.8
7914	ENSG00000102125	TAZ	X	+	154419542	154419741	154419542	154419623	154420031	154420094	7914	39,36	47,35	136,85	3,4	191	73	0	0	0.241,0.282	0.945,0.89	-0.656	-65.6	65.6
4812	ENSG00000109184	DCUN1D4	4	+	51886567	51887244	51886567	51886638	51891759	51891851	4812	37,24	60,57	40,20	6,0	679	73	3.34538e-05	0.000527575	0.062,0.043	0.418,1.0	-0.656	-65.6	65.6
14419	ENSG00000185163	DDX51	12	-	132141102	132141420	132141274	132141420	132140830	132141020	14419	43,20	43,23	176,65	10,2	245	73	0	0	0.23,0.206	0.84,0.906	-0.655	-65.5	65.5
12009	ENSG00000125885	MCM8	20	+	5950651	5951077	5950651	5951023	5952010	5952167	12009	62,57	14,16	0,1	5,6	127	73	1.30367e-09	5.65571e-08	0.718,0.672	0.0,0.087	0.652	65.2	65.2
9658	ENSG00000235257	ITGA9-AS1	3	-	37818679	37818930	37818809	37818930	37808495	37808880	9658	7,5	4,4	9,5	0,0	203	73	1.66122e-07	4.88323e-06	0.386,0.31	1.0,1.0	-0.652	-65.2	65.2
9326	ENSG00000089053	ANAPC5	12	-	121331226	121331428	121331346	121331428	121330582	121330672	9326	24,18	87,90	14,3	6,0	193	73	0.00128404	0.0116886	0.094,0.07	0.469,1.0	-0.652	-65.2	65.2
4838	ENSG00000144134	RABL2A	2	+	113641352	113641468	113641352	113641450	113641780	113641864	4838	2,2	9,4	2,7	0,2	91	73	0.000152621	0.00198482	0.151,0.286	1.0,0.737	-0.65	-65	65
6314	ENSG00000250151	ARPC4-TTLL3	3	+	9833103	9833273	9833103	9833245	9834680	9835401	6314	7,1	1,0	12,3	14,12	101	73	2.91339e-05	0.000466382	0.835,1.0	0.383,0.153	0.649	64.9	64.9
8066	ENSG00000144589	STK11IP	2	+	219614475	219614647	219614475	219614546	219615093	219615341	8066	8,2	13,11	29,6	9,0	174	73	0.000277137	0.00331033	0.205,0.071	0.575,1.0	-0.649	-64.9	64.9
3462	ENSG00000099625	CBARP	19	-	1235750	1235918	1235778	1235918	1235500	1235565	3462	1,1	14,9	2,1	0,1	101	73	0.000274316	0.00328335	0.049,0.074	1.0,0.42	-0.648	-64.8	64.8
11259	ENSG00000215039	CD27-AS1	12	-	6450869	6450980	6450892	6450980	6448639	6448737	11259	1,1	1,2	1,3	0,0	96	73	0.000857026	0.00843297	0.432,0.275	1.0,1.0	-0.646	-64.6	64.6
10740	ENSG00000206573	THUMPD3-AS1	3	-	9390279	9390497	9390289	9390497	9388086	9388127	10740	3,2	8,2	3,2	0,0	83	73	5.28727e-08	1.74794e-06	0.248,0.468	1.0,1.0	-0.642	-64.2	64.2
4628	ENSG00000124207	CSE1L	20	+	49096175	49096227	49096175	49096200	49096348	49096952	4628	7,2	7,9	11,15	0,2	100	73	1.23456e-06	2.95838e-05	0.422,0.14	1.0,0.846	-0.642	-64.2	64.2
6713	ENSG00000114388	NPRL2	3	-	50349912	50350022	50349930	50350022	50349664	50349833	6713	9,4	24,30	10,21	4,1	91	73	1.54379e-08	5.57772e-07	0.231,0.097	0.667,0.944	-0.641	-64.1	64.1
4265	ENSG00000162244	RPL29	3	-	51995662	51995844	51995739	51995844	51995424	51995469	4265	2,0	10,8	6,3	5,0	150	73	0.000464248	0.00507283	0.089,0.0	0.369,1.0	-0.64	-64	64
5629	ENSG00000158201	ABHD3	18	-	21663677	21664230	21664117	21664230	21659169	21659343	5629	35,52	53,68	76,6	0,1	513	73	7.66996e-08	2.45229e-06	0.086,0.098	1.0,0.461	-0.639	-63.9	63.9
5633	ENSG00000258555	SPECC1L-ADORA2A	22	+	24321287	24322918	24321287	24321323	24324219	24324427	5633	848991	62,80	312153	0,0	1668	73	1.11022e-16	1.30872e-14	0.374,0.352	1.0,1.0	-0.637	-63.7	63.7
15557	ENSG00000177082	WDR73	15	-	84645972	84646348	84646183	84646348	84645470	84645836	15557	44,49	76,56	37,29	4,1	284	73	4.54192e-12	3.13635e-10	0.13,0.184	0.704,0.882	-0.636	-63.6	63.6
3215	ENSG00000124535	WRNIP1	6	+	2772987	2773141	2772987	2773045	2779262	2779492	3215	4,6	1,0	4,0	3,5	169	73	2.72884e-05	0.000441075	0.633,1.0	0.365,0.0	0.634	63.4	63.4
7949	ENSG00000118263	KLF7	2	-	207123975	207124404	207124343	207124404	207088457	207088581	7949	31,18	6,8	11,15	0,0	441	73	4.27667e-07	1.16067e-05	0.461,0.271	1.0,1.0	-0.634	-63.4	63.4
13403	ENSG00000182199	SHMT2	12	+	57230367	57230579	57230367	57230420	57230802	57231000	13403	34,52	22,24	11,3	0,0	232	73	9.92062e-07	2.46852e-05	0.327,0.405	1.0,1.0	-0.634	-63.4	63.4
6216	ENSG00000115282	TTC31	2	+	74483321	74483563	74483321	74483410	74490243	74490473	6216	9,5	3,5	8,1	0,0	226	73	2.30013e-08	8.08511e-07	0.492,0.244	1.0,1.0	-0.632	-63.2	63.2
10747	ENSG00000165458	INPPL1	11	+	72228788	72229007	72228788	72228847	72229089	72229230	10747	23,14	47,62	30,25	11,0	233	73	8.27237e-06	0.000156718	0.133,0.066	0.461,1.0	-0.631	-63.1	63.1
7696	ENSG00000198093	ZNF649	19	-	51899797	51900294	51900092	51900294	51896859	51896978	7696	5,12	29,34	14,31	5,0	368	73	1.31892e-05	0.000234988	0.033,0.065	0.357,1.0	-0.629	-62.9	62.9
8636	ENSG00000141756	FKBP10	17	+	41819529	41820049	41819529	41819675	41820268	41820461	8636	144101	63,54	910431	21,9	447	73	0	0	0.272,0.234	0.876,0.887	-0.628	-62.8	62.8
15400	ENSG00000130714	POMT1	9	+	131509902	131510141	131509902	131509996	131510259	131510415	15400	26,25	8,29	48,30	0,0	218	73	1.20765e-11	7.70121e-10	0.521,0.224	1.0,1.0	-0.627	-62.7	62.7
13142	ENSG00000075711	DLG1	3	-	197085295	197085756	197085579	197085756	197081050	197081117	13142	3,3	59,61	6,22	0,12	357	73	8.41197e-06	0.000158847	0.01,0.01	1.0,0.273	-0.627	-62.7	62.7
13559	ENSG00000182240	BACE2	21	+	41241818	41241947	41241818	41241939	41243375	41243510	13559	75,46	11,16	12,1	29,15	81	73	3.38187e-10	1.67942e-08	0.86,0.722	0.272,0.057	0.626	62.6	62.6
3521	ENSG00000172262	ZNF131	5	+	43161248	43161613	43161248	43161606	43161708	43161931	3521	21,18	54,59	9,4	3,0	80	73	2.46047e-05	0.000403282	0.262,0.218	0.732,1.0	-0.626	-62.6	62.6
14628	ENSG00000136002	ARHGEF4	2	+	131045368	131045590	131045368	131045446	131046037	131047253	14628	1,7	14,19	55,31	12,3	217	73	2.07401e-12	1.52224e-10	0.023,0.11	0.607,0.777	-0.625	-62.5	62.5
4198	ENSG00000090539	CHRD	3	+	184386045	184386755	184386045	184386159	184386844	184386938	4198	6,10	1,2	22,20	0,0	669	73	4.82566e-05	0.000724781	0.396,0.353	1.0,1.0	-0.625	-62.5	62.5
11359	ENSG00000174652	ZNF266	19	-	9419050	9419299	9419216	9419299	9418504	9418631	11359	40,47	22,22	68,10	0,0	239	73	3.35287e-14	3.15549e-12	0.357,0.395	1.0,1.0	-0.624	-62.4	62.4
3034	ENSG00000171453	POLR1C	6	+	43519705	43519905	43519705	43519838	43520065	43520185	3034	22,18	58,34	47,18	6,2	140	73	2.22045e-16	2.51579e-14	0.165,0.216	0.803,0.824	-0.623	-62.3	62.3
8676	ENSG00000169299	PGM2	4	+	37847201	37847347	37847201	37847295	37848521	37848651	8676	5,5	37,25	5,22	4,0	125	73	7.16143e-06	0.000138139	0.073,0.105	0.422,1.0	-0.622	-62.2	62.2
794	ENSG00000129657	SEC14L1	17	+	77088748	77088985	77088748	77088949	77089152	77089271	794	8,3	44,52	9,13	2,5	109	73	1.83137e-11	1.11896e-09	0.109,0.037	0.751,0.635	-0.62	-62	62
8067	ENSG00000144589	STK11IP	2	+	219614475	219614689	219614475	219614546	219615093	219615341	8067	11,6	13,11	43,11	9,0	216	73	0.000111209	0.00152504	0.222,0.156	0.618,1.0	-0.62	-62	62
1594	ENSG00000182400	TRAPPC6B	14	-	39159449	39159550	39159482	39159550	39158284	39158402	1594	43,42	46,49	4,2	0,0	106	73	3.59887e-06	7.59473e-05	0.392,0.371	1.0,1.0	-0.619	-61.9	61.9
11438	ENSG00000267120	AD000671.6	19	-	35744490	35744692	35744625	35744692	35744322	35744421	11438	12,8	14,15	89,8	4,1	208	73	6.06759e-12	4.11679e-10	0.231,0.158	0.886,0.737	-0.617	-61.7	61.7
1962	ENSG00000106397	PLOD3	7	-	101211540	101211716	101211590	101211716	101210531	101210673	1962	5,9	37,34	4,13	3,0	123	73	4.54561e-05	0.000688926	0.074,0.136	0.442,1.0	-0.616	-61.6	61.6
10388	ENSG00000184009	ACTG1	17	-	81512463	81512778	81512600	81512778	81512231	81512360	10388	16,6	4,9	306152	0,0	210	73	3.04423e-13	2.61222e-11	0.582,0.188	1.0,1.0	-0.615	-61.5	61.5
6847	ENSG00000108587	GOSR1	17	+	30481142	30481263	30481142	30481257	30484213	30484301	6847	32,33	49,47	4,5	0,0	79	73	1.10015e-07	3.38753e-06	0.376,0.393	1.0,1.0	-0.615	-61.5	61.5
10206	ENSG00000198054	DSCR8	21	+	38122311	38122483	38122311	38122411	38154432	38154529	10206	2,3	5,1	6,7	0,0	145	73	3.07647e-07	8.5891e-06	0.168,0.602	1.0,1.0	-0.615	-61.5	61.5
12452	ENSG00000121741	ZMYM2	13	+	19958782	19958959	19958782	19958841	19959957	19960026	12452	4,7	6,2	4,1	0,0	191	73	8.03103e-08	2.55374e-06	0.203,0.572	1.0,1.0	-0.613	-61.3	61.3
10156	ENSG00000126456	IRF3	19	-	49661449	49662328	49661947	49662328	49660712	49660828	10156	35,24	26,30	327175	26,4	571	73	3.66374e-15	3.85187e-13	0.147,0.093	0.617,0.848	-0.612	-61.2	61.2
7646	ENSG00000035141	FAM136A	2	-	70301407	70301603	70301521	70301603	70300839	70300980	7646	65,50	32,39	23,7	0,0	187	73	1.02246e-09	4.53694e-08	0.442,0.334	1.0,1.0	-0.612	-61.2	61.2
13875	ENSG00000171044	XKR6	8	-	11113979	11114092	11114020	11114092	11111644	11111892	13875	9,2	5,4	1,1	0,0	114	73	4.83467e-07	1.28814e-05	0.535,0.243	1.0,1.0	-0.611	-61.1	61.1
13813	ENSG00000160323	ADAMTS13	9	+	133442398	133442534	133442398	133442518	133442613	133442743	13813	15,5	4,3	1,0	6,9	89	73	4.10818e-08	1.38163e-06	0.755,0.578	0.12,0.0	0.607	60.7	60.7
9689	ENSG00000109065	NAT9	17	-	74772891	74773039	74772895	74773039	74772217	74772277	9689	2,4	38,33	12,3	20,0	77	73	0.00110434	0.0103599	0.048,0.103	0.363,1.0	-0.606	-60.6	60.6
10996	ENSG00000002016	RAD52	12	-	926795	927263	927144	927263	925449	925525	10996	17,19	4,7	118,54	1,0	422	73	5.73752e-10	2.74413e-08	0.424,0.32	0.953,1.0	-0.604	-60.4	60.4
241	ENSG00000148498	PARD3	10	-	34347955	34348115	34347964	34348115	34341626	34341816	241	9,8	39,40	2,5	0,4	82	73	0.007111	0.0471311	0.17,0.151	1.0,0.527	-0.603	-60.3	60.3
393	ENSG00000165959	CLMN	14	-	95194214	95194596	95194535	95194596	95193848	95193919	393	5,3	3,5	19,61	3,0	394	73	3.33163e-05	0.000526118	0.236,0.1	0.54,1.0	-0.602	-60.2	60.2
3258	ENSG00000110274	CEP164	11	+	117380613	117380714	117380613	117380705	117381700	117381868	3258	2,3	12,25	11,3	13,0	82	73	0.00176804	0.0151158	0.129,0.097	0.43,1.0	-0.602	-60.2	60.2
13378	ENSG00000197381	ADARB1	21	+	45220835	45221014	45220835	45220970	45222017	45223577	13378	32,58	0,0	26,0	4,5	117	73	2.11971e-06	4.69393e-05	1.0,1.0	0.802,0.0	0.599	59.9	59.9
2839	ENSG00000235034	C19orf81	19	+	50658495	50658608	50658495	50658509	50658946	50659310	2839	8,12	1,3	6,0	10,6	172	73	3.7597e-05	0.000584403	0.772,0.629	0.203,0.0	0.599	59.9	59.9
314	ENSG00000187741	FANCA	16	-	89770536	89770634	89770563	89770634	89770165	89770259	314	11,10	51,55	24,17	5,6	100	73	3.20854e-14	3.0442e-12	0.136,0.117	0.778,0.674	-0.599	-59.9	59.9
8373	ENSG00000259305	ZHX1-C8orf76	8	-	123274121	123274284	123274216	123274284	123267272	123267386	8373	52,73	39,41	5,13	0,0	168	73	6.27753e-08	2.04063e-06	0.367,0.436	1.0,1.0	-0.599	-59.9	59.9
14099	ENSG00000021762	OSBPL5	11	-	3093465	3093663	3093526	3093663	3092866	3093052	14099	7,2	3,11	10,2	1,0	134	73	3.69252e-05	0.000575323	0.56,0.09	0.845,1.0	-0.597	-59.7	59.7
13229	ENSG00000077782	FGFR1	8	-	38428345	38428435	38428351	38428435	38427920	38428093	13229	27,31	48,54	8,10	1,0	79	73	2.12269e-09	8.78434e-08	0.342,0.347	0.881,1.0	-0.596	-59.6	59.6
12901	ENSG00000105854	PON2	7	-	95416171	95416297	95416241	95416297	95412311	95412477	12901	7,12	4,12	5,5	0,0	143	73	8.25529e-07	2.08979e-05	0.472,0.338	1.0,1.0	-0.595	-59.5	59.5
6754	ENSG00000165275	TRMT10B	9	+	37763628	37763865	37763628	37763753	37768075	37768228	6754	17,17	8,12	11,29	0,0	185	73	9.35945e-10	4.23352e-08	0.456,0.359	1.0,1.0	-0.593	-59.3	59.3
12619	ENSG00000154122	ANKH	5	-	14712796	14712973	14712873	14712973	14704803	14711310	12619	10,6	73,79	9,5	11,0	150	73	0.000923855	0.00896209	0.063,0.036	0.285,1.0	-0.593	-59.3	59.3
909	ENSG00000140553	UNC45A	15	+	90949653	90949877	90949653	90949720	90950153	90950267	909	8,9	63,74	49,22	6,6	230	73	0	0	0.039,0.037	0.722,0.538	-0.592	-59.2	59.2
8040	ENSG00000107404	DVL1	1	-	1339286	1339439	1339361	1339439	1338521	1338653	8040	52,50	50,53	53,16	5,0	148	73	1.81929e-10	9.43608e-09	0.339,0.318	0.839,1.0	-0.591	-59.1	59.1
10771	ENSG00000006282	SPATA20	17	+	50550997	50551222	50550997	50551190	50551510	50551679	10771	7,8	45,28	36,7	9,2	105	73	1.12688e-13	1.01943e-11	0.098,0.166	0.736,0.709	-0.59	-59	59
14353	ENSG00000105552	BCAT2	19	-	48810794	48811020	48810983	48811020	48806999	48807074	14353	21,17	33,33	36,23	7,1	262	73	8.30526e-08	2.62662e-06	0.151,0.126	0.589,0.865	-0.589	-58.9	58.9
15402	ENSG00000130714	POMT1	9	+	131509902	131510062	131509902	131509996	131510259	131510415	15402	22,17	8,29	22,22	0,0	139	73	1.43225e-09	6.16764e-08	0.591,0.235	1.0,1.0	-0.587	-58.7	58.7
3713	ENSG00000104728	ARHGEF10	8	+	1864369	1864508	1864369	1864436	1866525	1866602	3713	3,0	18,10	3,4	0,6	145	73	0.00384959	0.0285599	0.077,0.0	1.0,0.251	-0.587	-58.7	58.7
10390	ENSG00000184009	ACTG1	17	-	81512600	81512780	81512614	81512780	81512231	81512360	10390	6,10	13,9	33,22	2,0	87	73	4.05643e-10	1.99741e-08	0.279,0.482	0.933,1.0	-0.586	-58.6	58.6
6678	ENSG00000110080	ST3GAL4	11	+	126406472	126406693	126406472	126406545	126406942	126407023	6678	9,9	6,3	6,3	0,0	221	73	8.8692e-08	2.78235e-06	0.331,0.498	1.0,1.0	-0.586	-58.6	58.6
10523	ENSG00000163050	ADCK3	1	+	226983760	226983996	226983760	226983854	226984093	226984235	10523	8,10	54,55	10,6	1,2	215	73	1.27247e-07	3.83035e-06	0.048,0.058	0.772,0.505	-0.586	-58.6	58.6
12418	ENSG00000140988	RPS2	16	-	1963652	1964365	1964275	1964365	1963148	1963256	12418	1184897	403409	86924744	232130	696	73	0	0	0.236,0.187	0.797,0.793	-0.584	-58.4	58.4
6460	ENSG00000160439	RDH13	19	-	55047104	55047488	55047386	55047488	55044342	55045309	6460	13,9	49,32	11,16	6,0	355	73	0.000609513	0.00631706	0.052,0.055	0.274,1.0	-0.584	-58.4	58.4
6099	ENSG00000106077	ABHD11	7	-	73737220	73737735	73737561	73737735	73736937	73737110	6099	82,51	21,12	102,30	0,0	414	73	5.81091e-13	4.80945e-11	0.408,0.428	1.0,1.0	-0.582	-58.2	58.2
7143	ENSG00000163463	KRTCAP2	1	-	155173088	155173261	155173208	155173261	155172737	155172892	7143	8,12	3,9	7,3	0,0	193	73	4.32352e-07	1.17066e-05	0.502,0.335	1.0,1.0	-0.582	-58.2	58.2
13009	ENSG00000109180	OCIAD1	4	+	48831226	48831398	48831226	48831249	48832619	48832663	13009	64,48	53,71	103,34	20,0	222	73	2.68477e-06	5.82366e-05	0.284,0.182	0.629,1.0	-0.582	-58.2	58.2
563	ENSG00000261732	LA16c-431H6.6	16	+	1667958	1668193	1667958	1668184	1669000	1669165	563	20,32	5,5	5,0	5,4	82	73	0.00110295	0.0103599	0.781,0.851	0.471,0.0	0.581	58.1	58.1
4926	ENSG00000166986	MARS	12	+	57515919	57516158	57515919	57515991	57516244	57516337	4926	83,69	190210	455290	99,24	240	73	0	0	0.117,0.091	0.583,0.786	-0.581	-58.1	58.1
368	ENSG00000163702	IL17RC	3	+	9923880	9924137	9923880	9924020	9924231	9924291	368	14,7	17,24	13,23	5,0	190	73	0.000113118	0.00154216	0.24,0.101	0.5,1.0	-0.58	-58	58
3498	ENSG00000149658	YTHDF1	20	-	63215447	63215601	63215576	63215601	63213863	63213943	3498	12,14	116117	5,12	0,14	202	73	0.00179804	0.0153162	0.036,0.041	1.0,0.237	-0.58	-58	58
10904	ENSG00000181555	SETD2	3	-	47080800	47081083	47080915	47081083	47067069	47067118	10904	11,20	7,9	13,4	0,0	188	73	5.34908e-07	1.40594e-05	0.379,0.463	1.0,1.0	-0.579	-57.9	57.9
2724	ENSG00000013573	DDX11	12	+	31086024	31086233	31086024	31086212	31087937	31087983	2724	2,1	3,2	9,3	2,0	94	73	0.00110396	0.0103599	0.341,0.28	0.778,1.0	-0.579	-57.9	57.9
11361	ENSG00000174652	ZNF266	19	-	9418761	9419299	9419216	9419299	9418504	9418631	11361	117116	22,22	188,78	0,0	528	73	0	0	0.424,0.422	1.0,1.0	-0.577	-57.7	57.7
6305	ENSG00000280607	AC009133.24	16	+	29809085	29809317	29809085	29809313	29809539	29809764	6305	2,2	0,0	48,3	32,8	77	73	1.49093e-05	0.000261641	1.0,1.0	0.587,0.262	0.576	57.6	57.6
7755	ENSG00000215375	MYL5	4	+	681091	681321	681091	681140	681892	682027	7755	6,6	31,31	83,28	11,6	254	73	0	0	0.053,0.053	0.684,0.573	-0.576	-57.6	57.6
323	ENSG00000187741	FANCA	16	-	89798950	89799232	89799165	89799232	89795905	89796018	323	10,18	38,40	58,41	3,11	288	73	1.87436e-09	7.89666e-08	0.063,0.102	0.831,0.486	-0.576	-57.6	57.6
3447	ENSG00000006377	DLX6	7	+	97006492	97007529	97006492	97006714	97007637	97007831	3447	24,41	7,2	57,37	0,0	888	73	6.91372e-08	2.22882e-06	0.22,0.628	1.0,1.0	-0.576	-57.6	57.6
13002	ENSG00000109180	OCIAD1	4	+	48831222	48831431	48831222	48831249	48832619	48832663	13002	73,59	53,71	116,39	20,0	255	73	3.65372e-06	7.68253e-05	0.283,0.192	0.624,1.0	-0.575	-57.5	57.5
1145	ENSG00000159069	FBXW5	9	-	136941754	136942466	136942045	136942466	136941536	136941684	1145	100102	90,97	253151	10,15	364	73	0	0	0.182,0.174	0.835,0.669	-0.574	-57.4	57.4
6528	ENSG00000102302	FGD1	X	-	54447224	54447454	54447310	54447454	54445453	54446414	6528	36,33	71,72	18,13	8,0	159	73	0.000316516	0.00369374	0.189,0.174	0.508,1.0	-0.573	-57.3	57.3
6601	ENSG00000175224	ATG13	11	+	46656232	46656412	46656232	46656273	46657094	46657191	6601	1,3	88102	25,7	0,13	212	73	1.69008e-06	3.8673e-05	0.004,0.01	1.0,0.156	-0.571	-57.1	57.1
5379	ENSG00000168026	TTC21A	3	+	39137194	39137387	39137194	39137253	39137485	39137710	5379	3,5	0,0	10,8	3,6	207	73	1.30832e-07	3.92497e-06	1.0,1.0	0.54,0.32	0.57	57	57
4433	ENSG00000223891	OSER1-AS1	20	+	44211251	44211491	44211251	44211356	44214887	44215003	4433	10,9	2,11	7,5	0,0	208	73	4.88165e-07	1.2977e-05	0.637,0.223	1.0,1.0	-0.57	-57	57
6332	ENSG00000214827	MTCP1	X	-	155070948	155071136	155070963	155071136	155063965	155064033	6332	11,21	6,7	6,0	23,14	88	73	6.5915e-08	2.13083e-06	0.603,0.713	0.178,0.0	0.569	56.9	56.9
9604	ENSG00000177963	RIC8A	11	+	210570	210789	210570	210662	211198	211349	9604	10,9	132127	9,7	14,0	200	73	0.000532278	0.00568315	0.027,0.025	0.19,1.0	-0.569	-56.9	56.9
15222	ENSG00000156650	KAT6B	10	+	74975398	74976330	74975398	74975454	74977315	74977437	15222	69113	8,10	31,12	0,0	949	73	5.60577e-06	0.000111637	0.399,0.465	1.0,1.0	-0.568	-56.8	56.8
9323	ENSG00000115459	ELMOD3	2	+	85355554	85355716	85355554	85355598	85356966	85357252	9323	43,24	26,10	5,1	0,0	191	73	2.4296e-05	0.000399344	0.387,0.478	1.0,1.0	-0.568	-56.8	56.8
1142	ENSG00000146054	TRIM7	5	-	181203476	181203640	181203544	181203640	181199850	181200081	1142	8,7	3,9	11,17	0,0	141	73	4.37457e-08	1.46279e-06	0.58,0.287	1.0,1.0	-0.567	-56.7	56.7
11818	ENSG00000182606	TRAK1	3	+	42209766	42209985	42209766	42209922	42219493	42219596	11818	24,20	11,22	10,1	0,0	136	73	1.4987e-06	3.50497e-05	0.539,0.328	1.0,1.0	-0.567	-56.7	56.7
13008	ENSG00000109180	OCIAD1	4	+	48831226	48831433	48831226	48831249	48832619	48832663	13008	76,64	53,71	118,40	20,0	257	73	4.57721e-06	9.38771e-05	0.289,0.204	0.626,1.0	-0.567	-56.7	56.7
9570	ENSG00000140474	ULK3	15	-	74838269	74838504	74838439	74838504	74838151	74838192	9570	14,14	5,6	8,1	0,0	243	73	3.11673e-06	6.71073e-05	0.457,0.412	1.0,1.0	-0.566	-56.6	56.6
7948	ENSG00000118263	KLF7	2	-	207123773	207124404	207124343	207124404	207088457	207088581	7948	51,44	6,8	23,25	0,0	643	73	6.54256e-07	1.69294e-05	0.491,0.384	1.0,1.0	-0.563	-56.3	56.3
10902	ENSG00000181555	SETD2	3	-	47080866	47081083	47080915	47081083	47067069	47067118	10902	9,12	7,9	4,1	0,0	122	73	8.5913e-06	0.00016145	0.435,0.444	1.0,1.0	-0.56	-56	56
4454	ENSG00000064601	CTSA	20	+	45892724	45892887	45892724	45892880	45893219	45893311	4454	3,5	45,39	9,7	21,0	80	73	0.000878535	0.00859388	0.057,0.105	0.281,1.0	-0.56	-56	56
5476	ENSG00000070061	IKBKAP	9	-	108918729	108918901	108918810	108918901	108917546	108917670	5476	28,19	80,85	7,17	6,0	154	73	0.000569479	0.00596579	0.142,0.096	0.356,1.0	-0.559	-55.9	55.9
14320	ENSG00000100938	GMPR2	14	+	24232421	24232847	24232421	24232788	24233218	24233340	14320	24,14	10,17	2,10	0,0	132	73	1.45822e-06	3.42403e-05	0.57,0.313	1.0,1.0	-0.558	-55.8	55.8
13697	ENSG00000069399	BCL3	19	+	44758245	44758473	44758245	44758413	44758723	44758841	13697	1,4	6,12	3,1	0,1	133	73	0.0012493	0.0114617	0.084,0.155	1.0,0.354	-0.558	-55.8	55.8
7894	ENSG00000223959	AFG3L1P	16	+	89984530	89984606	89984530	89984599	89988851	89988951	7894	9,1	6,5	6,5	1,0	80	73	6.97126e-05	0.00100936	0.578,0.154	0.846,1.0	-0.557	-55.7	55.7
13968	ENSG00000103852	TTC23	15	-	99249170	99249799	99249621	99249799	99228532	99228732	13968	23,35	4,6	40,23	0,0	524	73	1.70162e-07	4.98942e-06	0.445,0.448	1.0,1.0	-0.553	-55.3	55.3
5826	ENSG00000271816	BMS1P4	10	-	73730317	73730487	73730438	73730487	73728378	73728587	5826	18,5	1,2	2,6	7,12	194	73	9.46479e-05	0.00132439	0.871,0.485	0.097,0.158	0.55	55	55
7149	ENSG00000163463	KRTCAP2	1	-	155173076	155173261	155173208	155173261	155172737	155172892	7149	10,14	3,9	7,3	0,0	205	73	8.75627e-07	2.20703e-05	0.543,0.356	1.0,1.0	-0.55	-55	55
11325	ENSG00000004660	CAMKK1	17	-	3872444	3872627	3872553	3872627	3869800	3869888	11325	9,2	25,28	24,11	0,13	182	73	0.000505909	0.00545726	0.126,0.028	1.0,0.253	-0.55	-55	55
9322	ENSG00000115459	ELMOD3	2	+	85355554	85355784	85355554	85355598	85356966	85357252	9322	61,36	26,10	14,1	0,0	259	73	3.66023e-06	7.68253e-05	0.398,0.504	1.0,1.0	-0.549	-54.9	54.9
9621	ENSG00000090097	PCBP4	3	-	51959894	51960320	51960188	51960320	51959602	51959651	9621	82,88	5,5	9,11	8,6	367	73	1.01085e-07	3.12908e-06	0.765,0.778	0.183,0.267	0.547	54.7	54.7
474	ENSG00000110514	MADD	11	+	47295495	47295576	47295495	47295567	47295896	47295954	474	12,12	9,9	0,0	8,9	82	73	5.05943e-09	1.97013e-07	0.543,0.543	0.0,0.0	0.543	54.3	54.3
6229	ENSG00000160948	VPS28	8	-	144428312	144428544	144428488	144428544	144426908	144427291	6229	42,25	3,1	8,5	11,2	249	73	5.80721e-06	0.00011506	0.804,0.88	0.176,0.423	0.543	54.3	54.3
12287	ENSG00000141504	SAT2	17	-	7626917	7627044	7626942	7627044	7626752	7626793	12287	21,7	78,53	81,52	19,28	98	73	3.21965e-15	3.41575e-13	0.167,0.09	0.761,0.58	-0.542	-54.2	54.2
8782	ENSG00000079134	THOC1	18	-	225235	225403	225336	225403	225088	225139	8782	19,6	36,45	54,16	6,6	174	73	1.97887e-09	8.2772e-08	0.181,0.053	0.791,0.528	-0.542	-54.2	54.2
1130	ENSG00000198721	ECI2	6	-	4135374	4135590	4135510	4135590	4133548	4133711	1130	7,1	39,35	13,7	25,0	209	73	0.00246267	0.0197811	0.059,0.01	0.154,1.0	-0.542	-54.2	54.2
10192	ENSG00000167792	NDUFV1	11	+	67606957	67607324	67606957	67607076	67608395	67608478	10192	75,58	89115	115,54	15,5	321	73	0	0	0.161,0.103	0.636,0.711	-0.541	-54.1	54.1
4120	ENSG00000162910	MRPL55	1	-	228108436	228109021	228108954	228109021	228108234	228108318	4120	341255	85107	689216	8,10	591	73	1.11022e-16	1.30872e-14	0.331,0.227	0.914,0.727	-0.541	-54.1	54.1
9257	ENSG00000179335	CLK3	15	+	74620008	74622216	74620008	74620225	74622493	74622560	9257	227146	5,12	405188	0,0	2064	73	5.31205e-09	2.05952e-07	0.616,0.301	1.0,1.0	-0.541	-54.1	54.1
12470	ENSG00000152556	PFKM	12	+	48139284	48139504	48139284	48139349	48139848	48139912	12470	11,3	61,81	43,35	32,2	228	73	1.24925e-07	3.77687e-06	0.055,0.012	0.301,0.849	-0.541	-54.1	54.1
10417	ENSG00000148985	PGAP2	11	+	3824269	3824455	3824269	3824364	3825019	3825128	10417	11,13	6,11	48,7	3,0	164	73	2.22833e-06	4.89728e-05	0.449,0.345	0.877,1.0	-0.541	-54.1	54.1
9696	ENSG00000164548	TRA2A	7	-	23522120	23522432	23522131	23522432	23521706	23521840	9696	35,28	12,17	2,0	6,16	84	73	4.16335e-08	1.39616e-06	0.717,0.589	0.225,0.0	0.54	54	54
14456	ENSG00000164068	RNF123	3	+	49712478	49712892	49712478	49712656	49713512	49713587	14456	16,16	30,26	40,21	1,7	309	73	6.50286e-05	0.000949792	0.112,0.127	0.904,0.415	-0.54	-54	54
1827	ENSG00000128973	CLN6	15	-	68211555	68211741	68211674	68211741	68211262	68211318	1827	23,25	48,50	17,12	10,0	192	73	0.00311425	0.0238843	0.154,0.16	0.393,1.0	-0.539	-53.9	53.9
170	ENSG00000214087	ARL16	17	-	81682442	81682675	81682490	81682675	81682033	81682149	170	8,4	4,4	6,2	0,0	121	73	5.1201e-07	1.35491e-05	0.547,0.376	1.0,1.0	-0.538	-53.8	53.8
3029	ENSG00000255284	AP006621.5	11	+	777581	777817	777581	777695	778116	778218	3029	2,5	2,1	1,6	0,0	195	73	0.00364509	0.0273031	0.272,0.652	1.0,1.0	-0.538	-53.8	53.8
2854	ENSG00000040633	PHF23	17	-	7238454	7238577	7238565	7238577	7237628	7237660	2854	9,7	2,7	3,8	0,0	184	73	4.02135e-07	1.09392e-05	0.641,0.284	1.0,1.0	-0.537	-53.7	53.7
12508	ENSG00000198171	DDRGK1	20	-	3191647	3191821	3191764	3191821	3191189	3191238	12508	49,66	233280	262194	75,39	190	73	0	0	0.075,0.083	0.573,0.656	-0.536	-53.6	53.6
7148	ENSG00000163463	KRTCAP2	1	-	155173083	155173261	155173208	155173261	155172737	155172892	7148	9,17	3,9	7,3	0,0	198	73	1.51422e-06	3.52713e-05	0.525,0.411	1.0,1.0	-0.532	-53.2	53.2
7225	ENSG00000196586	MYO6	6	+	75892529	75892693	75892529	75892690	75894813	75894840	7225	0,5	34,30	5,10	8,2	76	73	2.85382e-05	0.000460001	0.0,0.138	0.375,0.828	-0.532	-53.2	53.2
10164	ENSG00000116001	TIA1	2	-	70216752	70216994	70216885	70216994	70216403	70216499	10164	24,46	51,64	58,26	1,11	206	73	5.06875e-05	0.000759337	0.143,0.203	0.954,0.456	-0.532	-53.2	53.2
8505	ENSG00000177728	TMEM94	17	+	75492928	75493132	75492928	75493102	75493490	75493593	8505	7,6	19,26	12,17	9,1	103	73	0.000117474	0.00159139	0.207,0.141	0.486,0.923	-0.53	-53	53
7904	ENSG00000102125	TAZ	X	+	154413206	154413370	154413206	154413358	154413481	154413567	7904	4,4	7,6	7,1	2,0	85	73	0.00296768	0.0230072	0.329,0.364	0.75,1.0	-0.528	-52.8	52.8
6410	ENSG00000256966	RP11-613M10.8	9	-	37592290	37592469	37592309	37592469	37588810	37588932	6410	5,5	8,5	17,11	1,1	92	73	3.32384e-06	7.06544e-05	0.332,0.442	0.931,0.897	-0.527	-52.7	52.7
6634	ENSG00000119638	NEK9	14	-	75106465	75106702	75106501	75106702	75105949	75105996	6634	54,39	127119	5,14	4,0	109	73	0.000621474	0.00641823	0.222,0.18	0.456,1.0	-0.527	-52.7	52.7
9762	ENSG00000159352	PSMD4	1	+	151264831	151265073	151264831	151265028	151265165	151265234	9762	5,1	0,0	56,1	10,3	118	73	2.89898e-05	0.000465993	1.0,1.0	0.776,0.171	0.526	52.6	52.6
13393	ENSG00000161647	MPP3	17	-	43825622	43825841	43825755	43825841	43823930	43824005	13393	8,9	14,8	33,18	4,2	206	73	6.85474e-07	1.7698e-05	0.168,0.285	0.745,0.761	-0.526	-52.6	52.6
6190	ENSG00000148229	POLE3	9	-	113410482	113410672	113410616	113410672	113410227	113410378	6190	13,10	4,5	3,2	0,0	207	73	1.06633e-06	2.63645e-05	0.534,0.414	1.0,1.0	-0.526	-52.6	52.6
6406	ENSG00000256966	RP11-613M10.8	9	-	37592252	37592469	37592309	37592469	37588810	37588932	6406	2,5	8,5	5,7	1,1	130	73	0.000766451	0.00764486	0.123,0.36	0.737,0.797	-0.526	-52.6	52.6
1452	ENSG00000164880	INTS1	7	-	1483700	1483853	1483741	1483853	1482545	1482707	1452	11,21	54,45	2,5	2,0	114	73	0.00604534	0.0411148	0.115,0.23	0.39,1.0	-0.523	-52.3	52.3
4764	ENSG00000108773	KAT2A	17	-	42119053	42119436	42119244	42119436	42118284	42118403	4764	251161	91,71	757363	17,7	264	73	0	0	0.433,0.385	0.925,0.935	-0.521	-52.1	52.1
707	ENSG00000139546	TARBP2	12	+	53503026	53503212	53503026	53503129	53503729	53503965	707	25,11	8,9	17,14	0,0	156	73	1.17673e-07	3.59488e-06	0.594,0.364	1.0,1.0	-0.521	-52.1	52.1
15223	ENSG00000156650	KAT6B	10	+	74975398	74975781	74975398	74975454	74977315	74977437	15223	44,46	8,10	13,10	0,0	400	73	5.22842e-06	0.000105199	0.501,0.456	1.0,1.0	-0.521	-52.1	52.1
5537	ENSG00000197620	CXorf40A	X	+	149540740	149540913	149540740	149540799	149542018	149542062	5537	18,10	17,19	18,18	0,7	187	73	0.00159344	0.0139396	0.292,0.17	1.0,0.501	-0.519	-51.9	51.9
5515	ENSG00000163728	TTC14	3	+	180607647	180608271	180607647	180607765	180608700	180608780	5515	25,35	20,31	51,63	3,5	579	73	4.35785e-12	3.04527e-10	0.136,0.125	0.682,0.614	-0.518	-51.8	51.8
3633	ENSG00000185088	RPS27L	15	-	63156786	63157281	63157113	63157281	63156412	63156521	3633	31,37	4,11	12,29	0,0	400	73	6.4241e-07	1.66969e-05	0.586,0.38	1.0,1.0	-0.517	-51.7	51.7
13984	ENSG00000004142	POLDIP2	17	-	28353132	28353356	28353240	28353356	28352911	28353019	13984	41,30	246230	85,47	30,12	181	73	0	0	0.063,0.05	0.533,0.612	-0.516	-51.6	51.6
7729	ENSG00000072195	SPEG	2	+	219443107	219443440	219443107	219443150	219444029	219444059	7729	18,25	7,3	9,7	0,0	363	73	7.00492e-07	1.79972e-05	0.341,0.626	1.0,1.0	-0.516	-51.6	51.6
13317	ENSG00000171552	BCL2L1	20	-	31721654	31722348	31721843	31722348	31664451	31666086	13317	124134	35,42	14,9	0,0	262	73	8.94159e-07	2.23924e-05	0.497,0.471	1.0,1.0	-0.516	-51.6	51.6
8581	ENSG00000166704	ZNF606	19	-	58002395	58002819	58002779	58002819	58001288	58001370	8581	45,55	9,8	2,2	0,0	457	73	0.000108681	0.00149388	0.444,0.523	1.0,1.0	-0.516	-51.6	51.6
8406	ENSG00000112874	NUDT12	5	-	103560011	103560254	103560042	103560254	103558878	103559468	8406	8,11	14,23	5,15	0,8	104	73	0.0049255	0.0348156	0.286,0.251	1.0,0.568	-0.516	-51.6	51.6
8348	ENSG00000162493	PDPN	1	+	13614299	13614411	13614299	13614405	13615904	13617957	8348	32,31	30,25	0,0	1,11	79	73	6.17042e-08	2.01142e-06	0.496,0.534	0.0,0.0	0.515	51.5	51.5
11442	ENSG00000162032	SPSB3	16	-	1781192	1781495	1781357	1781495	1778436	1778612	11442	26,17	70,86	54,33	23,3	238	73	2.49822e-08	8.72881e-07	0.102,0.057	0.419,0.771	-0.515	-51.5	51.5
10418	ENSG00000148985	PGAP2	11	+	3824269	3824449	3824269	3824364	3825019	3825128	10418	12,13	6,11	41,7	3,0	158	73	1.40439e-05	0.000248322	0.48,0.353	0.863,1.0	-0.515	-51.5	51.5
7261	ENSG00000169740	ZNF32	10	-	43645957	43646275	43646055	43646275	43644648	43644801	7261	9,2	1,4	13,4	0,0	171	73	2.99167e-05	0.000478257	0.793,0.176	1.0,1.0	-0.515	-51.5	51.5
12245	ENSG00000249115	HAUS5	19	+	35619612	35619804	35619612	35619758	35620011	35620123	12245	26,25	40,24	70,30	8,3	119	73	1.73961e-12	1.30136e-10	0.285,0.39	0.843,0.86	-0.514	-51.4	51.4
5652	ENSG00000100802	C14orf93	14	-	22998953	22999156	22999053	22999156	22998426	22998741	5652	3,13	4,2	4,1	0,0	173	73	6.67974e-06	0.000130138	0.24,0.733	1.0,1.0	-0.514	-51.4	51.4
11859	ENSG00000168488	ATXN2L	16	+	28835932	28836485	28835932	28836122	28836727	28837237	11859	225191	43,48	899387	8,4	436	73	0	0	0.467,0.4	0.95,0.942	-0.512	-51.2	51.2
13811	ENSG00000053770	AP5M1	14	+	57274243	57274889	57274243	57274437	57280194	57280422	13811	103131	15,19	46,7	0,0	525	73	4.50029e-07	1.2129e-05	0.488,0.489	1.0,1.0	-0.512	-51.2	51.2
11383	ENSG00000169241	SLC50A1	1	+	155136310	155136396	155136310	155136376	155137978	155138098	11383	10,9	3,12	1,0	10,2	93	73	1.54349e-05	0.000269246	0.723,0.371	0.073,0.0	0.51	51	51
226	ENSG00000189308	LIN54	4	-	82984160	82984876	82984823	82984876	82978882	82979006	226	142101	9,17	278134	0,0	736	73	7.03948e-12	4.66766e-10	0.61,0.371	1.0,1.0	-0.51	-51	51
4267	ENSG00000162244	RPL29	3	-	51995662	51995814	51995764	51995814	51995424	51995469	4267	4,4	1,3	6,3	0,0	175	73	0.00010529	0.00145412	0.625,0.357	1.0,1.0	-0.509	-50.9	50.9
14351	ENSG00000105552	BCAT2	19	-	48810794	48811012	48810983	48811012	48800186	48800297	14351	22,13	3,8	36,23	0,0	262	73	1.78552e-07	5.18333e-06	0.671,0.312	1.0,1.0	-0.508	-50.8	50.8
1868	ENSG00000055955	ITIH4	3	-	52830457	52830687	52830552	52830687	52829118	52829279	1868	3,10	6,1	3,3	0,0	168	73	1.96106e-05	0.000331675	0.178,0.813	1.0,1.0	-0.505	-50.5	50.5
14469	ENSG00000169660	HEXDC	17	+	82439630	82440334	82439630	82439713	82440996	82441075	14469	62,27	13,4	291,92	10,0	694	73	1.34394e-05	0.000238355	0.334,0.415	0.754,1.0	-0.502	-50.2	50.2
8299	ENSG00000116127	ALMS1	2	+	73489633	73491498	73489633	73490158	73519774	73520016	8299	71,76	6,7	64,56	0,1	1413	73	3.21344e-05	0.000508141	0.379,0.359	1.0,0.743	-0.502	-50.2	50.2
3689	ENSG00000114405	C3orf14	3	+	62319014	62319168	62319014	62319076	62319720	62319832	3689	2,8	0,0	1,0	0,3	165	73	0.000173042	0.00220459	1.0,1.0	1.0,0.0	0.5	50	50
11981	ENSG00000147687	TATDN1	8	-	124538927	124539088	124539024	124539088	124508602	124508688	11981	2,1	0,0	3,0	0,8	170	73	0.000274812	0.00328592	1.0,1.0	1.0,0.0	0.5	50	50
7463	ENSG00000151090	THRB	3	-	24494651	24494822	24494686	24494822	24337299	24337371	7463	1,1	0,0	2,0	0,10	108	73	0.00036629	0.00417035	1.0,1.0	1.0,0.0	0.5	50	50
3216	ENSG00000124535	WRNIP1	6	+	2772937	2773116	2772937	2773045	2779262	2779492	3216	0,7	1,0	0,0	3,5	144	73	0.00173678	0.0149031	0.0,1.0	0.0,0.0	0.5	50	50
12284	ENSG00000254929	RP11-144G6.12	10	-	47523303	47523491	47523328	47523491	47522865	47522934	12284	2,5	0,0	5,0	0,7	98	73	0.00199506	0.0167019	1.0,1.0	1.0,0.0	0.5	50	50
1520	ENSG00000083845	RPS5	19	+	58387263	58387329	58387263	58387326	58388136	58388245	1520	1,4	0,0	2,0	0,7	76	73	0.0020712	0.0171547	1.0,1.0	1.0,0.0	0.5	50	50
4466	ENSG00000112699	GMDS	6	-	1625096	1625257	1625202	1625257	1624471	1624540	4466	7,3	0,0	3,0	0,3	179	73	0.00232941	0.018891	1.0,1.0	1.0,0.0	0.5	50	50
1290	ENSG00000163138	PACRGL	4	+	20700457	20700747	20700457	20700611	20704465	20704533	1290	30,29	0,0	7,0	0,3	209	73	0.00313709	0.023975	1.0,1.0	1.0,0.0	0.5	50	50
2415	ENSG00000121417	ZNF211	19	+	57639911	57640067	57639911	57640055	57640703	57642779	2415	10,12	0,0	8,0	0,5	85	73	0.00596168	0.0407574	1.0,1.0	1.0,0.0	0.5	50	50
14860	ENSG00000204619	PPP1R11	6	+	30068278	30068430	30068278	30068353	30068589	30068698	14860	6,7	5,2	3,6	0,0	150	73	7.16108e-07	1.83267e-05	0.369,0.63	1.0,1.0	-0.5	-50	50
477	ENSG00000110514	MADD	11	+	47269673	47269874	47269673	47269750	47273826	47273976	477	0,1	2,0	7,3	0,0	197	73	0.000488326	0.00529625	0.0,1.0	1.0,1.0	-0.5	-50	50
15099	ENSG00000242086	LINC00969	3	+	195708428	195708555	195708428	195708435	195708746	195708841	15099	1,0	0,2	1,4	0,0	193	73	0.00051907	0.00556636	1.0,0.0	1.0,1.0	-0.5	-50	50
1134	ENSG00000198721	ECI2	6	-	4135369	4135468	4135407	4135468	4133548	4133701	1134	1,0	0,3	3,4	0,0	111	73	0.000549414	0.00579716	1.0,0.0	1.0,1.0	-0.5	-50	50
15098	ENSG00000242086	LINC00969	3	+	195708428	195708513	195708428	195708435	195708746	195708841	15098	1,0	0,2	1,4	0,0	151	73	0.00108073	0.0101875	1.0,0.0	1.0,1.0	-0.5	-50	50
6788	ENSG00000100316	RPL3	22	-	39313624	39313705	39313628	39313705	39313190	39313310	6788	1,0	0,3	21,3	0,0	77	73	0.0016547	0.0143893	1.0,0.0	1.0,1.0	-0.5	-50	50
6692	ENSG00000224729	PCOLCE-AS1	7	-	100590209	100590331	100590229	100590331	100589401	100590082	6692	1,0	0,2	2,5	0,0	93	73	0.00462158	0.033231	1.0,0.0	1.0,1.0	-0.5	-50	50
13519	ENSG00000087053	MTMR2	11	-	95865439	95865676	95865590	95865676	95862271	95862366	13519	3,0	0,2	12,14	0,0	224	73	0.00577724	0.0397761	1.0,0.0	1.0,1.0	-0.5	-50	50
10364	ENSG00000182484	WASH6P	X	+	156023011	156023213	156023011	156023209	156023301	156023460	10364	30,36	0,1	5,4	4,5	77	73	2.9437e-08	1.00742e-06	1.0,0.972	0.542,0.431	0.499	49.9	49.9
7915	ENSG00000102125	TAZ	X	+	154419542	154419746	154419542	154419623	154420031	154420094	7915	80,91	47,35	184115	3,4	196	73	0	0	0.388,0.492	0.958,0.915	-0.496	-49.6	49.6
6002	ENSG00000155229	MMS19	10	-	97466387	97466585	97466503	97466585	97466058	97466156	6002	6,5	2,4	15,9	1,0	189	73	7.46276e-05	0.00107386	0.537,0.326	0.853,1.0	-0.495	-49.5	49.5
345	ENSG00000137700	SLC37A4	11	-	119026501	119026688	119026602	119026688	119025966	119026080	345	11,16	29,28	54,28	14,5	174	73	4.13016e-11	2.32845e-09	0.137,0.193	0.618,0.701	-0.494	-49.4	49.4
3667	ENSG00000135845	PIGC	1	-	172443983	172444083	172443987	172444083	172415293	172415374	3667	7,1	6,1	4,11	0,0	77	73	4.01507e-06	8.33734e-05	0.525,0.487	1.0,1.0	-0.494	-49.4	49.4
11791	ENSG00000101040	ZMYND8	20	-	47238757	47239138	47238895	47239138	47236325	47236516	11791	24,19	37,42	13,20	4,2	211	73	5.47344e-06	0.000109375	0.183,0.135	0.529,0.776	-0.494	-49.4	49.4
11385	ENSG00000169241	SLC50A1	1	+	155135866	155136099	155135866	155135997	155136298	155136396	11385	9,2	3,1	11,1	0,0	175	73	0.000225971	0.0027788	0.556,0.455	1.0,1.0	-0.494	-49.4	49.4
13931	ENSG00000137200	CMTR1	6	+	37475318	37475431	37475318	37475412	37476125	37476194	13931	4,8	79,80	12,4	5,4	92	73	1.65613e-08	5.92855e-07	0.039,0.074	0.656,0.442	-0.493	-49.3	49.3
9319	ENSG00000115459	ELMOD3	2	+	85355554	85355896	85355554	85355598	85356966	85357252	9319	105,69	26,10	34,5	0,0	371	73	6.04038e-07	1.58407e-05	0.443,0.576	1.0,1.0	-0.491	-49.1	49.1
5204	ENSG00000112312	GMNN	6	+	24775412	24775619	24775412	24775502	24777221	24777297	5204	20,23	7,9	12,8	0,0	190	73	1.23223e-06	2.95838e-05	0.523,0.495	1.0,1.0	-0.491	-49.1	49.1
7937	ENSG00000250462	LRRC37BP1	17	+	30631754	30632099	30631754	30631927	30633097	30633390	7937	43,46	30,17	18,5	2,0	245	73	0.0019133	0.0161331	0.299,0.446	0.728,1.0	-0.491	-49.1	49.1
5446	ENSG00000147454	SLC25A37	8	+	23566107	23566813	23566107	23566336	23568321	23568378	5446	73,86	10,23	93,49	3,0	550	73	9.35112e-06	0.000174047	0.492,0.332	0.804,1.0	-0.49	-49	49
11330	ENSG00000242338	BMS1P4	10	-	73730315	73730469	73730438	73730469	73728378	73728587	11330	13,3	1,2	1,6	7,12	196	73	0.00184638	0.0156707	0.829,0.358	0.051,0.157	0.489	48.9	48.9
14993	ENSG00000233927	RPS28	19	+	8321499	8321699	8321499	8321569	8321952	8322097	14993	4,8	3,2	32,23	0,1	203	73	4.17657e-05	0.000638801	0.324,0.59	1.0,0.892	-0.489	-48.9	48.9
6720	ENSG00000179532	DNHD1	11	+	6533680	6534173	6533680	6533806	6538611	6538810	6720	16,20	4,2	4,1	0,0	440	73	1.3301e-06	3.16136e-05	0.399,0.624	1.0,1.0	-0.488	-48.8	48.8
2612	ENSG00000135473	PAN2	12	-	56319271	56319511	56319307	56319511	56319087	56319181	2612	14,16	44,68	77,33	42,8	109	73	4.73167e-11	2.65474e-09	0.176,0.136	0.551,0.734	-0.487	-48.7	48.7
4261	ENSG00000162244	RPL29	3	-	51995747	51995815	51995778	51995815	51995424	51995469	4261	6,3	5,2	0,0	2,2	104	73	1.38635e-05	0.000245504	0.457,0.513	0.0,0.0	0.485	48.5	48.5
9018	ENSG00000228106	RP11-452F19.3	1	+	222836995	222837090	222836995	222837066	222837218	222837384	9018	10,10	6,8	2,0	19,2	97	73	2.30238e-06	5.04104e-05	0.556,0.485	0.073,0.0	0.484	48.4	48.4
6052	ENSG00000108848	LUC7L3	17	+	50751274	50751375	50751274	50751362	50752199	50752585	6052	19,3	6,7	65,28	2,0	86	73	1.67858e-06	3.84853e-05	0.729,0.267	0.965,1.0	-0.484	-48.4	48.4
13708	ENSG00000221968	FADS3	11	-	61877410	61877587	61877510	61877587	61876865	61876963	13708	10,6	17,11	23,13	4,3	173	73	2.06886e-06	4.59878e-05	0.199,0.187	0.708,0.646	-0.484	-48.4	48.4
2327	ENSG00000075151	EIF4G3	1	-	20899696	20899943	20899799	20899943	20895367	20895501	2327	223221	1,0	13,9	2,9	176	73	2.48892e-09	1.02274e-07	0.989,1.0	0.729,0.293	0.483	48.3	48.3
2283	ENSG00000078487	ZCWPW1	7	-	100419001	100419189	100419110	100419189	100417065	100417183	2283	1,2	5,14	4,16	1,7	182	73	5.138e-06	0.000103738	0.074,0.054	0.616,0.478	-0.483	-48.3	48.3
13416	ENSG00000166352	C11orf74	11	+	36594556	36594915	36594556	36594725	36610080	36610239	13416	16,7	0,0	1,2	7,0	263	73	0.000237258	0.00289927	1.0,1.0	0.038,1.0	0.481	48.1	48.1
7766	ENSG00000102078	SLC25A14	X	+	130364627	130364844	130364627	130364752	130365540	130365676	7766	11,15	40,38	22,35	16,3	165	73	0.000103535	0.00143497	0.108,0.149	0.378,0.838	-0.479	-47.9	47.9
15600	ENSG00000196655	TRAPPC4	11	+	119019142	119019424	119019142	119019317	119021759	119021886	15600	23,8	5,5	13,6	0,0	180	73	1.53045e-06	3.55102e-05	0.651,0.394	1.0,1.0	-0.478	-47.8	47.8
11571	ENSG00000196378	ZNF34	8	-	144780227	144780280	144780231	144780280	144778438	144778525	11571	17,16	0,3	8,1	6,2	77	73	0.00111859	0.0104766	1.0,0.835	0.558,0.322	0.477	47.7	47.7
3124	ENSG00000186301	MST1P2	1	+	16646979	16647116	16646979	16647112	16647197	16647318	3124	3,9	4,5	7,1	0,0	77	73	2.66065e-06	5.78208e-05	0.416,0.631	1.0,1.0	-0.477	-47.7	47.7
1349	ENSG00000276291	FRG1HP	9	+	40992260	40992775	40992260	40992479	40993252	40993434	1349	99138	14,14	14,10	26,8	369	73	9.51128e-13	7.64599e-11	0.583,0.661	0.096,0.198	0.475	47.5	47.5
13950	ENSG00000085662	AKR1B1	7	-	134447460	134448061	134447979	134448061	134447297	134447381	13950	55,32	156172	459228	58,26	592	73	0	0	0.042,0.022	0.494,0.52	-0.475	-47.5	47.5
3418	ENSG00000110881	ASIC1	12	+	50080497	50080727	50080497	50080589	50081101	50081181	3418	4,3	13,8	12,32	7,3	211	73	0.000102502	0.00142235	0.096,0.115	0.372,0.787	-0.474	-47.4	47.4
142	ENSG00000164683	HEY1	8	-	79767390	79767472	79767418	79767472	79767218	79767294	142	9,12	9,5	16,6	0,0	101	73	2.86902e-07	8.04842e-06	0.42,0.634	1.0,1.0	-0.473	-47.3	47.3
10945	ENSG00000232956	SNHG15	7	-	44984282	44984421	44984356	44984421	44983821	44984046	10945	47,34	299295	172108	59,58	147	73	0	0	0.072,0.054	0.591,0.48	-0.472	-47.2	47.2
9401	ENSG00000161249	DMKN	19	-	35498597	35498763	35498715	35498763	35497219	35497538	9401	126146	156165	203145	52,11	191	73	1.21455e-10	6.53172e-09	0.236,0.253	0.599,0.834	-0.472	-47.2	47.2
6493	ENSG00000165526	RPUSD4	11	-	126209490	126209722	126209520	126209722	126205687	126205781	6493	1,4	15,16	8,7	4,4	103	73	1.63067e-05	0.000281507	0.045,0.151	0.586,0.554	-0.472	-47.2	47.2
4580	ENSG00000124508	BTN2A2	6	+	26383125	26383299	26383125	26383181	26383791	26383915	4580	35,24	14,29	21,19	1,2	191	73	3.76081e-05	0.000584403	0.489,0.24	0.889,0.784	-0.472	-47.2	47.2
1891	ENSG00000181090	EHMT1	9	+	137817438	137817529	137817438	137817521	137818059	137818138	1891	9,10	0,0	3,1	0,13	81	73	0.00147237	0.0130786	1.0,1.0	1.0,0.065	0.468	46.8	46.8
1067	ENSG00000101574	METTL4	18	-	2566820	2567654	2567511	2567654	2563796	2563859	1067	59,66	3,9	59,15	0,0	764	73	1.13866e-06	2.77416e-05	0.653,0.412	1.0,1.0	-0.468	-46.8	46.8
623	ENSG00000127948	POR	7	+	75972412	75972764	75972412	75972461	75979450	75979579	623	0,1	76,90	3,22	4,1	376	73	1.07406e-05	0.000196042	0.0,0.002	0.127,0.81	-0.468	-46.8	46.8
8346	ENSG00000143537	ADAM15	1	+	155061903	155062117	155061903	155061975	155062244	155062369	8346	44,31	10,12	103,22	0,0	215	73	1.54193e-11	9.52083e-10	0.599,0.467	1.0,1.0	-0.467	-46.7	46.7
12928	ENSG00000269749	AC005614.5	19	-	40090793	40090925	40090905	40090925	40090165	40090235	12928	18,17	4,9	3,2	0,0	185	73	1.53517e-05	0.000268195	0.64,0.427	1.0,1.0	-0.467	-46.7	46.7
9325	ENSG00000115459	ELMOD3	2	+	85371085	85371562	85371085	85371209	85377343	85377474	9325	72,79	14,9	30,8	0,0	426	73	2.97521e-06	6.41786e-05	0.468,0.601	1.0,1.0	-0.466	-46.6	46.6
4776	ENSG00000022976	ZNF839	14	+	102339093	102339229	102339093	102339223	102341322	102342367	4776	4,8	3,4	2,8	41,25	79	73	4.76371e-05	0.000718249	0.552,0.649	0.043,0.228	0.465	46.5	46.5
14399	ENSG00000170456	DENND5B	12	-	31479588	31480255	31480119	31480255	31460193	31460381	14399	65,78	7,8	44,10	0,0	604	73	2.59634e-06	5.65285e-05	0.529,0.541	1.0,1.0	-0.465	-46.5	46.5
10772	ENSG00000006282	SPATA20	17	+	50547719	50547954	50547719	50547767	50548282	50548453	10772	44,17	24,11	28,20	3,1	260	73	4.22669e-05	0.000644778	0.34,0.303	0.724,0.849	-0.465	-46.5	46.5
11686	ENSG00000140525	FANCI	15	+	89294956	89295176	89294956	89295094	89299799	89299966	11686	10,14	137164	25,9	10,5	155	73	0	0	0.033,0.039	0.541,0.459	-0.464	-46.4	46.4
5978	ENSG00000067445	TRO	X	+	54926582	54926705	54926582	54926625	54927042	54927105	5978	30,17	7,12	49,34	0,0	153	73	1.80674e-09	7.63935e-08	0.672,0.403	1.0,1.0	-0.462	-46.2	46.2
10748	ENSG00000165458	INPPL1	11	+	72223943	72224184	72223943	72223960	72224779	72225037	10748	17,19	15,20	5,2	0,1	297	73	0.00463208	0.033286	0.218,0.189	1.0,0.33	-0.462	-46.2	46.2
10543	ENSG00000105483	CARD8	19	-	48238291	48238532	48238382	48238532	48232452	48234543	10543	4,9	7,14	12,11	5,1	164	73	0.00192265	0.0162002	0.203,0.222	0.517,0.83	-0.461	-46.1	46.1
4492	ENSG00000181396	OGFOD3	17	-	82393009	82393217	82393165	82393217	82392453	82392534	4492	7,6	1,3	20,2	0,0	229	73	0.000195165	0.00244637	0.691,0.389	1.0,1.0	-0.46	-46	46
8592	ENSG00000205664	RP11-706O15.1	X	-	3829219	3829392	3829363	3829392	3818441	3818500	8592	38,33	0,1	2,0	0,2	217	73	0.00253992	0.0202742	1.0,0.917	1.0,0.0	0.459	45.9	45.9
6282	ENSG00000131470	PSMC3IP	17	-	42573818	42574210	42574195	42574210	42573477	42573623	6282	281255	42,43	239,64	3,0	450	73	5.30131e-13	4.45082e-11	0.52,0.49	0.928,1.0	-0.459	-45.9	45.9
11851	ENSG00000188917	TRMT2B	X	-	101051250	101051733	101051643	101051733	101042041	101042312	11851	21,33	4,3	2,2	0,0	466	73	1.72926e-06	3.93382e-05	0.451,0.633	1.0,1.0	-0.458	-45.8	45.8
280	ENSG00000058272	PPP1R12A	12	-	79934573	79934715	79934694	79934715	79872807	79872938	280	11,6	33,38	12,5	6,1	194	73	4.85171e-05	0.000727757	0.111,0.056	0.429,0.653	-0.458	-45.8	45.8
11387	ENSG00000169241	SLC50A1	1	+	155135896	155136124	155135896	155135997	155136298	155136396	11387	8,4	3,1	14,1	0,0	200	73	0.000174674	0.00222295	0.493,0.593	1.0,1.0	-0.457	-45.7	45.7
11396	ENSG00000108515	ENO3	17	+	4951118	4951214	4951118	4951182	4951827	4951914	11396	3,1	1,0	12,6	13,7	105	73	0.00181682	0.0154423	0.676,1.0	0.391,0.373	0.456	45.6	45.6
12446	ENSG00000122218	COPA	1	-	160310041	160310258	160310191	160310258	160309100	160309176	12446	11,9	163181	15,19	13,3	223	73	1.87686e-10	9.64889e-09	0.022,0.016	0.274,0.675	-0.456	-45.6	45.6
9432	ENSG00000149328	GLB1L2	11	+	134367256	134367420	134367256	134367341	134368643	134368781	9432	1,0	24,37	2,7	5,1	152	73	3.07866e-05	0.000488816	0.02,0.0	0.161,0.771	-0.456	-45.6	45.6
13441	ENSG00000058673	ZC3H11A	1	+	203796292	203796601	203796292	203796496	203801574	203801639	13441	75,68	83,68	8,14	2,1	178	73	0.000253238	0.0030593	0.27,0.291	0.621,0.852	-0.456	-45.6	45.6
2614	ENSG00000135473	PAN2	12	-	56319277	56319487	56319307	56319487	56319087	56319181	2614	13,16	44,68	61,29	42,8	103	73	1.12844e-08	4.14116e-07	0.173,0.143	0.507,0.72	-0.455	-45.5	45.5
15611	ENSG00000100296	THOC5	22	-	29528273	29528466	29528425	29528466	29528077	29528177	15611	11,13	44,86	48,18	10,8	225	73	2.83107e-14	2.70808e-12	0.075,0.047	0.609,0.422	-0.454	-45.4	45.4
1123	ENSG00000117222	RBBP5	1	-	205094872	205095064	205094986	205095064	205086141	205088815	1123	69,89	28,23	7,6	0,0	187	73	9.5347e-06	0.000176619	0.49,0.602	1.0,1.0	-0.454	-45.4	45.4
15102	ENSG00000242086	LINC00969	3	+	195708153	195708513	195708153	195708268	195708746	195708841	15102	8,7	1,2	12,8	0,0	318	73	0.00679969	0.0453505	0.647,0.446	1.0,1.0	-0.454	-45.4	45.4
3690	ENSG00000114405	C3orf14	3	+	62319071	62319232	62319071	62319076	62319720	62319832	3690	7,13	0,0	1,1	0,3	229	73	0.000650369	0.00665189	1.0,1.0	1.0,0.096	0.452	45.2	45.2
8593	ENSG00000205664	RP11-706O15.1	X	-	3829157	3829392	3829363	3829392	3818441	3818500	8593	43,35	0,1	2,0	0,2	279	73	0.00129225	0.0117487	1.0,0.902	1.0,0.0	0.451	45.1	45.1
344	ENSG00000137700	SLC37A4	11	-	119026505	119026688	119026602	119026688	119025966	119026080	344	10,16	29,28	44,22	14,5	170	73	3.23523e-09	1.3019e-07	0.129,0.197	0.574,0.654	-0.451	-45.1	45.1
13160	ENSG00000112118	MCM3	6	-	52271382	52271475	52271424	52271475	52269085	52269226	13160	5,1	0,0	13,2	7,1	115	73	1.52225e-05	0.000266737	1.0,1.0	0.541,0.559	0.45	45	45
3042	ENSG00000130731	C16orf13	16	-	635517	635774	635611	635774	635280	635340	3042	17,17	46,43	55,30	24,6	167	73	5.06461e-09	1.97013e-07	0.139,0.147	0.5,0.686	-0.45	-45	45
9820	ENSG00000137501	SYTL2	11	-	85724031	85727967	85727895	85727967	85720857	85720959	9820	12,6	2,0	24,8	0,0	3937	73	0.00141548	0.0126199	0.1,1.0	1.0,1.0	-0.45	-45	45
11957	ENSG00000003756	RBM5	3	+	50110681	50110776	50110681	50110766	50113382	50113489	11957	16,26	0,1	55,3	13,7	83	73	1.44128e-05	0.000253309	1.0,0.958	0.788,0.274	0.448	44.8	44.8
9069	ENSG00000175634	RPS6KB2	11	+	67432951	67433194	67432951	67433042	67433339	67433447	9069	29,30	15,7	39,20	2,0	225	73	1.33171e-05	0.000236545	0.385,0.582	0.864,1.0	-0.448	-44.8	44.8
2442	ENSG00000167566	NCKAP5L	12	-	49792366	49792588	49792445	49792588	49791145	49792051	2442	7,12	18,12	19,5	0,4	152	73	0.00712675	0.0472016	0.157,0.324	1.0,0.375	-0.447	-44.7	44.7
12043	ENSG00000134574	DDB2	11	+	47235269	47235500	47235269	47235412	47237836	47238001	12043	27,14	35,37	21,19	6,4	161	73	6.06082e-07	1.58587e-05	0.259,0.146	0.613,0.683	-0.446	-44.6	44.6
5911	ENSG00000089094	KDM2B	12	-	121430292	121430469	121430341	121430469	121429096	121430163	5911	39,43	42,32	33,29	1,6	122	73	1.13009e-06	2.7659e-05	0.357,0.446	0.952,0.743	-0.446	-44.6	44.6
14037	ENSG00000283050	GTF2IP12	4	-	119454245	119454628	119454550	119454628	119449569	119450125	14037	22,16	0,0	7,2	0,3	378	73	0.00427673	0.0311739	1.0,1.0	1.0,0.114	0.443	44.3	44.3
13038	ENSG00000205560	CPT1B	22	-	50569212	50569421	50569335	50569421	50568861	50569081	13038	26,12	13,17	306163	25,26	196	73	4.82762e-07	1.28814e-05	0.427,0.208	0.82,0.7	-0.443	-44.3	44.3
13566	ENSG00000136877	FPGS	9	+	127807585	127807775	127807585	127807688	127808233	127808311	13566	14,9	48,39	45,7	3,11	160	73	0.00266759	0.0210628	0.117,0.095	0.873,0.225	-0.443	-44.3	44.3
5049	ENSG00000213930	GALT	9	+	34648761	34648907	34648761	34648894	34648997	34649031	5049	5,3	33,22	17,15	20,6	86	73	7.872e-06	0.000149619	0.114,0.104	0.419,0.68	-0.441	-44.1	44.1
12125	ENSG00000145868	FBXO38	5	+	148427622	148427821	148427622	148427722	148433423	148433524	12125	21,22	10,5	7,3	0,0	172	73	1.6089e-05	0.000278574	0.471,0.651	1.0,1.0	-0.439	-43.9	43.9
3357	ENSG00000265264	TIMM10B	11	+	6497770	6497868	6497770	6497844	6498123	6498239	3357	3,6	3,2	12,2	0,0	97	73	3.95953e-05	0.000612504	0.429,0.693	1.0,1.0	-0.439	-43.9	43.9
8329	ENSG00000081019	RSBN1	1	-	113797362	113798036	113797810	113798036	113777670	113777808	8329	95,82	7,13	20,47	0,0	521	73	1.4238e-06	3.36154e-05	0.655,0.469	1.0,1.0	-0.438	-43.8	43.8
7156	ENSG00000170296	GABARAP	17	-	7242078	7242156	7242132	7242156	7241600	7241679	7156	2,1	0,4	8,6	0,0	127	73	0.00604567	0.0411148	1.0,0.126	1.0,1.0	-0.437	-43.7	43.7
7636	ENSG00000100099	HPS4	22	-	26466050	26466260	26466225	26466260	26465454	26465551	7636	41,22	41,34	52,5	3,2	248	73	0.000368094	0.0041868	0.227,0.16	0.836,0.424	-0.436	-43.6	43.6
10822	ENSG00000171208	NETO2	16	-	47122867	47122912	47122888	47122912	47122656	47122784	10822	65,88	13,13	9,5	9,8	94	73	7.79526e-06	0.000148402	0.795,0.84	0.437,0.327	0.435	43.5	43.5
2538	ENSG00000070610	GBA2	9	-	35744218	35744391	35744296	35744391	35743275	35743326	2538	11,17	11,2	2,5	0,0	151	73	1.15669e-05	0.000208956	0.326,0.804	1.0,1.0	-0.435	-43.5	43.5
15315	ENSG00000117308	GALE	1	-	23796508	23796782	23796696	23796782	23796150	23796265	15315	25,31	6,6	7,7	0,0	261	73	1.3137e-05	0.000234417	0.538,0.591	1.0,1.0	-0.435	-43.5	43.5
12933	ENSG00000114491	UMPS	3	+	124737567	124738443	124737567	124738239	124740023	124740199	12933	20,14	102105	22,4	2,4	277	73	0.000129911	0.00173463	0.049,0.034	0.744,0.209	-0.435	-43.5	43.5
5064	ENSG00000160211	G6PD	X	-	154535936	154536045	154535953	154536045	154535167	154535385	5064	44,69	2,2	24,1	4,3	90	73	0.00491156	0.0347381	0.947,0.965	0.83,0.213	0.434	43.4	43.4
595	ENSG00000225806	RP1-309F20.3	20	-	58888588	58888809	58888773	58888809	58884846	58885015	595	9,10	1,4	2,2	0,0	258	73	1.19515e-05	0.000214906	0.718,0.414	1.0,1.0	-0.434	-43.4	43.4
4315	ENSG00000095066	HOOK2	19	-	12774634	12774741	12774668	12774741	12772993	12773044	4315	9,15	16,7	25,12	6,0	107	73	0.00266664	0.0210628	0.277,0.594	0.74,1.0	-0.434	-43.4	43.4
8184	ENSG00000131051	RBM39	20	-	35740800	35740887	35740823	35740887	35740098	35740597	8184	19,37	104106	36,21	15,13	96	73	1.10439e-11	7.16016e-10	0.122,0.21	0.646,0.551	-0.433	-43.3	43.3
11681	ENSG00000181896	ZNF101	19	+	19677863	19677990	19677863	19677986	19678725	19678786	11681	19,12	9,13	3,11	0,0	77	73	1.18232e-06	2.86855e-05	0.667,0.467	1.0,1.0	-0.433	-43.3	43.3
12543	ENSG00000197062	ZSCAN26	6	+	28271853	28272336	28271853	28271934	28272669	28272787	12543	76,79	9,9	11,9	0,0	475	73	3.58478e-05	0.000560782	0.565,0.574	1.0,1.0	-0.431	-43.1	43.1
13879	ENSG00000059573	ALDH18A1	10	-	95610136	95610292	95610196	95610292	95605944	95606943	13879	12,9	170187	3,7	11,1	133	73	0.00206744	0.0171479	0.037,0.026	0.13,0.793	-0.43	-43	43
12896	ENSG00000070423	RNF126	19	-	649673	649748	649678	649748	648881	649052	12896	19,15	14,8	5,0	9,5	78	73	0.00730821	0.0482392	0.559,0.637	0.342,0.0	0.427	42.7	42.7
15023	ENSG00000188130	MAPK12	22	-	50249102	50249454	50249327	50249454	50248697	50248751	15023	35,31	6,6	26,28	0,0	298	73	6.3494e-07	1.65396e-05	0.588,0.559	1.0,1.0	-0.426	-42.6	42.6
4934	ENSG00000170037	CNTROB	17	+	7948486	7948685	7948486	7948619	7949084	7949157	4934	7,7	20,7	88,41	35,6	139	73	5.38514e-05	0.000801589	0.155,0.344	0.569,0.782	-0.426	-42.6	42.6
5590	ENSG00000187240	DYNC2H1	11	+	103231259	103231346	103231259	103231326	103234033	103234160	5590	42,44	0,0	15,2	0,9	93	73	0.00304263	0.0234373	1.0,1.0	1.0,0.149	0.425	42.5	42.5
13039	ENSG00000205560	CPT1B	22	-	50569175	50569421	50569335	50569421	50568861	50569081	13039	31,13	13,17	313170	25,26	233	73	2.77836e-06	6.01549e-05	0.428,0.193	0.797,0.672	-0.424	-42.4	42.4
3458	ENSG00000115687	PASK	2	-	241149607	241150264	241150077	241150264	241142836	241143074	3458	6,4	0,3	3,2	0,0	543	73	0.0038057	0.0283424	1.0,0.152	1.0,1.0	-0.424	-42.4	42.4
13828	ENSG00000280987	MATR3	5	+	139293749	139294028	139293749	139293805	139314674	139314736	13828	38,28	15,6	2,0	6,8	296	73	2.7692e-08	9.58947e-07	0.385,0.535	0.076,0.0	0.422	42.2	42.2
3188	ENSG00000138095	LRPPRC	2	-	43896418	43896655	43896633	43896655	43894544	43894629	3188	27,35	162169	64,11	12,5	288	73	7.43849e-15	7.48338e-13	0.041,0.05	0.575,0.358	-0.421	-42.1	42.1
552	ENSG00000171603	CLSTN1	1	-	9731141	9731390	9731205	9731390	9729027	9730705	552	9,8	110117	28,12	17,8	137	73	0	0	0.042,0.035	0.467,0.444	-0.417	-41.7	41.7
12544	ENSG00000197062	ZSCAN26	6	+	28271853	28272339	28271853	28271934	28272669	28272787	12544	80,85	9,9	11,18	0,0	478	73	1.98755e-05	0.000335183	0.576,0.591	1.0,1.0	-0.417	-41.7	41.7
12187	ENSG00000109332	UBE2D3	4	-	102827511	102827741	102827591	102827741	102826484	102826636	12187	21,18	34,49	22,4	4,2	153	73	5.58031e-05	0.000827474	0.228,0.149	0.724,0.488	-0.417	-41.7	41.7
13001	ENSG00000109180	OCIAD1	4	+	48831222	48831496	48831222	48831249	48832619	48832663	13001	186198	53,71	174,69	20,0	320	73	0.000160328	0.00207432	0.445,0.389	0.665,1.0	-0.415	-41.5	41.5
8889	ENSG00000062485	CS	12	-	56286496	56286645	56286594	56286645	56285915	56286023	8889	38,19	239168	9,19	24,2	171	73	0.00312109	0.0238997	0.064,0.046	0.138,0.802	-0.415	-41.5	41.5
14978	ENSG00000188185	LINC00265	7	+	39781769	39781896	39781769	39781885	39782734	39782799	14978	5,4	0,2	9,2	10,3	84	73	0.00532466	0.0370094	1.0,0.635	0.439,0.367	0.414	41.4	41.4
8086	ENSG00000196123	KIAA0895L	16	-	67179397	67179562	67179429	67179562	67178198	67178504	8086	17,9	12,3	18,11	0,0	105	73	1.78314e-07	5.18333e-06	0.496,0.676	1.0,1.0	-0.414	-41.4	41.4
8116	ENSG00000060656	PTPRU	1	+	29311455	29311553	29311455	29311544	29311642	29311759	8116	87,84	29,60	3,2	9,6	82	73	0.000347178	0.00398777	0.728,0.555	0.229,0.229	0.412	41.2	41.2
12840	ENSG00000229117	RPL41	12	+	56116753	56116933	56116753	56116863	56117188	56117211	12840	129,84	116137	548309	105,69	143	73	0	0	0.362,0.238	0.727,0.696	-0.412	-41.2	41.2
10085	ENSG00000173905	GOLIM4	3	-	168029219	168029302	168029222	168029302	168027727	168027837	10085	24,30	55,49	4,1	0,1	76	73	0.000540107	0.00573526	0.295,0.37	1.0,0.49	-0.412	-41.2	41.2
15058	ENSG00000158805	ZNF276	16	+	89727283	89727426	89727283	89727357	89729234	89729318	15058	7,2	12,7	20,7	6,3	142	73	0.000327436	0.00379461	0.231,0.128	0.631,0.545	-0.409	-40.9	40.9
15352	ENSG00000122359	ANXA11	10	-	80157845	80158025	80157966	80158025	80157640	80157763	15352	5,10	123,97	38,25	19,12	194	73	0	0	0.015,0.037	0.429,0.439	-0.408	-40.8	40.8
12448	ENSG00000126777	KTN1	14	+	55663954	55664044	55663954	55664041	55667240	55667330	12448	1,4	99,98	8,8	8,13	76	73	7.6895e-11	4.27317e-09	0.01,0.038	0.49,0.372	-0.407	-40.7	40.7
12037	ENSG00000161999	JMJD8	16	-	683166	683342	683321	683342	682657	682874	12037	36,15	5,5	49,69	0,0	228	73	1.18748e-07	3.60811e-06	0.697,0.49	1.0,1.0	-0.407	-40.7	40.7
2741	ENSG00000204628	GNB2L1	5	-	181243253	181243405	181243285	181243405	181242176	181242345	2741	3,3	2,6	2,4	1,0	105	73	0.000684566	0.0069622	0.51,0.258	0.582,1.0	-0.407	-40.7	40.7
10479	ENSG00000204977	TRIM13	13	+	49997018	49997200	49997018	49997131	49997666	49997763	10479	19,27	14,9	29,6	3,0	142	73	0.0010397	0.00985649	0.411,0.607	0.832,1.0	-0.407	-40.7	40.7
11089	ENSG00000259429	UBE2Q2P2	15	+	82355141	82355374	82355141	82355324	82400659	82400716	11089	4,8	1,5	6,7	0,0	123	73	7.5094e-06	0.000143899	0.704,0.487	1.0,1.0	-0.405	-40.5	40.5
14112	ENSG00000126870	WDR60	7	+	158902375	158905283	158902375	158902595	158905988	158906091	14112	103,67	33,38	461119	17,3	2761	73	0	0	0.076,0.045	0.418,0.512	-0.404	-40.4	40.4
906	ENSG00000198700	IPO9	1	+	201874314	201874521	201874314	201874372	201874831	201874936	906	11,10	44,33	40,19	13,7	222	73	2.72338e-12	1.9498e-10	0.076,0.091	0.503,0.472	-0.404	-40.4	40.4
8399	ENSG00000138035	PNPT1	2	-	55644636	55645432	55645348	55645432	55643318	55643425	8399	103115	0,2	153,79	10,9	785	73	2.13356e-05	0.000357227	1.0,0.842	0.587,0.449	0.403	40.3	40.3
3332	ENSG00000095906	NUBP2	16	+	1786536	1786955	1786536	1786655	1787676	1787831	3332	233289	72,65	124,77	7,2	373	73	2.62685e-08	9.1236e-07	0.388,0.465	0.776,0.883	-0.403	-40.3	40.3
1305	ENSG00000144596	GRIP2	3	-	14524392	14524538	14524417	14524538	14520691	14523698	1305	4,4	2,2	4,5	0,0	98	73	0.00045454	0.00499095	0.598,0.598	1.0,1.0	-0.402	-40.2	40.2
15252	ENSG00000147536	GINS4	8	+	41529236	41529437	41529236	41529388	41530183	41530298	15252	5,7	12,8	10,5	2,2	122	73	0.00268403	0.0211782	0.2,0.344	0.749,0.599	-0.402	-40.2	40.2
13876	ENSG00000171044	XKR6	8	-	11113871	11114092	11114020	11114092	11111644	11111892	13876	26,16	5,4	21,3	0,0	222	73	9.15681e-06	0.000170703	0.631,0.568	1.0,1.0	-0.401	-40.1	40.1
5287	ENSG00000111247	RAD51AP1	12	+	4543762	4543911	4543762	4543904	4545218	4545312	5287	15,32	17,21	16,7	3,0	80	73	0.000301917	0.00355178	0.446,0.582	0.83,1.0	-0.401	-40.1	40.1
6399	ENSG00000144785	RP11-977G19.10	12	-	56286487	56286645	56286594	56286645	56285915	56286023	6399	45,24	239168	9,19	24,2	180	73	0.00640623	0.0431146	0.071,0.055	0.132,0.794	-0.4	-40	40
15245	ENSG00000154134	ROBO3	11	+	124877518	124877752	124877518	124877658	124878583	124878796	15245	21,20	5,7	58,19	0,0	167	73	2.87778e-08	9.93599e-07	0.647,0.555	1.0,1.0	-0.399	-39.9	39.9
7924	ENSG00000100038	TOP3B	22	-	21975904	21976187	21975980	21976187	21975639	21975807	7924	3,7	2,2	1,12	0,1	149	73	0.00252919	0.0202162	0.424,0.632	1.0,0.855	-0.399	-39.9	39.9
13538	ENSG00000130560	UBAC1	9	-	135945756	135945997	135945888	135945997	135945027	135945250	13538	30,25	146171	40,23	9,19	205	73	6.76796e-09	2.56435e-07	0.068,0.049	0.613,0.301	-0.398	-39.8	39.8
9934	ENSG00000087274	ADD1	4	+	2904763	2905108	2904763	2905015	2907742	2907844	9934	48,52	108134	22,15	6,7	166	73	1.32939e-07	3.97794e-06	0.163,0.146	0.617,0.485	-0.396	-39.6	39.6
15597	ENSG00000196655	TRAPPC4	11	+	119019142	119019424	119019142	119019317	119020149	119020253	15597	27,9	53,65	13,6	4,3	180	73	1.32374e-05	0.000235488	0.171,0.053	0.569,0.448	-0.396	-39.6	39.6
6910	ENSG00000196118	CCDC189	16	-	30760552	30760668	30760605	30760668	30760036	30760453	6910	6,12	12,17	19,7	4,3	126	73	0.000379567	0.00429219	0.225,0.29	0.733,0.575	-0.396	-39.6	39.6
13897	ENSG00000128536	CDHR3	7	+	105911016	105911241	105911016	105911135	105912482	105912638	13897	2,3	0,0	11,11	1,7	179	73	1.43605e-05	0.000252877	1.0,1.0	0.818,0.391	0.395	39.5	39.5
7903	ENSG00000102125	TAZ	X	+	154413206	154413352	154413206	154413252	154413481	154413567	7903	24,27	87,71	62,34	22,15	173	73	5.55112e-16	6.22899e-14	0.104,0.138	0.543,0.489	-0.395	-39.5	39.5
4365	ENSG00000126773	PCNXL4	14	+	60124217	60125251	60124217	60124310	60125636	60125807	4365	276233	13,11	137167	0,0	1014	73	1.22875e-08	4.48109e-07	0.605,0.604	1.0,1.0	-0.395	-39.5	39.5
9990	ENSG00000228889	UBAC2-AS1	13	-	99200365	99200710	99200637	99200710	99196376	99197802	9990	36,37	3,8	8,5	0,0	345	73	1.2701e-05	0.000227682	0.717,0.495	1.0,1.0	-0.394	-39.4	39.4
4211	ENSG00000174891	RSRC1	3	+	158110051	158110223	158110051	158110211	158122102	158122298	4211	10,5	10,9	0,0	5,10	85	73	1.05796e-06	2.62131e-05	0.462,0.323	0.0,0.0	0.393	39.3	39.3
443	ENSG00000272752	STAG3L5P-PVRIG2P-PILRB	7	+	100336122	100336337	100336122	100336220	100338178	100338264	443	64,69	17,16	88,19	0,0	190	73	3.15292e-11	1.83973e-09	0.591,0.624	1.0,1.0	-0.393	-39.3	39.3
15310	ENSG00000141376	BCAS3	17	+	60887049	60887211	60887049	60887126	60889694	60889771	15310	22,13	4,6	14,23	0,0	158	73	1.49271e-06	3.49797e-05	0.718,0.5	1.0,1.0	-0.391	-39.1	39.1
8667	ENSG00000116251	RPL22	1	-	6199438	6199612	6199522	6199612	6197651	6197756	8667	4,11	3,1	8,3	0,0	157	73	0.00124674	0.0114472	0.383,0.836	1.0,1.0	-0.391	-39.1	39.1
356	ENSG00000160271	RALGDS	9	-	133100495	133101762	133101519	133101762	133100267	133100382	356	285245	49,61	314255	13,9	1097	73	1.30851e-12	1.00462e-10	0.279,0.211	0.616,0.653	-0.39	-39	39
10059	ENSG00000179454	KLHL28	14	-	44945029	44945928	44945808	44945928	44934114	44934558	10059	92117	4,8	44,26	0,0	852	73	7.38482e-06	0.000141745	0.663,0.556	1.0,1.0	-0.39	-39	39
2355	ENSG00000179218	CALR	19	+	12938613	12938844	12938613	12938770	12939133	12939235	2355	20,26	432441	61,24	40,18	147	73	0	0	0.022,0.028	0.431,0.398	-0.389	-38.9	38.9
11561	ENSG00000112039	FANCE	6	+	35457555	35457788	35457555	35457600	35457915	35457984	11561	14,8	36,61	11,17	3,7	261	73	7.05587e-09	2.66479e-07	0.098,0.035	0.506,0.404	-0.389	-38.9	38.9
11721	ENSG00000160410	SHKBP1	19	+	40577556	40577709	40577556	40577630	40578461	40578542	11721	5,5	0,0	3,7	5,0	152	73	0.00333455	0.0253183	1.0,1.0	0.224,1.0	0.388	38.8	38.8
12850	ENSG00000229117	RPL41	12	+	56116774	56116930	56116774	56116863	56117188	56117211	12850	144,89	116137	547295	105,69	140	73	2.10942e-15	2.25844e-13	0.393,0.253	0.731,0.69	-0.387	-38.7	38.7
7901	ENSG00000102125	TAZ	X	+	154413206	154413370	154413206	154413252	154413481	154413567	7901	30,31	87,71	74,35	22,15	191	73	9.65894e-15	9.63417e-13	0.116,0.143	0.562,0.471	-0.387	-38.7	38.7
5511	ENSG00000044446	PHKA2	X	-	18899018	18899226	18899172	18899226	18897162	18897333	5511	37,16	14,15	27,9	1,2	227	73	0.00252545	0.0202002	0.459,0.255	0.897,0.591	-0.387	-38.7	38.7
4931	ENSG00000166986	MARS	12	+	57489895	57490058	57489895	57489971	57490206	57490342	4931	19,22	216221	24,29	37,8	160	73	1.51786e-07	4.49579e-06	0.039,0.043	0.228,0.623	-0.385	-38.5	38.5
12331	ENSG00000136247	ZDHHC4	7	+	6577467	6577720	6577467	6577498	6578565	6578746	12331	135165	34,29	11,0	6,3	295	73	0.0041546	0.0305124	0.496,0.585	0.312,0.0	0.384	38.4	38.4
12444	ENSG00000139613	SMARCC2	12	-	56178775	56178847	56178809	56178847	56178403	56178534	12444	7,5	89,92	9,11	18,5	107	73	2.36192e-06	5.16172e-05	0.051,0.036	0.254,0.6	-0.384	-38.4	38.4
13741	ENSG00000116353	MECR	1	-	29200409	29200589	29200515	29200589	29195940	29196258	13741	28,15	78,79	23,23	17,6	179	73	1.03775e-06	2.57672e-05	0.128,0.072	0.356,0.61	-0.383	-38.3	38.3
601	ENSG00000011243	AKAP8L	19	-	15398629	15399410	15399301	15399410	15397713	15397855	601	119,68	94,85	378128	18,33	745	73	8.0602e-06	0.000152947	0.11,0.073	0.673,0.275	-0.383	-38.3	38.3
14341	ENSG00000198756	COLGALT2	1	-	184037094	184037729	184037580	184037729	183978409	183978520	14341	30,31	3,2	7,2	0,0	559	73	6.00096e-05	0.000882005	0.566,0.669	1.0,1.0	-0.383	-38.3	38.3
8345	ENSG00000143537	ADAM15	1	+	155061452	155061646	155061452	155061489	155062244	155062369	8345	22,12	5,10	44,7	1,1	230	73	0.000167733	0.00214867	0.583,0.276	0.933,0.69	-0.382	-38.2	38.2
1109	ENSG00000214432	AC068831.10	15	+	91023312	91023594	91023312	91023435	91030130	91030241	1109	7,12	0,0	4,8	4,0	232	73	0.00409626	0.0301758	1.0,1.0	0.239,1.0	0.381	38.1	38.1
551	ENSG00000171603	CLSTN1	1	-	9731121	9731390	9731205	9731390	9729027	9730705	551	11,8	110117	27,12	17,8	157	73	0	0	0.044,0.031	0.425,0.411	-0.381	-38.1	38.1
10300	ENSG00000165730	STOX1	10	+	68884259	68886618	68884259	68884459	68892588	68893060	10300	294403	6,8	35,66	0,0	2232	73	3.96789e-05	0.000612504	0.616,0.622	1.0,1.0	-0.381	-38.1	38.1
7902	ENSG00000102125	TAZ	X	+	154413206	154413339	154413206	154413252	154413481	154413567	7902	22,29	87,71	54,32	22,15	160	73	3.68594e-14	3.44119e-12	0.103,0.157	0.528,0.493	-0.38	-38	38
10295	ENSG00000163703	CRELD1	3	+	9943076	9943229	9943076	9943172	9943380	9943515	10295	10,1	36,40	14,12	7,11	130	73	4.74986e-07	1.27427e-05	0.135,0.014	0.529,0.38	-0.38	-38	38
11456	ENSG00000101400	SNTA1	20	-	33410102	33410331	33410134	33410331	33408700	33408888	11456	5,0	20,34	10,1	7,1	105	73	2.3968e-05	0.000394508	0.148,0.0	0.498,0.41	-0.38	-38	38
14728	ENSG00000274049	INO80B-WBP1	2	+	74458996	74459117	74458996	74459098	74459642	74459745	14728	26,11	8,8	15,9	0,0	92	73	1.50782e-06	3.51924e-05	0.721,0.522	1.0,1.0	-0.379	-37.9	37.9
4324	ENSG00000160949	TONSL	8	-	144438474	144438664	144438652	144438664	144437026	144437099	4324	41,33	6,7	15,13	0,0	251	73	7.76633e-06	0.000148093	0.665,0.578	1.0,1.0	-0.379	-37.9	37.9
2594	ENSG00000159459	UBR1	15	-	43025373	43026663	43026560	43026663	43024828	43024983	2594	5,6	0,0	28,14	5,0	1260	73	0.000800545	0.00795094	1.0,1.0	0.245,1.0	0.377	37.7	37.7
10606	ENSG00000135912	TTLL4	2	+	218753120	218753266	218753120	218753185	218753583	218753669	10606	5,1	23,30	19,17	16,8	154	73	9.43874e-09	3.50796e-07	0.093,0.016	0.36,0.502	-0.377	-37.7	37.7
12005	ENSG00000178605	GTPBP6	X	-	312717	312924	312765	312924	311418	311627	12005	8,9	89,72	50,5	20,8	121	73	2.90454e-07	8.12853e-06	0.051,0.07	0.601,0.274	-0.377	-37.7	37.7
5368	ENSG00000133619	KRBA1	7	+	149730427	149730713	149730427	149730545	149731671	149731776	5368	11,9	1,3	60,12	0,0	241	73	0.000628455	0.00646743	0.769,0.476	1.0,1.0	-0.377	-37.7	37.7
10338	ENSG00000105197	TIMM50	19	+	39485687	39485826	39485687	39485803	39486186	39486291	10338	11,15	10,3	6,1	0,0	96	73	2.35279e-05	0.00038829	0.455,0.792	1.0,1.0	-0.376	-37.6	37.6
4314	ENSG00000095066	HOOK2	19	-	12774560	12774741	12774668	12774741	12772993	12773044	4314	33,30	16,7	78,31	6,0	181	73	8.39432e-05	0.00119175	0.454,0.633	0.84,1.0	-0.376	-37.6	37.6
4900	ENSG00000092036	HAUS4	14	-	22956796	22957022	22956923	22957022	22955099	22955176	4900	28,30	3,6	11,12	10,7	200	73	0.000873053	0.00856899	0.773,0.646	0.286,0.385	0.374	37.4	37.4
7900	ENSG00000102125	TAZ	X	+	154413206	154413358	154413206	154413252	154413481	154413567	7900	33,33	87,71	69,34	22,15	179	73	1.71085e-13	1.51255e-11	0.134,0.159	0.561,0.48	-0.374	-37.4	37.4
12606	ENSG00000002822	MAD1L1	7	-	2230544	2230661	2230548	2230661	2229983	2230143	12606	2,6	45,44	6,3	6,4	77	73	0.000209517	0.00260391	0.04,0.114	0.487,0.416	-0.374	-37.4	37.4
3203	ENSG00000101158	NELFCD	20	+	58994681	58994836	58994681	58994824	58994925	58995133	3203	11,22	2,5	17,28	18,33	85	73	4.21322e-05	0.000643564	0.825,0.791	0.448,0.422	0.373	37.3	37.3
10369	ENSG00000124486	USP9X	X	+	41215898	41216130	41215898	41216058	41217219	41217343	10369	112103	21,47	116,25	0,0	145	73	1.01019e-12	7.9655e-11	0.729,0.525	1.0,1.0	-0.373	-37.3	37.3
10532	ENSG00000074657	ZNF532	18	+	58979054	58979167	58979054	58979155	58981469	58981617	10532	25,18	0,0	2,4	5,0	85	73	0.0056616	0.0390952	1.0,1.0	0.256,1.0	0.372	37.2	37.2
11550	ENSG00000100083	GGA1	22	+	37616921	37617064	37616921	37617048	37618447	37618546	11550	10,5	2,5	18,3	0,0	89	73	1.74206e-05	0.00029853	0.804,0.451	1.0,1.0	-0.372	-37.2	37.2
14904	ENSG00000101365	IDH3B	20	-	2658626	2658837	2658637	2658837	2658394	2658522	14904	10,18	1,0	8,11	5,7	84	73	4.70047e-06	9.58995e-05	0.897,1.0	0.582,0.577	0.369	36.9	36.9
301	ENSG00000131899	LLGL1	17	+	18241642	18241804	18241642	18241715	18241884	18241999	301	0,1	37,52	5,12	6,6	162	73	2.49696e-11	1.48671e-09	0.0,0.009	0.273,0.474	-0.369	-36.9	36.9
13117	ENSG00000171503	ETFDH	4	+	158672315	158672490	158672315	158672359	158679289	158680101	13117	35,27	0,0	16,4	0,4	204	73	0.00573265	0.0395157	1.0,1.0	1.0,0.264	0.368	36.8	36.8
709	ENSG00000139546	TARBP2	12	+	53503026	53503212	53503026	53503129	53503712	53503808	709	21,13	45,52	17,14	6,8	156	73	3.18827e-06	6.82699e-05	0.179,0.105	0.57,0.45	-0.368	-36.8	36.8
9057	ENSG00000130713	EXOSC2	9	+	130697581	130698251	130697581	130697627	130699328	130699394	9057	282270	25,19	136,55	2,0	697	73	1.28326e-05	0.000229336	0.542,0.598	0.877,1.0	-0.368	-36.8	36.8
2797	ENSG00000167751	KLK2	19	+	50876887	50877045	50876887	50877008	50878403	50880567	2797	70,55	52,59	27,8	6,1	110	73	0.000153917	0.00199801	0.472,0.382	0.749,0.841	-0.368	-36.8	36.8
4005	ENSG00000100412	ACO2	22	+	41515766	41515992	41515766	41515917	41517526	41517631	4005	10,14	103113	16,6	6,8	148	73	1.19689e-06	2.89786e-05	0.046,0.058	0.568,0.27	-0.367	-36.7	36.7
1621	ENSG00000270181	BIVM-ERCC5	13	+	102868112	102868262	102868112	102868257	102872197	102872398	1621	2,1	28,14	9,1	14,1	78	73	0.000347056	0.00398777	0.063,0.063	0.376,0.483	-0.366	-36.6	36.6
14876	ENSG00000172775	FAM192A	16	-	57174440	57174688	57174619	57174688	57173727	57173869	14876	38,23	2,9	10,9	0,0	252	73	2.4893e-05	0.000405729	0.846,0.425	1.0,1.0	-0.365	-36.5	36.5
7610	ENSG00000137154	RPS6	9	-	19379377	19379618	19379462	19379618	19378706	19378918	7610	37,22	3,14	296143	0,0	158	73	3.76633e-09	1.495e-07	0.851,0.421	1.0,1.0	-0.364	-36.4	36.4
626	ENSG00000162236	STX5	11	-	62825024	62825117	62825035	62825117	62824438	62824565	626	4,4	45,90	3,5	8,3	84	73	0.000659192	0.00673623	0.072,0.037	0.246,0.592	-0.364	-36.4	36.4
817	ENSG00000010244	ZNF207	17	+	32361467	32361547	32361467	32361515	32362913	32362984	817	1,2	59,79	7,15	15,10	105	73	1.5243e-10	8.04915e-09	0.012,0.017	0.245,0.51	-0.363	-36.3	36.3
8666	ENSG00000116251	RPL22	1	-	6199450	6199612	6199522	6199612	6197651	6197756	8666	5,9	3,1	5,3	0,0	145	73	0.00133274	0.0120231	0.456,0.819	1.0,1.0	-0.363	-36.3	36.3
12780	ENSG00000115816	CEBPZ	2	-	37227543	37229036	37228948	37229036	37223169	37223401	12780	792912	34,29	423267	0,2	1478	73	1.82908e-08	6.48797e-07	0.535,0.608	1.0,0.868	-0.362	-36.2	36.2
6644	ENSG00000187951	ARHGAP11B	15	+	30635079	30635243	30635079	30635188	30635486	30635633	6644	7,7	5,4	1,0	2,5	128	73	0.000101347	0.001408	0.444,0.5	0.222,0.0	0.361	36.1	36.1
1961	ENSG00000106397	PLOD3	7	-	101216162	101216326	101216196	101216326	101215907	101216020	1961	84,91	3,3	12,6	1,10	107	73	0.00354588	0.0266971	0.95,0.954	0.891,0.29	0.361	36.1	36.1
15425	ENSG00000196756	SNHG17	20	-	38422086	38422241	38422091	38422241	38421005	38421098	15425	23,28	45,39	35,32	17,8	78	73	3.65637e-06	7.68253e-05	0.324,0.402	0.658,0.789	-0.361	-36.1	36.1
15267	ENSG00000143469	SYT14	1	+	210100011	210100461	210100011	210100190	210155720	210155910	15267	41,41	4,6	23,4	0,0	344	73	1.2426e-05	0.000223094	0.685,0.592	1.0,1.0	-0.361	-36.1	36.1
9161	ENSG00000143314	MRPL24	1	-	156740930	156741088	156741015	156741088	156738521	156738764	9161	10,17	5,2	5,3	0,0	158	73	1.88013e-05	0.000318911	0.48,0.797	1.0,1.0	-0.361	-36.1	36.1
2877	ENSG00000006530	AGK	7	+	141551417	141551618	141551417	141551499	141555452	141555567	2877	11,12	2,3	1,8	0,0	192	73	0.000177699	0.00225163	0.676,0.603	1.0,1.0	-0.361	-36.1	36.1
12911	ENSG00000249915	PDCD6	5	+	304176	306754	304176	304221	311292	311402	12911	222221	1,0	30,26	5,0	2606	73	0.00417377	0.0306001	0.861,1.0	0.144,1.0	0.359	35.9	35.9
12746	ENSG00000184058	TBX1	22	+	19764980	19765167	19764980	19765113	19765757	19765825	12746	23,19	103105	66,28	77,11	127	73	7.01689e-07	1.79972e-05	0.114,0.094	0.33,0.594	-0.358	-35.8	35.8
7246	ENSG00000065029	ZNF76	6	+	35293750	35293928	35293750	35293915	35294455	35294569	7246	1,0	26,23	5,10	31,5	86	73	2.9074e-05	0.000466382	0.032,0.0	0.12,0.629	-0.358	-35.8	35.8
8072	ENSG00000237863	RP6-24A23.3	X	+	108737729	108737923	108737729	108737879	108738428	108738903	8072	21,31	21,17	29,21	4,3	117	73	9.89227e-05	0.0013776	0.384,0.532	0.819,0.814	-0.358	-35.8	35.8
11030	ENSG00000115307	AUP1	2	-	74527211	74527309	74527247	74527309	74526948	74527121	11030	31,25	17,7	45,38	90,61	109	73	7.13476e-06	0.000137852	0.55,0.705	0.251,0.294	0.355	35.5	35.5
13359	ENSG00000103266	STUB1	16	+	681792	681903	681792	681880	682019	682076	13359	63,65	235251	107100	94,55	96	73	2.22045e-16	2.51579e-14	0.169,0.165	0.464,0.58	-0.355	-35.5	35.5
11685	ENSG00000140525	FANCI	15	+	89247628	89247731	89247628	89247726	89258703	89258776	11685	91,90	34,62	21,18	0,0	78	73	8.56122e-10	3.88752e-08	0.715,0.576	1.0,1.0	-0.355	-35.5	35.5
253	ENSG00000273734	LLfos-48D6.2	19	+	2339068	2339290	2339068	2339208	2339823	2339966	253	6,2	38,43	16,1	3,5	155	73	0.00655093	0.0439364	0.069,0.021	0.715,0.086	-0.355	-35.5	35.5
4627	ENSG00000124207	CSE1L	20	+	49058452	49058594	49058452	49058548	49063201	49063344	4627	15,7	152142	11,10	12,8	119	73	1.61944e-10	8.47485e-09	0.057,0.029	0.36,0.434	-0.354	-35.4	35.4
13052	ENSG00000121152	NCAPH	2	+	96354182	96354388	96354182	96354374	96359044	96359193	13052	62,68	0,0	14,3	0,6	87	73	0.00413921	0.0304376	1.0,1.0	1.0,0.296	0.352	35.2	35.2
10472	ENSG00000125375	ATP5S	14	+	50323944	50324160	50323944	50324116	50325608	50325677	10472	4,0	21,31	7,3	9,2	117	73	0.00013924	0.00184023	0.106,0.0	0.327,0.483	-0.352	-35.2	35.2
6364	ENSG00000183647	ZNF530	19	+	57600727	57600916	57600727	57600779	57604279	57604406	6364	11,8	3,1	3,1	0,0	210	73	0.000775702	0.00773052	0.56,0.736	1.0,1.0	-0.352	-35.2	35.2
11611	ENSG00000135018	UBQLN1	9	-	83666349	83669327	83669184	83669327	83665029	83665145	11611	374422	4,12	105,63	9,5	2908	73	0.00101724	0.0096987	0.701,0.469	0.227,0.24	0.351	35.1	35.1
13003	ENSG00000109180	OCIAD1	4	+	48831341	48831431	48831341	48831398	48832619	48832663	13003	18,15	9,4	13,5	0,0	106	73	5.34713e-06	0.000107257	0.579,0.721	1.0,1.0	-0.35	-35	35
466	ENSG00000140386	SCAPER	15	-	76771723	76771954	76771741	76771954	76766917	76767088	466	7,6	8,12	0,0	33,12	91	73	3.28675e-08	1.11826e-06	0.412,0.286	0.0,0.0	0.349	34.9	34.9
734	ENSG00000104936	DMPK	19	-	45780213	45780381	45780322	45780381	45779777	45779869	734	78,67	15,16	18,8	0,0	182	73	4.45628e-06	9.17192e-05	0.676,0.627	1.0,1.0	-0.349	-34.9	34.9
2682	ENSG00000110492	MDK	11	+	46382586	46383193	46382586	46382748	46383468	46383806	2682	68,71	667755	1034520	227147	518	73	0	0	0.014,0.013	0.391,0.333	-0.348	-34.8	34.8
7448	ENSG00000106400	ZNHIT1	7	+	101218318	101221796	101218318	101218485	101222603	101222774	7448	296273	6,9	110,72	0,1	3384	73	0.00117828	0.0109566	0.516,0.396	1.0,0.608	-0.348	-34.8	34.8
10957	ENSG00000183597	TANGO2	22	+	20036759	20037094	20036759	20036854	20043354	20043443	10957	31,17	9,12	0,0	1,2	313	73	1.88754e-05	0.000319704	0.445,0.248	0.0,0.0	0.347	34.7	34.7
9606	ENSG00000141499	WRAP53	17	+	7702742	7702910	7702742	7702846	7702992	7703127	9606	9,7	50,40	7,7	6,4	137	73	8.13885e-05	0.00116113	0.088,0.085	0.383,0.483	-0.347	-34.7	34.7
2507	ENSG00000157916	RER1	1	+	2393207	2393355	2393207	2393231	2395783	2395871	2507	120130	0,0	18,1	15,0	197	73	0.000117141	0.00158957	1.0,1.0	0.308,1.0	0.346	34.6	34.6
7421	ENSG00000120656	TAF12	1	-	28642654	28643005	28642921	28643005	28621913	28622165	7421	24,16	0,1	16,5	0,12	340	73	0.00592661	0.0406128	1.0,0.775	1.0,0.082	0.346	34.6	34.6
3171	ENSG00000105393	BABAM1	19	+	17276494	17276723	17276494	17276624	17276822	17276909	3171	15,9	123,91	36,32	27,19	172	73	0	0	0.049,0.04	0.361,0.417	-0.345	-34.5	34.5
6283	ENSG00000131470	PSMC3IP	17	-	42574138	42574210	42574195	42574210	42573477	42573623	6283	130121	42,43	75,18	3,0	130	73	6.04451e-09	2.30763e-07	0.635,0.612	0.934,1.0	-0.344	-34.4	34.4
4066	ENSG00000092094	OSGEP	14	-	20448901	20449013	20448963	20449013	20448732	20448811	4066	36,12	81,71	78,72	31,61	135	73	5.70948e-08	1.87162e-06	0.194,0.084	0.576,0.39	-0.344	-34.4	34.4
199	ENSG00000099364	FBXL19	16	+	30928466	30928628	30928466	30928499	30930072	30930584	199	81,55	29,22	11,21	2,0	202	73	0.00119333	0.0110613	0.502,0.475	0.665,1.0	-0.344	-34.4	34.4
3540	ENSG00000156873	PHKG2	16	+	30751105	30751304	30751105	30751281	30751548	30751603	3540	9,7	41,46	6,4	6,3	96	73	0.00201844	0.0168492	0.143,0.104	0.432,0.503	-0.344	-34.4	34.4
2577	ENSG00000150636	CCDC102B	18	+	68715234	68715361	68715234	68715328	68716527	68716594	2577	6,7	0,0	13,6	0,9	106	73	0.00131148	0.0118643	1.0,1.0	1.0,0.315	0.343	34.3	34.3
4954	ENSG00000111666	CHPT1	12	+	101726293	101726497	101726293	101726404	101728900	101729074	4954	46,54	72,72	59,28	12,14	166	73	1.43665e-05	0.000252877	0.219,0.248	0.684,0.468	-0.343	-34.3	34.3
5008	ENSG00000106133	NSUN5P2	7	-	72949304	72949491	72949312	72949491	72948891	72949102	5008	10,6	4,8	8,6	2,0	81	73	0.00414878	0.0304888	0.693,0.403	0.783,1.0	-0.343	-34.3	34.3
988	ENSG00000132323	ILKAP	2	-	238194781	238194870	238194804	238194870	238194274	238194331	988	10,11	71,56	10,5	14,3	96	73	0.000859833	0.00844634	0.097,0.13	0.352,0.559	-0.342	-34.2	34.2
7066	ENSG00000127511	SIN3B	19	+	16862883	16863106	16862883	16863024	16863679	16863796	7066	15,5	1,3	4,9	0,0	155	73	0.00259623	0.0206064	0.876,0.44	1.0,1.0	-0.342	-34.2	34.2
9175	ENSG00000160752	FDPS	1	+	155318187	155318377	155318187	155318291	155318664	155318855	9175	47,38	171196	144,71	96,37	159	73	0	0	0.112,0.082	0.408,0.468	-0.341	-34.1	34.1
8403	ENSG00000157911	PEX10	1	-	2410232	2410451	2410370	2410451	2408455	2408858	8403	2,3	80,65	14,0	2,6	211	73	0.00488266	0.0345757	0.009,0.016	0.708,0.0	-0.341	-34.1	34.1
4410	ENSG00000176155	CCDC57	17	-	82198313	82198422	82198336	82198422	82195262	82195364	4410	24,31	6,18	20,4	0,0	96	73	1.08643e-06	2.67483e-05	0.753,0.567	1.0,1.0	-0.34	-34	34
1025	ENSG00000234420	ZNF37BP	10	-	42523181	42523324	42523209	42523324	42513509	42521127	1025	11,15	3,9	27,9	1,0	101	73	8.78498e-06	0.00016456	0.726,0.546	0.951,1.0	-0.34	-34	34
12126	ENSG00000145868	FBXO38	5	+	148427212	148427947	148427212	148427722	148433423	148433524	12126	57,58	10,5	50,31	0,0	298	73	8.84845e-07	2.22067e-05	0.583,0.74	1.0,1.0	-0.339	-33.9	33.9
15022	ENSG00000188130	MAPK12	22	-	50256787	50256964	50256934	50256964	50256598	50256646	15022	58,41	42,34	111,42	27,6	220	73	4.57533e-06	9.38771e-05	0.314,0.286	0.577,0.699	-0.338	-33.8	33.8
3071	ENSG00000115042	FAHD2A	2	+	95410526	95411026	95410526	95410586	95412433	95412504	3071	94,79	5,12	111,48	2,0	513	73	0.000176983	0.00224499	0.728,0.484	0.888,1.0	-0.338	-33.8	33.8
5216	ENSG00000170291	ELP5	17	+	7252425	7252609	7252425	7252583	7252769	7252830	5216	20,37	0,0	4,3	6,0	99	73	0.00168507	0.0145453	1.0,1.0	0.33,1.0	0.335	33.5	33.5
11603	ENSG00000165948	IFI27L1	14	+	94101867	94102059	94101867	94101975	94102476	94102709	11603	30,30	34,36	56,14	16,4	157	73	5.18993e-06	0.000104605	0.291,0.279	0.619,0.619	-0.334	-33.4	33.4
13356	ENSG00000103266	STUB1	16	+	681480	681689	681480	681603	681792	681880	13356	29,16	216227	154117	150,70	159	73	0	0	0.058,0.031	0.32,0.434	-0.333	-33.3	33.3
1642	ENSG00000185122	HSF1	8	+	144309771	144311249	144309771	144309896	144311320	144311382	1642	324314	8,10	876304	2,0	1426	73	2.57205e-08	8.95993e-07	0.675,0.616	0.957,1.0	-0.333	-33.3	33.3
12758	ENSG00000132024	CC2D1A	19	+	13919693	13919951	13919693	13919939	13920556	13920668	12758	21,10	5,7	10,8	0,0	85	73	1.13753e-05	0.000206454	0.783,0.551	1.0,1.0	-0.333	-33.3	33.3
990	ENSG00000132323	ILKAP	2	-	238189852	238189972	238189862	238189972	238188130	238188257	990	91,77	9,13	18,24	19,13	83	73	2.15034e-06	4.74377e-05	0.899,0.839	0.455,0.619	0.332	33.2	33.2
639	ENSG00000243678	NME2	17	+	51166417	51166601	51166417	51166502	51166826	51166946	639	17,14	0,0	6,6	5,0	172	73	0.00193444	0.0162644	1.0,1.0	0.337,1.0	0.332	33.2	33.2
9778	ENSG00000166681	NGFRAP1	X	+	103377027	103377261	103377027	103377106	103377462	103378077	9778	50,21	182231	258144	132,73	228	73	0	0	0.081,0.028	0.385,0.387	-0.332	-33.2	33.2
6226	ENSG00000160948	VPS28	8	-	144425921	144426105	144426025	144426105	144425683	144425772	6226	143135	224208	176,67	46,31	177	73	2.08339e-11	1.26631e-09	0.208,0.211	0.612,0.471	-0.332	-33.2	33.2
15242	ENSG00000068137	PLEKHH3	17	-	42669917	42670376	42669942	42670376	42669429	42669621	15242	27,20	12,12	22,2	3,0	98	73	0.00452573	0.0327232	0.626,0.554	0.845,1.0	-0.332	-33.2	33.2
13891	ENSG00000215472	RPL17-C18orf32	18	-	49491351	49491584	49491531	49491584	49490802	49490927	13891	115,85	27,26	447227	36,6	253	73	3.68841e-08	1.24764e-06	0.551,0.485	0.782,0.916	-0.331	-33.1	33.1
5004	ENSG00000118181	RPS25	11	-	119017895	119018053	119017924	119018053	119017361	119017545	5004	2,10	12,17	27,19	10,20	102	73	0.0062384	0.0421907	0.107,0.296	0.659,0.405	-0.331	-33.1	33.1
6424	ENSG00000111605	CPSF6	12	+	69251128	69251257	69251128	69251141	69262468	69262562	6424	111119	0,0	8,18	6,0	189	73	0.00137591	0.012323	1.0,1.0	0.34,1.0	0.33	33	33
15212	ENSG00000166813	KIF7	15	-	89628877	89629122	89628975	89629122	89627976	89628786	15212	20,15	36,33	65,34	38,10	171	73	8.83075e-06	0.000165152	0.192,0.163	0.422,0.592	-0.33	-33	33
11839	ENSG00000255152	MSH5-SAPCD1	6	+	31744189	31744303	31744189	31744299	31744545	31744581	11839	16,11	44,54	32,10	30,7	77	73	1.74935e-05	0.00029934	0.256,0.162	0.503,0.575	-0.33	-33	33
4044	ENSG00000173275	ZNF449	X	+	135348753	135348884	135348753	135348837	135349109	135349314	4044	10,10	3,3	6,3	0,0	120	73	0.000128706	0.00172445	0.67,0.67	1.0,1.0	-0.33	-33	33
7544	ENSG00000239382	ALKBH6	19	-	36013327	36013422	36013343	36013422	36013020	36013089	7544	1,1	16,27	5,4	15,3	89	73	0.00036963	0.00420018	0.049,0.029	0.215,0.522	-0.33	-33	33
6237	ENSG00000137818	RPLP1	15	+	69453333	69453454	69453333	69453421	69453646	69453721	6237	7,5	2,2	4,7	0,0	106	73	0.0012645	0.0115648	0.707,0.633	1.0,1.0	-0.33	-33	33
8146	ENSG00000101361	NOP56	20	+	2655933	2656214	2655933	2656034	2656400	2656549	8146	312212	281345	316121	57,45	253	73	1.29318e-09	5.63113e-08	0.243,0.151	0.615,0.437	-0.329	-32.9	32.9
5657	ENSG00000169733	RFNG	17	-	82051011	82051342	82051293	82051342	82050661	82050764	5657	39,23	62,70	51,15	7,10	355	73	0.000140934	0.00186052	0.115,0.063	0.6,0.236	-0.329	-32.9	32.9
12564	ENSG00000197150	ABCB8	7	+	151040497	151040644	151040497	151040634	151040827	151040922	12564	3,4	18,22	9,8	11,7	83	73	0.000593405	0.00617756	0.128,0.138	0.418,0.501	-0.327	-32.7	32.7
12721	ENSG00000122481	RWDD3	1	+	95244210	95244698	95244210	95244324	95246541	95246657	12721	155153	16,9	81,37	0,0	447	73	4.49723e-07	1.2129e-05	0.613,0.735	1.0,1.0	-0.326	-32.6	32.6
15224	ENSG00000156650	KAT6B	10	+	74975398	74976330	74975398	74975781	74977315	74977437	15224	29,68	4,1	18,2	0,0	622	73	0.000175577	0.00223201	0.46,0.889	1.0,1.0	-0.326	-32.6	32.6
12607	ENSG00000211460	TSN	2	+	121757239	121757434	121757239	121757333	121758709	121758806	12607	16,25	136126	10,12	6,9	174	73	2.92302e-08	1.00371e-06	0.047,0.077	0.411,0.359	-0.323	-32.3	32.3
13942	ENSG00000131165	CHMP1A	16	-	89647034	89647331	89647202	89647331	89646526	89646714	13942	9,7	86136	12,10	3,18	241	73	3.21195e-06	6.85255e-05	0.031,0.015	0.548,0.144	-0.323	-32.3	32.3
6845	ENSG00000143319	ISG20L2	1	-	156728276	156728429	156728353	156728429	156727210	156727769	6845	51,46	8,15	2,4	0,0	150	73	0.000134108	0.00178047	0.756,0.599	1.0,1.0	-0.323	-32.3	32.3
6225	ENSG00000160948	VPS28	8	-	144425874	144426105	144426025	144426105	144425683	144425772	6225	212200	224208	232,94	46,31	224	73	7.2643e-12	4.78951e-10	0.236,0.239	0.622,0.497	-0.322	-32.2	32.2
483	ENSG00000171298	GAA	17	+	80101596	80101720	80101596	80101625	80101810	80102733	483	3,3	26,28	7,2	4,2	168	73	0.000263255	0.00316394	0.048,0.044	0.432,0.303	-0.322	-32.2	32.2
14420	ENSG00000185163	DDX51	12	-	132142666	132142880	132142727	132142880	132142276	132142422	14420	18,4	36,23	33,15	31,6	134	73	0.00107203	0.0101218	0.214,0.087	0.367,0.577	-0.322	-32.2	32.2
11407	ENSG00000156256	USP16	21	+	29026566	29026707	29026566	29026659	29027872	29027974	11407	7,6	1,3	1,4	0,0	121	73	0.00177973	0.0151935	0.809,0.547	1.0,1.0	-0.322	-32.2	32.2
5266	ENSG00000122783	C7orf49	7	-	135168744	135169060	135168968	135169060	135167731	135167807	5266	401481	52,50	28,12	0,0	297	73	6.27754e-06	0.000123332	0.655,0.703	1.0,1.0	-0.321	-32.1	32.1
8672	ENSG00000116251	RPL22	1	-	6199369	6199553	6199522	6199553	6197651	6197756	8672	11,14	3,1	7,4	0,0	226	73	0.00151018	0.0133513	0.542,0.819	1.0,1.0	-0.32	-32	32
10231	ENSG00000148187	MRRF	9	+	122285168	122285946	122285168	122285287	122286038	122286166	10231	149,95	4,7	859383	0,0	732	73	2.869e-09	1.16659e-07	0.788,0.575	1.0,1.0	-0.319	-31.9	31.9
11334	ENSG00000180376	CCDC66	3	+	56566593	56566759	56566593	56566740	56566949	56567053	11334	21,22	8,8	9,10	0,0	92	73	5.0651e-06	0.000102443	0.676,0.686	1.0,1.0	-0.319	-31.9	31.9
436	ENSG00000115661	STK16	2	+	219245478	219245796	219245478	219245522	219245895	219246085	436	40,31	28,14	57,21	12,2	347	73	0.00266298	0.0210548	0.231,0.318	0.5,0.688	-0.319	-31.9	31.9
3465	ENSG00000143126	CELSR2	1	+	109272832	109273027	109272832	109273015	109273165	109273336	3465	27,25	0,0	4,1	6,0	85	73	0.00124428	0.0114337	1.0,1.0	0.364,1.0	0.318	31.8	31.8
2751	ENSG00000204628	GNB2L1	5	-	181243251	181243405	181243285	181243405	181242259	181242345	2751	5,4	2,6	2,4	1,0	107	73	0.00176111	0.0150676	0.63,0.313	0.577,1.0	-0.317	-31.7	31.7
1892	ENSG00000181090	EHMT1	9	+	137817438	137817525	137817438	137817521	137818059	137818138	1892	64,66	0,0	17,8	0,13	77	73	0.000562225	0.00591629	1.0,1.0	1.0,0.368	0.316	31.6	31.6
12939	ENSG00000137098	SPAG8	9	-	35811181	35812001	35811923	35812001	35810882	35811057	12939	10,1	0,0	26,10	4,0	815	73	0.00186999	0.0158365	1.0,1.0	0.368,1.0	0.316	31.6	31.6
12280	ENSG00000073169	SELO	22	+	50206316	50206520	50206316	50206462	50208535	50208716	12280	16,24	6,4	11,4	0,0	131	73	2.2832e-05	0.000378479	0.598,0.77	1.0,1.0	-0.316	-31.6	31.6
5997	ENSG00000155229	MMS19	10	-	97466387	97466585	97466503	97466585	97466058	97466159	5997	8,5	28,46	15,5	15,2	189	73	0.000166538	0.00213807	0.099,0.04	0.279,0.491	-0.316	-31.6	31.6
5857	ENSG00000168610	STAT3	17	-	42323452	42323625	42323572	42323625	42323259	42323354	5857	4,1	31,28	6,1	2,2	193	73	0.00206189	0.0171139	0.047,0.013	0.532,0.159	-0.316	-31.6	31.6
14156	ENSG00000132740	IGHMBP2	11	+	68906068	68906384	68906068	68906238	68908144	68908336	14156	11,8	30,30	32,6	8,6	219	73	0.000286821	0.00340856	0.109,0.082	0.571,0.25	-0.315	-31.5	31.5
9608	ENSG00000136824	SMC2	9	+	104094325	104094486	104094325	104094477	104095323	104095552	9608	25,19	43,42	0,0	3,1	82	73	8.82856e-05	0.00124432	0.341,0.287	0.0,0.0	0.314	31.4	31.4
12620	ENSG00000188986	NELFB	9	+	137256328	137256556	137256328	137256428	137256823	137257054	12620	4,16	167176	23,6	18,4	201	73	2.22045e-16	2.51579e-14	0.009,0.032	0.317,0.353	-0.314	-31.4	31.4
10360	ENSG00000100577	GSTZ1	14	+	77327471	77328037	77327471	77327552	77329122	77329201	10360	98119	8,5	82,33	0,0	558	73	5.34908e-06	0.000107257	0.616,0.757	1.0,1.0	-0.314	-31.4	31.4
1763	ENSG00000125450	NUP85	17	+	75234641	75234794	75234641	75234788	75235099	75235201	1763	10,25	58,77	25,17	41,9	79	73	0.00173057	0.0148607	0.137,0.231	0.36,0.636	-0.314	-31.4	31.4
5264	ENSG00000122783	C7orf49	7	-	135168785	135169060	135168968	135169060	135167731	135167807	5264	360432	52,50	24,10	0,0	256	73	8.30365e-06	0.000157056	0.664,0.711	1.0,1.0	-0.313	-31.3	31.3
7270	ENSG00000051341	POLQ	3	-	121436121	121436275	121436145	121436275	121432917	121433036	7270	30,49	0,0	26,4	0,5	97	73	0.00657639	0.0440565	1.0,1.0	1.0,0.376	0.312	31.2	31.2
3200	ENSG00000101158	NELFCD	20	+	58989857	58990232	58989857	58989988	58990909	58991075	3200	53,49	57,48	71,55	24,9	317	73	7.75509e-06	0.000148093	0.176,0.19	0.405,0.585	-0.312	-31.2	31.2
15454	ENSG00000117523	PRRC2C	1	+	171514535	171514645	171514535	171514630	171515733	171515859	15454	154193	14,14	64,32	47,13	88	73	5.26347e-11	2.93898e-09	0.901,0.92	0.53,0.671	0.31	31	31
550	ENSG00000171603	CLSTN1	1	-	9733971	9734142	9734005	9734142	9733400	9733546	550	212210	0,0	27,9	0,10	107	73	0.000682961	0.00695476	1.0,1.0	1.0,0.38	0.31	31	31
3293	ENSG00000132436	FIGNL1	7	-	50449117	50449723	50449499	50449723	50448180	50448289	3293	105,97	5,10	14,19	0,0	455	73	6.30989e-05	0.000922763	0.771,0.609	1.0,1.0	-0.31	-31	31
8356	ENSG00000172613	RAD9A	11	+	67396110	67396175	67396110	67396171	67396262	67396400	8356	46,41	3,3	33,13	9,14	77	73	0.000132393	0.00175971	0.936,0.928	0.777,0.468	0.309	30.9	30.9
15282	ENSG00000147604	RPL7	8	-	73292881	73292991	73292900	73292991	73292688	73292797	15282	2,1	0,0	7,5	9,0	92	73	0.000844059	0.00831238	1.0,1.0	0.382,1.0	0.309	30.9	30.9
11445	ENSG00000102780	DGKH	13	+	42189035	42189309	42189035	42189283	42190402	42190525	11445	8,10	0,0	7,5	0,6	99	73	0.00165933	0.0144081	1.0,1.0	1.0,0.381	0.309	30.9	30.9
26	ENSG00000082898	XPO1	2	-	61525491	61526521	61526419	61526521	61525269	61525333	26	185172	10,3	34,18	0,0	1001	73	6.75627e-05	0.000981888	0.574,0.807	1.0,1.0	-0.309	-30.9	30.9
13132	ENSG00000196504	PRPF40A	2	-	152693157	152693476	152693391	152693476	152693037	152693068	13132	40,21	2,4	3,2	0,0	307	73	7.98488e-05	0.00114196	0.826,0.555	1.0,1.0	-0.309	-30.9	30.9
12881	ENSG00000044574	HSPA5	9	-	125240639	125240815	125240675	125240815	125240171	125240309	12881	90112	17781918	173,88	292,87	109	73	0	0	0.033,0.038	0.284,0.404	-0.308	-30.8	30.8
7757	ENSG00000215375	MYL5	4	+	678957	679173	678957	679033	679913	680018	7757	13,7	95,85	44,24	43,11	213	73	2.94764e-13	2.54807e-11	0.045,0.027	0.26,0.428	-0.308	-30.8	30.8
2191	ENSG00000137409	MTCH1	6	-	36972651	36972796	36972702	36972796	36970646	36970694	2191	189235	91109	152,79	13,8	124	73	1.25611e-12	9.70779e-11	0.55,0.559	0.873,0.853	-0.308	-30.8	30.8
12917	ENSG00000125458	NT5C	17	-	75131052	75131281	75131180	75131281	75130752	75130867	12917	31,20	4,4	115,48	0,0	201	73	7.3167e-07	1.8684e-05	0.738,0.645	1.0,1.0	-0.308	-30.8	30.8
13010	ENSG00000109180	OCIAD1	4	+	48831226	48831433	48831226	48831398	48832619	48832663	13010	21,20	9,4	15,6	0,0	108	73	9.75335e-06	0.000180097	0.612,0.772	1.0,1.0	-0.308	-30.8	30.8
8948	ENSG00000170852	KBTBD2	7	-	32879434	32879942	32879700	32879942	32874991	32875157	8948	152120	20,8	23,4	0,0	339	73	4.56665e-05	0.000691216	0.621,0.764	1.0,1.0	-0.307	-30.7	30.7
9557	ENSG00000258890	CEP95	17	+	64530925	64531022	64530925	64531018	64531889	64532022	9557	17,16	55,45	15,13	15,8	77	73	0.000393642	0.00442563	0.227,0.252	0.487,0.606	-0.307	-30.7	30.7
1365	ENSG00000041880	PARP3	3	+	51945852	51946062	51945852	51945939	51946165	51946343	1365	7,4	29,29	33,7	10,11	196	73	0.00016685	0.00213972	0.082,0.049	0.551,0.192	-0.306	-30.6	30.6
13368	ENSG00000169760	NLGN1	3	+	173604278	173605091	173604278	173604494	173807679	173807832	13368	29,65	5,0	17,9	0,0	670	73	0.00135434	0.0121672	0.387,1.0	1.0,1.0	-0.306	-30.6	30.6
6527	ENSG00000125691	RPL23	17	-	38853358	38853424	38853377	38853424	38853055	38853105	6527	7,4	0,5	59,15	0,0	92	73	0.00369409	0.0275978	1.0,0.388	1.0,1.0	-0.306	-30.6	30.6
10946	ENSG00000232956	SNHG15	7	-	44985881	44986097	44986020	44986097	44984356	44984426	10946	61,56	329312	154,63	92,38	212	73	0	0	0.06,0.058	0.366,0.363	-0.305	-30.5	30.5
9344	ENSG00000167699	GLOD4	17	-	778621	778744	778694	778744	776867	776988	9344	25,22	111117	14,5	10,4	146	73	8.69215e-06	0.000163083	0.101,0.086	0.412,0.385	-0.305	-30.5	30.5
6844	ENSG00000143319	ISG20L2	1	-	156728276	156728441	156728414	156728441	156727241	156727808	6844	51,54	9,7	2,4	0,0	211	73	0.000184799	0.00232981	0.662,0.727	1.0,1.0	-0.305	-30.5	30.5
10034	ENSG00000266173	STRADA	17	-	63728333	63728413	63728357	63728413	63714005	63714108	10034	12,11	12,13	1,2	1,0	97	73	0.0045586	0.0328998	0.429,0.389	0.429,1.0	-0.305	-30.5	30.5
12915	ENSG00000125458	NT5C	17	-	75130964	75131281	75131044	75131281	75130752	75130867	12915	32,35	43,32	132,81	38,27	153	73	9.38793e-08	2.92934e-06	0.262,0.343	0.624,0.589	-0.304	-30.4	30.4
3739	ENSG00000087365	SF3B2	11	+	66058313	66058474	66058313	66058405	66058829	66058972	3739	14,17	368472	74,47	91,45	142	73	0	0	0.019,0.018	0.295,0.349	-0.303	-30.3	30.3
14477	ENSG00000061936	SFSWAP	12	+	131714070	131714240	131714070	131714193	131714821	131714953	14477	98,69	19,24	26,11	0,0	120	73	4.52643e-07	1.21713e-05	0.758,0.636	1.0,1.0	-0.303	-30.3	30.3
15710	ENSG00000104419	NDRG1	8	-	133256725	133256863	133256776	133256863	133254538	133254595	15710	19,13	150191	8,7	18,4	124	73	0.000172793	0.00220382	0.069,0.039	0.207,0.507	-0.303	-30.3	30.3
8668	ENSG00000116251	RPL22	1	-	6199347	6199563	6199522	6199563	6197651	6197756	8668	14,15	3,1	8,6	0,0	248	73	0.00165787	0.0144061	0.579,0.815	1.0,1.0	-0.303	-30.3	30.3
1044	ENSG00000010361	FUZ	19	-	49812446	49812736	49812637	49812736	49812250	49812335	1044	169190	14,31	45,33	0,0	264	73	3.58795e-07	9.82897e-06	0.769,0.629	1.0,1.0	-0.301	-30.1	30.1
10274	ENSG00000105726	ATP13A1	19	-	19654480	19654700	19654542	19654700	19653968	19654074	10274	13,13	16,10	3,0	12,4	135	73	0.000931121	0.00901759	0.305,0.413	0.119,0.0	0.299	29.9	29.9
4291	ENSG00000131373	HACL1	3	-	15601382	15601587	15601386	15601587	15601089	15601194	4291	38,25	0,0	4,5	1,3	77	73	0.00221831	0.0181286	1.0,1.0	0.791,0.612	0.298	29.8	29.8
6189	ENSG00000148229	POLE3	9	-	113409508	113409728	113409609	113409728	113407234	113408983	6189	16,16	375422	19,22	33,12	174	73	8.88178e-16	9.87147e-14	0.018,0.016	0.195,0.435	-0.298	-29.8	29.8
6011	ENSG00000120705	ETF1	5	-	138510489	138510629	138510564	138510629	138508668	138508816	6011	9,16	223209	19,11	12,20	148	73	3.9362e-11	2.22987e-09	0.02,0.036	0.439,0.213	-0.298	-29.8	29.8
13383	ENSG00000213366	GSTM2	1	+	109669470	109669713	109669470	109669571	109671286	109671382	13383	22,7	42,56	62,31	35,15	215	73	3.05446e-10	1.52985e-08	0.151,0.041	0.376,0.412	-0.298	-29.8	29.8
7939	ENSG00000250462	LRRC37BP1	17	+	30631754	30632099	30631754	30631943	30633097	30633390	7939	34,24	2,6	15,5	0,0	229	73	3.4487e-05	0.000542403	0.844,0.56	1.0,1.0	-0.298	-29.8	29.8
1152	ENSG00000145191	EIF2B5	3	+	184140079	184140221	184140079	184140157	184140417	184140730	1152	3,2	32,24	27,19	40,14	137	73	1.35782e-07	4.04228e-06	0.048,0.043	0.265,0.42	-0.297	-29.7	29.7
8390	ENSG00000074582	BCS1L	2	+	218661405	218661643	218661405	218661545	218661758	218661916	8390	16,11	47,59	20,19	18,9	171	73	2.16196e-06	4.76039e-05	0.127,0.074	0.322,0.474	-0.297	-29.7	29.7
4112	ENSG00000009950	MLXIPL	7	-	73607135	73607420	73607330	73607420	73606973	73607018	4112	21,10	0,5	65,14	1,0	268	73	0.00650678	0.0436654	1.0,0.353	0.947,1.0	-0.297	-29.7	29.7
14515	ENSG00000197771	MCMBP	10	-	119843247	119843426	119843253	119843426	119842471	119842595	14515	68,65	83,92	5,0	15,9	79	73	0.00295057	0.0229249	0.431,0.395	0.235,0.0	0.296	29.6	29.6
1933	ENSG00000154146	NRGN	11	+	124745502	124745729	124745502	124745589	124745964	124745982	1933	192181	0,0	68,10	0,5	213	73	0.00393365	0.0291095	1.0,1.0	1.0,0.407	0.296	29.6	29.6
480	ENSG00000110514	MADD	11	+	47295495	47295606	47295495	47295567	47295896	47296055	480	9,11	9,9	4,0	8,9	112	73	0.00405915	0.0299622	0.395,0.443	0.246,0.0	0.296	29.6	29.6
14081	ENSG00000099326	MZF1	19	-	58573054	58573575	58573372	58573575	58570993	58571429	14081	42,39	7,1	24,8	0,0	391	73	3.65914e-05	0.000571636	0.528,0.879	1.0,1.0	-0.296	-29.6	29.6
11983	ENSG00000090266	NDUFB2	7	+	140696987	140697172	140696987	140697074	140702865	140703010	11983	17,8	2,4	12,6	1,0	171	73	0.00215141	0.0177309	0.784,0.461	0.837,1.0	-0.296	-29.6	29.6
288	ENSG00000144357	UBR3	2	+	170006989	170007202	170006989	170007190	170008803	170008940	288	8,12	10,11	1,0	2,8	85	73	0.000146324	0.00192081	0.407,0.484	0.3,0.0	0.295	29.5	29.5
15744	ENSG00000138614	VWA9	15	-	65593427	65593572	65593561	65593572	65584769	65584888	15744	311349	0,0	12,10	0,5	207	73	0.00151398	0.0133647	1.0,1.0	1.0,0.414	0.293	29.3	29.3
14856	ENSG00000084764	MAPRE3	2	+	27024095	27024297	27024095	27024252	27025582	27025737	14856	17,27	5,6	28,7	0,0	118	73	5.50908e-06	0.000109899	0.678,0.736	1.0,1.0	-0.293	-29.3	29.3
12459	ENSG00000155363	MOV10	1	+	112696147	112696283	112696147	112696251	112696436	112696534	12459	7,0	101,86	56,33	88,48	105	73	0	0	0.046,0.0	0.307,0.323	-0.292	-29.2	29.2
6811	ENSG00000183495	EP400	12	+	131979696	131979793	131979696	131979784	131982092	131982478	6811	7,4	0,5	1,1	0,0	82	73	0.00399198	0.0295037	1.0,0.416	1.0,1.0	-0.292	-29.2	29.2
6996	ENSG00000164039	BDH2	4	-	103085698	103086540	103086479	103086540	103085348	103085462	6996	56,30	20,23	124,55	21,4	854	73	0.000279296	0.0033327	0.193,0.1	0.335,0.54	-0.291	-29.1	29.1
566	ENSG00000109113	RAB34	17	-	28714900	28715122	28715031	28715122	28714283	28714710	566	14,12	7,0	39,29	0,0	204	73	0.000546553	0.00577742	0.417,1.0	1.0,1.0	-0.291	-29.1	29.1
7543	ENSG00000239382	ALKBH6	19	-	36013309	36013422	36013343	36013422	36013020	36013089	7543	3,2	16,27	8,4	15,3	107	73	0.00262781	0.0208191	0.113,0.048	0.267,0.476	-0.291	-29.1	29.1
7760	ENSG00000074356	NCBP3	17	-	3813085	3813250	3813116	3813250	3812539	3812654	7760	24,22	67,52	31,22	23,14	104	73	4.79735e-06	9.7535e-05	0.201,0.229	0.486,0.524	-0.29	-29	29
15247	ENSG00000154134	ROBO3	11	+	124877518	124877752	124877518	124877658	124878297	124878436	15247	21,24	4,4	57,19	0,0	167	73	6.54783e-06	0.000128021	0.697,0.724	1.0,1.0	-0.29	-29	29
5207	ENSG00000095564	BTAF1	10	+	91959064	91959282	91959064	91959154	91959784	91959880	5207	142104	20,33	28,8	2,0	201	73	0.00324551	0.024755	0.721,0.534	0.836,1.0	-0.29	-29	29
8890	ENSG00000062485	CS	12	-	56286594	56286645	56286638	56286645	56283791	56283857	8890	130149	0,0	20,7	0,6	117	73	0.00169891	0.0146535	1.0,1.0	1.0,0.421	0.289	28.9	28.9
1043	ENSG00000010361	FUZ	19	-	49812446	49812736	49812614	49812736	49812250	49812335	1043	135144	71102	45,33	10,5	241	73	0.00010081	0.00140221	0.365,0.3	0.577,0.667	-0.289	-28.9	28.9
10829	ENSG00000166946	CCNDBP1	15	+	43185819	43186233	43185819	43185879	43189198	43189280	10829	67,83	10,6	26,17	1,0	427	73	0.000693675	0.00702097	0.534,0.703	0.816,1.0	-0.289	-28.9	28.9
15572	ENSG00000196730	DAPK1	9	+	87497680	87498107	87497680	87497772	87498969	87499139	15572	51,39	5,2	2,1	0,0	408	73	5.41067e-05	0.000804364	0.646,0.777	1.0,1.0	-0.288	-28.8	28.8
1224	ENSG00000106290	TAF6	7	-	100110198	100110274	100110199	100110274	100109947	100110073	1224	1,0	47,54	0,6	13,4	74	73	0.00452364	0.0327232	0.021,0.0	0.0,0.597	-0.288	-28.8	28.8
4854	ENSG00000163482	STK36	2	+	218672740	218672915	218672740	218672913	218673624	218673765	4854	1,1	21,24	1,5	5,5	75	73	0.00200998	0.0168027	0.044,0.039	0.163,0.493	-0.287	-28.7	28.7
13763	ENSG00000242485	MRPL20	1	-	1402358	1402601	1402461	1402601	1401912	1402256	13763	24,16	8,13	82,37	8,8	176	73	0.00383161	0.0284627	0.554,0.338	0.81,0.657	-0.287	-28.7	28.7
12982	ENSG00000072135	PTPN18	2	+	130373156	130373345	130373156	130373220	130374665	130374866	12982	47,52	5,10	25,5	15,2	198	73	0.00249846	0.0200117	0.776,0.657	0.381,0.48	0.286	28.6	28.6
10213	ENSG00000215447	BX322557.10	21	+	45288061	45288182	45288061	45288165	45289350	45289438	10213	2,1	1,0	4,5	10,1	90	73	0.00468087	0.0335745	0.619,1.0	0.245,0.802	0.286	28.6	28.6
6231	ENSG00000160948	VPS28	8	-	144425660	144425772	144425682	144425772	144424945	144425051	6231	55,48	219190	65,29	62,27	95	73	8.96483e-12	5.84467e-10	0.162,0.163	0.446,0.452	-0.286	-28.6	28.6
6795	ENSG00000138592	USP8	15	+	50424381	50424654	50424381	50424514	50439008	50439177	6795	31,37	2,9	1,14	0,0	213	73	5.18484e-05	0.000773748	0.842,0.585	1.0,1.0	-0.286	-28.6	28.6
8500	ENSG00000177728	TMEM94	17	+	75491302	75491467	75491302	75491455	75491690	75491900	8500	25,21	23,21	24,3	1,2	85	73	0.00174069	0.0149257	0.483,0.462	0.954,0.563	-0.286	-28.6	28.6
9738	ENSG00000041357	PSMA4	15	+	78540828	78540950	78540828	78540835	78541904	78541930	9738	10,17	2,2	9,12	0,0	188	73	0.00243392	0.0196023	0.66,0.767	1.0,1.0	-0.286	-28.6	28.6
13355	ENSG00000103266	STUB1	16	+	681480	681702	681480	681603	681792	681880	13355	26,16	216227	136,97	150,70	172	73	0	0	0.049,0.029	0.278,0.37	-0.285	-28.5	28.5
4778	ENSG00000167272	POP5	12	-	120580995	120581257	120581114	120581257	120579773	120579923	4778	21,17	55,70	47,17	28,10	192	73	1.99895e-09	8.33133e-08	0.127,0.085	0.39,0.393	-0.285	-28.5	28.5
15780	ENSG00000103404	USP31	16	-	23079945	23080171	23079995	23080171	23073721	23073880	15780	21,17	5,4	2,3	0,0	123	73	0.000155057	0.00201058	0.714,0.716	1.0,1.0	-0.285	-28.5	28.5
15318	ENSG00000112763	BTN2A1	6	+	26466061	26466184	26466061	26466088	26467947	26469653	15318	6,5	42,44	8,14	13,7	169	73	2.54934e-05	0.000414356	0.058,0.047	0.21,0.463	-0.284	-28.4	28.4
91	ENSG00000177479	ARIH2	3	+	48970594	48970841	48970594	48970704	48973698	48973816	91	18,4	151126	5,12	14,4	210	73	7.54955e-05	0.00108368	0.04,0.011	0.11,0.51	-0.284	-28.4	28.4
6320	ENSG00000250151	ARPC4-TTLL3	3	+	9826996	9827072	9826996	9827068	9828959	9829395	6320	7,4	0,5	26,5	0,0	77	73	0.00409175	0.0301647	1.0,0.431	1.0,1.0	-0.284	-28.4	28.4
3163	ENSG00000123349	PFDN5	12	+	53295838	53296048	53295838	53295941	53297849	53297924	3163	94,84	22,12	179118	0,3	180	73	1.73048e-11	1.06288e-09	0.634,0.74	1.0,0.941	-0.283	-28.3	28.3
4230	ENSG00000119866	BCL11A	2	-	60460681	60462424	60462281	60462424	60451166	60452666	4230	270322	28,25	2,12	2,10	1673	73	5.69751e-08	1.87162e-06	0.296,0.36	0.042,0.05	0.282	28.2	28.2
13576	ENSG00000182093	WRB	21	+	39390697	39391476	39390697	39390863	39391768	39391836	13576	46,57	287327	166,51	62,9	686	73	0	0	0.017,0.018	0.222,0.376	-0.281	-28.1	28.1
9657	ENSG00000204444	APOM	6	+	31656471	31656633	31656471	31656626	31657224	31657298	9657	6,9	9,37	0,0	1,7	80	73	0.000129532	0.00173155	0.378,0.182	0.0,0.0	0.28	28	28
2242	ENSG00000044115	CTNNA1	5	+	138930829	138931009	138930829	138930935	138932577	138932712	2242	5,8	211231	20,9	13,24	147	73	8.43603e-12	5.53081e-10	0.012,0.017	0.433,0.157	-0.28	-28	28
13773	ENSG00000196262	PPIA	7	+	44798747	44798904	44798747	44798814	44799246	44799277	13773	203254	184182	132,79	42,16	163	73	1.61794e-07	4.78009e-06	0.331,0.385	0.585,0.689	-0.279	-27.9	27.9
4756	ENSG00000127989	MTERF1	7	-	91880642	91880690	91880656	91880690	91880054	91880113	4756	0,0	25,16	9,0	6,5	87	73	0.000529215	0.00565562	0.0,0.0	0.557,0.0	-0.279	-27.9	27.9
4839	ENSG00000144134	RABL2A	2	+	113642030	113642145	113642030	113642108	113643189	113643391	4839	19,15	0,0	7,6	0,5	110	73	0.00236325	0.0191124	1.0,1.0	1.0,0.443	0.278	27.8	27.8
10566	ENSG00000090621	PABPC4	1	-	39564422	39564542	39564470	39564542	39563835	39563922	10566	284360	76109	138,62	1,3	121	73	5.9952e-15	6.19151e-13	0.693,0.666	0.988,0.926	-0.278	-27.8	27.8
5128	ENSG00000101871	MID1	X	-	10566887	10567603	10567001	10567603	10523091	10523187	5128	180210	38,26	71,64	1,0	187	73	2.77899e-09	1.13394e-07	0.649,0.759	0.965,1.0	-0.278	-27.8	27.8
4832	ENSG00000135655	USP15	12	+	62392255	62392466	62392255	62392387	62393052	62393202	4832	1,2	40,47	3,8	8,5	152	73	4.3422e-06	8.98465e-05	0.012,0.02	0.153,0.435	-0.278	-27.8	27.8
7815	ENSG00000273154	RP4-583P15.15	20	+	63733586	63733804	63733586	63733712	63734704	63734824	7815	53,35	9,6	9,11	0,0	165	73	4.32153e-05	0.000658385	0.723,0.721	1.0,1.0	-0.278	-27.8	27.8
1416	ENSG00000161914	ZNF653	19	-	11484041	11484141	11484079	11484141	11483426	11483859	1416	19,8	3,3	9,4	0,0	111	73	0.000114646	0.00156116	0.806,0.637	1.0,1.0	-0.278	-27.8	27.8
1801	ENSG00000012232	EXTL3	8	+	28715584	28718207	28715584	28715765	28731222	28731350	1801	514557	7,5	22,13	0,0	2515	73	0.000221038	0.00273172	0.681,0.764	1.0,1.0	-0.277	-27.7	27.7
11441	ENSG00000162032	SPSB3	16	-	1778434	1778612	1778436	1778612	1778133	1778321	11441	90,54	0,0	37,5	0,6	75	73	0.00457283	0.0329413	1.0,1.0	1.0,0.448	0.276	27.6	27.6
6944	ENSG00000136908	DPM2	9	-	127937283	127937523	127937433	127937523	127936552	127936655	6944	129120	215203	71,23	26,11	223	73	3.27154e-10	1.63158e-08	0.164,0.162	0.472,0.406	-0.276	-27.6	27.6
5062	ENSG00000184916	JAG2	14	-	105147178	105147411	105147325	105147411	105146610	105146724	5062	13,4	34,26	14,10	20,3	220	73	0.00691938	0.0460399	0.113,0.049	0.188,0.525	-0.276	-27.6	27.6
12596	ENSG00000158863	FAM160B2	8	+	22096336	22096543	22096336	22096509	22097515	22097620	12596	7,3	6,17	0,0	6,2	107	73	0.00014853	0.00194104	0.443,0.107	0.0,0.0	0.275	27.5	27.5
2998	ENSG00000168071	CCDC88B	11	+	64354003	64354170	64354003	64354028	64355193	64355400	2998	5,9	0,0	12,10	5,0	215	73	0.00125612	0.0115062	1.0,1.0	0.449,1.0	0.275	27.5	27.5
12976	ENSG00000175061	LRRC75A-AS1	17	+	16439326	16439703	16439326	16439414	16440184	16440253	12976	33593833	501580	1476756	682367	362	73	0	0	0.575,0.571	0.304,0.293	0.274	27.4	27.4
1791	ENSG00000117632	STMN1	1	-	25905143	25905489	25905273	25905489	25904663	25904738	1791	19,17	1,0	8,7	6,0	203	73	0.00641766	0.0431666	0.872,1.0	0.324,1.0	0.274	27.4	27.4
4340	ENSG00000148303	RPL7A	9	+	133348251	133348817	133348251	133348388	133348921	133349042	4340	75,48	8,1	167124	0,0	502	73	3.18473e-06	6.82699e-05	0.577,0.875	1.0,1.0	-0.274	-27.4	27.4
5267	ENSG00000122783	C7orf49	7	-	135168748	135169060	135168968	135169060	135167731	135167807	5267	508580	52,50	29,12	0,0	293	73	1.53473e-05	0.000268195	0.709,0.743	1.0,1.0	-0.274	-27.4	27.4
14366	ENSG00000146223	RPL7L1	6	+	42880860	42881082	42880860	42880966	42883453	42883614	14366	61,35	5,8	13,3	0,0	189	73	0.000108396	0.00149173	0.825,0.628	1.0,1.0	-0.274	-27.4	27.4
3382	ENSG00000110583	NAA40	11	+	63945839	63947003	63945839	63945935	63952237	63952333	3382	101,78	4,1	57,21	0,0	1141	73	0.000146622	0.00192256	0.618,0.833	1.0,1.0	-0.274	-27.4	27.4
11714	ENSG00000067829	IDH3G	X	-	153790795	153790851	153790809	153790851	153790194	153790292	11714	3,10	1,3	5,3	0,0	87	73	0.00245087	0.0197117	0.716,0.737	1.0,1.0	-0.274	-27.4	27.4
13738	ENSG00000115204	MPV17	2	-	27312213	27312589	27312493	27312589	27311898	27311951	13738	109100	0,0	92,40	0,10	353	73	0.000431472	0.0047773	1.0,1.0	1.0,0.453	0.273	27.3	27.3
13764	ENSG00000242485	MRPL20	1	-	1405802	1405886	1405808	1405886	1402461	1402601	13764	10,11	11,15	0,10	36,20	79	73	0.00284838	0.0222196	0.457,0.404	0.0,0.316	0.272	27.2	27.2
12938	ENSG00000137098	SPAG8	9	-	35811756	35812001	35811923	35812001	35810882	35811057	12938	1,1	0,0	11,3	4,0	240	73	0.00313331	0.0239627	1.0,1.0	0.455,1.0	0.272	27.2	27.2
537	ENSG00000090612	ZNF268	12	+	133181619	133181795	133181619	133181686	133181945	133182030	537	3,0	42,68	5,5	5,5	182	73	1.82442e-07	5.28313e-06	0.028,0.0	0.286,0.286	-0.272	-27.2	27.2
8229	ENSG00000079616	KIF22	16	+	29803997	29804107	29803997	29804065	29804813	29805026	8229	21,18	153165	74,34	114,33	115	73	6.35048e-14	5.78985e-12	0.08,0.065	0.292,0.395	-0.271	-27.1	27.1
4065	ENSG00000092094	OSGEP	14	-	20452280	20452436	20452328	20452436	20451994	20452149	4065	5,9	23,72	15,12	12,17	121	73	6.06307e-06	0.00011952	0.116,0.07	0.43,0.299	-0.271	-27.1	27.1
2094	ENSG00000033627	ATP6V0A1	17	+	42516771	42516949	42516771	42516897	42521026	42522582	2094	4,2	0,1	3,0	0,11	125	73	0.00368709	0.0275823	1.0,0.539	1.0,0.0	0.27	27	27
8033	ENSG00000123219	CENPK	5	-	65561462	65561564	65561496	65561564	65554796	65554946	8033	47,34	10,10	39,1	0,0	107	73	1.13054e-06	2.7659e-05	0.762,0.699	1.0,1.0	-0.27	-27	27
4621	ENSG00000162300	ZFPL1	11	+	65085114	65085314	65085114	65085226	65086414	65086608	4621	7,5	24,44	5,15	7,8	161	73	0.00013057	0.00174143	0.117,0.049	0.245,0.46	-0.27	-27	27
3743	ENSG00000162298	SYVN1	11	-	65128558	65128714	65128562	65128714	65127281	65128488	3743	2,3	62,87	4,3	12,5	77	73	0.000542677	0.0057527	0.03,0.032	0.24,0.363	-0.27	-27	27
5552	ENSG00000137106	GRHPR	9	+	37430510	37430734	37430510	37430646	37432007	37432138	5552	14,15	174175	81,23	79,25	161	73	0	0	0.035,0.037	0.317,0.294	-0.269	-26.9	26.9
13101	ENSG00000169045	HNRNPH1	5	-	179616880	179616958	179616898	179616958	179616097	179616218	13101	321417	138134	85,58	4,2	91	73	3.21432e-12	2.2734e-10	0.651,0.714	0.945,0.959	-0.269	-26.9	26.9
8987	ENSG00000280148	RP3-468K18.7	6	+	143857317	143857453	143857317	143857444	143857751	143858007	8987	4,8	168244	13,7	20,22	82	73	2.31098e-10	1.16749e-08	0.021,0.028	0.367,0.221	-0.269	-26.9	26.9
12841	ENSG00000229117	RPL41	12	+	56116753	56116933	56116753	56116930	56117188	56117211	12841	14,6	29,11	22,24	21,10	76	73	0.00611449	0.0414861	0.317,0.344	0.502,0.697	-0.269	-26.9	26.9
5120	ENSG00000076864	RAP1GAP	1	-	21602799	21602913	21602803	21602913	21601683	21601797	5120	4,2	9,6	0,0	3,1	77	73	0.000420055	0.00469095	0.296,0.24	0.0,0.0	0.268	26.8	26.8
3910	ENSG00000140854	KATNB1	16	+	57753388	57753588	57753388	57753519	57753944	57753995	3910	7,6	29,36	12,9	11,8	142	73	8.77052e-05	0.00123763	0.11,0.079	0.359,0.366	-0.268	-26.8	26.8
5163	ENSG00000142230	SAE1	19	+	47130781	47130983	47130781	47130858	47143493	47143605	5163	72,76	15,6	13,4	0,0	198	73	9.1829e-05	0.00128803	0.639,0.824	1.0,1.0	-0.268	-26.8	26.8
6174	ENSG00000271853	RP1-178F15.5	1	-	153632154	153632240	153632164	153632240	153632033	153632063	6174	11,14	5,3	1,1	0,0	83	73	0.000119365	0.00161225	0.659,0.804	1.0,1.0	-0.268	-26.8	26.8
13532	ENSG00000142794	NBPF3	1	+	21478143	21478307	21478143	21478196	21479348	21479400	13532	29,12	1,4	3,5	0,0	184	73	0.000704756	0.00709621	0.92,0.543	1.0,1.0	-0.268	-26.8	26.8
15747	ENSG00000089693	MLF2	12	-	6750641	6750766	6750712	6750766	6750176	6750305	15747	27,16	449549	134,42	130,69	144	73	0	0	0.03,0.015	0.343,0.236	-0.267	-26.7	26.7
309	ENSG00000101294	HM13	20	+	31548379	31548793	31548379	31548608	31549028	31549114	309	168160	14,20	53,16	0,0	258	73	1.93703e-06	4.35551e-05	0.772,0.694	1.0,1.0	-0.267	-26.7	26.7
5231	ENSG00000076604	TRAF4	17	+	28747212	28747391	28747212	28747264	28747842	28747947	5231	12,11	141137	25,16	32,10	200	73	1.02562e-12	8.03291e-11	0.03,0.028	0.222,0.369	-0.266	-26.6	26.6
6992	ENSG00000083535	PIBF1	13	+	72827732	72827937	72827732	72827890	72835242	72835368	6992	17,33	6,4	46,29	0,0	120	73	3.72436e-06	7.77576e-05	0.633,0.834	1.0,1.0	-0.266	-26.6	26.6
4711	ENSG00000070476	ZXDC	3	-	126460248	126460438	126460375	126460438	126459652	126459737	4711	31,44	4,6	33,17	0,0	200	73	1.43025e-05	0.000252511	0.739,0.728	1.0,1.0	-0.266	-26.6	26.6
8502	ENSG00000177728	TMEM94	17	+	75491690	75491900	75491690	75491852	75492473	75492789	8502	38,40	4,15	19,8	0,0	121	73	1.59461e-05	0.000276921	0.851,0.617	1.0,1.0	-0.266	-26.6	26.6
8906	ENSG00000142534	RPS11	19	+	49497193	49497407	49497193	49497368	49497519	49498046	8906	56,48	16,13	127,85	3,2	112	73	1.15816e-09	5.1003e-08	0.695,0.706	0.965,0.965	-0.265	-26.5	26.5
15763	ENSG00000055917	PUM2	2	-	20258236	20258371	20258242	20258371	20256032	20256170	15763	27,30	68,79	0,0	9,2	79	73	1.98148e-05	0.000334643	0.268,0.26	0.0,0.0	0.264	26.4	26.4
6146	ENSG00000103091	WDR59	16	-	74921795	74921960	74921946	74921960	74916101	74916259	6146	3,2	0,0	11,5	4,0	224	73	0.00382942	0.0284627	1.0,1.0	0.473,1.0	0.264	26.4	26.4
13575	ENSG00000182093	WRB	21	+	39390697	39390919	39390697	39390863	39391768	39391836	13575	24,31	287327	34,10	62,9	129	73	4.72159e-10	2.30548e-08	0.045,0.051	0.237,0.386	-0.264	-26.4	26.4
3388	ENSG00000168000	BSCL2	11	-	62706202	62706344	62706258	62706344	62705300	62705617	3388	19,18	2,6	8,3	0,0	129	73	5.96267e-05	0.000877482	0.843,0.629	1.0,1.0	-0.264	-26.4	26.4
15641	ENSG00000089009	RPL6	12	-	112409405	112409593	112409410	112409593	112408568	112408656	15641	6,7	71,53	14,3	11,14	78	73	0.0045957	0.0330856	0.073,0.11	0.544,0.167	-0.264	-26.4	26.4
1821	ENSG00000225138	CTD-2228K2.7	5	+	477279	477465	477279	477336	477805	477975	1821	32,30	7,7	52,56	6,0	202	73	0.00521922	0.0364066	0.623,0.608	0.758,1.0	-0.264	-26.4	26.4
872	ENSG00000119616	FCF1	14	+	74713169	74713259	74713169	74713200	74713484	74713552	872	29,40	49,27	6,0	16,20	132	73	0.000186255	0.00234223	0.247,0.45	0.172,0.0	0.263	26.3	26.3
682	ENSG00000102317	RBM3	X	+	48575560	48576083	48575560	48575667	48576313	48576419	682	176154	464503	385185	121,64	489	73	0	0	0.054,0.044	0.322,0.301	-0.263	-26.3	26.3
7331	ENSG00000177595	PIDD1	11	-	800984	801120	801001	801120	800761	800912	7331	25,30	6,3	32,10	15,8	90	73	0.00534737	0.037123	0.772,0.89	0.634,0.503	0.262	26.2	26.2
3820	ENSG00000198218	QRICH1	3	-	49057689	49057875	49057791	49057875	49056861	49057043	3820	114125	9,30	31,21	0,0	175	73	2.86554e-06	6.19274e-05	0.841,0.635	1.0,1.0	-0.262	-26.2	26.2
7391	ENSG00000103024	NME3	16	-	1771268	1771410	1771279	1771410	1771069	1771171	7391	26,11	73,62	63,19	69,20	84	73	4.84184e-06	9.82682e-05	0.236,0.134	0.442,0.452	-0.262	-26.2	26.2
10818	ENSG00000108963	DPH1	17	+	2041102	2041230	2041102	2041181	2041480	2041621	10818	5,4	57,33	30,10	20,30	122	73	5.2056e-05	0.000775854	0.05,0.068	0.473,0.166	-0.261	-26.1	26.1
4689	ENSG00000148219	ASTN2	9	-	116440608	116440792	116440630	116440792	116425875	116426088	4689	8,9	0,0	6,2	5,0	95	73	0.00157531	0.0138017	1.0,1.0	0.48,1.0	0.26	26	26
4608	ENSG00000143578	CREB3L4	1	+	153967533	153967884	153967533	153967762	153968521	153968682	4608	19,28	3,3	8,2	0,0	195	73	0.000289622	0.00343719	0.703,0.777	1.0,1.0	-0.26	-26	26
11849	ENSG00000255036	RP11-23J9.4	9	+	97323780	97323938	97323780	97323903	97325018	97325192	11849	0,0	5,3	8,0	5,2	108	73	0.000700482	0.00706117	0.0,0.0	0.52,0.0	-0.26	-26	26
10528	ENSG00000122970	IFT81	12	+	110124334	110124861	110124334	110124443	110127359	110127524	10528	127164	25,28	12,6	4,12	491	73	0.00032425	0.00376142	0.43,0.465	0.308,0.069	0.259	25.9	25.9
5297	ENSG00000177548	RABEP2	16	-	28908608	28908764	28908640	28908764	28906018	28906196	5297	14,11	3,3	25,9	0,0	105	73	0.000176355	0.00223946	0.764,0.718	1.0,1.0	-0.259	-25.9	25.9
5720	ENSG00000163374	YY1AP1	1	-	155672520	155672731	155672559	155672731	155670400	155670464	5720	23,31	126170	31,12	17,34	112	73	0.00195839	0.0164302	0.106,0.106	0.543,0.187	-0.259	-25.9	25.9
14135	ENSG00000183943	PRKX	X	-	3611197	3611334	3611221	3611334	3608624	3608945	14135	2,5	0,4	2,5	0,0	97	73	0.00656066	0.0439764	1.0,0.485	1.0,1.0	-0.258	-25.8	25.8
2626	ENSG00000120265	PCMT1	6	+	149802199	149802416	149802199	149802369	149810615	149811420	2626	145134	96138	68,59	32,9	120	73	0.00264092	0.0208946	0.479,0.371	0.564,0.8	-0.257	-25.7	25.7
1287	ENSG00000163138	PACRGL	4	+	20700458	20700787	20700458	20700617	20704465	20704533	1287	44,46	0,0	19,7	6,0	243	73	0.000373977	0.00423309	1.0,1.0	0.488,1.0	0.256	25.6	25.6
12836	ENSG00000229117	RPL41	12	+	56116767	56116867	56116767	56116863	56117188	56117211	12836	18,13	116137	79,32	105,69	77	73	2.0643e-10	1.05198e-08	0.128,0.083	0.416,0.305	-0.255	-25.5	25.5
11490	ENSG00000132153	DHX30	3	+	47847780	47847959	47847780	47847956	47848179	47848386	11490	4,10	166186	10,5	61,6	76	73	0.000522259	0.00559152	0.023,0.049	0.136,0.445	-0.254	-25.4	25.4
9577	ENSG00000213983	AP1G2	14	-	23567596	23567783	23567738	23567783	23567110	23567319	9577	37,26	35,32	104,55	24,29	215	73	0.000615977	0.0063784	0.264,0.216	0.595,0.392	-0.254	-25.4	25.4
15455	ENSG00000117523	PRRC2C	1	+	171584418	171584541	171584418	171584526	171587002	171587221	15455	50,55	104161	0,0	18,5	88	73	5.2125e-07	1.37314e-05	0.285,0.221	0.0,0.0	0.253	25.3	25.3
2617	ENSG00000178980	SEPW1	19	+	47780863	47781000	47780863	47780917	47781107	47781182	2617	2,8	60,38	27,18	29,19	156	73	5.2146e-10	2.52508e-08	0.015,0.09	0.303,0.307	-0.253	-25.3	25.3
10567	ENSG00000090621	PABPC4	1	-	39571096	39571349	39571233	39571349	39569862	39570002	10567	110114	239304	101,45	37,42	210	73	1.72038e-06	3.92125e-05	0.138,0.115	0.487,0.271	-0.253	-25.3	25.3
4251	ENSG00000161618	ALDH16A1	19	+	49468863	49469084	49468863	49468986	49470305	49470534	4251	1,2	18,37	5,18	13,11	171	73	1.8701e-06	4.21313e-05	0.023,0.023	0.141,0.411	-0.253	-25.3	25.3
2792	ENSG00000173020	ADRBK1	11	+	67280731	67281184	67280731	67280783	67281458	67281558	2792	198199	13,8	56,21	0,0	474	73	2.45276e-05	0.000402584	0.701,0.793	1.0,1.0	-0.253	-25.3	25.3
350	ENSG00000054148	PHPT1	9	+	136850012	136850560	136850012	136850137	136850754	136851022	350	197154	390380	644222	204,72	496	73	0	0	0.069,0.056	0.317,0.312	-0.252	-25.2	25.2
8454	ENSG00000175334	BANF1	11	+	66002580	66003070	66002580	66002606	66003234	66003373	8454	53,43	4,1	75,60	0,0	537	73	0.000243382	0.0029648	0.643,0.854	1.0,1.0	-0.252	-25.2	25.2
11850	ENSG00000188917	TRMT2B	X	-	101042041	101042312	101042232	101042312	101041316	101041371	11850	66,63	5,7	6,11	0,0	264	73	0.000151343	0.00197118	0.785,0.713	1.0,1.0	-0.251	-25.1	25.1
15399	ENSG00000130714	POMT1	9	+	131511336	131511472	131511336	131511467	131512040	131512136	15399	8,12	50,41	27,8	39,9	78	73	0.000424089	0.00471345	0.13,0.215	0.393,0.454	-0.251	-25.1	25.1
7798	ENSG00000107521	HPS1	10	-	98446646	98446887	98446886	98446887	98445299	98445413	7798	50,45	6,2	13,14	0,0	313	73	5.76539e-05	0.000851673	0.66,0.84	1.0,1.0	-0.25	-25	25
6333	ENSG00000214827	MTCP1	X	-	155070693	155071136	155070963	155071136	155063965	155064033	6333	406506	6,7	202174	23,14	343	73	1.00955e-09	4.49672e-08	0.935,0.939	0.651,0.726	0.249	24.9	24.9
9291	ENSG00000162733	DDR2	1	+	162766000	162766200	162766000	162766063	162767228	162767359	9291	1,1	30,34	11,8	15,6	210	73	5.75112e-09	2.22128e-07	0.011,0.01	0.203,0.317	-0.249	-24.9	24.9
1017	ENSG00000142731	PLK4	4	+	127885707	127886728	127885707	127886626	127887395	127887496	1017	120113	11,22	52,34	0,0	175	73	1.99842e-07	5.75841e-06	0.82,0.682	1.0,1.0	-0.249	-24.9	24.9
10410	ENSG00000166788	SAAL1	11	-	18086861	18087054	18086865	18087054	18083534	18083728	10410	4,4	12,11	0,0	4,4	77	73	0.00012548	0.00168704	0.24,0.256	0.0,0.0	0.248	24.8	24.8
10268	ENSG00000140365	COMMD4	15	+	75338354	75338505	75338354	75338420	75338645	75338685	10268	15,13	104,98	78,26	52,46	158	73	4.63935e-09	1.82293e-07	0.062,0.058	0.409,0.207	-0.248	-24.8	24.8
3676	ENSG00000129933	MAU2	19	+	19347279	19347366	19347279	19347363	19348888	19348938	3676	35,39	9,15	19,14	0,0	76	73	7.44409e-07	1.89678e-05	0.789,0.714	1.0,1.0	-0.248	-24.8	24.8
7569	ENSG00000010803	SCMH1	1	-	41142873	41143112	41142877	41143112	41116921	41117010	7569	5,1	53,58	5,4	18,6	77	73	0.00149616	0.0132475	0.082,0.016	0.208,0.387	-0.248	-24.8	24.8
6613	ENSG00000257379	RP11-793H13.8	12	+	53441740	53441800	53441740	53441792	53442694	53442733	6613	13,9	77,91	15,12	29,17	81	73	1.68935e-05	0.000290777	0.132,0.082	0.318,0.389	-0.247	-24.7	24.7
11250	ENSG00000182109	RP11-69E11.4	1	-	39529015	39529164	39529054	39529164	39522279	39522505	11250	7,9	17,10	3,1	34,18	112	73	0.000118467	0.00160198	0.212,0.37	0.054,0.035	0.246	24.6	24.6
10728	ENSG00000161981	SNRNP25	16	+	56320	56420	56320	56324	56538	56613	10728	7,4	0,0	12,9	5,0	169	73	0.00134383	0.0120821	1.0,1.0	0.509,1.0	0.246	24.6	24.6
8684	ENSG00000100445	SDR39U1	14	-	24442108	24442260	24442177	24442260	24441677	24441795	8684	71,57	106,72	71,33	28,19	142	73	5.04613e-06	0.000102237	0.256,0.289	0.566,0.472	-0.246	-24.6	24.6
14459	ENSG00000164068	RNF123	3	+	49689556	49689822	49689556	49689606	49691129	49691247	14459	11,20	10,12	1,0	11,6	289	73	2.8432e-07	7.99523e-06	0.217,0.296	0.022,0.0	0.245	24.5	24.5
15466	ENSG00000136982	DSCC1	8	-	119847001	119847080	119847047	119847080	119843608	119843747	15466	76,65	0,0	17,11	10,0	119	73	9.70275e-05	0.00135444	1.0,1.0	0.51,1.0	0.245	24.5	24.5
13112	ENSG00000169045	HNRNPH1	5	-	179616859	179617071	179616898	179617071	179616097	179616218	13112	512617	138134	167156	4,2	112	73	0	0	0.707,0.75	0.965,0.981	-0.245	-24.5	24.5
310	ENSG00000101294	HM13	20	+	31538178	31538359	31538178	31538261	31544946	31545035	310	52,58	388400	23,11	25,10	171	73	1.15432e-10	6.23654e-09	0.054,0.058	0.282,0.32	-0.245	-24.5	24.5
10521	ENSG00000241343	RPL36A	X	+	101391201	101391345	101391201	101391235	101391458	101391553	10521	10,15	28,41	59,12	36,9	183	73	1.34094e-06	3.18064e-05	0.125,0.127	0.395,0.347	-0.245	-24.5	24.5
4508	ENSG00000144224	UBXN4	2	+	135742522	135742753	135742522	135742594	135748266	135748369	4508	32,17	5,1	44,20	0,0	232	73	3.50942e-05	0.00054973	0.668,0.842	1.0,1.0	-0.245	-24.5	24.5
8644	ENSG00000213445	SIPA1	11	+	65647383	65647658	65647383	65647611	65649261	65649480	8644	7,16	2,2	7,5	0,0	120	73	0.00608481	0.0413087	0.68,0.83	1.0,1.0	-0.245	-24.5	24.5
14162	ENSG00000007341	ST7L	1	-	112618783	112618928	112618926	112618928	112616812	112616895	14162	17,31	0,1	11,6	5,0	216	73	0.00500752	0.0353312	1.0,0.913	0.426,1.0	0.244	24.4	24.4
5241	ENSG00000135506	OS9	12	+	57718992	57720263	57718992	57719182	57720405	57720518	5241	224223	133182	231,99	18,24	1154	73	9.24314e-07	2.30979e-05	0.096,0.072	0.448,0.207	-0.244	-24.4	24.4
3259	ENSG00000110274	CEP164	11	+	117408889	117409028	117408889	117409004	117409617	117409965	3259	21,24	12,23	15,25	4,6	97	73	0.00595405	0.0407474	0.568,0.44	0.738,0.758	-0.244	-24.4	24.4
15130	ENSG00000186480	INSIG1	7	+	155301565	155301720	155301565	155301690	155302250	155302417	15130	2,10	91106	34,23	86,31	103	73	1.57314e-10	8.26961e-09	0.015,0.063	0.219,0.345	-0.243	-24.3	24.3
2696	ENSG00000198003	CCDC151	19	-	11421636	11421832	11421676	11421832	11421127	11421212	2696	1,0	9,9	12,5	16,11	113	73	3.14494e-05	0.000497984	0.067,0.0	0.326,0.227	-0.243	-24.3	24.3
4581	ENSG00000129810	SGOL1	3	-	20174248	20175055	20175004	20175055	20171042	20171232	4581	368354	22,31	564305	4,14	829	73	0.00188508	0.0159296	0.596,0.501	0.925,0.657	-0.243	-24.3	24.3
10233	ENSG00000055147	FAM114A2	5	-	154038693	154038921	154038856	154038921	154038292	154038434	10233	5,2	2,12	0,0	2,3	236	73	0.00163693	0.014256	0.436,0.049	0.0,0.0	0.242	24.2	24.2
11448	ENSG00000114315	HES1	3	+	194136616	194136812	194136616	194136712	194136960	194137048	11448	7,10	159155	199,81	199113	173	73	0	0	0.018,0.027	0.297,0.232	-0.242	-24.2	24.2
4352	ENSG00000164970	FAM219A	9	-	34405864	34405964	34405915	34405964	34402704	34402807	4352	16,28	7,12	7,3	0,1	124	73	0.0013167	0.0119023	0.574,0.579	1.0,0.638	-0.242	-24.2	24.2
11601	ENSG00000048140	TSPAN17	5	+	176656702	176656924	176656702	176656816	176657517	176659053	11601	14,15	1,3	5,8	0,0	181	73	0.00389363	0.0288683	0.85,0.668	1.0,1.0	-0.241	-24.1	24.1
9246	ENSG00000134697	GNL2	1	-	37583693	37583933	37583866	37583933	37582777	37582936	9246	39,32	122148	20,32	45,9	246	73	0.00392081	0.0290514	0.087,0.06	0.117,0.513	-0.241	-24.1	24.1
15153	ENSG00000172663	TMEM134	11	-	67468016	67468092	67468027	67468092	67467500	67467590	15153	12,10	24,40	0,0	18,6	84	73	4.66226e-06	9.54536e-05	0.303,0.178	0.0,0.0	0.24	24	24
7809	ENSG00000107862	GBF1	10	+	102376934	102377140	102376934	102377128	102379283	102379434	7809	17,26	31,25	6,3	37,11	85	73	0.000505108	0.00545726	0.32,0.472	0.122,0.19	0.24	24	24
6280	ENSG00000131470	PSMC3IP	17	-	42574098	42574210	42574195	42574210	42573477	42573623	6280	293277	42,43	184,84	3,0	170	73	1.27506e-11	7.99996e-10	0.75,0.734	0.963,1.0	-0.24	-24	24
40	ENSG00000147130	ZMYM3	X	-	71246594	71246692	71246630	71246692	71246352	71246512	40	19,20	2,7	13,11	0,0	109	73	4.39923e-05	0.000668477	0.864,0.657	1.0,1.0	-0.24	-24	24
14670	ENSG00000260669	AL136419.6	14	-	24213408	24214151	24213993	24214151	24211679	24211829	14670	126138	8,2	44,43	0,0	658	73	7.04404e-05	0.00101694	0.636,0.884	1.0,1.0	-0.24	-24	24
12430	ENSG00000131584	ACAP3	1	-	1303131	1303281	1303161	1303281	1302921	1302975	12430	5,4	8,5	1,0	3,16	103	73	0.000129077	0.00172744	0.307,0.362	0.191,0.0	0.239	23.9	23.9
6502	ENSG00000121680	PEX16	11	-	45917703	45917867	45917773	45917867	45917457	45917493	6502	37,32	1,0	18,10	3,2	143	73	0.000906246	0.00882059	0.95,1.0	0.754,0.719	0.239	23.9	23.9
8227	ENSG00000079616	KIF22	16	+	29798592	29798835	29798592	29798747	29798974	29799184	8227	9,10	104117	39,17	41,23	161	73	3.9968e-15	4.16453e-13	0.038,0.037	0.301,0.251	-0.239	-23.9	23.9
3081	ENSG00000096433	ITPR3	6	+	33678638	33678839	33678638	33678802	33679881	33680133	3081	42,29	0,0	10,1	6,0	110	73	0.000295731	0.0034931	1.0,1.0	0.525,1.0	0.238	23.8	23.8
8326	ENSG00000112701	SENP6	6	+	75633580	75633726	75633580	75633640	75634706	75634811	8326	196223	0,0	32,12	0,5	159	73	0.00296876	0.0230072	1.0,1.0	1.0,0.524	0.238	23.8	23.8
1038	ENSG00000010361	FUZ	19	-	49812446	49812736	49812614	49812736	49811630	49811699	1038	115115	9,13	31,25	0,0	241	73	1.14905e-05	0.000208221	0.795,0.728	1.0,1.0	-0.238	-23.8	23.8
5719	ENSG00000126461	SCAF1	19	+	49654348	49654526	49654348	49654431	49654651	49654870	5719	4,5	125149	4,5	19,3	168	73	0.000195627	0.00244691	0.014,0.014	0.084,0.42	-0.238	-23.8	23.8
15240	ENSG00000068137	PLEKHH3	17	-	42670993	42671130	42671002	42671130	42670572	42670705	15240	25,34	9,16	6,4	1,0	82	73	0.00075584	0.00757137	0.712,0.654	0.842,1.0	-0.238	-23.8	23.8
10408	ENSG00000166788	SAAL1	11	-	18086856	18087054	18086865	18087054	18083534	18083728	10408	4,4	12,11	0,0	4,4	82	73	0.000143508	0.00188809	0.229,0.245	0.0,0.0	0.237	23.7	23.7
3879	ENSG00000100211	CBY1	22	+	38671069	38671292	38671069	38671188	38673158	38673854	3879	6,15	129143	21,26	45,18	177	73	5.50183e-10	2.65316e-08	0.019,0.041	0.161,0.373	-0.237	-23.7	23.7
1190	ENSG00000170004	CHD3	17	+	7909142	7909384	7909142	7909338	7910846	7910973	1190	11,11	0,6	6,6	0,0	119	73	0.00101112	0.00965613	1.0,0.529	1.0,1.0	-0.236	-23.6	23.6
6039	ENSG00000135249	RINT1	7	+	105536564	105536749	105536564	105536612	105542407	105542649	6039	92130	13,10	12,8	0,0	210	73	0.000131111	0.00174664	0.711,0.819	1.0,1.0	-0.235	-23.5	23.5
10478	ENSG00000204977	TRIM13	13	+	49997058	49997216	49997058	49997200	49997666	49997763	10478	9,11	3,2	2,10	0,0	89	73	0.00104299	0.00987958	0.711,0.819	1.0,1.0	-0.235	-23.5	23.5
12826	ENSG00000110841	PPFIBP1	12	+	27664361	27664446	27664361	27664437	27667165	27667320	12826	7,13	3,5	6,5	1,0	82	73	0.00156354	0.0137089	0.675,0.698	0.842,1.0	-0.235	-23.5	23.5
4313	ENSG00000095066	HOOK2	19	-	12774560	12774741	12774634	12774741	12772993	12773044	4313	26,20	2,5	53,19	0,0	147	73	4.01468e-05	0.000617277	0.866,0.665	1.0,1.0	-0.234	-23.4	23.4
1692	ENSG00000214176	PLEKHM1P	17	-	64824624	64824872	64824825	64824872	64822253	64822393	1692	61,34	2,5	21,16	0,0	274	73	0.000162567	0.00209694	0.89,0.644	1.0,1.0	-0.233	-23.3	23.3
4297	ENSG00000196670	ZFP62	5	-	180861073	180861276	180861218	180861276	180851987	180852060	4297	46,40	6,3	4,1	0,0	218	73	0.000221206	0.00273172	0.72,0.817	1.0,1.0	-0.232	-23.2	23.2
12580	ENSG00000071054	MAP4K4	2	+	101887087	101887261	101887087	101887237	101887777	101887933	12580	28,40	70100	0,0	36,13	97	73	1.22796e-09	5.38731e-08	0.231,0.231	0.0,0.0	0.231	23.1	23.1
12539	ENSG00000143420	ENSA	1	-	150627311	150627592	150627466	150627592	150625711	150625808	12539	69,38	356465	110,47	100,38	228	73	0	0	0.058,0.025	0.26,0.284	-0.231	-23.1	23.1
9592	ENSG00000004487	KDM1A	1	+	23082219	23082366	23082219	23082355	23083178	23083688	9592	63,60	16,19	77,36	0,1	84	73	1.94614e-10	9.96116e-09	0.774,0.733	1.0,0.969	-0.231	-23.1	23.1
12562	ENSG00000161692	DBF4B	17	+	44748340	44748533	44748340	44748465	44750594	44752264	12562	43,32	4,11	45,19	0,1	141	73	3.48539e-05	0.000547435	0.848,0.601	1.0,0.908	-0.23	-23	23
4032	ENSG00000115073	ACTR1B	2	-	97657066	97657192	97657151	97657192	97655962	97656960	4032	37,17	93,82	44,34	41,27	158	73	7.33043e-08	2.35017e-06	0.155,0.087	0.331,0.368	-0.229	-22.9	22.9
8512	ENSG00000244754	N4BP2L2	13	-	32536972	32537027	32537005	32537027	32527457	32527532	8512	32,36	6,8	10,3	0,0	106	73	0.000112527	0.00153791	0.786,0.756	1.0,1.0	-0.229	-22.9	22.9
8718	ENSG00000269893	SNHG8	4	+	118278757	118278809	118278757	118278792	118278943	118279137	8718	1,4	49,49	4,11	34,11	90	73	0.0013421	0.0120758	0.016,0.062	0.087,0.448	-0.229	-22.9	22.9
1580	ENSG00000273000	KB-1572G7.2	22	-	23690231	23690343	23690235	23690343	23683724	23683867	1580	25,18	19,10	79,23	23,3	77	73	0.00517139	0.0362039	0.555,0.631	0.765,0.879	-0.229	-22.9	22.9
9256	ENSG00000197530	MIB2	1	+	1615886	1616100	1615886	1616082	1616507	1616614	9256	27,24	5,7	11,3	0,0	91	73	9.80078e-05	0.00136649	0.812,0.733	1.0,1.0	-0.228	-22.8	22.8
2472	ENSG00000254536	RP11-108K14.8	10	+	133399528	133399653	133399528	133399619	133401528	133401590	2472	25,14	70,68	25,11	23,14	107	73	0.000115058	0.00156495	0.196,0.123	0.426,0.349	-0.228	-22.8	22.8
2192	ENSG00000166004	CEP295	11	+	93695481	93695673	93695481	93695634	93696319	93696417	2192	24,34	5,6	9,2	0,0	112	73	0.000185484	0.00233505	0.758,0.787	1.0,1.0	-0.228	-22.8	22.8
2059	ENSG00000096746	HNRNPH3	10	+	68338502	68338669	68338502	68338642	68339139	68339226	2059	369426	206256	83,61	30,5	100	73	0.00167503	0.0144808	0.567,0.548	0.669,0.899	-0.227	-22.7	22.7
10368	ENSG00000124486	USP9X	X	+	41215898	41216652	41215898	41216058	41217219	41217343	10368	10171034	21,47	1415638	0,0	667	73	0	0	0.841,0.707	1.0,1.0	-0.226	-22.6	22.6
13825	ENSG00000280987	MATR3	5	+	139293749	139294028	139293749	139293772	139307238	139308327	13825	57,39	2,4	4,3	0,0	329	73	0.000317379	0.00370012	0.863,0.684	1.0,1.0	-0.226	-22.6	22.6
1080	ENSG00000162419	GMEB1	1	+	28696926	28697091	28696926	28697084	28702437	28702569	1080	3,1	35,33	3,5	10,9	80	73	0.00256988	0.0204574	0.073,0.027	0.215,0.336	-0.226	-22.6	22.6
2238	ENSG00000158793	NIT1	1	+	161118117	161118225	161118117	161118178	161118785	161118881	2238	17,11	22,46	0,0	4,9	120	73	3.05526e-05	0.000486745	0.32,0.127	0.0,0.0	0.224	22.4	22.4
4989	ENSG00000185986	SDHAP3	5	-	1574171	1574295	1574181	1574295	1572221	1572286	4989	4,5	18,11	0,0	14,4	83	73	8.08905e-05	0.00115544	0.163,0.286	0.0,0.0	0.224	22.4	22.4
14805	ENSG00000258388	PPT2-EGFL8	6	+	32155767	32155978	32155767	32155783	32157636	32157720	14805	170126	0,0	49,27	0,6	268	73	0.000618838	0.00639724	1.0,1.0	1.0,0.551	0.224	22.4	22.4
8173	ENSG00000121073	SLC35B1	17	-	49706133	49706334	49706203	49706334	49705865	49705896	8173	18,12	163220	14,7	13,17	143	73	3.95168e-07	1.07748e-05	0.053,0.027	0.355,0.174	-0.224	-22.4	22.4
3771	ENSG00000175455	CCDC14	3	-	123947099	123947319	123947279	123947319	123944848	123944990	3771	198148	33,14	105,61	6,0	253	73	0.00106666	0.0100793	0.634,0.753	0.835,1.0	-0.224	-22.4	22.4
8660	ENSG00000165689	SDCCAG3	9	-	136405036	136405202	136405090	136405202	136404630	136404693	8660	39,41	245247	46,32	73,34	127	73	2.73065e-11	1.6176e-09	0.084,0.087	0.266,0.351	-0.223	-22.3	22.3
5053	ENSG00000213930	GALT	9	+	34647491	34647705	34647491	34647567	34647831	34647961	5053	48,28	3,4	93108	0,0	211	73	1.99586e-05	0.000336099	0.847,0.708	1.0,1.0	-0.223	-22.3	22.3
3774	ENSG00000175455	CCDC14	3	-	123955842	123956115	123956045	123956115	123948895	123949132	3774	96,73	8,5	18,6	0,0	276	73	0.00017994	0.00227755	0.76,0.794	1.0,1.0	-0.223	-22.3	22.3
10682	ENSG00000204371	EHMT2	6	-	31886819	31887064	31886994	31887064	31886580	31886682	10682	17,15	4,0	6,2	0,0	248	73	0.00618367	0.0419067	0.556,1.0	1.0,1.0	-0.222	-22.2	22.2
701	ENSG00000160207	HSF2BP	21	-	43659332	43659493	43659385	43659493	43658060	43658320	701	6,4	7,19	0,0	1,2	126	73	0.000505978	0.00545726	0.332,0.109	0.0,0.0	0.221	22.1	22.1
14124	ENSG00000143093	STRIP1	1	+	110050342	110050547	110050342	110050409	110050955	110051060	14124	5,2	47,50	32,12	40,11	211	73	3.90622e-11	2.22369e-09	0.035,0.014	0.217,0.274	-0.221	-22.1	22.1
15637	ENSG00000089009	RPL6	12	-	112409040	112409574	112409405	112409574	112408568	112408656	15637	86,51	2,4	149,65	0,0	438	73	0.000109871	0.00150847	0.878,0.68	1.0,1.0	-0.221	-22.1	22.1
1272	ENSG00000163938	GNL3	3	+	52686015	52686202	52686015	52686059	52686768	52686827	1272	32,32	1,6	4,1	0,0	216	73	0.00021352	0.00264801	0.915,0.643	1.0,1.0	-0.221	-22.1	22.1
5766	ENSG00000111581	NUP107	12	+	68689532	68689656	68689532	68689619	68690602	68690746	5766	11,17	3,2	2,4	0,0	110	73	0.00121853	0.0112502	0.709,0.849	1.0,1.0	-0.221	-22.1	22.1
4779	ENSG00000167272	POP5	12	-	120580995	120581257	120581112	120581257	120579773	120579923	4779	21,15	4,3	47,17	0,2	190	73	0.00304124	0.0234373	0.669,0.658	1.0,0.766	-0.22	-22	22
8904	ENSG00000142534	RPS11	19	+	49497193	49497432	49497193	49497368	49497519	49498046	8904	90,76	16,13	210128	3,2	137	73	6.79325e-10	3.17109e-08	0.75,0.757	0.974,0.972	-0.219	-21.9	21.9
15165	ENSG00000196305	IARS	9	-	92255445	92255604	92255534	92255604	92253361	92253453	15165	91,70	7,13	5,1	0,0	162	73	0.000440947	0.00485457	0.854,0.708	1.0,1.0	-0.219	-21.9	21.9
6004	ENSG00000268083	AC104534.3	19	-	38838771	38839015	38838889	38839015	38838396	38838598	6004	4,3	0,0	17,12	5,0	191	73	0.00133315	0.0120231	1.0,1.0	0.565,1.0	0.218	21.8	21.8
10509	ENSG00000090615	GOLGA3	12	-	132775065	132775305	132775140	132775305	132774156	132774320	10509	13,7	50,68	19,7	18,10	148	73	1.07109e-05	0.000195918	0.114,0.048	0.342,0.257	-0.218	-21.8	21.8
15248	ENSG00000154134	ROBO3	11	+	124877518	124878131	124877518	124877658	124878297	124878436	15248	99116	4,4	239106	0,0	546	73	1.8056e-05	0.000308061	0.768,0.795	1.0,1.0	-0.218	-21.8	21.8
8432	ENSG00000214021	TTLL3	3	+	9817644	9818920	9817644	9817759	9820545	9820779	8432	271221	3,5	353248	0,0	1234	73	2.22102e-05	0.000369747	0.842,0.723	1.0,1.0	-0.218	-21.8	21.8
15628	ENSG00000278259	MYO19	17	-	36534760	36535457	36535249	36535457	36533952	36534104	15628	119,77	1,6	29,6	0,0	562	73	0.000296283	0.00349608	0.939,0.625	1.0,1.0	-0.218	-21.8	21.8
7697	ENSG00000146733	PSPH	7	-	56017233	56017379	56017372	56017379	56015022	56015171	7697	120156	0,0	83,33	6,4	212	73	7.92855e-07	2.01582e-05	1.0,1.0	0.826,0.74	0.217	21.7	21.7
995	ENSG00000244687	UBE2V1	20	-	50115484	50115954	50115698	50115954	50096671	50096820	995	60,69	5,4	1,14	0,0	287	73	0.000339118	0.00390672	0.753,0.814	1.0,1.0	-0.217	-21.7	21.7
9854	ENSG00000156958	GALK2	15	+	49281986	49282089	49281986	49282085	49283565	49283718	9854	3,3	9,12	0,0	4,2	77	73	0.00105219	0.00995064	0.24,0.192	0.0,0.0	0.216	21.6	21.6
1569	ENSG00000010256	UQCRC1	3	-	48600396	48600596	48600481	48600596	48600062	48600151	1569	10,18	240268	57,34	76,54	158	73	0	0	0.019,0.03	0.257,0.225	-0.216	-21.6	21.6
9915	ENSG00000125676	THOC2	X	-	123620374	123620965	123620906	123620965	123619400	123619436	9915	58,56	129124	329240	125,70	605	73	0	0	0.051,0.052	0.241,0.293	-0.216	-21.6	21.6
9176	ENSG00000160752	FDPS	1	+	155318187	155318332	155318187	155318291	155318664	155318855	9176	22,20	171196	46,29	96,37	114	73	9.52278e-11	5.19303e-09	0.076,0.061	0.235,0.334	-0.216	-21.6	21.6
3211	ENSG00000165916	PSMC3	11	-	47425118	47425246	47425120	47425246	47424422	47424711	3211	33,46	389534	26,22	102,34	75	73	1.21055e-06	2.91884e-05	0.076,0.077	0.199,0.386	-0.216	-21.6	21.6
10046	ENSG00000067840	PDZD4	X	-	153808341	153808595	153808359	153808595	153807278	153807369	10046	18,18	5,3	8,1	0,0	91	73	0.000268987	0.0032295	0.743,0.828	1.0,1.0	-0.215	-21.5	21.5
3000	ENSG00000233175	CTD-2020K17.3	17	-	45240489	45240604	45240526	45240604	45238027	45239241	3000	6,19	0,0	19,22	2,6	110	73	8.46012e-05	0.00119818	1.0,1.0	0.863,0.709	0.214	21.4	21.4
1804	ENSG00000124181	PLCG1	20	+	41163920	41164006	41163920	41164004	41164080	41164201	1804	49,47	0,0	24,11	0,8	75	73	0.000476066	0.0051729	1.0,1.0	1.0,0.572	0.214	21.4	21.4
4434	ENSG00000159086	PAXBP1	21	-	32755212	32755353	32755229	32755353	32751118	32751218	4434	119,99	29,30	60,28	4,0	90	73	4.69839e-06	9.58995e-05	0.769,0.728	0.924,1.0	-0.214	-21.4	21.4
14954	ENSG00000119688	ABCD4	14	-	74288659	74288765	74288715	74288765	74288206	74288259	14954	31,30	68,80	56,26	38,27	129	73	2.20357e-05	0.000367367	0.205,0.175	0.455,0.353	-0.214	-21.4	21.4
12	ENSG00000007372	PAX6	11	-	31811114	31811251	31811212	31811251	31810827	31811015	12	46,45	3,8	14,1	0,0	171	73	0.000195573	0.00244691	0.867,0.706	1.0,1.0	-0.214	-21.4	21.4
2640	ENSG00000100075	SLC25A1	22	-	19177687	19177865	19177726	19177865	19177119	19177204	2640	8,9	102,93	8,13	32,13	112	73	0.000246361	0.00299171	0.049,0.059	0.14,0.395	-0.214	-21.4	21.4
3513	ENSG00000134030	CTIF	18	+	48757918	48758411	48757918	48758405	48761389	48761689	3513	38,31	10,12	11,1	1,0	79	73	0.00102061	0.00972172	0.778,0.705	0.91,1.0	-0.214	-21.4	21.4
12176	ENSG00000092098	RNF31	14	+	24148257	24148477	24148257	24148413	24148641	24148701	12176	11,7	18,17	0,0	6,5	137	73	3.05728e-05	0.000486745	0.246,0.18	0.0,0.0	0.213	21.3	21.3
2928	ENSG00000089682	RBM41	X	-	107088435	107088839	107088734	107088839	107069254	107069402	2928	186222	3,5	90,36	11,2	372	73	0.00100375	0.00960934	0.924,0.897	0.616,0.779	0.213	21.3	21.3
6132	ENSG00000099783	HNRNPM	19	+	8487023	8487222	8487023	8487075	8488690	8489114	6132	4,11	264280	95,22	71,46	220	73	0	0	0.005,0.013	0.307,0.137	-0.213	-21.3	21.3
88	ENSG00000177479	ARIH2	3	+	48974957	48975048	48974957	48974979	48979481	48979613	88	22,13	125104	27,6	22,14	142	73	2.35569e-05	0.00038829	0.083,0.06	0.387,0.181	-0.213	-21.3	21.3
8874	ENSG00000146826	C7orf43	7	-	100157292	100157459	100157372	100157459	100157093	100157214	8874	3,1	18,23	18,3	16,7	153	73	5.14086e-05	0.000768168	0.074,0.02	0.349,0.17	-0.213	-21.3	21.3
12916	ENSG00000125458	NT5C	17	-	75130964	75131281	75131180	75131281	75130752	75130867	12916	64,54	4,4	251131	0,0	289	73	3.72464e-06	7.77576e-05	0.802,0.773	1.0,1.0	-0.212	-21.2	21.2
10276	ENSG00000105726	ATP13A1	19	-	19652550	19652720	19652594	19652720	19649740	19651797	10276	14,9	87,83	14,14	22,21	117	73	5.72008e-06	0.00011372	0.091,0.063	0.284,0.294	-0.212	-21.2	21.2
14941	ENSG00000141552	ANAPC11	17	+	81891720	81891853	81891720	81891841	81893551	81893614	14941	10,21	57,24	0,3	33,16	85	73	0.000542735	0.0057527	0.131,0.429	0.0,0.139	0.211	21.1	21.1
13411	ENSG00000182199	SHMT2	12	+	57230359	57230579	57230359	57230462	57230802	57231000	13411	24,25	0,7	11,3	0,0	190	73	0.00057336	0.00600099	1.0,0.578	1.0,1.0	-0.211	-21.1	21.1
7062	ENSG00000154723	ATP5J	21	-	25734938	25735030	25734988	25735030	25729630	25729801	7062	46,30	44,43	8,8	56,22	123	73	9.1088e-06	0.00017008	0.383,0.293	0.078,0.178	0.21	21	21
7761	ENSG00000074356	NCBP3	17	-	3821110	3821352	3821248	3821352	3818262	3818572	7761	4,4	91,50	12,4	9,8	211	73	2.03989e-07	5.86342e-06	0.015,0.027	0.316,0.147	-0.21	-21	21
7040	ENSG00000198720	ANKRD13B	17	+	29607741	29608110	29607741	29607999	29608194	29608240	7040	66,75	4,12	37,6	0,0	184	73	3.90875e-05	0.000606584	0.867,0.713	1.0,1.0	-0.21	-21	21
4231	ENSG00000166197	NOLC1	10	+	102159192	102159347	102159192	102159308	102159432	102159568	4231	31,23	160188	9,13	18,15	112	73	9.63861e-05	0.0013471	0.112,0.074	0.246,0.361	-0.21	-21	21
2897	ENSG00000253123	RP11-527N22.1	8	-	37329403	37330837	37330590	37330837	37326574	37328832	2897	143101	6,0	261106	0,0	1260	73	0.000348609	0.00399574	0.58,1.0	1.0,1.0	-0.21	-21	21
14274	ENSG00000142227	EMP3	19	+	48327520	48327623	48327520	48327561	48329431	48329496	14274	48,35	0,0	40,18	0,7	135	73	0.000758706	0.00758706	1.0,1.0	1.0,0.582	0.209	20.9	20.9
13689	ENSG00000069248	NUP133	1	-	229448989	229449190	229449125	229449190	229444913	229445002	13689	15,7	87132	45,6	30,12	209	73	1.40582e-09	6.07625e-08	0.057,0.018	0.344,0.149	-0.209	-20.9	20.9
3548	ENSG00000156873	PHKG2	16	+	30751105	30751603	30751105	30751217	30753231	30753297	3548	227209	3,17	149,60	0,0	459	73	1.07513e-05	0.000196042	0.923,0.662	1.0,1.0	-0.208	-20.8	20.8
11347	ENSG00000236850	BMS1P20	22	+	22307532	22307706	22307532	22307591	22308696	22308819	11347	25,31	5,1	1,3	0,0	188	73	0.000422436	0.00470067	0.66,0.923	1.0,1.0	-0.208	-20.8	20.8
399	ENSG00000172954	LCLAT1	2	+	30447235	30447404	30447235	30447383	30525586	30525755	399	6,4	25,9	0,0	12,6	94	73	0.000105907	0.00146091	0.157,0.257	0.0,0.0	0.207	20.7	20.7
11939	ENSG00000113810	SMC4	3	+	160430598	160430829	160430598	160430743	160431031	160431205	11939	20,15	402518	50,61	144,62	159	73	0	0	0.022,0.013	0.137,0.311	-0.207	-20.7	20.7
5956	ENSG00000142303	ADAMTS10	19	-	8596528	8596585	8596541	8596585	8596306	8596412	5956	2,4	9,10	0,0	1,1	86	73	0.000591946	0.00616787	0.159,0.253	0.0,0.0	0.206	20.6	20.6
9980	ENSG00000127419	TMEM175	4	+	948115	948615	948115	948154	950420	950518	9980	150158	10,6	189120	4,0	534	73	0.00302739	0.0233816	0.672,0.783	0.866,1.0	-0.206	-20.6	20.6
14253	ENSG00000082153	BZW1	2	+	200811545	200811990	200811545	200811727	200813207	200813281	14253	379434	39,40	35,30	2,0	336	73	0.00484928	0.0343841	0.679,0.702	0.792,1.0	-0.206	-20.6	20.6
7689	ENSG00000156990	RPUSD3	3	-	9838984	9839161	9839031	9839161	9837848	9838207	7689	11,14	56,58	21,8	41,7	120	73	0.00599913	0.0409175	0.107,0.128	0.238,0.41	-0.206	-20.6	20.6
4469	ENSG00000250565	ATP6V1E2	2	-	46541317	46541453	46541389	46541453	46536610	46536703	4469	6,10	16,15	0,0	13,5	145	73	9.69417e-06	0.000179288	0.159,0.251	0.0,0.0	0.205	20.5	20.5
9535	ENSG00000178982	EIF3K	19	+	38619195	38619317	38619195	38619302	38620336	38620435	9535	137181	1,3	65,38	8,14	88	73	3.57837e-09	1.42524e-07	0.991,0.98	0.871,0.692	0.204	20.4	20.4
7295	ENSG00000182272	B4GALNT4	11	+	381083	381285	381083	381158	381668	382109	7295	7,6	0,0	50,19	4,2	200	73	0.00123552	0.0113621	1.0,1.0	0.82,0.776	0.202	20.2	20.2
5035	ENSG00000148337	CIZ1	9	-	128178988	128179415	128179072	128179415	128178708	128178904	5035	351450	50,89	73,27	5,0	157	73	0.000734106	0.00735998	0.765,0.702	0.872,1.0	-0.202	-20.2	20.2
4232	ENSG00000166197	NOLC1	10	+	102159192	102159338	102159192	102159308	102159432	102159568	4232	51,49	160188	10,18	18,15	103	73	0.00369445	0.0275978	0.184,0.156	0.283,0.46	-0.202	-20.2	20.2
6542	ENSG00000149273	RPS3	11	+	75401639	75402446	75401639	75401733	75404019	75404207	6542	54506265	28,21	39282091	126,58	786	73	0	0	0.948,0.965	0.743,0.77	0.2	20	20
201	ENSG00000023041	ZDHHC6	10	-	112434296	112434464	112434377	112434464	112433540	112433616	201	54,49	0,0	22,19	0,6	154	73	0.000662421	0.0067633	1.0,1.0	1.0,0.6	0.2	20	20
2846	ENSG00000104805	NUCB1	19	+	48900785	48901121	48900785	48900931	48904346	48904454	2846	8,6	128137	5,12	18,6	263	73	1.97634e-06	4.41837e-05	0.017,0.012	0.072,0.357	-0.2	-20	20
1771	ENSG00000114902	SPCS1	3	+	52706643	52706812	52706643	52706703	52707686	52708179	1771	15,6	4,0	20,5	0,0	182	73	0.00586815	0.0402607	0.601,1.0	1.0,1.0	-0.2	-20	20
12989	ENSG00000115677	HDLBP	2	-	241315546	241315702	241315569	241315702	241268476	241268541	12989	23,19	44,47	2,0	11,3	96	73	0.00481418	0.0341945	0.284,0.235	0.121,0.0	0.199	19.9	19.9
11488	ENSG00000132153	DHX30	3	+	47802949	47803212	47802949	47802995	47805325	47805420	11488	51,56	2,5	6,9	0,0	290	73	0.000328698	0.00380169	0.865,0.738	1.0,1.0	-0.199	-19.9	19.9
7197	ENSG00000102882	MAPK3	16	-	30117136	30117285	30117153	30117285	30116893	30117003	7197	7,6	179209	2,12	67,13	90	73	0.00472525	0.0337683	0.031,0.023	0.024,0.428	-0.199	-19.9	19.9
2364	ENSG00000150433	TMEM218	11	-	125102729	125102809	125102733	125102809	125102131	125102317	2364	7,3	19,18	0,0	6,3	77	73	0.000215614	0.00266831	0.259,0.136	0.0,0.0	0.198	19.8	19.8
5411	ENSG00000160408	ST6GALNAC6	9	-	127890636	127891043	127890655	127891043	127887483	127887591	5411	307327	21,21	47,20	5,12	92	73	0.00659373	0.0440715	0.921,0.925	0.882,0.569	0.198	19.8	19.8
6284	ENSG00000131470	PSMC3IP	17	-	42577079	42577302	42577212	42577302	42574138	42574210	6284	31,24	168151	66,26	66,28	206	73	2.0095e-14	1.93809e-12	0.061,0.053	0.262,0.248	-0.198	-19.8	19.8
8374	ENSG00000161203	AP2M1	3	+	184182756	184182955	184182756	184182868	184183481	184184091	8374	40,55	326356	100,24	78,64	160	73	9.75922e-08	3.03707e-06	0.053,0.066	0.369,0.146	-0.198	-19.8	19.8
3547	ENSG00000156873	PHKG2	16	+	30751105	30751281	30751105	30751217	30753231	30753297	3547	77,65	3,17	28,7	0,0	137	73	8.17406e-05	0.00116331	0.932,0.671	1.0,1.0	-0.198	-19.8	19.8
10587	ENSG00000171163	ZNF692	1	-	248856303	248856384	248856372	248856384	248855557	248855946	10587	26,18	1,5	215,80	0,1	142	73	0.000222199	0.00273819	0.93,0.649	1.0,0.976	-0.198	-19.8	19.8
13434	ENSG00000128191	DGCR8	22	+	20106592	20106685	20106592	20106674	20107270	20107398	13434	13,15	1,6	11,1	0,0	84	73	0.000270671	0.00324305	0.919,0.685	1.0,1.0	-0.198	-19.8	19.8
7322	ENSG00000106443	PHF14	7	+	11061815	11061851	11061815	11061841	11061963	11062085	7322	1,0	85110	7,0	9,8	83	73	0.000310661	0.00363997	0.01,0.0	0.406,0.0	-0.198	-19.8	19.8
14853	ENSG00000155506	LARP1	5	+	154793799	154793922	154793799	154793901	154794099	154794262	14853	55,98	15,12	4,3	0,0	94	73	0.000373633	0.00423309	0.74,0.864	1.0,1.0	-0.198	-19.8	19.8
8519	ENSG00000244754	N4BP2L2	13	-	32538647	32538885	32538777	32538885	32537005	32537027	8519	32,36	3,3	26,4	0,0	203	73	0.0008426	0.00830502	0.793,0.812	1.0,1.0	-0.198	-19.8	19.8
11857	ENSG00000168488	ATXN2L	16	+	28824450	28824661	28824450	28824546	28825365	28825402	11857	23,19	2,2	13,1	0,0	188	73	0.00572344	0.0394755	0.817,0.787	1.0,1.0	-0.198	-19.8	19.8
6116	ENSG00000197603	C5orf42	5	-	37139339	37142480	37142309	37142480	37138719	37138848	6116	35,36	1,0	12,11	0,4	3043	73	0.00289053	0.0224734	0.456,1.0	1.0,0.062	0.197	19.7	19.7
12330	ENSG00000136247	ZDHHC4	7	+	6583305	6583544	6583305	6583431	6585015	6585260	12330	12,14	123105	13,12	16,15	186	73	1.10842e-07	3.39712e-06	0.037,0.05	0.242,0.239	-0.197	-19.7	19.7
12352	ENSG00000143702	CEP170	1	-	243185778	243186422	243186258	243186422	243172696	243172846	12352	175166	5,6	32,41	0,0	553	73	0.000188493	0.00236783	0.822,0.785	1.0,1.0	-0.197	-19.7	19.7
10589	ENSG00000171163	ZNF692	1	-	248856291	248856422	248856372	248856422	248855557	248855946	10589	36,19	1,5	254116	0,1	154	73	0.000311698	0.0036448	0.945,0.643	1.0,0.982	-0.197	-19.7	19.7
12474	ENSG00000152556	PFKM	12	+	48134942	48135383	48134942	48135038	48137720	48137846	12474	100,87	8,3	122,42	2,0	418	73	0.00278084	0.0217948	0.686,0.835	0.914,1.0	-0.197	-19.7	19.7
11172	ENSG00000127980	PEX1	7	-	92506980	92507126	92506993	92507126	92506247	92506344	11172	5,6	24,16	0,0	3,2	86	73	0.000435942	0.00480854	0.15,0.241	0.0,0.0	0.196	19.6	19.6
14883	ENSG00000233593	RP4-665J23.1	1	-	90851482	90851650	90851540	90851650	90837549	90837765	14883	9,20	0,0	14,6	5,0	131	73	0.00125297	0.0114864	1.0,1.0	0.609,1.0	0.196	19.6	19.6
10942	ENSG00000156983	BRPF1	3	+	9742024	9742171	9742024	9742153	9742943	9743253	10942	15,18	26,36	1,0	3,3	91	73	0.00171804	0.0147967	0.316,0.286	0.211,0.0	0.196	19.6	19.6
13770	ENSG00000143774	GUK1	1	+	228145510	228145649	228145510	228145624	228146025	228146067	13770	24,16	412398	26,26	91,48	98	73	6.10623e-14	5.611e-12	0.042,0.029	0.175,0.287	-0.195	-19.5	19.5
11599	ENSG00000048140	TSPAN17	5	+	176652742	176655020	176652742	176652913	176656077	176656125	11599	234228	5,0	59,43	0,0	2180	73	0.00133877	0.0120551	0.61,1.0	1.0,1.0	-0.195	-19.5	19.5
14161	ENSG00000007341	ST7L	1	-	112618908	112619139	112618926	112619139	112616812	112616895	14161	76,59	0,1	9,22	5,0	91	73	0.0063162	0.042607	1.0,0.979	0.591,1.0	0.194	19.4	19.4
5718	ENSG00000126461	SCAF1	19	+	49657760	49657990	49657760	49657889	49658207	49658642	5718	16,14	159146	18,20	36,20	174	73	2.21526e-09	9.135e-08	0.041,0.039	0.173,0.296	-0.194	-19.4	19.4
5844	ENSG00000214063	TSPAN4	11	+	862549	864352	862549	862741	864436	864511	5844	87,95	66,49	101,46	19,4	1684	73	3.81757e-06	7.95554e-05	0.054,0.078	0.187,0.333	-0.194	-19.4	19.4
14520	ENSG00000165219	GAPVD1	9	+	125321432	125321562	125321432	125321499	125323797	125323923	14520	117132	17,15	23,17	0,0	136	73	1.68443e-05	0.000290359	0.787,0.825	1.0,1.0	-0.194	-19.4	19.4
5507	ENSG00000007923	DNAJC11	1	-	6638082	6638364	6638294	6638364	6637446	6637504	5507	11,3	53,56	9,3	7,3	285	73	0.000104658	0.00144711	0.05,0.014	0.248,0.204	-0.194	-19.4	19.4
1960	ENSG00000106397	PLOD3	7	-	101208795	101208957	101208852	101208957	101207577	101207724	1960	6,7	43,47	18,8	19,19	130	73	0.000222871	0.00274357	0.073,0.077	0.347,0.191	-0.194	-19.4	19.4
10105	ENSG00000111652	COPS7A	12	+	6724292	6724390	6724292	6724330	6724613	6724818	10105	17,34	2,5	1,3	0,0	133	73	0.000523013	0.00559447	0.823,0.789	1.0,1.0	-0.194	-19.4	19.4
6285	ENSG00000126746	ZNF384	12	-	6689097	6689510	6689367	6689510	6688166	6688226	6285	27,41	15,24	5,1	7,8	343	73	0.000618894	0.00639724	0.277,0.267	0.132,0.026	0.193	19.3	19.3
10758	ENSG00000137817	PARP6	15	-	72260477	72260688	72260537	72260688	72259607	72259661	10758	81,97	69,59	36,11	53,23	133	73	0.00068932	0.00699509	0.392,0.474	0.272,0.208	0.193	19.3	19.3
72	ENSG00000178028	DMAP1	1	+	44220016	44220443	44220016	44220309	44220558	44220681	72	11,13	61,49	59,19	53,20	207	73	1.301e-08	4.72979e-07	0.06,0.086	0.282,0.251	-0.193	-19.3	19.3
13892	ENSG00000215472	RPL17-C18orf32	18	-	49491351	49491584	49491516	49491584	49490802	49490927	13892	57,38	2,5	346158	2,0	238	73	7.95075e-05	0.00113847	0.897,0.7	0.982,1.0	-0.193	-19.3	19.3
5289	ENSG00000111247	RAD51AP1	12	+	4543762	4543911	4543762	4543904	4546308	4546418	5289	23,33	64,89	30,17	32,21	80	73	0.00119971	0.0111057	0.247,0.253	0.461,0.425	-0.193	-19.3	19.3
10734	ENSG00000114316	USP4	3	-	49324864	49325039	49324893	49325039	49324701	49324763	10734	7,10	41,19	0,0	7,2	102	73	0.000251974	0.00305035	0.109,0.274	0.0,0.0	0.192	19.2	19.2
6862	ENSG00000152117	AC093838.4	2	+	131501357	131501508	131501357	131501419	131503865	131503962	6862	45,34	0,0	78,25	0,7	162	73	0.00127069	0.0116033	1.0,1.0	1.0,0.617	0.192	19.2	19.2
3278	ENSG00000169750	RAC3	17	+	82033439	82033603	82033439	82033599	82033698	82034202	3278	61,70	222257	102,43	161,56	77	73	3.85139e-07	1.05259e-05	0.207,0.205	0.375,0.421	-0.192	-19.2	19.2
183	ENSG00000103995	CEP152	15	-	48752248	48752469	48752348	48752469	48748442	48748610	183	0,0	9,6	4,11	37,9	173	73	0.000269404	0.00323118	0.0,0.0	0.044,0.34	-0.192	-19.2	19.2
13492	ENSG00000125629	INSIG2	2	+	118096418	118096800	118096418	118096426	118103196	118103321	13492	119129	3,7	2,8	0,0	447	73	0.000457496	0.00501312	0.866,0.751	1.0,1.0	-0.192	-19.2	19.2
9030	ENSG00000123143	PKN1	19	+	14467564	14467793	14467564	14467641	14467875	14467967	9030	270352	0,0	75,40	0,8	225	73	0.000111575	0.00152827	1.0,1.0	1.0,0.619	0.191	19.1	19.1
8415	ENSG00000189180	ZNF33A	10	+	38054374	38054511	38054374	38054479	38064087	38065088	8415	16,14	3,2	4,1	0,0	105	73	0.00309225	0.0237568	0.788,0.83	1.0,1.0	-0.191	-19.1	19.1
2404	ENSG00000092203	TOX4	14	+	21477495	21477592	21477495	21477564	21487450	21487472	2404	12,10	32,36	0,0	6,5	101	73	8.65051e-05	0.00122217	0.213,0.167	0.0,0.0	0.19	19	19
1563	ENSG00000271810	RP11-426L16.10	1	-	112705052	112705168	112705099	112705168	112703703	112703806	1563	17,31	48,51	2,0	17,8	120	73	0.000146989	0.00192521	0.177,0.27	0.067,0.0	0.19	19	19
15202	ENSG00000206149	HERC2P9	15	+	28651420	28651587	28651420	28651555	28654273	28654455	15202	3,3	15,6	0,0	3,1	105	73	0.000963307	0.00926776	0.122,0.258	0.0,0.0	0.19	19	19
6019	ENSG00000198176	TFDP1	13	+	113637817	113637896	113637817	113637884	113640119	113641470	6019	283250	38,39	17,23	6,12	85	73	0.00246289	0.0197811	0.865,0.846	0.709,0.622	0.19	19	19
7354	ENSG00000130244	FAM98C	19	+	38405518	38405736	38405518	38405635	38406909	38407077	7354	0,1	14,16	13,0	8,1	174	73	0.000128704	0.00172445	0.0,0.026	0.405,0.0	-0.19	-19	19
11150	ENSG00000163946	FAM208A	3	-	56633043	56633972	56633898	56633972	56628491	56628614	11150	868865	14,18	84,17	0,0	928	73	0.000184868	0.00232981	0.83,0.791	1.0,1.0	-0.19	-19	19
10104	ENSG00000111652	COPS7A	12	+	6724292	6724388	6724292	6724330	6724613	6724818	10104	18,33	2,5	1,3	0,0	131	73	0.000538337	0.00572167	0.834,0.786	1.0,1.0	-0.19	-19	19
4573	ENSG00000162066	AMDHD2	16	+	2528451	2528718	2528451	2528559	2528993	2529095	4573	19,31	4,4	7,7	0,1	232	73	0.00510095	0.0358233	0.599,0.709	1.0,0.688	-0.19	-19	19
7484	ENSG00000170248	PDCD6IP	3	+	33827579	33827959	33827579	33827739	33828852	33828969	7484	74,60	0,0	33,25	5,0	293	73	0.00133614	0.0120408	1.0,1.0	0.622,1.0	0.189	18.9	18.9
6302	ENSG00000176024	ZNF613	19	+	51936027	51936235	51936027	51936068	51940208	51940335	6302	26,57	3,2	5,2	0,0	240	73	0.00241002	0.0194233	0.725,0.897	1.0,1.0	-0.189	-18.9	18.9
2181	ENSG00000133706	LARS	5	-	146149551	146149699	146149621	146149699	146144623	146144709	2181	49,58	293352	12,4	25,4	143	73	0.00658071	0.0440565	0.079,0.078	0.197,0.338	-0.189	-18.9	18.9
4796	ENSG00000006125	AP2B1	17	+	35587530	35587635	35587530	35587597	35594007	35594067	4796	13,9	25,43	0,0	14,11	111	73	1.01913e-05	0.000187295	0.255,0.121	0.0,0.0	0.188	18.8	18.8
15548	ENSG00000165283	STOML2	9	-	35102953	35103195	35103049	35103195	35102685	35102823	15548	67,85	425527	99,25	93,46	169	73	2.7256e-13	2.37371e-11	0.064,0.065	0.315,0.19	-0.188	-18.8	18.8
3619	ENSG00000143621	ILF2	1	-	153665605	153665728	153665662	153665728	153665219	153665336	3619	6,11	618650	37,4	40,46	130	73	1.19382e-11	7.6549e-10	0.005,0.009	0.342,0.047	-0.188	-18.8	18.8
11660	ENSG00000106462	EZH2	7	-	148810246	148810414	148810332	148810414	148809309	148809390	11660	5,7	95,99	35,12	37,38	159	73	2.01944e-09	8.38677e-08	0.024,0.031	0.303,0.127	-0.188	-18.8	18.8
5188	ENSG00000162607	USP1	1	+	62439988	62440141	62439988	62440037	62441487	62441608	5188	31,34	483521	10,2	12,4	177	73	3.86644e-06	8.04302e-05	0.026,0.026	0.256,0.171	-0.188	-18.8	18.8
3545	ENSG00000156873	PHKG2	16	+	30751105	30751259	30751105	30751217	30753231	30753297	3545	56,63	3,17	21,10	0,0	115	73	6.12617e-05	0.000899276	0.922,0.702	1.0,1.0	-0.188	-18.8	18.8
6526	ENSG00000125691	RPL23	17	-	38853301	38853428	38853377	38853428	38853055	38853105	6526	21,17	0,5	121,64	0,0	149	73	0.00239018	0.0192767	1.0,0.625	1.0,1.0	-0.188	-18.8	18.8
11480	ENSG00000143379	SETDB1	1	+	150962973	150963177	150962973	150963139	150963529	150963848	11480	8,10	120112	30,4	40,16	111	73	1.44082e-06	3.38999e-05	0.042,0.055	0.33,0.141	-0.187	-18.7	18.7
1866	ENSG00000138032	PPM1B	2	+	44201185	44202045	44201185	44201328	44209209	44209327	1866	768779	19,14	227103	0,0	790	73	3.68576e-06	7.72223e-05	0.789,0.837	1.0,1.0	-0.187	-18.7	18.7
9403	ENSG00000161249	DMKN	19	-	35498597	35498763	35498715	35498763	35497646	35497681	9403	100101	15,13	179136	8,3	191	73	6.69155e-05	0.000973696	0.718,0.748	0.895,0.945	-0.187	-18.7	18.7
9307	ENSG00000187535	IFT140	16	-	1587086	1587304	1587197	1587304	1586129	1586275	9307	2,1	19,29	15,0	8,8	184	73	0.00307817	0.0236642	0.04,0.013	0.427,0.0	-0.187	-18.7	18.7
10222	ENSG00000186111	PIP5K1C	19	-	3651821	3652031	3651825	3652031	3648624	3648708	10222	2,4	11,13	0,0	3,1	77	73	0.00109914	0.0103527	0.147,0.226	0.0,0.0	0.186	18.6	18.6
12740	ENSG00000265681	RPL17	18	-	49491577	49491814	49491625	49491814	49491404	49491445	12740	132,94	20,22	215123	8,4	121	73	1.90816e-07	5.51192e-06	0.799,0.72	0.942,0.949	-0.186	-18.6	18.6
12720	ENSG00000122481	RWDD3	1	+	95244564	95244751	95244564	95244651	95246541	95246657	12720	24,18	2,2	32,5	0,0	173	73	0.00457265	0.0329413	0.835,0.792	1.0,1.0	-0.186	-18.6	18.6
2933	ENSG00000164896	FASTK	7	-	151078845	151079021	151078922	151079021	151078561	151078701	2933	86,98	7,14	49,19	0,0	150	73	5.96291e-06	0.000117944	0.857,0.773	1.0,1.0	-0.185	-18.5	18.5
10765	ENSG00000164329	PAPD4	5	+	79612617	79612815	79612617	79612735	79613010	79613075	10765	28,46	3,5	6,2	0,0	153	73	0.000507633	0.00546804	0.817,0.814	1.0,1.0	-0.185	-18.5	18.5
15543	ENSG00000165283	STOML2	9	-	35102946	35103157	35103049	35103157	35102757	35102823	15543	68,82	425527	100,25	93,46	176	73	1.3689e-13	1.22886e-11	0.062,0.061	0.308,0.184	-0.184	-18.4	18.4
1606	ENSG00000137337	MDC1	6	-	30707565	30708357	30708135	30708357	30707383	30707454	1606	724726	18,26	318191	2,0	643	73	4.40359e-06	9.07949e-05	0.82,0.76	0.948,1.0	-0.184	-18.4	18.4
3829	ENSG00000140464	PML	15	+	74033155	74033422	74033155	74033414	74034477	74036394	3829	3,6	16,19	0,0	6,4	81	73	0.00028982	0.00343719	0.145,0.222	0.0,0.0	0.183	18.3	18.3
9582	ENSG00000160299	PCNT	21	+	46431528	46432215	46431528	46431978	46435903	46436148	9582	253238	22,17	271,91	1,3	310	73	1.59648e-06	3.67474e-05	0.73,0.767	0.985,0.877	-0.183	-18.3	18.3
10488	ENSG00000225733	FGD5-AS1	3	-	14947086	14947209	14947113	14947209	14942783	14946154	10488	53,50	10,7	5,2	0,0	100	73	0.000437924	0.00482584	0.795,0.839	1.0,1.0	-0.183	-18.3	18.3
3031	ENSG00000116128	BCL9	1	+	147612882	147613199	147612882	147612977	147614426	147614616	3031	68,77	4,4	10,2	0,0	295	73	0.000565355	0.00593852	0.808,0.826	1.0,1.0	-0.183	-18.3	18.3
7844	ENSG00000158773	USF1	1	-	161042554	161042670	161042585	161042670	161042115	161042217	7844	126130	46,40	44,27	7,2	104	73	0.0028431	0.0221933	0.658,0.695	0.815,0.905	-0.183	-18.3	18.3
9251	ENSG00000197530	MIB2	1	+	1625545	1626754	1625545	1625653	1626836	1626999	9251	130159	2,2	144,41	0,0	1174	73	0.00496878	0.0350791	0.802,0.832	1.0,1.0	-0.183	-18.3	18.3
8130	ENSG00000112096	SOD2	6	-	159692530	159692863	159692660	159692863	159688125	159688242	8130	6,7	128157	33,5	30,14	203	73	1.40865e-12	1.06746e-10	0.017,0.016	0.283,0.114	-0.182	-18.2	18.2
1042	ENSG00000010361	FUZ	19	-	49812614	49812736	49812637	49812736	49812250	49812335	1042	105148	14,31	10,5	0,0	96	73	0.000108104	0.00148946	0.851,0.784	1.0,1.0	-0.182	-18.2	18.2
9006	ENSG00000050426	LETMD1	12	+	51048326	51048518	51048326	51048371	51049033	51049185	9006	78102	8,5	24,18	0,0	220	73	0.000164648	0.00211845	0.764,0.871	1.0,1.0	-0.182	-18.2	18.2
10244	ENSG00000104892	KLC3	19	+	45345533	45345799	45345533	45345748	45346543	45346757	10244	26,20	0,0	15,10	5,0	124	73	0.00180913	0.0153993	1.0,1.0	0.638,1.0	0.181	18.1	18.1
13173	ENSG00000134851	TMEM165	4	+	55417935	55418164	55417935	55417985	55424537	55424643	13173	28,24	156170	29,14	34,12	252	73	6.61819e-10	3.11429e-08	0.049,0.039	0.198,0.253	-0.181	-18.1	18.1
8610	ENSG00000144485	HES6	2	-	238239345	238239562	238239486	238239562	238238275	238239251	8610	62,58	38,45	7,2	7,13	214	73	0.00454983	0.0328624	0.358,0.305	0.254,0.05	0.18	18	18
8903	ENSG00000181991	MRPS11	15	+	88467907	88469145	88467907	88468024	88472626	88472725	8903	32,26	91144	100,70	48,11	1194	73	0	0	0.021,0.011	0.113,0.28	-0.18	-18	18
10830	ENSG00000123562	MORF4L2	X	-	103686452	103686684	103686630	103686684	103685170	103685260	10830	70,60	663939	143,51	133,74	251	73	0	0	0.03,0.018	0.238,0.167	-0.179	-17.9	17.9
5722	ENSG00000163374	YY1AP1	1	-	155672271	155672731	155672559	155672731	155670400	155670464	5722	51,47	126170	46,26	17,34	361	73	2.10849e-05	0.000354045	0.076,0.053	0.354,0.134	-0.179	-17.9	17.9
5882	ENSG00000114354	TFG	3	+	100736575	100736716	100736575	100736704	100744832	100744931	5882	133171	44,35	42,19	2,1	85	73	6.19816e-05	0.0009087	0.722,0.808	0.947,0.942	-0.179	-17.9	17.9
10204	ENSG00000198054	DSCR8	21	+	38122311	38122668	38122311	38122411	38156303	38156511	10204	2,4	12,10	23,25	14,21	330	73	0.000139192	0.00184023	0.036,0.081	0.267,0.208	-0.179	-17.9	17.9
1226	ENSG00000142546	NOSIP	19	-	49557080	49557249	49557089	49557249	49556874	49556993	1226	12,16	62,54	0,0	15,9	82	73	1.84925e-05	0.000314131	0.147,0.209	0.0,0.0	0.178	17.8	17.8
8659	ENSG00000165689	SDCCAG3	9	-	136405036	136405202	136405117	136405202	136404630	136404693	8659	123115	12,16	97,55	2,0	154	73	3.44293e-06	7.30527e-05	0.829,0.773	0.958,1.0	-0.178	-17.8	17.8
12237	ENSG00000156232	WHAMM	15	+	82826387	82826614	82826387	82826496	82826750	82826794	12237	0,2	40,52	5,2	4,15	191	73	0.000987096	0.0094732	0.0,0.014	0.323,0.048	-0.178	-17.8	17.8
9841	ENSG00000103154	NECAB2	16	+	83994301	83994420	83994301	83994402	83994608	83994688	9841	6,4	0,0	59,12	3,4	91	73	0.00204426	0.0169966	1.0,1.0	0.94,0.706	0.177	17.7	17.7
9763	ENSG00000159352	PSMD4	1	+	151264831	151265028	151264831	151264918	151265165	151265234	9763	48,56	374469	103,90	166107	183	73	0	0	0.049,0.045	0.198,0.251	-0.177	-17.7	17.7
10619	ENSG00000133612	AGAP3	7	+	151117370	151117538	151117370	151117456	151117635	151117782	10619	12,9	173173	21,9	57,12	155	73	1.55051e-08	5.58469e-07	0.032,0.024	0.148,0.261	-0.177	-17.7	17.7
8868	ENSG00000075826	SEC31B	10	-	100506039	100506201	100506080	100506201	100505360	100505495	8868	18,9	3,1	6,1	0,0	114	73	0.00695947	0.0462512	0.793,0.852	1.0,1.0	-0.177	-17.7	17.7
7254	ENSG00000196505	GDAP2	1	-	117877977	117878152	117878008	117878152	117863484	117870616	7254	2,4	8,11	0,0	3,6	104	73	0.00154329	0.0135585	0.149,0.203	0.0,0.0	0.176	17.6	17.6
14061	ENSG00000143486	EIF2D	1	-	206599283	206599476	206599462	206599476	206599002	206599092	14061	18,30	175249	41,25	41,31	252	73	0	0	0.029,0.034	0.225,0.189	-0.176	-17.6	17.6
9777	ENSG00000166681	NGFRAP1	X	+	103377027	103377261	103377027	103377106	103377509	103378077	9777	51,21	509552	258144	293218	228	73	0	0	0.031,0.012	0.22,0.175	-0.176	-17.6	17.6
15627	ENSG00000278259	MYO19	17	-	36507390	36507512	36507398	36507512	36506962	36507139	15627	2,0	39,56	7,8	51,18	81	73	2.11841e-05	0.000355199	0.044,0.0	0.11,0.286	-0.176	-17.6	17.6
11487	ENSG00000157212	PAXIP1	7	-	154947831	154948003	154947902	154948003	154946678	154946813	11487	7,2	52,49	7,11	18,15	144	73	6.78432e-05	0.000984738	0.064,0.02	0.165,0.271	-0.176	-17.6	17.6
3304	ENSG00000117151	CTBS	1	-	84563244	84563418	84563256	84563418	84549605	84555199	3304	9,5	20,26	0,1	17,11	85	73	0.000170048	0.00217356	0.279,0.142	0.0,0.072	0.175	17.5	17.5
9761	ENSG00000159352	PSMD4	1	+	151264831	151265073	151264831	151264918	151265165	151265234	9761	53,57	374469	149,88	166107	228	73	0	0	0.043,0.037	0.223,0.208	-0.175	-17.5	17.5
2547	ENSG00000172845	SP3	2	-	173956098	173956232	173956141	173956232	173918592	173918785	2547	56,53	10,5	1,13	0,0	116	73	0.000300589	0.00353974	0.779,0.87	1.0,1.0	-0.175	-17.5	17.5
5487	ENSG00000083168	KAT6A	8	-	42048377	42049302	42049169	42049302	41987454	41987563	5487	389516	8,8	18,18	0,0	865	73	0.000691597	0.00700891	0.804,0.845	1.0,1.0	-0.175	-17.5	17.5
11982	ENSG00000147687	TATDN1	8	-	124518741	124518881	124518817	124518881	124515886	124516030	11982	83,84	58,71	27,29	49,51	149	73	0.000136036	0.00180402	0.412,0.367	0.213,0.218	0.174	17.4	17.4
9139	ENSG00000140829	DHX38	16	+	72106004	72106117	72106004	72106104	72107339	72107548	9139	71,76	4,6	52,39	28,4	86	73	0.0025509	0.0203479	0.938,0.915	0.612,0.892	0.174	17.4	17.4
9834	ENSG00000105048	TNNT1	19	-	55146659	55146707	55146680	55146707	55145543	55145565	9834	6,3	16,17	0,0	9,1	94	73	0.000371915	0.00422114	0.226,0.121	0.0,0.0	0.173	17.3	17.3
2229	ENSG00000269713	NBPF9	1	-	149065525	149065689	149065636	149065689	149064430	149064482	2229	63,48	4,5	17,13	0,0	184	73	0.000322069	0.0037473	0.862,0.792	1.0,1.0	-0.173	-17.3	17.3
14153	ENSG00000129317	PUS7L	12	-	43754335	43755261	43755216	43755261	43748449	43748609	14153	227283	5,3	90,6	0,0	954	73	0.000507914	0.00546804	0.776,0.878	1.0,1.0	-0.173	-17.3	17.3
3615	ENSG00000143621	ILF2	1	-	153665167	153665336	153665219	153665336	153664395	153664474	3615	18,7	692723	18,12	40,38	125	73	0	0	0.015,0.006	0.208,0.156	-0.171	-17.1	17.1
13688	ENSG00000069248	NUP133	1	-	229448976	229449190	229449125	229449190	229444913	229445002	13688	15,7	87132	34,6	30,12	222	73	6.71836e-10	3.14872e-08	0.054,0.017	0.271,0.141	-0.171	-17.1	17.1
7561	ENSG00000163788	SNRK	3	+	43303097	43303792	43303097	43303223	43332168	43332310	7561	171148	6,2	4,3	0,0	642	73	0.000569485	0.00596579	0.764,0.894	1.0,1.0	-0.171	-17.1	17.1
14072	ENSG00000136942	RPL35	9	-	124861787	124861961	124861874	124861961	124861418	124861555	14072	21,19	4,4	6,3	1,0	160	73	0.00597826	0.0408229	0.705,0.684	0.732,1.0	-0.171	-17.1	17.1
7416	ENSG00000240682	ISY1	3	-	129134827	129134954	129134831	129134954	129134073	129134195	7416	22,32	98152	0,0	30,13	77	73	1.07206e-06	2.64502e-05	0.175,0.166	0.0,0.0	0.17	17	17
2453	ENSG00000117133	RPF1	1	+	84495881	84496072	84495881	84496063	84496243	84496370	2453	6,2	138146	12,12	85,28	82	73	9.39522e-07	2.34278e-05	0.037,0.012	0.112,0.276	-0.17	-17	17
9095	ENSG00000052749	RRP12	10	-	97363726	97363903	97363853	97363903	97360545	97360618	9095	7,8	83,64	14,6	24,7	200	73	9.90587e-06	0.000182625	0.03,0.044	0.176,0.238	-0.17	-17	17
13544	ENSG00000166507	NDST2	10	-	73802971	73803081	73803008	73803081	73802673	73802776	13544	37,45	3,9	49,16	0,0	110	73	1.62155e-05	0.000280349	0.891,0.768	1.0,1.0	-0.17	-17	17
2304	ENSG00000073008	PVR	19	+	44658741	44658900	44658741	44658765	44661291	44661323	2304	371306	24,24	47,31	0,0	208	73	1.17943e-05	0.000212406	0.844,0.817	1.0,1.0	-0.169	-16.9	16.9
11332	ENSG00000180376	CCDC66	3	+	56566593	56566759	56566593	56566738	56566949	56567053	11332	22,22	4,3	9,10	0,0	94	73	0.000718852	0.00722567	0.81,0.851	1.0,1.0	-0.169	-16.9	16.9
8518	ENSG00000244754	N4BP2L2	13	-	32538682	32538885	32538777	32538885	32537005	32537027	8518	33,35	3,3	21,4	0,0	168	73	0.00154341	0.0135585	0.827,0.835	1.0,1.0	-0.169	-16.9	16.9
8456	ENSG00000175334	BANF1	11	+	66002781	66003039	66002781	66002835	66003234	66003373	8456	37,30	5,0	62,50	0,0	277	73	0.00181063	0.015401	0.661,1.0	1.0,1.0	-0.169	-16.9	16.9
5186	ENSG00000259024	TVP23C-CDRT4	17	-	15553684	15553829	15553764	15553829	15547058	15547148	5186	28,23	3,2	9,1	0,0	153	73	0.0040301	0.0297666	0.817,0.846	1.0,1.0	-0.169	-16.9	16.9
8702	ENSG00000258529	RP11-108O10.8	11	-	111870227	111870370	111870231	111870370	111868601	111868736	8702	6,8	31,34	0,0	14,7	77	73	8.8751e-05	0.00124937	0.155,0.182	0.0,0.0	0.168	16.8	16.8
8400	ENSG00000138035	PNPT1	2	-	55645348	55645432	55645352	55645432	55644636	55644720	8400	79109	2,0	13,14	7,0	77	73	0.00068629	0.00697042	0.974,1.0	0.638,1.0	0.168	16.8	16.8
3324	ENSG00000197345	MRPL21	11	-	68893321	68893455	68893402	68893455	68892889	68892993	3324	37,26	159195	46,46	132,40	154	73	7.04976e-05	0.00101694	0.099,0.059	0.142,0.353	-0.168	-16.8	16.8
8231	ENSG00000123154	WDR83	19	+	12669976	12670097	12669976	12670080	12670179	12670285	8231	33,41	6,6	19,3	0,0	90	73	0.000165865	0.00213176	0.817,0.847	1.0,1.0	-0.168	-16.8	16.8
239	ENSG00000148498	PARD3	10	-	34337277	34337426	34337364	34337426	34336198	34336243	239	53,60	3,8	24,4	0,0	160	73	0.000246739	0.00299319	0.89,0.774	1.0,1.0	-0.168	-16.8	16.8
7161	ENSG00000109920	FNBP4	11	-	47767062	47767286	47767068	47767286	47765269	47765362	7161	9,9	40,43	0,0	6,8	79	73	0.000162844	0.00209756	0.172,0.162	0.0,0.0	0.167	16.7	16.7
7483	ENSG00000111530	CAND1	12	+	67305103	67306597	67305103	67305312	67307396	67307492	7483	27492869	0,1	275217	0,6	1358	73	0.000468956	0.00511938	1.0,0.994	1.0,0.66	0.167	16.7	16.7
8501	ENSG00000177728	TMEM94	17	+	75471799	75471955	75471799	75471929	75485427	75485547	8501	2,9	34,16	0,0	8,3	99	73	0.000729072	0.0073158	0.042,0.293	0.0,0.0	0.167	16.7	16.7
6145	ENSG00000103091	WDR59	16	-	74916101	74916259	74916126	74916259	74915869	74915994	6145	4,8	35,79	9,8	22,18	98	73	0.00123388	0.0113621	0.078,0.07	0.234,0.249	-0.167	-16.7	16.7
331	ENSG00000111231	GPN3	12	-	110468073	110468264	110468195	110468264	110465105	110465214	331	51,28	4,2	2,12	0,0	195	73	0.00187467	0.0158647	0.827,0.84	1.0,1.0	-0.167	-16.7	16.7
9470	ENSG00000136261	BZW2	7	+	16646133	16646304	16646133	16646288	16665436	16665501	9470	4,4	18,15	0,0	13,4	89	73	0.000387826	0.00437711	0.154,0.179	0.0,0.0	0.166	16.6	16.6
4123	ENSG00000162910	MRPL55	1	-	228109148	228109299	228109260	228109299	228108954	228109021	4123	222212	27,17	65,31	2,0	185	73	0.000321564	0.00374517	0.764,0.831	0.928,1.0	-0.166	-16.6	16.6
14562	ENSG00000105053	VRK3	19	-	50020461	50020647	50020584	50020647	50016023	50016163	14562	20,34	38,56	1,0	22,4	196	73	1.20412e-06	2.90933e-05	0.164,0.184	0.017,0.0	0.165	16.5	16.5
15689	ENSG00000092096	SLC22A17	14	-	23347459	23347731	23347513	23347731	23347100	23347212	15689	6,0	7,6	0,0	27,14	127	73	0.00129606	0.0117704	0.33,0.0	0.0,0.0	0.165	16.5	16.5
9973	ENSG00000142515	KLK3	19	+	50854914	50855424	50854914	50855001	50856239	50856399	9973	283223	663590	24,26	21,9	496	73	4.38456e-06	9.05625e-05	0.059,0.053	0.144,0.298	-0.165	-16.5	16.5
1881	ENSG00000116750	UCHL5	1	-	193059082	193059217	193059184	193059217	193051753	193051817	1881	16,8	107,99	12,12	24,15	175	73	6.54916e-06	0.000128021	0.059,0.033	0.173,0.25	-0.165	-16.5	16.5
7997	ENSG00000122085	MTERF4	2	-	241095129	241096438	241096392	241096438	241094276	241094432	7997	693561	11,9	236133	0,1	1336	73	0.00024432	0.00297311	0.775,0.773	1.0,0.879	-0.165	-16.5	16.5
8405	ENSG00000112874	NUDT12	5	-	103560011	103560254	103560096	103560254	103558878	103559468	8405	43,29	5,2	20,26	0,0	158	73	0.000348376	0.00399574	0.799,0.87	1.0,1.0	-0.165	-16.5	16.5
4326	ENSG00000106404	CLDN15	7	-	101232594	101232719	101232603	101232719	101232091	101232515	4326	1,0	25,22	9,0	14,12	82	73	0.000784805	0.00780791	0.034,0.0	0.364,0.0	-0.165	-16.5	16.5
4090	ENSG00000132424	PNISR	6	-	99403828	99404702	99404602	99404702	99402539	99402710	4090	526435	45,52	674511	120121	847	73	3.96346e-05	0.000612504	0.502,0.419	0.326,0.267	0.164	16.4	16.4
6520	ENSG00000196072	BLOC1S2	10	-	100286573	100286673	100286604	100286673	100286096	100286332	6520	3,2	11,7	0,0	3,4	104	73	0.00483317	0.0343085	0.161,0.167	0.0,0.0	0.164	16.4	16.4
10380	ENSG00000184009	ACTG1	17	-	81512600	81512755	81512733	81512755	81512231	81512360	10380	94,74	23462122	569333	1046492	206	73	0	0	0.014,0.012	0.162,0.193	-0.164	-16.4	16.4
10391	ENSG00000184009	ACTG1	17	-	81512614	81512780	81512733	81512780	81512231	81512360	10391	101,73	23462122	538311	1046492	192	73	0	0	0.016,0.013	0.164,0.194	-0.164	-16.4	16.4
12177	ENSG00000215305	VPS16	20	+	2863948	2864085	2863948	2864083	2864178	2864211	12177	0,0	16,13	10,0	20,33	75	73	0.000648339	0.00663695	0.0,0.0	0.327,0.0	-0.164	-16.4	16.4
8627	ENSG00000255526	NEDD8-MDP1	14	-	24214491	24214599	24214545	24214599	24214095	24214151	8627	35,48	14,3	26,16	0,2	127	73	0.00606731	0.0412379	0.59,0.902	1.0,0.821	-0.164	-16.4	16.4
2076	ENSG00000187742	SECISBP2	9	+	89328659	89328891	89328659	89328886	89332907	89332986	2076	16,20	92,82	0,0	9,4	78	73	0.000152731	0.00198482	0.14,0.186	0.0,0.0	0.163	16.3	16.3
2918	ENSG00000183010	PYCR1	17	-	81937227	81937257	81937241	81937257	81936747	81936861	2918	2,3	14,9	0,0	8,1	87	73	0.00471637	0.0337255	0.107,0.219	0.0,0.0	0.163	16.3	16.3
15150	ENSG00000164609	SLU7	5	-	160418595	160419081	160419022	160419081	160415124	160415310	15150	10,2	55,73	19,24	51,8	500	73	3.13102e-07	8.68822e-06	0.026,0.004	0.052,0.305	-0.163	-16.3	16.3
4247	ENSG00000006634	DBF4	7	+	87878052	87878225	87878052	87878133	87884978	87885158	4247	169167	13,16	16,3	0,0	165	73	0.000323792	0.00375985	0.852,0.822	1.0,1.0	-0.163	-16.3	16.3
11617	ENSG00000166783	KIAA0430	16	-	15635655	15636342	15636192	15636342	15634756	15634931	11617	237195	5,5	32,8	0,0	610	73	0.000694731	0.00702557	0.85,0.824	1.0,1.0	-0.163	-16.3	16.3
9731	ENSG00000074219	TEAD2	19	-	49343230	49343398	49343269	49343398	49342437	49342590	9731	40,26	4,4	5,9	0,0	112	73	0.000596501	0.00620425	0.867,0.809	1.0,1.0	-0.162	-16.2	16.2
8657	ENSG00000165689	SDCCAG3	9	-	136405900	136405978	136405904	136405978	136405036	136405202	8657	12,11	244203	14,6	81,15	77	73	0.000282055	0.00336219	0.045,0.049	0.141,0.275	-0.161	-16.1	16.1
6235	ENSG00000160948	VPS28	8	-	144425660	144425772	144425682	144425772	144424964	144425000	6235	49,46	17,10	65,29	5,3	95	73	0.0020384	0.0169915	0.689,0.779	0.909,0.881	-0.161	-16.1	16.1
12052	ENSG00000214826	DDX12P	12	-	9432968	9433056	9432973	9433056	9432365	9432574	12052	5,0	10,1	0,0	1,2	78	73	0.0014726	0.0130786	0.319,0.0	0.0,0.0	0.16	16	16
10783	ENSG00000104907	TRMT1	19	-	13112895	13113011	13112908	13113011	13112704	13112817	10783	66,59	7,13	80,19	34,7	86	73	0.00270193	0.0213051	0.889,0.794	0.666,0.697	0.16	16	16
1301	ENSG00000148362	C9orf142	9	+	136992639	136992974	136992639	136992704	136993052	136993243	1301	556364	25,17	704217	2,1	343	73	7.81302e-11	4.32123e-09	0.826,0.82	0.987,0.979	-0.16	-16	16
11862	ENSG00000196998	WDR45	X	-	49077642	49077747	49077736	49077747	49076644	49076750	11862	313363	1,2	68,36	0,8	167	73	0.000305057	0.0035815	0.993,0.988	1.0,0.663	0.159	15.9	15.9
2817	ENSG00000130985	UBA1	X	+	47190860	47191000	47190860	47190950	47198802	47198919	2817	5,10	11,33	1,0	12,4	123	73	0.000691882	0.00700891	0.212,0.152	0.047,0.0	0.159	15.9	15.9
12638	ENSG00000110060	PUS3	11	-	125895223	125895789	125895669	125895789	125893485	125894286	12638	434471	12,12	86,30	0,0	519	73	0.000116833	0.00158724	0.836,0.847	1.0,1.0	-0.159	-15.9	15.9
10721	ENSG00000214160	ALG3	3	-	184249225	184249548	184249458	184249548	184245712	184245812	10721	48,67	1,5	1,13	0,0	306	73	0.000474769	0.00516361	0.92,0.762	1.0,1.0	-0.159	-15.9	15.9
14095	ENSG00000129071	MBD4	3	-	129436442	129437308	129436460	129437308	129434061	129434136	14095	15,21	45,54	4,0	21,21	91	73	0.00152026	0.01341	0.211,0.238	0.133,0.0	0.158	15.8	15.8
7931	ENSG00000115875	SRSF7	2	-	38748897	38749346	38749239	38749346	38748578	38748653	7931	574445	20,25	258228	0,4	415	73	1.71384e-05	0.000294558	0.835,0.758	1.0,0.909	-0.158	-15.8	15.8
14211	ENSG00000006015	C19orf60	19	+	18588994	18589683	18588994	18589077	18590853	18590933	14211	293216	8,3	226,92	0,0	679	73	4.00326e-05	0.000616333	0.797,0.886	1.0,1.0	-0.158	-15.8	15.8
6619	ENSG00000244274	DBNDD2	20	+	45408800	45409036	45408800	45408938	45409931	45410610	6619	10,17	105122	6,13	9,24	171	73	8.44564e-05	0.00119758	0.039,0.056	0.222,0.188	-0.158	-15.8	15.8
2730	ENSG00000173960	UBXN2A	2	+	23927284	23927615	23927284	23927517	23958300	23958355	2730	28,33	4,1	5,4	0,0	171	73	0.00287621	0.0223919	0.749,0.934	1.0,1.0	-0.158	-15.8	15.8
8950	ENSG00000082014	SMARCD3	7	-	151242464	151242603	151242480	151242603	151242136	151242232	8950	4,7	64,62	6,14	37,23	89	73	0.00356328	0.0267935	0.049,0.085	0.117,0.333	-0.158	-15.8	15.8
813	ENSG00000148688	RPP30	10	+	90894774	90895483	90894774	90894891	90895879	90895917	813	120112	3,3	129,38	1,0	665	73	0.00437377	0.0318018	0.815,0.804	0.934,1.0	-0.158	-15.8	15.8
15467	ENSG00000136982	DSCC1	8	-	119846989	119847080	119847047	119847080	119843608	119843747	15467	158146	0,0	39,16	10,0	131	73	6.34395e-06	0.000124427	1.0,1.0	0.685,1.0	0.157	15.7	15.7
4795	ENSG00000006125	AP2B1	17	+	35587530	35587630	35587530	35587597	35594007	35594067	4795	9,8	25,43	0,0	14,11	106	73	4.633e-05	0.000699446	0.199,0.114	0.0,0.0	0.157	15.7	15.7
13856	ENSG00000090686	USP48	1	-	21736429	21736625	21736445	21736625	21729703	21729832	13856	20,10	62,70	0,0	15,5	89	73	5.70844e-05	0.000844329	0.209,0.105	0.0,0.0	0.157	15.7	15.7
10375	ENSG00000184009	ACTG1	17	-	81512619	81512799	81512733	81512799	81512231	81512360	10375	87,66	23462122	490287	1046492	187	73	0	0	0.014,0.012	0.155,0.185	-0.157	-15.7	15.7
12918	ENSG00000125458	NT5C	17	-	75131044	75131281	75131180	75131281	75130752	75130867	12918	75,51	4,4	158,77	0,0	209	73	4.80925e-05	0.000723247	0.868,0.817	1.0,1.0	-0.157	-15.7	15.7
12038	ENSG00000161999	JMJD8	16	-	683860	684155	683909	684155	683684	683781	12038	35,26	9,1	33,8	1,0	122	73	0.000959856	0.00924218	0.699,0.94	0.952,1.0	-0.157	-15.7	15.7
15566	ENSG00000113645	WWC1	5	+	168441681	168441849	168441681	168441834	168444493	168444585	15566	4,4	19,17	0,0	7,4	88	73	0.000643012	0.00659398	0.149,0.163	0.0,0.0	0.156	15.6	15.6
3219	ENSG00000261884	CTC-479C5.12	16	-	67935295	67935478	67935419	67935478	67934796	67934948	3219	22,8	19,17	7,3	30,19	197	73	0.00120003	0.0111057	0.3,0.148	0.08,0.055	0.156	15.6	15.6
10537	ENSG00000261824	LINC00662	19	-	27746080	27746230	27746097	27746230	27732795	27732967	10537	8,0	12,26	1,0	20,2	90	73	0.00582821	0.0400561	0.351,0.0	0.039,0.0	0.156	15.6	15.6
2058	ENSG00000096746	HNRNPH3	10	+	68338502	68338687	68338502	68338642	68339139	68339226	2058	10001184	206256	266180	30,5	118	73	1.64724e-06	3.78412e-05	0.75,0.741	0.846,0.957	-0.156	-15.6	15.6
9083	ENSG00000185049	NELFA	4	-	1986051	1986183	1986113	1986183	1985775	1985864	9083	2,1	54,71	7,4	26,8	135	73	1.57042e-05	0.000273127	0.02,0.008	0.127,0.213	-0.156	-15.6	15.6
6351	ENSG00000198826	ARHGAP11A	15	+	32629594	32629762	32629594	32629675	32632978	32633108	6351	131187	14,12	42,6	0,0	160	73	7.27668e-05	0.00104838	0.81,0.877	1.0,1.0	-0.156	-15.6	15.6
3770	ENSG00000175455	CCDC14	3	-	123946802	123947319	123947279	123947319	123944848	123944990	3770	705564	33,14	370272	6,0	550	73	0.000234037	0.00286591	0.739,0.842	0.891,1.0	-0.155	-15.5	15.5
13494	ENSG00000163006	CCDC138	2	+	108786772	108786933	108786772	108786804	108788031	108788089	13494	50,55	3,4	13,15	0,0	202	73	0.00101544	0.00968941	0.858,0.832	1.0,1.0	-0.155	-15.5	15.5
11357	ENSG00000174652	ZNF266	19	-	9419050	9419299	9419216	9419299	9418761	9418895	11357	42,46	2,3	70,14	0,0	239	73	0.0023813	0.0192317	0.865,0.824	1.0,1.0	-0.155	-15.5	15.5
4227	ENSG00000184900	SUMO3	21	-	44813861	44814104	44813979	44814104	44809046	44809118	4227	45,41	3,3	9,4	0,0	191	73	0.00253295	0.0202324	0.851,0.839	1.0,1.0	-0.155	-15.5	15.5
7704	ENSG00000135111	TBX3	12	-	114679895	114679972	114679912	114679972	114679504	114679651	7704	4,8	37,22	0,0	3,1	90	73	0.00118178	0.0109717	0.081,0.228	0.0,0.0	0.154	15.4	15.4
12395	ENSG00000106263	EIF3B	7	+	2363631	2363855	2363631	2363760	2364371	2364529	12395	33,25	285318	33,10	34,43	168	73	1.31918e-06	3.14179e-05	0.048,0.033	0.297,0.092	-0.154	-15.4	15.4
9733	ENSG00000075089	ACTR6	12	+	100205675	100205757	100205675	100205744	100207662	100207786	9733	8,7	43,29	0,0	3,25	86	73	5.89543e-05	0.000868682	0.136,0.17	0.0,0.0	0.153	15.3	15.3
10346	ENSG00000134253	TRIM45	1	-	117118033	117118767	117118087	117118767	117116615	117116745	10346	35,32	3,0	50,44	8,7	127	73	0.00680063	0.0453505	0.87,1.0	0.782,0.783	0.153	15.3	15.3
13516	ENSG00000179988	PSTK	10	+	122983271	122983514	122983271	122983470	122986299	122986375	13516	1,2	13,16	11,1	15,5	117	73	0.0052417	0.036498	0.046,0.072	0.314,0.111	-0.153	-15.3	15.3
640	ENSG00000243678	NME2	17	+	51166417	51166563	51166417	51166502	51166826	51166946	640	29,32	0,0	21,6	5,0	134	73	0.00145327	0.0129365	1.0,1.0	0.696,1.0	0.152	15.2	15.2
6563	ENSG00000020922	MRE11A	11	-	94492641	94492906	94492781	94492906	94490832	94490965	6563	3,4	29,40	4,4	6,6	213	73	0.00619989	0.0419923	0.034,0.033	0.186,0.186	-0.152	-15.2	15.2
1031	ENSG00000258315	C17orf49	17	+	7016949	7017164	7016949	7017014	7017256	7017304	1031	11,1	22,25	41,15	42,18	223	73	0.000290266	0.00343899	0.141,0.013	0.242,0.214	-0.151	-15.1	15.1
11195	ENSG00000179818	PCBP1-AS1	2	-	70083506	70083687	70083537	70083687	70051202	70051305	11195	58,41	95,82	0,3	22,6	104	73	0.00107981	0.0101871	0.3,0.26	0.0,0.26	0.15	15	15
269	ENSG00000165688	PMPCA	9	+	136410660	136410821	136410660	136410739	136411996	136412199	269	15,10	128,95	16,4	18,16	155	73	0.000335756	0.00387181	0.052,0.047	0.295,0.105	-0.15	-15	15
2628	ENSG00000100028	SNRPD3	22	+	24556031	24556228	24556031	24556057	24557656	24557800	2628	45,50	3,2	34,23	0,0	244	73	0.00369625	0.0275978	0.818,0.882	1.0,1.0	-0.15	-15	15
7264	ENSG00000171202	TMEM126A	11	+	85654062	85654256	85654062	85654234	85655593	85655708	7264	18,24	1,1	40,24	5,7	95	73	0.00726179	0.047987	0.933,0.949	0.86,0.725	0.149	14.9	14.9
15513	ENSG00000215041	NEURL4	17	-	7322947	7323123	7322953	7323123	7322734	7322866	15513	35,33	6,5	36,10	0,0	79	73	5.5776e-05	0.000827474	0.844,0.859	1.0,1.0	-0.149	-14.9	14.9
7248	ENSG00000169684	CHRNA5	15	+	78589809	78589982	78589809	78589849	78593091	78593535	7248	113114	7,7	22,11	0,0	206	73	0.00039897	0.00447261	0.851,0.852	1.0,1.0	-0.149	-14.9	14.9
5442	ENSG00000139350	NEDD1	12	+	96907603	96907856	96907603	96907624	96909751	96909895	5442	95127	6,3	39,6	0,0	305	73	0.000671585	0.00684489	0.791,0.91	1.0,1.0	-0.149	-14.9	14.9
15116	ENSG00000182196	ARL6IP4	12	+	122981128	122981299	122981128	122981266	122981594	122981879	15116	268255	200195	135,65	43,34	106	73	0.00193017	0.0162401	0.48,0.474	0.684,0.568	-0.149	-14.9	14.9
9728	ENSG00000123130	ACOT9	X	-	23705497	23705594	23705508	23705594	23705057	23705080	9728	4,6	18,19	1,0	10,23	84	73	0.000334799	0.00386459	0.162,0.215	0.08,0.0	0.148	14.8	14.8
12748	ENSG00000034677	RNF19A	8	-	100287500	100288267	100288206	100288267	100274952	100275161	12748	267223	2,6	37,13	0,0	779	73	0.000905855	0.00882059	0.926,0.777	1.0,1.0	-0.148	-14.8	14.8
12795	ENSG00000076003	MCM6	2	-	135848052	135848188	135848080	135848188	135846236	135846392	12795	91118	0,0	31,33	1,8	101	73	1.0917e-05	0.000198525	1.0,1.0	0.957,0.749	0.147	14.7	14.7
12537	ENSG00000143420	ENSA	1	-	150627397	150627592	150627466	150627592	150625711	150625808	12537	38,24	356465	37,20	100,38	142	73	6.80234e-13	5.55128e-11	0.052,0.026	0.16,0.213	-0.147	-14.7	14.7
8596	ENSG00000160445	ZER1	9	-	128750615	128750789	128750621	128750789	128742529	128742745	8596	57,63	9,10	7,12	0,0	79	73	0.000203498	0.00253449	0.854,0.853	1.0,1.0	-0.147	-14.7	14.7
4667	ENSG00000076944	STXBP2	19	+	7647161	7647511	7647161	7647247	7647724	7647873	4667	76,79	6,1	159,68	1,0	337	73	0.00070908	0.00713359	0.733,0.945	0.972,1.0	-0.147	-14.7	14.7
4833	ENSG00000160305	DIP2A	21	+	46546914	46547042	46546914	46547038	46549770	46550110	4833	18,18	2,4	4,1	0,0	77	73	0.00218258	0.0179245	0.895,0.81	1.0,1.0	-0.147	-14.7	14.7
3904	ENSG00000144674	GOLGA4	3	+	37289234	37289291	37289234	37289289	37294978	37295077	3904	72,91	1,0	3,14	0,6	75	73	0.000384423	0.0043429	0.986,1.0	1.0,0.694	0.146	14.6	14.6
15014	ENSG00000204852	TCTN1	12	+	110647210	110647336	110647210	110647300	110647748	110647893	15014	104102	1,0	32,17	4,2	109	73	0.000491994	0.00533108	0.986,1.0	0.843,0.851	0.146	14.6	14.6
2477	ENSG00000175868	CALCB	11	+	15074709	15074912	15074709	15074804	15075060	15075198	2477	1,1	43,61	11,2	27,4	181	73	1.14339e-06	2.77986e-05	0.009,0.007	0.141,0.168	-0.146	-14.6	14.6
12277	ENSG00000176393	RNPEP	1	+	201996146	201996409	201996146	201996263	201997318	201997554	12277	16,22	136119	19,22	52,19	219	73	2.58255e-05	0.000419171	0.038,0.058	0.109,0.278	-0.146	-14.6	14.6
1481	ENSG00000038382	TRIO	5	+	14496878	14497017	14496878	14497005	14497846	14497874	1481	42,38	3,9	23,10	0,0	85	73	0.000150863	0.00196712	0.923,0.784	1.0,1.0	-0.146	-14.6	14.6
2881	ENSG00000160191	PDE9A	21	+	42758998	42759206	42758998	42759085	42760327	42760432	2881	3,0	29,21	12,1	10,20	194	73	0.00228957	0.0186457	0.037,0.0	0.311,0.018	-0.146	-14.6	14.6
7443	ENSG00000112146	FBXO9	6	+	53092733	53092844	53092733	53092824	53093465	53093561	7443	14,6	127127	7,5	17,20	93	73	0.00382051	0.0284164	0.08,0.036	0.244,0.164	-0.146	-14.6	14.6
2681	ENSG00000067704	IARS2	1	+	220136808	220136915	220136808	220136911	220137917	220138043	2681	3,6	110117	6,3	34,10	77	73	0.00477321	0.0339862	0.025,0.046	0.143,0.221	-0.146	-14.6	14.6
2484	ENSG00000130227	XPO7	8	+	21966856	21967007	21966856	21967003	21969482	21969896	2484	12,5	46,47	0,0	9,7	77	73	0.00025786	0.00310549	0.198,0.092	0.0,0.0	0.145	14.5	14.5
8243	ENSG00000060237	WNK1	12	+	890452	890513	890452	890510	894561	894635	8243	78,82	15,11	10,2	0,0	76	73	0.000361903	0.00412442	0.833,0.877	1.0,1.0	-0.145	-14.5	14.5
1820	ENSG00000225138	CTD-2228K2.7	5	+	477805	477975	477805	477849	479865	480216	1820	41,39	3,2	76,44	0,0	199	73	0.00223875	0.0182701	0.834,0.877	1.0,1.0	-0.145	-14.5	14.5
9394	ENSG00000197444	OGDHL	10	-	49752118	49752248	49752132	49752248	49751826	49751981	9394	4,5	18,28	0,0	15,8	87	73	0.00033362	0.0038548	0.157,0.13	0.0,0.0	0.144	14.4	14.4
11382	ENSG00000169241	SLC50A1	1	+	155136298	155136396	155136298	155136376	155137560	155137722	11382	10,9	43,26	1,0	9,2	93	73	0.00233225	0.0188943	0.154,0.214	0.08,0.0	0.144	14.4	14.4
1807	ENSG00000128573	FOXP2	7	+	114652202	114652332	114652202	114652290	114653925	114654009	1807	3,3	9,15	0,0	1,3	115	73	0.00473971	0.0338477	0.175,0.113	0.0,0.0	0.144	14.4	14.4
1809	ENSG00000143033	MTF2	1	+	93110544	93110630	93110544	93110626	93114687	93114783	1809	11,6	40,65	0,0	12,2	77	73	0.000456003	0.00500146	0.207,0.08	0.0,0.0	0.143	14.3	14.3
11932	ENSG00000105737	GRIK5	19	-	42065222	42065387	42065242	42065387	42062757	42062855	11932	20,13	0,0	16,2	5,0	93	73	0.00146153	0.0130001	1.0,1.0	0.715,1.0	0.143	14.3	14.3
12428	ENSG00000131584	ACAP3	1	-	1298012	1298113	1298029	1298113	1297821	1297933	12428	23,28	6,1	36,7	0,0	90	73	0.000470355	0.00512515	0.757,0.958	1.0,1.0	-0.143	-14.3	14.3
13407	ENSG00000182199	SHMT2	12	+	57230359	57230666	57230359	57230462	57230802	57231000	13407	34,66	0,7	24,10	0,0	277	73	0.000632263	0.00649517	1.0,0.713	1.0,1.0	-0.143	-14.3	14.3
1785	ENSG00000244239	AC007009.1	7	+	8262232	8262419	8262232	8262405	8262579	8262821	1785	28,18	2,4	7,3	0,0	87	73	0.00172349	0.0148218	0.922,0.791	1.0,1.0	-0.143	-14.3	14.3
2690	ENSG00000110492	MDK	11	+	46381736	46381981	46381736	46381885	46382056	46382133	2690	54,86	6,9	18,5	1,0	169	73	0.00344508	0.0260389	0.795,0.805	0.886,1.0	-0.143	-14.3	14.3
2930	ENSG00000164896	FASTK	7	-	151076912	151077236	151077100	151077236	151076625	151076832	2930	202157	13,12	325114	12,0	261	73	0.00691979	0.0460399	0.813,0.785	0.883,1.0	-0.143	-14.3	14.3
3718	ENSG00000187109	NAP1L1	12	-	76048325	76048461	76048392	76048461	76047633	76047718	3718	205208	215238	70,27	109113	140	73	0.000293632	0.00347182	0.332,0.313	0.251,0.111	0.142	14.2	14.2
3725	ENSG00000198837	DENND4B	1	-	153930946	153931064	153931022	153931064	153930691	153930857	3725	99122	7,14	252,93	4,0	149	73	2.02941e-06	4.5197e-05	0.874,0.81	0.969,1.0	-0.142	-14.2	14.2
10033	ENSG00000085274	MYNN	3	+	169774264	169774561	169774264	169774431	169778767	169779561	10033	83,70	4,5	24,16	0,0	203	73	0.00049855	0.0053971	0.882,0.834	1.0,1.0	-0.142	-14.2	14.2
14076	ENSG00000136942	RPL35	9	-	124861708	124861915	124861874	124861915	124861418	124861555	14076	38,28	4,4	8,12	1,0	239	73	0.00485262	0.0343841	0.744,0.681	0.71,1.0	-0.142	-14.2	14.2
1813	ENSG00000167220	HDHD2	18	-	47136301	47136449	47136338	47136449	47134495	47134704	1813	11,10	26,22	1,1	23,4	110	73	0.000323434	0.00375944	0.219,0.232	0.028,0.142	0.141	14.1	14.1
922	ENSG00000169180	XPO6	16	-	28107521	28107677	28107561	28107677	28106382	28106497	922	243214	1,2	91,16	5,3	113	73	0.000446932	0.00491583	0.994,0.986	0.922,0.775	0.141	14.1	14.1
6970	ENSG00000141576	RNF157	17	-	76154279	76154328	76154282	76154328	76152354	76152465	6970	1,5	18,16	0,0	9,9	76	73	0.00113707	0.0106242	0.051,0.231	0.0,0.0	0.141	14.1	14.1
11073	ENSG00000186577	C6orf1	6	-	34247680	34247864	34247740	34247864	34247466	34247492	11073	55,44	1,8	14,11	0,0	133	73	0.00082521	0.00816119	0.968,0.751	1.0,1.0	-0.141	-14.1	14.1
14903	ENSG00000101365	IDH3B	20	-	2658626	2658837	2658758	2658837	2658394	2658522	14903	179187	8,9	94,86	12,10	205	73	0.00543978	0.0377197	0.888,0.881	0.736,0.754	0.14	14	14
13916	ENSG00000136450	SRSF1	17	-	58006906	58007261	58006943	58007261	58006342	58006527	13916	11,3	311352	69,58	371155	110	73	0	0	0.023,0.006	0.11,0.199	-0.14	-14	14
663	ENSG00000110619	CARS	11	-	3002520	3002600	3002540	3002600	3001969	3002053	663	11,13	85165	46,42	151106	93	73	2.4635e-07	6.9949e-06	0.092,0.058	0.193,0.237	-0.14	-14	14
5475	ENSG00000070061	IKBKAP	9	-	108896890	108897038	108896952	108897038	108896495	108896644	5475	16,12	122156	60,10	85,44	135	73	1.23186e-06	2.95838e-05	0.066,0.04	0.276,0.109	-0.14	-14	14
3209	ENSG00000165916	PSMC3	11	-	47425112	47425246	47425120	47425246	47424422	47424711	3209	38,52	389534	19,16	102,34	81	73	0.000726527	0.00729653	0.081,0.081	0.144,0.298	-0.14	-14	14
8546	ENSG00000169689	STRA13	17	-	82019509	82019694	82019640	82019694	82019292	82019381	8546	9,7	43,32	22,17	42,17	204	73	0.000945166	0.00913321	0.07,0.073	0.158,0.264	-0.14	-14	14
1468	ENSG00000084693	AGBL5	2	+	27055074	27055507	27055074	27055253	27055681	27056138	1468	18,17	114112	44,1	22,6	327	73	5.60321e-05	0.000829816	0.034,0.033	0.309,0.036	-0.139	-13.9	13.9
15246	ENSG00000154134	ROBO3	11	+	124877518	124878131	124877518	124877752	124878297	124878436	15246	79,96	1,4	182,87	0,0	452	73	0.0028529	0.02224	0.927,0.795	1.0,1.0	-0.139	-13.9	13.9
8386	ENSG00000074582	BCS1L	2	+	218660036	218660218	218660036	218660166	218660938	218661307	8386	56,41	5,4	23,3	0,0	125	73	0.000547507	0.00578227	0.867,0.857	1.0,1.0	-0.138	-13.8	13.8
13577	ENSG00000182093	WRB	21	+	39390697	39391476	39390697	39390919	39391768	39391836	13577	22,26	0,0	138,41	6,0	630	73	0.000425138	0.00472061	1.0,1.0	0.727,1.0	0.137	13.7	13.7
1147	ENSG00000159069	FBXW5	9	-	136941754	136942466	136942099	136942466	136941536	136941684	1147	213212	8,4	299167	0,0	418	73	7.1336e-06	0.000137852	0.823,0.902	1.0,1.0	-0.137	-13.7	13.7
3250	ENSG00000162889	MAPKAPK2	1	+	206731838	206732084	206731838	206731919	206732574	206734283	3250	20,18	159192	15,1	14,3	238	73	2.78028e-05	0.000448766	0.037,0.028	0.247,0.093	-0.137	-13.7	13.7
8828	ENSG00000277400	AC145212.4	GL000194.1	-	114981	115018	114985	115018	112791	112850	8828	3,0	98,84	4,2	13,23	77	73	0.00339953	0.025728	0.028,0.0	0.226,0.076	-0.137	-13.7	13.7
4570	ENSG00000065882	TBC1D1	4	+	38049617	38049898	38049617	38049859	38054198	38054338	4570	28,30	3,3	4,4	0,0	112	73	0.00394566	0.0291799	0.859,0.867	1.0,1.0	-0.137	-13.7	13.7
10434	ENSG00000244005	NFS1	20	-	35699191	35699355	35699309	35699355	35698480	35698590	10434	55,35	1,4	1,3	0,0	191	73	0.00627077	0.0423495	0.955,0.77	1.0,1.0	-0.137	-13.7	13.7
4180	ENSG00000163629	PTPN13	4	+	86784464	86784609	86784464	86784558	86785230	86785368	4180	12,21	63,60	0,0	52,10	124	73	1.10908e-07	3.39712e-06	0.101,0.171	0.0,0.0	0.136	13.6	13.6
10227	ENSG00000085832	EPS15	1	-	51447934	51448135	51448045	51448135	51446959	51447105	10227	19,19	41,57	0,0	2,8	184	73	0.000124282	0.00167673	0.155,0.117	0.0,0.0	0.136	13.6	13.6
958	ENSG00000155096	AZIN1	8	-	102849986	102850144	102849998	102850144	102843550	102843747	958	3,6	23,25	0,0	1,2	85	73	0.00136929	0.0122825	0.101,0.171	0.0,0.0	0.136	13.6	13.6
7722	ENSG00000204316	MRPL38	17	-	75904221	75904719	75904539	75904719	75902019	75902154	7722	14,20	76,92	42,18	38,16	391	73	9.54993e-10	4.303e-08	0.033,0.039	0.171,0.174	-0.136	-13.6	13.6
1133	ENSG00000198721	ECI2	6	-	4135407	4135591	4135510	4135591	4133548	4133701	1133	4,4	49,49	12,3	18,9	176	73	0.000131651	0.00175184	0.033,0.033	0.217,0.121	-0.136	-13.6	13.6
1119	ENSG00000188603	CLN3	16	-	28491481	28491835	28491713	28491835	28489289	28489386	1119	67,48	6,0	8,11	0,0	305	73	0.000779251	0.00775927	0.728,1.0	1.0,1.0	-0.136	-13.6	13.6
3202	ENSG00000101158	NELFCD	20	+	58993623	58993764	58993623	58993675	58994109	58994239	3202	145123	27,17	138,88	6,8	162	73	0.0016749	0.0144808	0.708,0.765	0.912,0.832	-0.136	-13.6	13.6
9507	ENSG00000169919	GUSB	7	-	65979385	65979541	65979398	65979541	65976149	65976202	9507	19,23	87,72	4,0	31,16	86	73	0.0036606	0.0274017	0.156,0.213	0.099,0.0	0.135	13.5	13.5
14902	ENSG00000101365	IDH3B	20	-	2658637	2658837	2658758	2658837	2658394	2658522	14902	170169	8,9	91,82	12,10	194	73	0.00759455	0.0496518	0.889,0.876	0.74,0.755	0.135	13.5	13.5
9754	ENSG00000159352	PSMD4	1	+	151266003	151266208	151266003	151266112	151266307	151266439	9754	8,5	322400	70,42	175112	169	73	0	0	0.011,0.005	0.147,0.139	-0.135	-13.5	13.5
13248	ENSG00000169972	PUSL1	1	+	1310633	1310839	1310633	1310688	1310908	1311028	13248	0,0	129120	28,8	39,30	224	73	1.11022e-16	1.30872e-14	0.0,0.0	0.19,0.08	-0.135	-13.5	13.5
3861	ENSG00000107833	NPM3	10	-	101782702	101782924	101782838	101782924	101782477	101782597	3861	7,7	125153	45,38	109,61	209	73	1.11022e-16	1.30872e-14	0.019,0.016	0.126,0.179	-0.135	-13.5	13.5
5546	ENSG00000180104	EXOC3	5	+	462156	462529	462156	462307	464289	465272	5546	9,10	75,66	20,16	27,18	295	73	1.19033e-07	3.60811e-06	0.029,0.036	0.155,0.18	-0.135	-13.5	13.5
11718	ENSG00000134686	PHC2	1	-	33334089	33334292	33334184	33334292	33332274	33332404	11718	222274	20,13	43,22	0,0	168	73	6.29918e-05	0.000922352	0.828,0.902	1.0,1.0	-0.135	-13.5	13.5
7680	ENSG00000166140	ZFYVE19	15	+	40807088	40807868	40807088	40807671	40809118	40809240	7680	67,50	3,2	27,3	0,0	270	73	0.00637144	0.0429405	0.858,0.871	1.0,1.0	-0.135	-13.5	13.5
11171	ENSG00000127980	PEX1	7	-	92489713	92489911	92489718	92489911	92489292	92489423	11171	42,40	1,1	18,18	1,6	78	73	0.00247811	0.0198759	0.975,0.974	0.944,0.737	0.134	13.4	13.4
9077	ENSG00000110958	PTGES3	12	-	56665631	56666266	56666203	56666266	56664775	56664800	9077	55,67	474496	265104	124106	645	73	0	0	0.013,0.015	0.195,0.1	-0.134	-13.4	13.4
15553	ENSG00000165283	STOML2	9	-	35103022	35103157	35103049	35103157	35102685	35102823	15553	38,48	425527	46,9	93,46	100	73	4.99305e-07	1.32429e-05	0.061,0.062	0.265,0.125	-0.134	-13.4	13.4
1784	ENSG00000095397	DFNB31	9	-	114407797	114408018	114407946	114408018	114406354	114406892	1784	9,12	12,21	1,3	50,11	222	73	3.29957e-06	7.02664e-05	0.198,0.158	0.007,0.082	0.133	13.3	13.3
11047	ENSG00000122390	NAA60	16	+	3484698	3485083	3484698	3485061	3485466	3486952	11047	14,10	25,24	1,0	2,1	95	73	0.00637301	0.0429405	0.301,0.243	0.278,0.0	0.133	13.3	13.3
12271	ENSG00000104872	PIH1D1	19	-	49451367	49451578	49451484	49451578	49450781	49450848	12271	7,7	42,69	34,11	43,28	190	73	3.17404e-06	6.82155e-05	0.06,0.038	0.233,0.131	-0.133	-13.3	13.3
8510	ENSG00000244754	N4BP2L2	13	-	32527407	32527532	32527457	32527532	32522181	32522270	8510	144145	8,19	27,10	0,0	123	73	0.000142822	0.00188119	0.914,0.819	1.0,1.0	-0.133	-13.3	13.3
9976	ENSG00000133872	SARAF	8	-	30073756	30073988	30073876	30073988	30069792	30070059	9976	13,7	207219	0,17	25,15	193	73	0.00056166	0.00591567	0.023,0.012	0.0,0.3	-0.133	-13.3	13.3
1381	ENSG00000137312	FLOT1	6	-	30741613	30741799	30741791	30741799	30741189	30741333	1381	166245	8,10	18,3	0,0	251	73	0.000988021	0.00947428	0.858,0.877	1.0,1.0	-0.133	-13.3	13.3
9494	ENSG00000135686	KLHL36	16	+	84656870	84657944	84656870	84657913	84659759	84659917	9494	26,21	1,4	3,8	0,0	104	73	0.00627704	0.0423673	0.948,0.787	1.0,1.0	-0.133	-13.3	13.3
2439	ENSG00000152455	SUV39H2	10	+	14896845	14897517	14896845	14896977	14899538	14899685	2439	541575	12,20	125,68	2,0	613	73	0.00711208	0.0471311	0.843,0.774	0.882,1.0	-0.133	-13.3	13.3
4710	ENSG00000183696	UPP1	7	+	48101823	48101982	48101823	48101870	48103296	48103411	4710	44,38	3,2	10,6	0,0	185	73	0.00728699	0.0481263	0.853,0.882	1.0,1.0	-0.133	-13.3	13.3
2348	ENSG00000090006	LTBP4	19	+	40611858	40611984	40611858	40611976	40612072	40612192	2348	54,66	1,0	40,17	3,4	81	73	0.000954751	0.00920061	0.98,1.0	0.923,0.793	0.132	13.2	13.2
11449	ENSG00000114315	HES1	3	+	194136960	194137129	194136960	194137048	194137682	194138732	11449	11,17	133137	68,42	156,87	154	73	1.71871e-10	8.95419e-09	0.038,0.056	0.171,0.186	-0.132	-13.2	13.2
4461	ENSG00000196367	TRRAP	7	+	98915722	98915888	98915722	98915831	98917422	98917679	4461	55,63	2,9	1,1	0,0	130	73	0.00167281	0.0144808	0.939,0.797	1.0,1.0	-0.132	-13.2	13.2
3444	ENSG00000157181	C1orf27	1	+	186398953	186399044	186398953	186399043	186406082	186406268	3444	33,38	0,1	25,3	10,0	74	73	9.03964e-05	0.001271	1.0,0.974	0.712,1.0	0.131	13.1	13.1
4290	ENSG00000131373	HACL1	3	-	15571635	15571769	15571667	15571769	15568431	15568586	4290	4,9	27,31	0,0	15,3	105	73	0.000232515	0.00285026	0.093,0.168	0.0,0.0	0.131	13.1	13.1
13096	ENSG00000169045	HNRNPH1	5	-	179616868	179616958	179616898	179616958	179616125	179616218	13096	10021315	138134	368242	4,2	103	73	0	0	0.837,0.874	0.985,0.988	-0.131	-13.1	13.1
6361	ENSG00000110851	PRDM4	12	-	107751646	107752209	107752140	107752209	107746274	107746424	6361	447427	10,7	130,64	0,0	567	73	0.000148007	0.00193637	0.852,0.887	1.0,1.0	-0.131	-13.1	13.1
3579	ENSG00000158545	ZC3H18	16	+	88577109	88577726	88577109	88577375	88586599	88586684	3579	541582	18,11	46,67	0,0	424	73	0.000181555	0.0022955	0.838,0.901	1.0,1.0	-0.131	-13.1	13.1
4974	ENSG00000129245	FXR2	17	-	7606015	7606149	7606096	7606149	7605644	7605738	4974	2,0	29,31	7,0	8,4	154	73	0.00126288	0.0115591	0.032,0.0	0.293,0.0	-0.131	-13.1	13.1
7674	ENSG00000160957	RECQL4	8	-	144513217	144513480	144513415	144513480	144512846	144513138	7674	324261	22,14	470155	15,0	271	73	0.00200094	0.016739	0.799,0.834	0.894,1.0	-0.131	-13.1	13.1
2610	ENSG00000135473	PAN2	12	-	56323005	56323209	56323061	56323209	56322614	56322786	2610	42,39	6,5	92,50	0,4	129	73	0.00332001	0.0252243	0.798,0.815	1.0,0.876	-0.131	-13.1	13.1
7377	ENSG00000161542	PRPSAP1	17	-	76330488	76330666	76330550	76330666	76330042	76330098	7377	13,4	74,93	8,6	15,19	135	73	0.00271019	0.0213558	0.087,0.023	0.224,0.146	-0.13	-13	13
4417	ENSG00000034053	APBA2	15	+	29093074	29093226	29093074	29093220	29098489	29098576	4417	5,5	27,37	0,0	9,6	79	73	0.000698387	0.00705045	0.146,0.111	0.0,0.0	0.129	12.9	12.9
9647	ENSG00000134644	PUM1	1	-	30952233	30952363	30952262	30952363	30950132	30950261	9647	244256	0,0	24,15	6,0	102	73	0.0006984	0.00705045	1.0,1.0	0.741,1.0	0.129	12.9	12.9
3153	ENSG00000197114	ZGPAT	20	+	63708880	63709164	63708880	63708979	63733218	63733352	3153	176121	6,6	88,34	0,0	258	73	0.000156525	0.00202735	0.892,0.851	1.0,1.0	-0.129	-12.9	12.9
6362	ENSG00000110851	PRDM4	12	-	107751414	107752209	107752140	107752209	107746274	107746424	6362	632621	10,7	153118	0,0	799	73	0.000161225	0.0020836	0.852,0.89	1.0,1.0	-0.129	-12.9	12.9
14271	ENSG00000147180	ZNF711	X	+	85246929	85247183	85246929	85247072	85247546	85247651	14271	112,81	5,6	19,25	0,0	184	73	0.000533694	0.00568786	0.899,0.843	1.0,1.0	-0.129	-12.9	12.9
41	ENSG00000035115	SH3YL1	2	-	230546	231191	231022	231191	229965	230044	41	12,7	34,47	18,2	19,1	549	73	0.00158922	0.0139131	0.045,0.019	0.112,0.21	-0.129	-12.9	12.9
13675	ENSG00000198830	HMGN2	1	+	26473702	26473817	26473702	26473732	26474084	26474135	13675	145137	17041876	207147	518331	158	73	0	0	0.038,0.033	0.156,0.17	-0.128	-12.8	12.8
3538	ENSG00000163516	ANKZF1	2	+	219235460	219235598	219235460	219235585	219235707	219235875	3538	5,1	36,54	27,10	84,44	86	73	0.000150414	0.00196346	0.105,0.015	0.214,0.162	-0.128	-12.8	12.8
2268	ENSG00000140332	TLE3	15	-	70058149	70058291	70058185	70058291	70057458	70057658	2268	44,48	5,4	21,4	0,0	109	73	0.000644886	0.0066074	0.855,0.889	1.0,1.0	-0.128	-12.8	12.8
3057	ENSG00000100395	L3MBTL2	22	+	41229539	41229754	41229539	41229656	41230138	41231271	3057	6,8	59,59	7,6	20,9	171	73	0.00724577	0.0479322	0.042,0.055	0.13,0.222	-0.128	-12.8	12.8
9055	ENSG00000102901	CENPT	16	-	67831210	67831358	67831215	67831358	67830389	67830548	9055	3,8	38,26	2,0	46,17	78	73	0.00214978	0.01773	0.069,0.224	0.039,0.0	0.127	12.7	12.7
3154	ENSG00000197114	ZGPAT	20	+	63733586	63733739	63733586	63733712	63734704	63734824	3154	76,63	9,6	9,11	0,0	100	73	0.000514951	0.00553359	0.86,0.885	1.0,1.0	-0.127	-12.7	12.7
3537	ENSG00000163516	ANKZF1	2	+	219230227	219230405	219230227	219230350	219231927	219232040	3537	54,37	2,5	24,14	0,0	128	73	0.00102265	0.00972477	0.939,0.808	1.0,1.0	-0.127	-12.7	12.7
3266	ENSG00000088451	TGDS	13	-	94590852	94590943	94590856	94590943	94583093	94583236	3266	39,33	6,4	4,3	0,0	77	73	0.00126871	0.0115943	0.86,0.887	1.0,1.0	-0.127	-12.7	12.7
10913	ENSG00000099899	TRMT2A	22	-	20115265	20115622	20115474	20115622	20114964	20115079	10913	182185	10,4	151,85	0,0	282	73	2.24829e-05	0.000373222	0.825,0.923	1.0,1.0	-0.126	-12.6	12.6
13617	ENSG00000134262	AP4B1	1	-	113897811	113897943	113897839	113897943	113895055	113896465	13617	1,0	32,16	13,0	25,37	101	73	0.00091696	0.0089026	0.022,0.0	0.273,0.0	-0.126	-12.6	12.6
15062	ENSG00000178177	LCORL	4	-	17961893	17962032	17961902	17962032	17909093	17909345	15062	1,1	22,37	11,2	28,31	82	73	0.00110394	0.0103599	0.039,0.023	0.259,0.054	-0.126	-12.6	12.6
14192	ENSG00000104731	KLHDC4	16	-	87756398	87756477	87756421	87756477	87755193	87755292	14192	33,37	7,1	12,8	0,0	96	73	0.00114836	0.0107211	0.782,0.966	1.0,1.0	-0.126	-12.6	12.6
329	ENSG00000111231	GPN3	12	-	110468125	110468264	110468195	110468264	110465105	110465214	329	51,29	4,2	2,12	0,0	143	73	0.00441981	0.0320566	0.867,0.881	1.0,1.0	-0.126	-12.6	12.6
5960	ENSG00000164754	RAD21	8	-	116863124	116863259	116863129	116863259	116861842	116861940	5960	25,42	200232	0,0	28,34	78	73	1.31036e-06	3.12717e-05	0.105,0.145	0.0,0.0	0.125	12.5	12.5
5951	ENSG00000151881	C5orf28	5	-	43483748	43483885	43483821	43483885	43453657	43454043	5951	4,2	10,11	0,0	5,4	146	73	0.00421117	0.0308309	0.167,0.083	0.0,0.0	0.125	12.5	12.5
564	ENSG00000109113	RAB34	17	-	28715194	28715276	28715218	28715276	28714900	28715122	564	110142	17,18	58,30	1,1	97	73	6.98043e-05	0.00100944	0.83,0.856	0.978,0.958	-0.125	-12.5	12.5
10403	ENSG00000262919	FAM58A	X	-	153598961	153599117	153598965	153599117	153596003	153596187	10403	51,44	8,5	14,4	0,0	77	73	0.000519432	0.00556636	0.858,0.893	1.0,1.0	-0.125	-12.5	12.5
5705	ENSG00000129347	KRI1	19	-	10557757	10557895	10557768	10557895	10557551	10557682	5705	3,3	68,69	12,3	34,27	84	73	0.000602662	0.00625717	0.037,0.036	0.235,0.088	-0.125	-12.5	12.5
240	ENSG00000148498	PARD3	10	-	34337274	34337426	34337277	34337426	34336198	34336243	240	21,45	3,6	15,2	0,0	76	73	0.000763886	0.00762579	0.871,0.878	1.0,1.0	-0.125	-12.5	12.5
3451	ENSG00000117625	RCOR3	1	+	211259578	211259729	211259578	211259726	211260107	211260164	3451	9,4	39,53	0,0	4,3	76	73	0.00144704	0.0128908	0.181,0.068	0.0,0.0	0.124	12.4	12.4
5239	ENSG00000147121	KRBOX4	X	+	46447291	46447363	46447291	46447346	46448199	46448310	5239	4,3	21,19	0,0	6,5	90	73	0.00264063	0.0208946	0.134,0.114	0.0,0.0	0.124	12.4	12.4
5595	ENSG00000175390	EIF3F	11	+	7991780	7991971	7991780	7991851	7992083	7992162	5595	53,48	173316	67,24	72,53	193	73	3.13431e-07	8.68822e-06	0.104,0.054	0.26,0.146	-0.124	-12.4	12.4
10570	ENSG00000090621	PABPC4	1	-	39563526	39563741	39563613	39563741	39562383	39562416	10570	24,22	232228	29,27	114,41	160	73	8.29747e-07	2.09592e-05	0.045,0.042	0.104,0.231	-0.124	-12.4	12.4
7269	ENSG00000051341	POLQ	3	-	121473349	121473487	121473354	121473487	121471989	121472164	7269	55,51	7,7	16,8	0,0	78	73	0.00035188	0.00402592	0.88,0.872	1.0,1.0	-0.124	-12.4	12.4
13397	ENSG00000126226	PCID2	13	-	113178961	113179089	113178965	113179089	113178173	113178287	13397	10,8	51,60	0,1	65,41	77	73	3.48377e-06	7.37852e-05	0.157,0.112	0.0,0.023	0.123	12.3	12.3
1213	ENSG00000104679	R3HCC1	8	+	23290412	23290506	23290412	23290469	23291360	23291533	1213	31,16	109111	0,0	18,16	110	73	1.09214e-05	0.000198525	0.159,0.087	0.0,0.0	0.123	12.3	12.3
5245	ENSG00000135506	OS9	12	+	57718145	57718421	57718145	57718376	57718992	57719182	5245	392389	39,46	118,93	4,0	118	73	1.77711e-06	4.01917e-05	0.861,0.84	0.948,1.0	-0.123	-12.3	12.3
12979	ENSG00000116874	WARS2	1	-	119076349	119076607	119076520	119076607	119045581	119045662	12979	99,74	2,5	24,26	0,0	244	73	0.00120938	0.0111745	0.937,0.816	1.0,1.0	-0.123	-12.3	12.3
4990	ENSG00000111639	MRPL51	12	-	6493587	6493718	6493673	6493718	6492861	6492972	4990	77,62	1,8	16,12	0,0	159	73	0.00130848	0.0118555	0.972,0.781	1.0,1.0	-0.123	-12.3	12.3
2341	ENSG00000137770	CTDSPL2	15	+	44427621	44427767	44427621	44427692	44458990	44459199	2341	56,58	3,5	10,6	0,0	148	73	0.00138912	0.0124222	0.902,0.851	1.0,1.0	-0.123	-12.3	12.3
1634	ENSG00000160285	LSS	21	-	46222629	46222738	46222662	46222738	46221853	46221975	1634	29,31	5,1	2,5	0,0	106	73	0.00187776	0.0158793	0.8,0.955	1.0,1.0	-0.123	-12.3	12.3
15050	ENSG00000145833	DDX46	5	+	134816429	134816606	134816429	134816603	134817495	134817714	15050	70,84	20,33	91,35	4,10	76	73	0.00315843	0.0241065	0.771,0.71	0.956,0.771	-0.123	-12.3	12.3
10113	ENSG00000197375	SLC22A5	5	+	132384146	132384320	132384146	132384301	132385327	132385499	10113	2,7	20,27	0,0	1,5	92	73	0.00130647	0.0118465	0.074,0.171	0.0,0.0	0.122	12.2	12.2
10595	ENSG00000165410	CFL2	14	-	34713253	34713561	34713396	34713561	34713059	34713136	10595	423432	5,14	97114	7,9	216	73	0.00184787	0.0156719	0.966,0.913	0.824,0.811	0.122	12.2	12.2
2356	ENSG00000179218	CALR	19	+	12940743	12940975	12940743	12940887	12943536	12943629	2356	104,84	960871	124,23	204,79	161	73	1.44329e-15	1.57413e-13	0.047,0.042	0.216,0.117	-0.122	-12.2	12.2
15653	ENSG00000141562	NARF	17	+	82459991	82460323	82459991	82460072	82464286	82464430	15653	9,5	74,73	15,10	15,20	324	73	3.44936e-07	9.49387e-06	0.027,0.015	0.184,0.101	-0.122	-12.2	12.2
5202	ENSG00000148399	DPH7	9	-	137575708	137576167	137576079	137576167	137574751	137574846	5202	200167	7,2	368257	0,0	444	73	3.06209e-05	0.000486847	0.824,0.932	1.0,1.0	-0.122	-12.2	12.2
3270	ENSG00000117360	PRPF3	1	+	150346407	150346501	150346407	150346491	150349156	150349218	3270	15,33	143153	0,0	128127	83	73	9.80216e-13	7.78171e-11	0.084,0.159	0.0,0.0	0.121	12.1	12.1
13122	ENSG00000198901	PRC1	15	-	90969446	90969623	90969523	90969623	90969078	90969120	13122	133169	12,10	92,56	1,0	150	73	2.28695e-05	0.000378564	0.844,0.892	0.978,1.0	-0.121	-12.1	12.1
630	ENSG00000079819	EPB41L2	6	-	130869562	130870126	130869811	130870126	130867458	130867581	630	680778	20,26	116,51	0,0	322	73	2.91299e-05	0.000466382	0.885,0.872	1.0,1.0	-0.121	-12.1	12.1
9687	ENSG00000109065	NAT9	17	-	74775598	74775791	74775621	74775791	74773575	74773685	9687	2,0	34,24	5,6	48,17	96	73	0.0027913	0.0218474	0.043,0.0	0.073,0.212	-0.121	-12.1	12.1
1906	ENSG00000133627	ACTR3B	7	+	152820298	152820442	152820298	152820347	152823341	152823515	1906	39,58	5,2	37,9	1,0	168	73	0.00513046	0.0359934	0.772,0.926	0.941,1.0	-0.121	-12.1	12.1
13247	ENSG00000169972	PUSL1	1	+	1310633	1310787	1310633	1310688	1310908	1311028	13247	0,1	129120	20,5	39,30	172	73	3.69793e-12	2.59969e-10	0.0,0.004	0.179,0.066	-0.12	-12	12
13447	ENSG00000141577	CEP131	17	-	81190638	81190802	81190649	81190802	81189914	81189975	13447	27,36	5,4	112,70	5,0	84	73	0.00407496	0.0300599	0.824,0.887	0.951,1.0	-0.12	-12	12
1212	ENSG00000104679	R3HCC1	8	+	23290334	23290511	23290334	23290469	23291360	23291533	1212	30,17	109111	0,0	18,16	115	73	1.15651e-05	0.000208956	0.149,0.089	0.0,0.0	0.119	11.9	11.9
14718	ENSG00000100823	APEX1	14	+	20455190	20455385	20455190	20455338	20455577	20455703	14718	126100	12,7	52,36	0,0	120	73	2.47669e-05	0.000404267	0.865,0.897	1.0,1.0	-0.119	-11.9	11.9
238	ENSG00000148498	PARD3	10	-	34337274	34337426	34337364	34337426	34336198	34336243	238	71,99	3,8	39,6	0,0	163	73	0.000434365	0.00480478	0.914,0.847	1.0,1.0	-0.119	-11.9	11.9
13410	ENSG00000182199	SHMT2	12	+	57230359	57230660	57230359	57230462	57230802	57231000	13410	43,83	0,7	20,10	0,0	271	73	0.00102931	0.00976594	1.0,0.762	1.0,1.0	-0.119	-11.9	11.9
82	ENSG00000101290	CDS2	20	+	5186686	5186859	5186686	5186839	5189066	5189186	82	1,1	58,49	4,1	21,5	93	73	0.00724939	0.0479322	0.013,0.016	0.13,0.136	-0.119	-11.9	11.9
1442	ENSG00000155906	RMND1	6	-	151436419	151436554	151436445	151436554	151433154	151433230	1442	16,11	76,71	0,0	31,13	99	73	1.27321e-05	0.000227889	0.134,0.103	0.0,0.0	0.118	11.8	11.8
2045	ENSG00000126091	ST3GAL3	1	+	43920781	43920940	43920781	43920928	43930131	43930221	2045	2,5	19,24	0,0	14,14	85	73	0.0014845	0.0131643	0.083,0.152	0.0,0.0	0.117	11.7	11.7
10636	ENSG00000135317	SNX14	6	-	85547083	85547226	85547111	85547226	85543604	85543760	10636	4,3	19,19	0,0	13,6	101	73	0.00230517	0.0187205	0.132,0.102	0.0,0.0	0.117	11.7	11.7
13665	ENSG00000198830	HMGN2	1	+	26473482	26473585	26473482	26473527	26473702	26473738	13665	70,56	15031630	128100	508307	131	73	0	0	0.025,0.019	0.123,0.154	-0.117	-11.7	11.7
4955	ENSG00000111666	CHPT1	12	+	101720122	101720259	101720122	101720254	101723167	101723326	4955	13,20	187226	14,15	65,55	78	73	0.000285217	0.00339295	0.061,0.076	0.168,0.203	-0.117	-11.7	11.7
1643	ENSG00000197056	ZMYM1	1	+	35093913	35094083	35093913	35094009	35095818	35095888	1643	79,98	4,8	16,11	0,0	147	73	0.000792975	0.00788247	0.907,0.859	1.0,1.0	-0.117	-11.7	11.7
7723	ENSG00000204316	MRPL38	17	-	75904225	75904719	75904539	75904719	75902019	75902154	7723	14,20	76,92	30,18	38,16	387	73	3.15228e-07	8.71733e-06	0.034,0.039	0.13,0.175	-0.116	-11.6	11.6
4038	ENSG00000198055	GRK6	5	+	177433500	177433669	177433500	177433665	177433913	177434103	4038	25,34	5,2	3,5	0,0	77	73	0.00213949	0.0176576	0.826,0.942	1.0,1.0	-0.116	-11.6	11.6
4437	ENSG00000151461	UPF2	10	-	11999903	12000009	11999905	12000009	11997671	11997757	4437	3,10	46,48	0,0	3,30	75	73	0.000260043	0.00312856	0.06,0.169	0.0,0.0	0.115	11.5	11.5
11253	ENSG00000182109	RP11-69E11.4	1	-	39541656	39541841	39541719	39541841	39529054	39529164	11253	5,6	20,18	5,0	62,16	136	73	0.00523153	0.0364489	0.118,0.152	0.041,0.0	0.115	11.5	11.5
8407	ENSG00000112874	NUDT12	5	-	103560042	103560254	103560096	103560254	103558878	103559468	8407	49,41	5,2	15,19	0,0	127	73	0.00177305	0.0151475	0.849,0.922	1.0,1.0	-0.115	-11.5	11.5
10704	ENSG00000198909	MAP3K3	17	+	63689543	63689772	63689543	63689735	63690263	63690412	10704	2,1	34,26	10,0	16,3	110	73	0.00257922	0.0205037	0.038,0.025	0.293,0.0	-0.115	-11.5	11.5
133	ENSG00000071655	MBD3	19	-	1591387	1591634	1591564	1591634	1585054	1585214	133	92,71	1,5	12,12	0,0	250	73	0.0025896	0.0205722	0.964,0.806	1.0,1.0	-0.115	-11.5	11.5
11653	ENSG00000181790	ADGRB1	8	+	142543500	142543708	142543500	142543687	142544219	142544684	11653	37,26	2,4	44,6	0,0	94	73	0.00343677	0.025993	0.935,0.835	1.0,1.0	-0.115	-11.5	11.5
5898	ENSG00000270647	TAF15	17	+	35824077	35824198	35824077	35824099	35833906	35833941	5898	407473	13,22	95,79	8,10	172	73	0.00749971	0.0492248	0.93,0.901	0.834,0.77	0.113	11.3	11.3
2934	ENSG00000164896	FASTK	7	-	151078841	151079021	151078922	151079021	151078561	151078701	2934	164178	7,14	101,27	0,0	154	73	1.81442e-05	0.000309114	0.917,0.858	1.0,1.0	-0.113	-11.3	11.3
12941	ENSG00000166169	POLL	10	-	101584601	101584919	101584877	101584919	101583517	101583681	12941	238247	5,8	84,70	0,0	349	73	0.000249156	0.00301937	0.909,0.866	1.0,1.0	-0.113	-11.3	11.3
9005	ENSG00000050426	LETMD1	12	+	51048326	51048478	51048326	51048371	51049033	51049185	9005	116139	8,5	31,31	0,0	180	73	0.000435062	0.00480791	0.855,0.919	1.0,1.0	-0.113	-11.3	11.3
15550	ENSG00000165283	STOML2	9	-	35102946	35103195	35103160	35103195	35102685	35102823	15550	130152	5,4	112,33	0,0	287	73	0.000536987	0.00571253	0.869,0.906	1.0,1.0	-0.113	-11.3	11.3
12631	ENSG00000135451	TROAP	12	+	49330462	49330672	49330462	49330573	49331213	49331407	12631	92,56	1,6	164,42	0,0	172	73	0.000931122	0.00901759	0.975,0.798	1.0,1.0	-0.113	-11.3	11.3
10851	ENSG00000128563	PRKRIP1	7	+	102363893	102364411	102363893	102363910	102366017	102366076	10851	211168	1,5	187,96	0,0	574	73	0.00232154	0.0188403	0.964,0.81	1.0,1.0	-0.113	-11.3	11.3
13618	ENSG00000134262	AP4B1	1	-	113901235	113901383	113901278	113901383	113900269	113900400	13618	37,43	1,0	30,29	1,5	116	73	0.00360818	0.0270614	0.959,1.0	0.95,0.785	0.112	11.2	11.2
13228	ENSG00000077782	FGFR1	8	-	38414108	38414289	38414151	38414289	38413917	38414023	13228	4,2	68,79	17,5	51,27	116	73	6.63511e-06	0.000129484	0.036,0.016	0.173,0.104	-0.112	-11.2	11.2
15738	ENSG00000167962	ZNF598	16	-	2001582	2001700	2001591	2001700	2001003	2001191	15738	109177	16,14	27,21	0,0	82	73	7.58487e-05	0.00108741	0.858,0.918	1.0,1.0	-0.112	-11.2	11.2
2537	ENSG00000070610	GBA2	9	-	35738760	35738903	35738817	35738903	35738525	35738632	2537	57,73	5,4	51,21	0,0	130	73	0.000582163	0.00608767	0.865,0.911	1.0,1.0	-0.112	-11.2	11.2
15297	ENSG00000072310	SREBF1	17	-	17819537	17819725	17819543	17819725	17819319	17819454	15297	42,33	6,3	10,11	0,0	79	73	0.000878157	0.00859388	0.866,0.91	1.0,1.0	-0.112	-11.2	11.2
1704	ENSG00000079805	DNM2	19	+	10802287	10802362	10802287	10802358	10805915	10805967	1704	17,17	128130	0,0	11,7	77	73	0.000421459	0.00469764	0.112,0.11	0.0,0.0	0.111	11.1	11.1
6923	ENSG00000006453	BAIAP2L1	7	-	98312096	98312264	98312099	98312264	98310444	98310592	6923	55,48	2,0	18,14	6,0	76	73	0.00470911	0.0336942	0.964,1.0	0.742,1.0	0.111	11.1	11.1
15450	ENSG00000272779	LL22NC03-80A10.6	22	+	22307105	22307285	22307105	22307245	22307532	22307706	15450	49,46	6,2	17,21	0,0	113	73	0.000839875	0.00828516	0.841,0.937	1.0,1.0	-0.111	-11.1	11.1
3393	ENSG00000119929	CUTC	10	+	99754528	99754642	99754528	99754634	99755624	99755708	3393	2,1	50,43	4,5	28,23	81	73	0.00373221	0.0278484	0.035,0.021	0.114,0.164	-0.111	-11.1	11.1
15564	ENSG00000246465	RP11-57A19.2	16	-	28291766	28292064	28291913	28292064	28284884	28287067	15564	55,68	3,2	56,77	0,0	220	73	0.00597634	0.0408229	0.859,0.919	1.0,1.0	-0.111	-11.1	11.1
14337	ENSG00000131626	PPFIA1	11	+	70339170	70339311	70339170	70339306	70343668	70343892	14337	6,12	52,81	0,0	14,6	78	73	0.000461196	0.00504892	0.097,0.122	0.0,0.0	0.11	11	11
4526	ENSG00000107537	PHYH	10	-	13291824	13291912	13291830	13291912	13288359	13288541	4526	2,9	49,37	0,0	34,2	79	73	0.00051158	0.00550244	0.036,0.184	0.0,0.0	0.11	11	11
14176	ENSG00000122140	MRPS2	9	+	135500997	135501326	135500997	135501123	135501843	135501973	14176	25,9	389400	22,10	48,17	276	73	1.90958e-14	1.85707e-12	0.017,0.006	0.108,0.135	-0.11	-11	11
8730	ENSG00000071626	DAZAP1	19	+	1407676	1407903	1407676	1407802	1417499	1417540	8730	18,26	255262	10,3	32,6	174	73	0.00300479	0.0232533	0.029,0.04	0.116,0.173	-0.11	-11	11
2221	ENSG00000008294	SPAG9	17	-	50979745	50979917	50979761	50979917	50977107	50977221	2221	101106	0,0	44,44	10,0	89	73	4.58607e-05	0.000693256	1.0,1.0	0.783,1.0	0.109	10.9	10.9
11060	ENSG00000152465	NMT2	10	-	15133240	15133363	15133244	15133363	15133052	15133144	11060	3,9	37,33	3,0	47,26	77	73	0.00565541	0.0390756	0.071,0.205	0.057,0.0	0.109	10.9	10.9
15546	ENSG00000165283	STOML2	9	-	35102953	35103195	35103160	35103195	35102685	35102823	15546	129155	5,4	111,33	0,0	280	73	0.000607931	0.00630627	0.871,0.91	1.0,1.0	-0.109	-10.9	10.9
8615	ENSG00000082641	NFE2L1	17	+	48050606	48050819	48050606	48050627	48051116	48051628	8615	481417	16,14	10,20	0,0	265	73	0.00122194	0.0112639	0.892,0.891	1.0,1.0	-0.109	-10.9	10.9
12561	ENSG00000161692	DBF4B	17	+	44734089	44734227	44734089	44734163	44736829	44736866	12561	8,14	41,40	4,0	60,10	137	73	0.000390387	0.00439327	0.094,0.157	0.034,0.0	0.108	10.8	10.8
15448	ENSG00000154781	CCDC174	3	+	14651763	14651895	14651763	14651878	14654425	14654530	15448	10,2	35,56	0,0	14,12	90	73	0.000874063	0.0085717	0.188,0.028	0.0,0.0	0.108	10.8	10.8
1970	ENSG00000144120	TMEM177	2	+	119679166	119679617	119679166	119679225	119680831	119680913	1970	20,25	8,10	2,3	11,1	465	73	0.00276862	0.0217282	0.282,0.282	0.028,0.32	0.108	10.8	10.8
11124	ENSG00000114867	EIF4G1	3	+	184328890	184329135	184328890	184328990	184331265	184331364	11124	27,28	443457	26,15	40,60	218	73	1.48482e-11	9.26625e-10	0.02,0.02	0.179,0.077	-0.108	-10.8	10.8
2208	ENSG00000256269	HMBS	11	+	119092124	119092523	119092124	119092163	119092757	119092811	2208	132170	1,6	119,13	0,0	433	73	0.00094784	0.00914218	0.957,0.827	1.0,1.0	-0.108	-10.8	10.8
8723	ENSG00000136271	DDX56	7	-	44570011	44570128	44570014	44570128	44569808	44569903	8723	8,5	135156	30,0	67,41	76	73	0.00752919	0.049335	0.054,0.03	0.301,0.0	-0.108	-10.8	10.8
12534	ENSG00000138286	FAM149B1	10	+	73232938	73233197	73232938	73233163	73234816	73234940	12534	2,7	15,18	1,0	8,4	107	73	0.00470114	0.0336578	0.083,0.21	0.079,0.0	0.107	10.7	10.7
10170	ENSG00000105373	GLTSCR2	19	+	47755755	47755987	47755755	47755822	47756527	47756604	10170	14,21	193254	43,27	93,52	238	73	5.61773e-14	5.20309e-12	0.022,0.025	0.124,0.137	-0.107	-10.7	10.7
8513	ENSG00000244754	N4BP2L2	13	-	32536932	32537027	32537005	32537027	32527457	32527532	8513	131108	6,8	61,3	0,0	146	73	0.000358543	0.00409012	0.916,0.871	1.0,1.0	-0.107	-10.7	10.7
15552	ENSG00000165283	STOML2	9	-	35103022	35103195	35103160	35103195	35102685	35102823	15552	100118	5,4	58,17	0,0	211	73	0.00091089	0.00885103	0.874,0.911	1.0,1.0	-0.107	-10.7	10.7
14113	ENSG00000167257	RNF214	11	+	117238600	117239111	117238600	117238646	117239800	117239860	14113	275279	4,5	106,52	0,0	538	73	0.000947904	0.00914218	0.903,0.883	1.0,1.0	-0.107	-10.7	10.7
12332	ENSG00000136247	ZDHHC4	7	+	6578565	6578746	6578565	6578720	6580554	6580678	12332	26,16	132126	0,0	30,7	99	73	3.43039e-05	0.000540252	0.127,0.086	0.0,0.0	0.106	10.6	10.6
10804	ENSG00000143569	UBAP2L	1	+	154234590	154234792	154234590	154234759	154235195	154235291	10804	27,17	108166	0,0	5,9	106	73	0.000546231	0.00577742	0.147,0.066	0.0,0.0	0.106	10.6	10.6
10526	ENSG00000198707	CEP290	12	-	88136642	88136786	88136646	88136786	88131164	88131218	10526	76,84	2,3	16,31	1,8	77	73	0.00361575	0.0271007	0.973,0.964	0.938,0.786	0.106	10.6	10.6
4360	ENSG00000159210	SNF8	17	-	48936130	48936242	48936169	48936242	48933204	48933346	4360	15,20	279415	12,21	76,61	112	73	2.09783e-07	6.00042e-06	0.034,0.03	0.093,0.183	-0.106	-10.6	10.6
152	ENSG00000214719	AC005562.1	17	+	30631754	30631979	30631754	30631943	30633097	30633390	152	55,47	2,6	2,3	0,0	109	73	0.00303885	0.0234373	0.948,0.84	1.0,1.0	-0.106	-10.6	10.6
9536	ENSG00000178982	EIF3K	19	+	38619094	38619302	38619094	38619223	38620336	38620435	9536	232313	10,3	161,68	12,7	152	73	0.00112226	0.0105026	0.918,0.98	0.866,0.823	0.105	10.5	10.5
4947	ENSG00000122952	ZWINT	10	-	56358265	56358459	56358376	56358459	56357478	56358185	4947	45,42	146164	91,25	119,46	184	73	6.79812e-06	0.000131784	0.109,0.092	0.233,0.177	-0.105	-10.5	10.5
12286	ENSG00000141504	SAT2	17	-	7627362	7627802	7627552	7627802	7627142	7627226	12286	210224	8,7	272125	1,0	263	73	2.47687e-05	0.000404267	0.879,0.899	0.987,1.0	-0.105	-10.5	10.5
15238	ENSG00000180900	SCRIB	8	-	143804933	143805014	143804954	143805014	143804567	143804825	15238	104115	10,10	23,2	0,0	94	73	0.000625772	0.00645066	0.89,0.899	1.0,1.0	-0.105	-10.5	10.5
2548	ENSG00000172845	SP3	2	-	173956024	173956232	173956141	173956232	173918592	173918785	2548	153183	10,5	14,30	0,0	190	73	0.000909559	0.00884546	0.855,0.934	1.0,1.0	-0.105	-10.5	10.5
8382	ENSG00000074582	BCS1L	2	+	218660036	218660245	218660036	218660166	218660938	218661307	8382	82,77	5,4	31,23	0,0	152	73	0.00099192	0.00950386	0.887,0.902	1.0,1.0	-0.105	-10.5	10.5
8679	ENSG00000100445	SDR39U1	14	-	24442345	24442452	24442349	24442452	24441673	24441795	8679	24,30	3,3	10,3	0,0	77	73	0.00746259	0.0490087	0.884,0.905	1.0,1.0	-0.105	-10.5	10.5
801	ENSG00000158526	TSR2	X	+	54444007	54444189	54444007	54444184	54444415	54445487	801	15,18	140129	0,0	39,32	78	73	8.46673e-06	0.000159623	0.091,0.116	0.0,0.0	0.104	10.4	10.4
6584	ENSG00000006744	ELAC2	17	-	13005907	13005979	13005920	13005979	13005771	13005825	6584	12,10	75,88	0,0	19,3	86	73	0.000422537	0.00470067	0.12,0.088	0.0,0.0	0.104	10.4	10.4
13299	ENSG00000127314	RAP1B	12	+	68610928	68611056	68610928	68611043	68648698	68648781	13299	9,9	61,72	0,0	13,2	86	73	0.000858422	0.00843958	0.111,0.096	0.0,0.0	0.104	10.4	10.4
2530	ENSG00000262481	TMEM256-PLSCR3	17	-	7403626	7403689	7403657	7403689	7403309	7403390	2530	17,11	47,64	9,2	99,31	104	73	0.00251927	0.0201645	0.202,0.108	0.06,0.043	0.104	10.4	10.4
11904	ENSG00000115207	GTF3C2	2	-	27329364	27329523	27329378	27329523	27329120	27329282	11904	1,1	55,73	8,6	45,43	87	73	3.11053e-05	0.000493204	0.015,0.011	0.13,0.105	-0.104	-10.4	10.4
2909	ENSG00000166508	MCM7	7	-	100095738	100095973	100095773	100095973	100095386	100095470	2909	17,22	386383	13,15	154,36	108	73	0.00050152	0.00542422	0.029,0.037	0.054,0.22	-0.104	-10.4	10.4
7649	ENSG00000035141	FAM136A	2	-	70301436	70301603	70301551	70301603	70300839	70300980	7649	67,66	3,3	16,6	0,0	188	73	0.00763804	0.0499081	0.897,0.895	1.0,1.0	-0.104	-10.4	10.4
8724	ENSG00000136271	DDX56	7	-	44569983	44570128	44570014	44570128	44569808	44569903	8724	7,8	135156	28,3	67,41	104	73	5.81881e-05	0.000858476	0.035,0.035	0.227,0.049	-0.103	-10.3	10.3
7797	ENSG00000107521	HPS1	10	-	98446806	98446927	98446886	98446927	98445299	98445413	7797	73,67	6,2	28,16	0,0	153	73	0.0011805	0.0109685	0.853,0.941	1.0,1.0	-0.103	-10.3	10.3
2270	ENSG00000140332	TLE3	15	-	70058158	70058291	70058185	70058291	70057458	70057658	2270	59,48	5,4	25,7	0,0	100	73	0.00123494	0.0113621	0.896,0.898	1.0,1.0	-0.103	-10.3	10.3
363	ENSG00000151353	TMEM18	2	-	675757	676238	676112	676238	675509	675630	363	112,62	5,0	39,20	0,0	428	73	0.0051923	0.0363274	0.793,1.0	1.0,1.0	-0.103	-10.3	10.3
10525	ENSG00000198707	CEP290	12	-	88118636	88118743	88118642	88118743	88118482	88118570	10525	5,7	55,45	0,0	25,18	79	73	0.000307007	0.00360078	0.077,0.126	0.0,0.0	0.102	10.2	10.2
6038	ENSG00000046647	GEMIN8	X	-	14026051	14026221	14026139	14026221	14021463	14021511	6038	5,5	17,24	0,0	17,8	161	73	0.000600081	0.00623592	0.118,0.086	0.0,0.0	0.102	10.2	10.2
6656	ENSG00000096696	DSP	6	+	7562651	7562786	7562651	7562780	7563735	7563786	6656	3,11	41,62	0,0	8,2	79	73	0.00128009	0.0116617	0.063,0.141	0.0,0.0	0.102	10.2	10.2
14819	ENSG00000174943	KCTD13	16	-	29923135	29923359	29923189	29923359	29911959	29912049	14819	14,13	57,45	3,0	26,13	127	73	0.00331175	0.0251779	0.124,0.142	0.062,0.0	0.102	10.2	10.2
12485	ENSG00000125166	GOT2	16	-	58722118	58722278	58722149	58722278	58719195	58719255	12485	7,5	255231	9,2	29,22	104	73	7.52691e-05	0.00108176	0.019,0.015	0.179,0.06	-0.102	-10.2	10.2
800	ENSG00000158526	TSR2	X	+	54440689	54440891	54440689	54440780	54443399	54443491	800	13,18	135159	15,3	23,14	184	73	0.000454617	0.00499095	0.037,0.043	0.206,0.078	-0.102	-10.2	10.2
1265	ENSG00000117481	NSUN4	1	+	46344800	46345144	46344800	46344962	46346920	46347075	1265	113135	4,4	22,10	0,0	255	73	0.00287086	0.0223651	0.89,0.906	1.0,1.0	-0.102	-10.2	10.2
6674	ENSG00000185842	DNAH14	1	+	224967430	224967583	224967430	224967514	224968758	224968874	6674	54,41	3,3	103,72	1,0	142	73	0.00309581	0.0237685	0.902,0.875	0.981,1.0	-0.102	-10.2	10.2
3303	ENSG00000118058	KMT2A	11	+	118498369	118498528	118498369	118498489	118499302	118499420	3303	39,51	2,5	3,4	0,0	112	73	0.00456699	0.0329399	0.927,0.869	1.0,1.0	-0.102	-10.2	10.2
1248	ENSG00000101220	C20orf27	20	-	3754388	3754519	3754396	3754519	3753507	3754158	1248	11,8	77,76	0,0	21,5	81	73	0.000420939	0.00469633	0.114,0.087	0.0,0.0	0.101	10.1	10.1
6531	ENSG00000122299	ZC3H7A	16	-	11761405	11761511	11761467	11761511	11758430	11758539	6531	77,75	1,0	38,21	6,0	135	73	0.00175688	0.0150534	0.977,1.0	0.774,1.0	0.101	10.1	10.1
10780	ENSG00000035681	NSMAF	8	-	58585888	58586000	58585897	58586000	58585651	58585761	10780	6,1	26,27	0,0	3,2	82	73	0.0029991	0.0232247	0.17,0.032	0.0,0.0	0.101	10.1	10.1
506	ENSG00000110717	NDUFS8	11	+	68032285	68032523	68032285	68032336	68032922	68033012	506	74,58	211277	45,6	54,9	260	73	1.8023e-05	0.000307948	0.09,0.056	0.19,0.158	-0.101	-10.1	10.1
14119	ENSG00000117791	2002-03-01	1	+	220754946	220755122	220754946	220755120	220761657	220761820	14119	0,0	21,21	6,0	23,2	75	73	0.000590851	0.00616196	0.0,0.0	0.202,0.0	-0.101	-10.1	10.1
2320	ENSG00000149636	DSN1	20	-	36770872	36771473	36771424	36771473	36767968	36768042	2320	524552	7,7	109,70	0,0	625	73	0.000802029	0.00795891	0.897,0.902	1.0,1.0	-0.101	-10.1	10.1
10362	ENSG00000226763	SRRM5	19	+	43596616	43596743	43596616	43596638	43597093	43597193	10362	83,93	5,3	17,2	0,0	178	73	0.00313342	0.0239627	0.872,0.927	1.0,1.0	-0.101	-10.1	10.1
8081	ENSG00000151466	SCLT1	4	-	129093069	129093377	129093245	129093377	129082305	129082373	8081	73,51	3,6	24,13	0,1	249	73	0.00550046	0.0381178	0.877,0.714	1.0,0.792	-0.101	-10.1	10.1
10331	ENSG00000196961	AP2A1	19	+	49801980	49802144	49801980	49802141	49802948	49803005	10331	5,5	30,73	0,0	35,6	76	73	0.00100622	0.00962509	0.138,0.062	0.0,0.0	0.1	10	10
9442	ENSG00000196498	NCOR2	12	-	124339996	124340204	124340005	124340204	124336752	124337180	9442	1,7	31,30	0,0	10,3	82	73	0.0022948	0.0186623	0.028,0.172	0.0,0.0	0.1	10	10
7284	ENSG00000119185	ITGB1BP1	2	-	9412067	9412405	9412268	9412405	9408112	9408205	7284	15,13	95,93	21,4	21,15	274	73	0.000194558	0.00244139	0.04,0.036	0.21,0.066	-0.1	-10	10
11381	ENSG00000131652	THOC6	16	+	3025923	3026166	3025923	3025988	3026250	3026288	11381	71,80	5,2	148,43	0,1	251	73	0.00163484	0.0142484	0.805,0.921	1.0,0.926	-0.1	-10	10
6171	ENSG00000119801	YPEL5	2	+	30148244	30148463	30148244	30148305	30156627	30156792	6171	125105	4,4	7,26	0,0	231	73	0.00302717	0.0233816	0.908,0.892	1.0,1.0	-0.1	-10	10
13597	ENSG00000197746	PSAP	10	-	71831835	71831920	71831845	71831920	71831125	71831251	13597	63,72	335400	1,0	10,22	83	73	0.000182792	0.00230864	0.142,0.137	0.081,0.0	0.099	9.9	9.9
5876	ENSG00000128159	TUBGCP6	22	-	50218702	50218897	50218709	50218897	50218487	50218620	5876	43,31	1,0	193,70	8,14	80	73	0.000562897	0.00591802	0.975,1.0	0.957,0.82	0.099	9.9	9.9
8832	ENSG00000173757	STAT5B	17	-	42207549	42207728	42207557	42207728	42202756	42202808	8832	5,6	39,53	0,0	13,4	81	73	0.00136182	0.0122249	0.104,0.093	0.0,0.0	0.099	9.9	9.9
12696	ENSG00000173638	SLC19A1	21	-	45537766	45538008	45537770	45538008	45531388	45532148	12696	18,14	148128	0,0	3,2	77	73	0.0021064	0.0174091	0.103,0.094	0.0,0.0	0.099	9.9	9.9
13563	ENSG00000144028	SNRNP200	2	-	96278472	96278711	96278546	96278711	96278236	96278358	13563	3,9	221255	26,7	78,40	147	73	2.59825e-12	1.87171e-10	0.007,0.017	0.142,0.08	-0.099	-9.9	9.9
14743	ENSG00000177697	CD151	11	+	832993	833026	832993	833022	834529	834745	14743	91,82	8,10	18,2	0,0	77	73	0.000890938	0.00868609	0.915,0.886	1.0,1.0	-0.099	-9.9	9.9
6772	ENSG00000119782	FKBP1B	2	+	24053901	24054616	24053901	24053949	24060813	24060926	6772	3,1	9,7	11,2	6,2	740	73	0.00306141	0.0235509	0.032,0.014	0.153,0.09	-0.099	-9.9	9.9
6037	ENSG00000046647	GEMIN8	X	-	14026048	14026221	14026139	14026221	14021463	14021511	6037	4,6	17,24	0,0	17,8	164	73	0.000635641	0.00652413	0.095,0.1	0.0,0.0	0.098	9.8	9.8
5644	ENSG00000145734	BDP1	5	+	71497269	71497433	71497269	71497426	71501561	71501653	5644	0,9	29,34	0,0	2,6	80	73	0.00260728	0.0206705	0.0,0.195	0.0,0.0	0.098	9.8	9.8
9158	ENSG00000143314	MRPL24	1	-	156741015	156741131	156741052	156741131	156738521	156738764	9158	22,19	59,69	7,3	58,22	110	73	0.00522951	0.0364489	0.198,0.155	0.074,0.083	0.098	9.8	9.8
15344	ENSG00000235706	DICER1-AS1	14	+	95159008	95159046	95159008	95159035	95179498	95179633	15344	4,2	21,30	0,0	33,6	84	73	0.00624627	0.0422084	0.142,0.055	0.0,0.0	0.098	9.8	9.8
13007	ENSG00000109180	OCIAD1	4	+	48831226	48831496	48831226	48831398	48832619	48832663	13007	131154	9,4	71,35	0,0	171	73	0.00030259	0.00355612	0.861,0.943	1.0,1.0	-0.098	-9.8	9.8
12822	ENSG00000139620	KANSL2	12	-	48660365	48660619	48660467	48660619	48654940	48655060	12822	161125	11,3	21,7	0,0	175	73	0.00140727	0.0125653	0.859,0.946	1.0,1.0	-0.098	-9.8	9.8
10588	ENSG00000171163	ZNF692	1	-	248856287	248856422	248856372	248856422	248855557	248855946	10588	71,49	1,5	393142	0,1	158	73	0.00283926	0.0221782	0.97,0.819	1.0,0.985	-0.098	-9.8	9.8
5565	ENSG00000196465	MYL6B	12	+	56155418	56155601	56155418	56155592	56155917	56155989	5565	20,8	3,5	18,2	0,1	82	73	0.00336609	0.0255412	0.856,0.588	1.0,0.64	-0.098	-9.8	9.8
4135	ENSG00000146409	SLC18B1	6	-	132771966	132772206	132772131	132772206	132771035	132771129	4135	10,8	46,40	16,2	17,6	238	73	0.00648027	0.0435627	0.063,0.058	0.224,0.093	-0.098	-9.8	9.8
1930	ENSG00000133895	MEN1	11	-	64809649	64810132	64809664	64810132	64807890	64808099	1930	6,13	78,70	0,0	31,6	88	73	0.000207457	0.00258105	0.06,0.133	0.0,0.0	0.097	9.7	9.7
7620	ENSG00000137154	RPS6	9	-	19378706	19378802	19378707	19378802	19378392	19378511	7620	45,33	2,6	219139	1,0	74	73	0.000245252	0.00298134	0.957,0.844	0.995,1.0	-0.097	-9.7	9.7
14965	ENSG00000071082	RPL31	2	+	101004167	101004361	101004167	101004308	101005958	101006069	14965	11,10	67,81	51,16	97,71	126	73	0.000808188	0.00800641	0.087,0.067	0.233,0.115	-0.097	-9.7	9.7
6087	ENSG00000258539	RP11-12J10.3	10	-	124760317	124760503	124760385	124760503	124706635	124706887	6087	59,66	3,4	51,48	0,0	141	73	0.00204244	0.0169966	0.911,0.895	1.0,1.0	-0.097	-9.7	9.7
11756	ENSG00000003402	CFLAR	2	+	201129976	201130146	201129976	201130007	201133028	201133134	11756	90,72	0,6	47,28	0,0	212	73	0.0046518	0.0334071	1.0,0.805	1.0,1.0	-0.097	-9.7	9.7
6085	ENSG00000250588	IQCJ-SCHIP1	3	+	159764442	159765099	159764442	159764640	159866162	159866281	6085	182241	6,0	49,33	0,0	532	73	0.00501531	0.0353507	0.806,1.0	1.0,1.0	-0.097	-9.7	9.7
9412	ENSG00000103005	USB1	16	+	58002478	58002663	58002478	58002645	58009928	58010112	9412	9,8	59,71	0,0	5,20	91	73	0.00053334	0.00568786	0.109,0.083	0.0,0.0	0.096	9.6	9.6
10127	ENSG00000132646	PCNA	20	-	5118764	5118866	5118768	5118866	5118609	5118677	10127	20,15	648666	16,1	54,42	77	73	8.16181e-05	0.00116298	0.028,0.021	0.219,0.022	-0.096	-9.6	9.6
10596	ENSG00000165410	CFL2	14	-	34713396	34713561	34713507	34713561	34713059	34713136	10596	158184	4,11	49,57	0,0	184	73	0.000235806	0.00288454	0.94,0.869	1.0,1.0	-0.096	-9.6	9.6
10060	ENSG00000198399	ITSN2	2	-	24246788	24246893	24246796	24246893	24246128	24246320	10060	1,5	27,24	0,0	3,6	81	73	0.00638766	0.0430144	0.032,0.158	0.0,0.0	0.095	9.5	9.5
15668	ENSG00000143418	CERS2	1	-	150967984	150968201	150968082	150968201	150967819	150967877	15668	29,32	314387	14,15	57,32	171	73	1.15911e-05	0.00020907	0.038,0.034	0.095,0.167	-0.095	-9.5	9.5
10790	ENSG00000104907	TRMT1	19	-	13107432	13107650	13107573	13107650	13105266	13105606	10790	13,24	78,82	81,41	145,66	214	73	4.02153e-05	0.000617516	0.054,0.091	0.16,0.175	-0.095	-9.5	9.5
4600	ENSG00000178761	FAM219B	15	-	74902603	74902786	74902658	74902786	74899991	74902063	4600	73,62	4,4	85,9	0,0	128	73	0.00139453	0.0124611	0.912,0.898	1.0,1.0	-0.095	-9.5	9.5
6725	ENSG00000071553	ATP6AP1	X	+	154429047	154431657	154429047	154429174	154431829	154431904	6725	213207	203253	116,13	18,4	2556	73	5.38125e-13	4.48566e-11	0.029,0.023	0.155,0.085	-0.094	-9.4	9.4
13026	ENSG00000180879	SSR4	X	+	153794174	153794422	153794174	153794334	153794673	153794754	13026	81,77	7,1	28,7	0,0	161	73	0.00223167	0.0182251	0.84,0.972	1.0,1.0	-0.094	-9.4	9.4
5256	ENSG00000012048	BRCA1	17	-	43091434	43094860	43094743	43094860	43090943	43091032	5256	31463087	5,9	248112	0,0	3382	73	0.00228258	0.0186017	0.931,0.881	1.0,1.0	-0.094	-9.4	9.4
6137	ENSG00000113360	DROSHA	5	-	31467938	31467991	31467962	31467991	31466181	31466281	6137	81,72	10,9	28,25	1,1	97	73	0.0069872	0.0463826	0.859,0.858	0.955,0.95	-0.094	-9.4	9.4
7549	ENSG00000133026	MYH10	17	-	8476871	8477048	8476875	8477048	8474211	8475948	7549	11,26	158173	0,0	10,6	77	73	0.000885449	0.00864702	0.062,0.125	0.0,0.0	0.093	9.3	9.3
12838	ENSG00000229117	RPL41	12	+	56116753	56116933	56116753	56116829	56117188	56117211	12838	362258	23,12	983600	12,5	177	73	4.72386e-08	1.57058e-06	0.867,0.899	0.971,0.98	-0.093	-9.3	9.3
10150	ENSG00000169738	DCXR	17	-	82036181	82036308	82036190	82036308	82035878	82036063	10150	5,2	129136	18,7	135,43	82	73	1.83257e-05	0.00031175	0.033,0.013	0.106,0.127	-0.093	-9.3	9.3
2691	ENSG00000154920	EME1	17	+	50375184	50375983	50375184	50375512	50376065	50376193	2691	555619	10,6	435200	0,0	544	73	3.98727e-05	0.000614682	0.882,0.933	1.0,1.0	-0.093	-9.3	9.3
6885	ENSG00000168591	TMUB2	17	+	44188934	44189588	44188934	44189299	44190500	44190635	6885	254187	5,4	102,70	0,0	362	73	0.001372	0.0122974	0.911,0.904	1.0,1.0	-0.093	-9.3	9.3
7410	ENSG00000116922	C1orf109	1	-	37689605	37689883	37689657	37689883	37686272	37686452	7410	67,93	3,7	14,3	0,0	125	73	0.00216024	0.0177911	0.929,0.886	1.0,1.0	-0.093	-9.3	9.3
5045	ENSG00000170185	USP38	4	+	143213580	143214943	143213580	143213717	143220294	143223830	5045	13101529	5,12	68,48	0,0	1299	73	0.00219028	0.0179751	0.936,0.877	1.0,1.0	-0.093	-9.3	9.3
6679	ENSG00000110080	ST3GAL4	11	+	126406472	126406557	126406472	126406545	126406942	126407023	6679	49,55	6,3	13,2	0,0	85	73	0.00237781	0.0192168	0.875,0.94	1.0,1.0	-0.093	-9.3	9.3
8090	ENSG00000159131	GART	21	-	33528514	33528604	33528518	33528604	33528166	33528335	8090	14,6	280268	2,9	27,37	77	73	0.00301238	0.0232965	0.045,0.021	0.066,0.187	-0.093	-9.3	9.3
4754	ENSG00000178149	DALRD3	3	-	49015803	49015872	49015818	49015872	49015487	49015707	4754	38,31	4,2	48,33	0,0	88	73	0.0035263	0.0265839	0.887,0.928	1.0,1.0	-0.093	-9.3	9.3
7365	ENSG00000152240	HAUS1	18	+	46105193	46105408	46105193	46105368	46118180	46118316	7365	15,6	131123	3,19	36,40	113	73	0.00474215	0.0338477	0.069,0.031	0.051,0.235	-0.093	-9.3	9.3
15612	ENSG00000100296	THOC5	22	-	29543414	29543542	29543428	29543542	29542858	29542956	15612	5,15	64,90	0,0	24,8	87	73	0.000253776	0.00306263	0.062,0.123	0.0,0.0	0.092	9.2	9.2
4841	ENSG00000167113	COQ4	9	+	128325142	128325281	128325142	128325239	128325778	128325881	4841	13,18	89,69	0,1	16,14	115	73	0.000419638	0.00469079	0.085,0.142	0.0,0.043	0.092	9.2	9.2
6991	ENSG00000083535	PIBF1	13	+	72827732	72827914	72827732	72827890	72835242	72835368	6991	57,83	6,4	81,49	0,0	97	73	0.00032855	0.00380169	0.877,0.94	1.0,1.0	-0.092	-9.2	9.2
10571	ENSG00000169251	NMD3	3	+	161224929	161225064	161224929	161225018	161227246	161227343	10571	80,81	6,4	20,9	0,0	119	73	0.00175848	0.0150561	0.891,0.925	1.0,1.0	-0.092	-9.2	9.2
10512	ENSG00000080561	MID2	X	+	107840669	107841385	107840669	107840904	107854608	107854704	10512	316284	2,6	100,20	0,0	554	73	0.00229271	0.0186582	0.954,0.862	1.0,1.0	-0.092	-9.2	9.2
13126	ENSG00000176208	ATAD5	17	+	30869495	30869650	30869495	30869646	30876373	30876550	13126	2,9	46,42	0,1	32,34	77	73	0.000757444	0.00758093	0.04,0.169	0.0,0.027	0.091	9.1	9.1
12798	ENSG00000102900	NUP93	16	+	56748233	56748436	56748233	56748426	56758537	56758655	12798	3,9	61,48	0,0	13,1	83	73	0.00219761	0.0180065	0.041,0.142	0.0,0.0	0.091	9.1	9.1
2072	ENSG00000104517	UBR5	8	-	102288146	102288266	102288154	102288266	102287432	102287564	2072	5,3	32,43	0,0	24,12	81	73	0.00274075	0.021553	0.123,0.059	0.0,0.0	0.091	9.1	9.1
1869	ENSG00000055955	ITIH4	3	-	52820630	52820785	52820691	52820785	52820290	52820317	1869	21,16	0,0	50,35	6,0	134	73	0.00295582	0.0229504	1.0,1.0	0.819,1.0	0.091	9.1	9.1
7796	ENSG00000107521	HPS1	10	-	98446646	98446862	98446806	98446862	98445299	98445413	7796	15,7	38,29	0,0	15,2	233	73	0.000170253	0.0021738	0.11,0.07	0.0,0.0	0.09	9	9
5171	ENSG00000136807	CDK9	9	+	127786700	127786870	127786700	127786782	127787517	127787575	5171	11,16	227166	11,1	18,17	161	73	0.00477266	0.0339862	0.021,0.042	0.217,0.026	-0.09	-9	9
10953	ENSG00000105700	KXD1	19	+	18557761	18557949	18557761	18557814	18562035	18562157	10953	54,96	1,5	11,22	0,0	208	73	0.00594499	0.0407148	0.95,0.871	1.0,1.0	-0.09	-9	9
13737	ENSG00000115204	MPV17	2	-	27322989	27323054	27323051	27323054	27322447	27322522	13737	8,10	50,50	0,0	22,1	135	73	0.000410206	0.00458974	0.08,0.098	0.0,0.0	0.089	8.9	8.9
5680	ENSG00000142541	RPL13A	19	+	49489849	49490090	49489849	49489922	49490231	49490264	5680	149156	35643797	484195	1153605	241	73	0	0	0.013,0.012	0.113,0.089	-0.089	-8.9	8.9
12849	ENSG00000229117	RPL41	12	+	56116753	56116930	56116753	56116829	56117188	56117211	12849	377263	23,12	982586	12,5	174	73	9.9093e-08	3.07557e-06	0.873,0.902	0.972,0.98	-0.089	-8.9	8.9
4439	ENSG00000236200	KDM4A-AS1	1	-	43704322	43704448	43704352	43704448	43703563	43703647	4439	55,57	2,6	53,34	0,0	103	73	0.00117588	0.010943	0.951,0.871	1.0,1.0	-0.089	-8.9	8.9
11621	ENSG00000174606	ANGEL2	1	-	213015225	213015493	213015438	213015493	213013092	213013418	11621	146203	3,6	35,3	0,0	286	73	0.00256284	0.0204292	0.925,0.896	1.0,1.0	-0.089	-8.9	8.9
7184	ENSG00000163349	HIPK1	1	+	113940381	113941459	113940381	113940566	113952765	113952889	7184	454452	6,1	13,10	0,0	966	73	0.00412255	0.0303343	0.851,0.972	1.0,1.0	-0.089	-8.9	8.9
1180	ENSG00000169249	ZRSR2	X	+	15790471	15790713	15790471	15790536	15790933	15791013	1180	17,10	30,45	5,1	66,58	250	73	1.11397e-06	2.73684e-05	0.142,0.061	0.022,0.005	0.088	8.8	8.8
10546	ENSG00000168056	LTBP3	11	-	65543104	65543224	65543126	65543224	65541599	65541728	10546	69,70	0,0	55,34	9,0	95	73	0.000162616	0.00209694	1.0,1.0	0.824,1.0	0.088	8.8	8.8
13864	ENSG00000136699	SMPD4	2	-	130173509	130173656	130173513	130173656	130173278	130173354	13864	13,10	59,68	1,0	7,3	77	73	0.00648851	0.0435678	0.173,0.122	0.119,0.0	0.088	8.8	8.8
7913	ENSG00000102125	TAZ	X	+	154420211	154420459	154420211	154420264	154420657	154420735	7913	4,6	117149	25,42	132,67	268	73	1.82909e-12	1.35959e-10	0.009,0.011	0.049,0.146	-0.088	-8.8	8.8
14721	ENSG00000100823	APEX1	14	+	20455577	20455773	20455577	20455703	20455913	20456101	14721	19,13	236228	24,13	86,49	143	73	1.41993e-06	3.36117e-05	0.039,0.028	0.125,0.119	-0.088	-8.8	8.8
13654	ENSG00000163214	DHX57	2	-	38868181	38868411	38868314	38868411	38863360	38863519	13654	74,80	0,6	4,4	0,0	206	73	0.00476587	0.0339754	1.0,0.825	1.0,1.0	-0.088	-8.8	8.8
12046	ENSG00000177830	CHID1	11	-	902147	902327	902197	902327	900935	900980	12046	22,14	105123	0,0	37,10	123	73	3.05351e-05	0.000486745	0.111,0.063	0.0,0.0	0.087	8.7	8.7
12526	ENSG00000151465	CDC123	10	+	12215739	12215849	12215739	12215835	12217360	12217467	12526	11,22	121128	1,0	36,22	87	73	0.000136778	0.0018118	0.071,0.126	0.023,0.0	0.087	8.7	8.7
12576	ENSG00000151208	DLG5	10	-	77794844	77794958	77794848	77794958	77794022	77794117	12576	6,10	84,75	0,0	33,24	77	73	0.000201441	0.00251424	0.063,0.112	0.0,0.0	0.087	8.7	8.7
9614	ENSG00000172732	MUS81	11	+	65861064	65861277	65861064	65861102	65861349	65861435	9614	13,24	41,43	4,0	22,19	248	73	0.0003115	0.0036448	0.085,0.141	0.051,0.0	0.087	8.7	8.7
11317	ENSG00000138663	COPS4	4	+	83068437	83068529	83068437	83068522	83075296	83075371	11317	8,13	64,73	1,2	36,41	80	73	0.00217703	0.017903	0.102,0.14	0.025,0.043	0.087	8.7	8.7
2529	ENSG00000262481	TMEM256-PLSCR3	17	-	7403612	7403689	7403657	7403689	7403309	7403390	2529	14,12	47,64	8,2	99,31	118	73	0.00246843	0.0198119	0.156,0.104	0.048,0.038	0.087	8.7	8.7
13396	ENSG00000126226	PCID2	13	-	113190867	113190975	113190871	113190975	113185484	113185560	13396	8,3	51,59	0,0	2,1	77	73	0.00443444	0.0321428	0.129,0.046	0.0,0.0	0.087	8.7	8.7
9167	ENSG00000085231	AK6	5	-	69369386	69369503	69369462	69369503	69366502	69366595	9167	9,3	171180	25,4	76,27	149	73	5.76733e-09	2.22128e-07	0.025,0.008	0.139,0.068	-0.087	-8.7	8.7
10850	ENSG00000100722	ZC3H14	14	+	88602827	88603060	88602827	88603045	88607242	88607363	10850	133116	11,12	42,38	1,0	88	73	0.000226766	0.00278564	0.909,0.889	0.972,1.0	-0.087	-8.7	8.7
1523	ENSG00000187147	RNF220	1	+	44632342	44632572	44632342	44632385	44635544	44635666	1523	24,26	206190	25,8	88,11	260	73	0.00110185	0.0103599	0.032,0.037	0.074,0.17	-0.087	-8.7	8.7
11793	ENSG00000064012	CASP8	2	+	201276826	201277104	201276826	201276968	201284815	201285317	11793	9,10	31,40	0,0	2,5	209	73	0.0016034	0.0140057	0.092,0.08	0.0,0.0	0.086	8.6	8.6
12010	ENSG00000125885	MCM8	20	+	5952010	5952167	5952010	5952163	5952423	5952528	12010	14,2	71123	0,0	12,13	77	73	0.00219862	0.0180065	0.157,0.015	0.0,0.0	0.086	8.6	8.6
2358	ENSG00000179218	CALR	19	+	12940743	12940962	12940743	12940887	12943536	12943629	2358	104,83	960871	92,15	204,79	148	73	8.3448e-10	3.81898e-08	0.051,0.045	0.182,0.086	-0.086	-8.6	8.6
7588	ENSG00000198546	ZNF511	10	+	133311715	133311841	133311715	133311816	133312787	133313158	7588	142155	9,12	34,35	0,0	98	73	0.000199962	0.00249845	0.922,0.906	1.0,1.0	-0.086	-8.6	8.6
7678	ENSG00000160957	RECQL4	8	-	144512637	144512771	144512641	144512771	144512391	144512561	7678	6,3	126117	19,11	171,62	77	73	0.000389298	0.00438947	0.043,0.024	0.095,0.144	-0.086	-8.6	8.6
7112	ENSG00000140983	RHOT2	16	+	668352	668569	668352	668411	668655	668699	7112	156125	7,2	183,85	0,0	231	73	0.000396963	0.00445438	0.876,0.952	1.0,1.0	-0.086	-8.6	8.6
15681	ENSG00000124067	SLC12A4	16	-	67962243	67963559	67963464	67963559	67961574	67961706	15681	10,8	32,25	10,10	11,3	1294	73	0.00170758	0.0147175	0.017,0.018	0.049,0.158	-0.086	-8.6	8.6
5477	ENSG00000070061	IKBKAP	9	-	108881662	108881765	108881704	108881765	108880051	108880165	5477	26,24	112126	10,1	121,40	115	73	0.000313486	0.00366204	0.128,0.108	0.05,0.016	0.085	8.5	8.5
4603	ENSG00000137807	KIF23	15	+	69417382	69417514	69417382	69417511	69421646	69421752	4603	5,7	49,76	0,0	27,17	76	73	0.000684885	0.0069622	0.089,0.081	0.0,0.0	0.085	8.5	8.5
9795	ENSG00000175309	PHYKPL	5	-	178222843	178222934	178222851	178222934	178222354	178222580	9795	3,6	27,48	1,0	40,11	81	73	0.00303629	0.0234349	0.091,0.101	0.022,0.0	0.085	8.5	8.5
9113	ENSG00000154124	OTULIN	5	+	14681463	14681624	14681463	14681607	14687520	14687646	9113	10,1	45,48	0,0	4,5	90	73	0.00354925	0.0267052	0.153,0.017	0.0,0.0	0.085	8.5	8.5
8	ENSG00000146263	MMS22L	6	-	97282309	97282553	97282313	97282553	97281236	97281362	8	3,5	31,50	0,0	9,2	77	73	0.00562376	0.0388799	0.084,0.087	0.0,0.0	0.085	8.5	8.5
9935	ENSG00000087274	ADD1	4	+	2908514	2909431	2908514	2908604	2914883	2915040	9935	38,43	108111	12,22	9,12	900	73	1.54911e-05	0.000269822	0.028,0.03	0.098,0.129	-0.085	-8.5	8.5
434	ENSG00000175826	CTDNEP1	17	-	7246010	7246137	7246025	7246137	7244550	7244635	434	10,19	289319	10,11	72,55	88	73	0.000372198	0.00422114	0.028,0.047	0.103,0.142	-0.085	-8.5	8.5
12669	ENSG00000174720	LARP7	4	+	112644667	112644871	112644667	112644768	112646350	112646451	12669	198174	18,13	579409	10,24	176	73	0.00274765	0.0215927	0.82,0.847	0.96,0.876	-0.085	-8.5	8.5
1117	ENSG00000148290	SURF1	9	-	133356399	133356485	133356458	133356485	133356268	133356320	1117	71,99	3,6	23,3	0,0	132	73	0.00279888	0.0218774	0.929,0.901	1.0,1.0	-0.085	-8.5	8.5
13477	ENSG00000130489	SCO2	22	-	50525471	50525606	50525522	50525606	50523567	50524424	13477	93,98	2,9	8,4	0,0	124	73	0.00352617	0.0265839	0.965,0.865	1.0,1.0	-0.085	-8.5	8.5
467	ENSG00000140386	SCAPER	15	-	76795240	76795440	76795279	76795440	76774854	76775117	467	2,0	16,35	6,0	12,2	112	73	0.00466781	0.0335014	0.075,0.0	0.246,0.0	-0.085	-8.5	8.5
1899	ENSG00000248919	ATP5J2-PTCD1	7	-	99466110	99466162	99466128	99466162	99460085	99460193	1899	132166	459542	88,52	604330	91	73	4.76673e-06	9.70816e-05	0.187,0.197	0.105,0.112	0.084	8.4	8.4
4241	ENSG00000167380	ZNF226	19	+	44165756	44165811	44165756	44165807	44170034	44170095	4241	0,7	30,33	0,0	13,1	77	73	0.00357241	0.0268276	0.0,0.167	0.0,0.0	0.084	8.4	8.4
13028	ENSG00000180879	SSR4	X	+	153794174	153794391	153794174	153794334	153794673	153794754	13028	76,66	7,1	27,8	0,0	130	73	0.00256567	0.0204378	0.859,0.974	1.0,1.0	-0.084	-8.4	8.4
1273	ENSG00000163938	GNL3	3	+	52688108	52688206	52688108	52688192	52689073	52689206	1273	32,27	271275	0,0	56,53	87	73	1.13848e-06	2.77416e-05	0.09,0.076	0.0,0.0	0.083	8.3	8.3
113	ENSG00000197958	RPL12	9	-	127451049	127451405	127451284	127451405	127450730	127450804	113	13891366	7,6	1354386	9,20	308	73	8.3314e-05	0.00118426	0.979,0.982	0.973,0.821	0.083	8.3	8.3
13075	ENSG00000097046	CDC7	1	+	91508291	91508397	91508291	91508389	91511596	91511690	13075	128182	0,0	28,8	5,0	81	73	0.00735808	0.048486	1.0,1.0	0.835,1.0	0.083	8.3	8.3
2667	ENSG00000125871	MGME1	20	+	17969800	17970370	17969800	17970130	17975683	17975903	2667	9981023	21,22	166,42	0,0	313	73	0.000144159	0.00189452	0.917,0.916	1.0,1.0	-0.083	-8.3	8.3
5645	ENSG00000105202	FBL	19	-	39840616	39840787	39840619	39840787	39840413	39840515	5645	26,37	0,7	21,8	0,0	76	73	0.00207064	0.0171547	1.0,0.835	1.0,1.0	-0.083	-8.3	8.3
13357	ENSG00000103266	STUB1	16	+	681480	681702	681480	681689	681792	681880	13357	0,1	3,1	39,14	57,34	86	73	0.00485267	0.0343841	0.0,0.459	0.367,0.259	-0.083	-8.3	8.3
202	ENSG00000023041	ZDHHC6	10	-	112445169	112445650	112445462	112445650	112443514	112443606	202	191191	2,5	93,63	0,0	366	73	0.00510183	0.0358233	0.95,0.884	1.0,1.0	-0.083	-8.3	8.3
11567	ENSG00000136444	RSAD1	17	+	50479879	50480084	50479879	50480065	50482090	50482456	11567	34,38	0,6	20,10	0,0	92	73	0.00604336	0.0411148	1.0,0.834	1.0,1.0	-0.083	-8.3	8.3
6848	ENSG00000108587	GOSR1	17	+	30492678	30492766	30492678	30492753	30510879	30510909	6848	12,6	82,89	0,0	15,3	86	73	0.0015277	0.0134593	0.11,0.054	0.0,0.0	0.082	8.2	8.2
3708	ENSG00000008130	NADK	1	-	1761890	1762035	1761951	1762035	1757180	1757310	3708	10,12	51,46	1,0	9,2	134	73	0.00502575	0.0353956	0.097,0.124	0.057,0.0	0.082	8.2	8.2
7679	ENSG00000166140	ZFYVE19	15	+	40809407	40809462	40809407	40809458	40809851	40809970	7679	4,4	33,57	0,0	10,3	77	73	0.0074251	0.0488209	0.103,0.062	0.0,0.0	0.082	8.2	8.2
9611	ENSG00000172732	MUS81	11	+	65863803	65864088	65863803	65863901	65864496	65864613	9611	6,8	75,71	41,5	57,28	260	73	2.08596e-06	4.62797e-05	0.022,0.031	0.168,0.048	-0.082	-8.2	8.2
7186	ENSG00000174238	PITPNA	17	-	1538734	1538952	1538868	1538952	1535440	1535518	7186	6,12	119,99	23,2	42,11	207	73	8.58426e-06	0.00016145	0.017,0.041	0.162,0.06	-0.082	-8.2	8.2
5564	ENSG00000196465	MYL6B	12	+	56157697	56157771	56157697	56157735	56157881	56157976	5564	12,4	90111	22,8	68,53	109	73	0.000887154	0.00865643	0.082,0.024	0.178,0.092	-0.082	-8.2	8.2
7215	ENSG00000172590	MRPL52	14	+	22829886	22829944	22829886	22829940	22830052	22830110	7215	0,0	44,53	7,0	34,43	77	73	0.00357072	0.0268276	0.0,0.0	0.163,0.0	-0.082	-8.2	8.2
6183	ENSG00000169019	COMMD8	4	-	47456576	47456729	47456582	47456729	47453058	47453214	6183	46,52	5,3	11,7	0,0	79	73	0.00578398	0.039799	0.895,0.941	1.0,1.0	-0.082	-8.2	8.2
12223	ENSG00000143390	RFX5	1	-	151346484	151346606	151346488	151346606	151346204	151346333	12223	5,9	62,60	1,0	27,11	77	73	0.00230424	0.0187205	0.071,0.125	0.034,0.0	0.081	8.1	8.1
4976	ENSG00000147854	UHRF2	9	+	6499834	6499935	6499834	6499931	6500551	6500709	4976	5,5	52,57	0,0	10,12	77	73	0.00244694	0.0196937	0.084,0.077	0.0,0.0	0.081	8.1	8.1
9825	ENSG00000196199	MPHOSPH8	13	+	19666424	19666604	19666424	19666579	19668376	19668531	9825	2,7	35,38	0,0	3,2	98	73	0.00422641	0.0308843	0.041,0.121	0.0,0.0	0.081	8.1	8.1
15432	ENSG00000153044	CENPH	5	+	69195716	69195791	69195716	69195750	69197052	69197109	15432	141211	10,9	112,63	0,0	114	73	3.66396e-05	0.000571636	0.9,0.938	1.0,1.0	-0.081	-8.1	8.1
14716	ENSG00000100823	APEX1	14	+	20455225	20455385	20455225	20455328	20455577	20455703	14716	177142	8,10	74,76	0,1	130	73	0.00021113	0.00262115	0.926,0.889	1.0,0.977	-0.081	-8.1	8.1
14720	ENSG00000100823	APEX1	14	+	20455225	20455389	20455225	20455328	20455577	20455703	14720	180149	8,10	77,76	0,1	134	73	0.000221503	0.0027325	0.925,0.89	1.0,0.976	-0.081	-8.1	8.1
14178	ENSG00000162909	CAPN2	1	+	223769840	223770525	223769840	223769909	223771808	223771925	14178	320332	8,0	559322	0,1	689	73	0.00122066	0.0112609	0.809,1.0	1.0,0.972	-0.081	-8.1	8.1
8883	ENSG00000185803	SLC52A2	8	+	144358592	144359065	144358592	144358900	144359183	144359423	8883	248299	6,9	6,3	0,0	238	73	0.00455061	0.0328624	0.927,0.911	1.0,1.0	-0.081	-8.1	8.1
4147	ENSG00000130023	ERMARD	6	+	169776514	169776673	169776514	169776669	169779181	169779295	4147	33,26	6,0	24,9	0,0	77	73	0.00584976	0.0401805	0.839,1.0	1.0,1.0	-0.081	-8.1	8.1
6172	ENSG00000119801	YPEL5	2	+	30148244	30148541	30148244	30148305	30156627	30156792	6172	201188	4,4	7,53	0,0	309	73	0.00586833	0.0402607	0.922,0.917	1.0,1.0	-0.081	-8.1	8.1
10607	ENSG00000135912	TTLL4	2	+	218747596	218747743	218747596	218747725	218748104	218748203	10607	3,4	30,34	0,0	37,15	91	73	0.00360332	0.0270423	0.074,0.086	0.0,0.0	0.08	8	8
5589	ENSG00000187240	DYNC2H1	11	+	103321028	103321241	103321028	103321237	103323885	103323990	5589	6,2	38,61	0,0	19,8	77	73	0.00418082	0.0306279	0.13,0.03	0.0,0.0	0.08	8	8
2680	ENSG00000258643	BCL2L2-PABPN1	14	+	23324137	23324328	23324137	23324289	23325246	23325369	2680	52,45	411528	105,70	426256	112	73	5.02819e-08	1.66702e-06	0.076,0.053	0.138,0.151	-0.08	-8	8
11867	ENSG00000196998	WDR45	X	-	49076405	49076524	49076429	49076524	49075865	49075945	11867	21,14	195209	27,2	75,20	97	73	0.00102132	0.00972172	0.075,0.048	0.213,0.07	-0.08	-8	8
2535	ENSG00000070610	GBA2	9	-	35738751	35738903	35738760	35738903	35738525	35738632	2535	62,48	1,7	46,24	0,0	82	73	0.00204472	0.0169966	0.982,0.859	1.0,1.0	-0.08	-8	8
4336	ENSG00000161526	SAP30BP	17	+	75667373	75667489	75667373	75667442	75668515	75668625	4336	88,97	3,7	25,13	0,0	120	73	0.00205429	0.017063	0.947,0.894	1.0,1.0	-0.08	-8	8
15025	ENSG00000188130	MAPK12	22	-	50261384	50261545	50261443	50261545	50261166	50261296	15025	45,52	0,7	49,16	1,0	132	73	0.00608378	0.0413087	1.0,0.804	0.964,1.0	-0.08	-8	8
3936	ENSG00000112983	BRD8	5	-	138177565	138177667	138177570	138177667	138172064	138172134	3936	6,4	52,59	0,0	20,18	78	73	0.00190222	0.0160629	0.097,0.06	0.0,0.0	0.079	7.9	7.9
6298	ENSG00000086015	MAST2	1	+	46030128	46030240	46030128	46030238	46030606	46030761	6298	3,3	34,34	0,0	43,20	75	73	0.0071676	0.0474452	0.079,0.079	0.0,0.0	0.079	7.9	7.9
6568	ENSG00000081307	UBA5	3	+	132665983	132666073	132665983	132666068	132668817	132668927	6568	63,61	4,6	37,12	0,0	78	73	0.00154407	0.0135585	0.936,0.905	1.0,1.0	-0.079	-7.9	7.9
9695	ENSG00000164548	TRA2A	7	-	23522131	23522432	23522353	23522432	23521706	23521840	9695	228242	5,5	65,83	0,0	295	73	0.00167107	0.0144808	0.919,0.923	1.0,1.0	-0.079	-7.9	7.9
14730	ENSG00000125445	MRPS7	17	+	75261673	75261983	75261673	75261676	75262496	75262688	14730	298314	5,5	57,23	0,0	380	73	0.00311499	0.0238843	0.92,0.923	1.0,1.0	-0.079	-7.9	7.9
3372	ENSG00000123213	NLN	5	+	65792453	65792655	65792453	65792601	65809514	65809701	3372	69,64	6,1	13,10	0,0	127	73	0.00415737	0.0305135	0.869,0.974	1.0,1.0	-0.079	-7.9	7.9
10124	ENSG00000277258	PCGF2	17	-	38738748	38738861	38738752	38738861	38738540	38738595	10124	8,5	71,75	0,0	25,5	77	73	0.00148401	0.0131643	0.097,0.059	0.0,0.0	0.078	7.8	7.8
11978	ENSG00000147687	TATDN1	8	-	124538927	124539088	124539024	124539088	124522938	124523002	11978	4,5	66,75	9,8	29,34	170	73	0.000945409	0.00913321	0.025,0.028	0.118,0.092	-0.078	-7.8	7.8
5789	ENSG00000115825	PRKD3	2	-	37289341	37289513	37289355	37289513	37286231	37286369	5789	2,11	72,61	0,0	1,2	87	73	0.00624003	0.0421907	0.023,0.131	0.0,0.0	0.077	7.7	7.7
12846	ENSG00000229117	RPL41	12	+	56116753	56116867	56116753	56116829	56117188	56117211	12846	251187	23,12	514323	12,5	111	73	6.70442e-06	0.000130401	0.878,0.911	0.966,0.977	-0.077	-7.7	7.7
10461	ENSG00000076382	SPAG5	17	-	28578610	28578735	28578671	28578735	28578217	28578528	10461	9,17	115,99	99,19	236,99	134	73	6.57067e-05	0.0009573	0.041,0.086	0.186,0.095	-0.077	-7.7	7.7
9697	ENSG00000164548	TRA2A	7	-	23522120	23522432	23522353	23522432	23521706	23521840	9697	251253	5,5	61,67	0,0	306	73	0.00216936	0.0178536	0.923,0.923	1.0,1.0	-0.077	-7.7	7.7
15511	ENSG00000215041	NEURL4	17	-	7324107	7324270	7324111	7324270	7323813	7324012	15511	23,51	1,6	18,12	0,0	77	73	0.004271	0.0311516	0.956,0.89	1.0,1.0	-0.077	-7.7	7.7
4124	ENSG00000117859	OSBPL9	1	+	51784441	51784586	51784441	51784582	51785807	51785886	4124	3,10	64,77	0,0	32,18	77	73	0.000585314	0.00611514	0.043,0.11	0.0,0.0	0.076	7.6	7.6
7102	ENSG00000119333	WDR34	9	-	128640690	128640939	128640717	128640939	128636917	128637027	7102	166205	1,4	48,8	8,0	100	73	0.000829124	0.00819295	0.992,0.974	0.814,1.0	0.076	7.6	7.6
12661	ENSG00000111237	VPS29	12	-	110499456	110499546	110499534	110499546	110496011	110496203	12661	43,62	120113	8,1	16,45	151	73	0.00351562	0.0265377	0.148,0.21	0.195,0.011	0.076	7.6	7.6
1795	ENSG00000089154	GCN1	12	-	120163056	120163259	120163069	120163259	120162846	120162971	1795	8,8	74,95	0,0	2,5	86	73	0.0044023	0.0319694	0.084,0.067	0.0,0.0	0.076	7.6	7.6
6907	ENSG00000159692	CTBP1	4	-	1212904	1213030	1212912	1213030	1211447	1212423	6907	20,27	106121	5,4	81,30	81	73	0.00449879	0.0325688	0.145,0.167	0.053,0.107	0.076	7.6	7.6
14697	ENSG00000134996	OSTF1	9	+	75088542	75088735	75088542	75088726	75117503	75117550	14697	1,6	32,37	0,0	8,13	82	73	0.00474963	0.0338803	0.027,0.126	0.0,0.0	0.076	7.6	7.6
13323	ENSG00000130414	NDUFA10	2	-	240021086	240021412	240021196	240021412	240018552	240018639	13323	3,6	92127	4,14	58,30	183	73	0.000230792	0.00283211	0.013,0.018	0.027,0.157	-0.076	-7.6	7.6
11238	ENSG00000105223	PLD3	19	+	40365552	40365930	40365552	40365585	40366418	40366510	11238	488596	9,6	50,36	0,0	418	73	0.00315198	0.024073	0.904,0.945	1.0,1.0	-0.076	-7.6	7.6
11644	ENSG00000025770	NCAPH2	22	+	50517740	50517846	50517740	50517809	50517972	50518052	11644	11,7	125167	17,0	37,17	110	73	0.00648725	0.0435678	0.055,0.027	0.234,0.0	-0.076	-7.6	7.6
9533	ENSG00000178982	EIF3K	19	+	38619096	38619327	38619096	38619302	38620336	38620435	9533	471564	1,3	257138	8,14	98	73	2.92426e-08	1.00371e-06	0.997,0.993	0.96,0.88	0.075	7.5	7.5
12718	ENSG00000169592	INO80E	16	+	29996807	29996902	29996807	29996860	30000757	30000836	12718	7,4	205208	18,2	62,46	115	73	7.33627e-06	0.000141278	0.021,0.012	0.156,0.027	-0.075	-7.5	7.5
7217	ENSG00000172590	MRPL52	14	+	22829912	22829944	22829912	22829940	22830049	22830110	7217	4,0	71,92	12,2	73,27	77	73	0.0005183	0.00556445	0.051,0.0	0.135,0.066	-0.075	-7.5	7.5
386	ENSG00000080603	SRCAP	16	+	30733279	30733458	30733279	30733449	30733601	30733798	386	21,9	167164	0,0	37,15	82	73	0.000240396	0.00293147	0.101,0.047	0.0,0.0	0.074	7.4	7.4
10753	ENSG00000165458	INPPL1	11	+	72233074	72233233	72233074	72233163	72233440	72233522	10753	9,14	126116	32,9	95,44	143	73	0.000125225	0.00168555	0.035,0.058	0.147,0.095	-0.074	-7.4	7.4
2233	ENSG00000185246	PRPF39	14	+	45095220	45095533	45095220	45095419	45096102	45096228	2233	204210	4,9	155,72	0,0	187	73	0.000252994	0.0030593	0.952,0.901	1.0,1.0	-0.074	-7.4	7.4
14854	ENSG00000155506	LARP1	5	+	154793799	154794000	154793799	154793901	154794099	154794262	14854	369432	15,12	16,11	0,0	172	73	0.00311777	0.0238899	0.913,0.939	1.0,1.0	-0.074	-7.4	7.4
1716	ENSG00000266412	NCOA4	10	-	46016537	46016694	46016539	46016694	46015120	46015266	1716	11,15	159162	0,0	17,5	75	73	0.00179506	0.0153019	0.063,0.083	0.0,0.0	0.073	7.3	7.3
7456	ENSG00000136937	NCBP1	9	+	97641561	97641691	97641561	97641662	97643203	97643360	7456	8,3	46,57	0,0	1,20	102	73	0.00277967	0.0217948	0.111,0.036	0.0,0.0	0.073	7.3	7.3
1264	ENSG00000125633	CCDC93	2	-	117975152	117975280	117975187	117975280	117974849	117974900	1264	6,3	33,53	0,0	5,2	108	73	0.00744277	0.048906	0.109,0.037	0.0,0.0	0.073	7.3	7.3
7060	ENSG00000154723	ATP5J	21	-	25734852	25735014	25734938	25735014	25729630	25729801	7060	211234	18,6	302169	4,3	159	73	0.00105047	0.00994242	0.843,0.947	0.972,0.963	-0.073	-7.3	7.3
13772	ENSG00000122687	FTSJ2	7	-	2239417	2239707	2239529	2239707	2234292	2235564	13772	388332	10,12	21,32	0,0	185	73	0.00212901	0.0175835	0.939,0.916	1.0,1.0	-0.073	-7.3	7.3
14317	ENSG00000100938	GMPR2	14	+	24233478	24233598	24233478	24233593	24235736	24235820	14317	77105	4,10	20,3	0,0	78	73	0.00224898	0.0183407	0.947,0.908	1.0,1.0	-0.073	-7.3	7.3
1221	ENSG00000106290	TAF6	7	-	100114053	100114268	100114083	100114268	100113867	100113954	1221	74,69	2,6	16,32	0,0	103	73	0.00480029	0.0341165	0.963,0.891	1.0,1.0	-0.073	-7.3	7.3
4085	ENSG00000105325	FZR1	19	+	3534420	3534522	3534420	3534513	3534794	3534836	4085	6,4	44,41	0,1	22,19	82	73	0.00409843	0.0301758	0.108,0.08	0.0,0.045	0.072	7.2	7.2
10832	ENSG00000123562	MORF4L2	X	-	103686544	103686684	103686630	103686684	103685170	103685260	10832	23,6	663939	34,10	133,74	159	73	0	0	0.016,0.003	0.105,0.058	-0.072	-7.2	7.2
391	ENSG00000198755	RPL10A	6	+	35468946	35469285	35468946	35469027	35469380	35469529	391	18071797	27702999	1532708	1245740	331	73	2.05106e-07	5.88105e-06	0.126,0.117	0.213,0.174	-0.072	-7.2	7.2
8448	ENSG00000159685	CHCHD6	3	+	126727077	126727316	126727077	126727186	126730560	126730630	8448	2,2	45,47	7,4	34,12	203	73	0.00192975	0.0162401	0.016,0.015	0.069,0.107	-0.072	-7.2	7.2
11339	ENSG00000113593	PPWD1	5	+	65576878	65577069	65576878	65576951	65579423	65579613	11339	140186	7,2	23,18	0,0	191	73	0.0055568	0.0384626	0.884,0.973	1.0,1.0	-0.072	-7.2	7.2
1440	ENSG00000155906	RMND1	6	-	151436407	151436554	151436445	151436554	151433154	151433230	1440	8,9	76,71	0,0	31,13	111	73	0.000474057	0.00516068	0.065,0.077	0.0,0.0	0.071	7.1	7.1
14513	ENSG00000130706	ADRM1	20	+	62304460	62304577	62304460	62304485	62306196	62306320	14513	269241	2,1	67,40	6,0	165	73	0.00469532	0.0336565	0.983,0.991	0.832,1.0	0.071	7.1	7.1
8571	ENSG00000119725	ZNF410	14	+	73886858	73886927	73886858	73886915	73892026	73892208	8571	9,6	75,99	0,0	3,3	85	73	0.00573952	0.0395396	0.093,0.049	0.0,0.0	0.071	7.1	7.1
15039	ENSG00000158669	GPAT4	8	+	41598291	41599304	41598291	41598476	41609415	41609485	15039	14351303	8,9	314143	0,0	901	73	0.00119071	0.0110458	0.936,0.921	1.0,1.0	-0.071	-7.1	7.1
3632	ENSG00000185088	RPS27L	15	-	63157395	63157499	63157399	63157499	63156412	63156521	3632	12,12	278252	14,10	109,73	77	73	0.00131021	0.011862	0.039,0.043	0.109,0.115	-0.071	-7.1	7.1
3738	ENSG00000087365	SF3B2	11	+	66061685	66061781	66061685	66061775	66061890	66061998	3738	56,54	608693	2,0	354145	79	73	1.68221e-12	1.26654e-10	0.078,0.067	0.005,0.0	0.07	7	7
9514	ENSG00000172053	QARS	3	-	49103555	49103706	49103630	49103706	49103344	49103409	9514	15,20	88101	0,1	45,18	148	73	2.19328e-05	0.000366174	0.078,0.089	0.0,0.027	0.07	7	7
8183	ENSG00000117448	AKR1A1	1	+	45552435	45552603	45552435	45552563	45561788	45561878	8183	1,7	52,31	0,0	20,5	113	73	0.00757171	0.0495473	0.012,0.127	0.0,0.0	0.07	7	7
13130	ENSG00000101182	PSMA7	20	-	62139695	62139905	62139780	62139905	62139074	62139197	13130	48,47	556700	37,50	242140	158	73	1.46722e-08	5.31753e-07	0.038,0.03	0.066,0.142	-0.07	-7	7
13680	ENSG00000108344	PSMD3	17	+	39995423	39995623	39995423	39995527	39996182	39996338	13680	10,18	244228	44,7	111,67	169	73	1.08537e-07	3.35087e-06	0.017,0.033	0.146,0.043	-0.07	-7	7
5638	ENSG00000096063	SRPK1	6	-	35872560	35872728	35872562	35872728	35870933	35870959	5638	11,11	149141	0,0	4,9	75	73	0.00377001	0.0281125	0.067,0.071	0.0,0.0	0.069	6.9	6.9
4705	ENSG00000114054	PCCB	3	+	136250357	136250578	136250357	136250558	136255855	136255975	4705	5,9	59,86	0,0	2,8	93	73	0.00438262	0.0318463	0.062,0.076	0.0,0.0	0.069	6.9	6.9
1722	ENSG00000197045	GMFB	14	-	54482121	54482202	54482152	54482202	54481394	54481458	1722	5,9	91,56	0,0	6,8	104	73	0.00469807	0.0336565	0.037,0.101	0.0,0.0	0.069	6.9	6.9
11941	ENSG00000113810	SMC4	3	+	160412325	160412849	160412325	160412453	160413472	160413613	11941	26,37	292377	126113	197215	469	73	0	0	0.014,0.015	0.091,0.076	-0.069	-6.9	6.9
2536	ENSG00000070610	GBA2	9	-	35738751	35738903	35738817	35738903	35738525	35738632	2536	118114	5,4	97,45	0,0	139	73	0.0023552	0.0190605	0.925,0.937	1.0,1.0	-0.069	-6.9	6.9
1498	ENSG00000142937	RPS8	1	+	44776674	44776739	44776674	44776714	44777613	44777788	1498	23952453	73,83	1533738	128,73	98	73	6.49658e-12	4.35719e-10	0.961,0.957	0.899,0.883	0.068	6.8	6.8
2750	ENSG00000204628	GNB2L1	5	-	181241486	181241639	181241491	181241639	181240215	181240345	2750	249349	16,14	182,97	28,10	78	73	0.000358153	0.00408967	0.936,0.959	0.859,0.901	0.068	6.8	6.8
4018	ENSG00000112130	RNF8	6	+	37374619	37374741	37374619	37374709	37376925	37377033	4018	10,14	109120	0,0	17,13	105	73	0.000973804	0.00935333	0.06,0.075	0.0,0.0	0.068	6.8	6.8
12028	ENSG00000099814	CEP170B	14	+	104893522	104893671	104893522	104893666	104893760	104893849	12028	8,6	84,98	0,0	22,15	78	73	0.00183051	0.0155474	0.082,0.054	0.0,0.0	0.068	6.8	6.8
468	ENSG00000100219	XBP1	22	-	28799041	28799153	28799056	28799153	28797076	28797205	468	27,17	251256	0,0	30,13	88	73	0.000462398	0.00505734	0.082,0.052	0.0,0.0	0.067	6.7	6.7
11308	ENSG00000163541	SUCLG1	2	-	84443220	84443400	84443283	84443400	84441246	84441459	11308	15,34	84110	4,3	45,32	136	73	0.00325853	0.0248381	0.087,0.142	0.046,0.048	0.067	6.7	6.7
14455	ENSG00000164068	RNF123	3	+	49706790	49706906	49706790	49706898	49712478	49712830	14455	6,3	32,35	1,0	10,21	81	73	0.00538929	0.0373918	0.145,0.072	0.083,0.0	0.067	6.7	6.7
1450	ENSG00000164880	INTS1	7	-	1485084	1485202	1485097	1485202	1484002	1484170	1450	4,6	68,55	0,0	16,3	86	73	0.00579624	0.0398598	0.048,0.085	0.0,0.0	0.067	6.7	6.7
4318	ENSG00000070669	ASNS	7	-	97859209	97859398	97859212	97859398	97858853	97858955	4318	8,3	344479	19,20	259181	76	73	3.4742e-09	1.38849e-07	0.022,0.006	0.066,0.096	-0.067	-6.7	6.7
6250	ENSG00000117411	B4GALT2	1	+	43985516	43985748	43985516	43985621	43990297	43991170	6250	12,8	177220	23,8	62,53	200	73	2.69515e-07	7.59721e-06	0.024,0.013	0.119,0.052	-0.067	-6.7	6.7
9534	ENSG00000178982	EIF3K	19	+	38619195	38619327	38619195	38619317	38620336	38620435	9534	364418	30,35	195102	3,2	83	73	5.77584e-06	0.000114633	0.914,0.913	0.983,0.978	-0.067	-6.7	6.7
7307	ENSG00000105193	RPS16	19	-	39433493	39433558	39433521	39433558	39433206	39433418	7307	909887	40484038	391216	35522039	101	73	1.29721e-10	6.94426e-09	0.14,0.137	0.074,0.071	0.066	6.6	6.6
5223	ENSG00000170291	ELP5	17	+	7258587	7258720	7258587	7258683	7258825	7258943	5223	12,18	100101	1,0	13,10	110	73	0.00288507	0.0224459	0.074,0.106	0.049,0.0	0.066	6.6	6.6
15534	ENSG00000149925	ALDOA	16	+	30067502	30067719	30067502	30067661	30068645	30068700	15534	138159	14711606	80,31	258178	131	73	8.72458e-09	3.2529e-07	0.05,0.052	0.147,0.088	-0.066	-6.6	6.6
585	ENSG00000038219	BOD1L1	4	-	13598945	13605084	13604866	13605084	13597103	13597168	585	44044893	7,1	41072598	0,0	5994	73	0.00328041	0.0249722	0.885,0.983	1.0,1.0	-0.066	-6.6	6.6
862	ENSG00000116857	TMEM9	1	-	201146739	201146848	201146770	201146848	201143819	201143951	862	316361	4,2	132,60	17,0	104	73	5.99362e-06	0.000118351	0.982,0.992	0.845,1.0	0.065	6.5	6.5
6244	ENSG00000073578	SDHA	5	+	235143	235377	235143	235339	236427	236599	6244	10,21	101119	0,1	34,18	111	73	0.000255323	0.00307812	0.061,0.104	0.0,0.035	0.065	6.5	6.5
4952	ENSG00000142687	KIAA0319L	1	-	35470829	35470960	35470862	35470960	35466607	35466695	4952	13,14	129142	0,0	6,9	106	73	0.00296905	0.0230072	0.065,0.064	0.0,0.0	0.065	6.5	6.5
6680	ENSG00000121064	SCPEP1	17	+	56985377	56985472	56985377	56985467	56987694	56987850	6680	7,6	85,92	0,0	17,2	78	73	0.0044119	0.0320192	0.072,0.058	0.0,0.0	0.065	6.5	6.5
3492	ENSG00000123106	CCDC91	12	+	28450349	28450447	28450349	28450418	28452477	28452527	3492	3,10	56,45	3,1	68,51	102	73	0.00668735	0.0446716	0.037,0.137	0.031,0.014	0.065	6.5	6.5
8572	ENSG00000119725	ZNF410	14	+	73886858	73886950	73886858	73886915	73892026	73892208	8572	10,7	75,99	0,0	3,3	108	73	0.00681638	0.0454296	0.083,0.046	0.0,0.0	0.065	6.5	6.5
14475	ENSG00000141279	NPEPPS	17	+	47586232	47586249	47586232	47586244	47586364	47586661	14475	1,9	56,66	0,0	4,1	78	73	0.00755544	0.0494793	0.016,0.113	0.0,0.0	0.065	6.5	6.5
2118	ENSG00000234741	GAS5	1	-	173864483	173864704	173864674	173864704	173864256	173864304	2118	45614555	179178	45902844	77,51	264	73	7.51782e-09	2.821e-07	0.876,0.876	0.943,0.939	-0.065	-6.5	6.5
2913	ENSG00000166508	MCM7	7	-	100098566	100098715	100098577	100098715	100098139	100098290	2913	30,37	423436	30,5	125,48	84	73	0.00100721	0.0096267	0.058,0.069	0.173,0.083	-0.065	-6.5	6.5
3277	ENSG00000169750	RAC3	17	+	82032315	82032498	82032315	82032458	82032710	82032828	3277	14,8	146159	18,21	125,88	113	73	0.0012035	0.011129	0.058,0.031	0.085,0.134	-0.065	-6.5	6.5
11931	ENSG00000165264	NDUFB6	9	-	32570955	32571052	32570959	32571052	32558909	32558954	11931	7,7	75,84	2,0	71,66	77	73	0.000763105	0.00762451	0.081,0.073	0.026,0.0	0.064	6.4	6.4
5649	ENSG00000158290	CUL4B	X	-	120538117	120538209	120538123	120538209	120536926	120537034	5649	12,8	132137	0,0	23,19	79	73	0.00127219	0.0116079	0.077,0.051	0.0,0.0	0.064	6.4	6.4
15137	ENSG00000171606	ZNF274	19	+	58183920	58184060	58183920	58183998	58185711	58185838	15137	8,9	59,78	0,0	6,5	135	73	0.00421863	0.0308478	0.068,0.059	0.0,0.0	0.064	6.4	6.4
6048	ENSG00000143674	RP5-862P8.2	1	+	233376429	233376545	233376429	233376527	233378930	233379710	6048	5,6	56,76	0,0	11,6	91	73	0.00519991	0.0363589	0.067,0.06	0.0,0.0	0.064	6.4	6.4
14905	ENSG00000101365	IDH3B	20	-	2659698	2660176	2660029	2660176	2659524	2659585	14905	212263	0,7	280121	0,0	404	73	0.00417441	0.0306001	1.0,0.872	1.0,1.0	-0.064	-6.4	6.4
12811	ENSG00000108468	CBX1	17	-	48075988	48076178	48076000	48076178	48075005	48075100	12811	16,12	131159	0,1	20,27	85	73	0.00168511	0.0145453	0.095,0.061	0.0,0.031	0.063	6.3	6.3
7836	ENSG00000166164	BRD7	16	-	50354726	50354922	50354792	50354922	50354424	50354482	7836	3,4	272265	0,10	41,32	139	73	0.00042556	0.0047208	0.006,0.008	0.0,0.141	-0.063	-6.3	6.3
13111	ENSG00000169045	HNRNPH1	5	-	179616859	179617071	179616868	179617071	179616097	179616218	13111	66,78	556776	40,27	241113	82	73	0.00430877	0.0313487	0.096,0.082	0.129,0.175	-0.063	-6.3	6.3
11398	ENSG00000079332	SAR1A	10	-	70170412	70170523	70170475	70170523	70161857	70161931	11398	238235	6,11	17,11	0,0	136	73	0.00489404	0.0346352	0.955,0.92	1.0,1.0	-0.063	-6.3	6.3
8497	ENSG00000112339	HBS1L	6	-	134997219	134997421	134997396	134997421	134996776	134996942	8497	9,19	135163	12,1	19,13	250	73	0.00493681	0.0348744	0.019,0.033	0.156,0.022	-0.063	-6.3	6.3
5214	ENSG00000170291	ELP5	17	+	7252554	7252609	7252554	7252596	7252769	7252830	5214	10,16	105200	1,0	57,37	86	73	0.000297566	0.00350767	0.075,0.064	0.015,0.0	0.062	6.2	6.2
13932	ENSG00000137200	CMTR1	6	+	37478408	37478525	37478408	37478521	37479146	37479195	13932	5,9	95,83	1,0	56,34	77	73	0.00117159	0.0109118	0.048,0.093	0.017,0.0	0.062	6.2	6.2
11580	ENSG00000130826	DKC1	X	+	154776186	154776390	154776186	154776324	154776798	154777689	11580	35,35	296348	42,28	179105	139	73	0.000112662	0.00153791	0.058,0.05	0.11,0.123	-0.062	-6.2	6.2
5663	ENSG00000106028	SSBP1	7	+	141738357	141738503	141738357	141738410	141739123	141739189	5663	133142	304352	33,49	200157	166	73	0.000344852	0.00396886	0.161,0.151	0.068,0.121	0.061	6.1	6.1
15452	ENSG00000096060	FKBP5	6	-	35586931	35587117	35587033	35587117	35580035	35580221	15452	19,29	171142	0,0	11,6	175	73	0.00138107	0.0123597	0.044,0.079	0.0,0.0	0.061	6.1	6.1
6122	ENSG00000085224	ATRX	X	-	77521390	77521498	77521402	77521498	77520787	77520916	6122	7,4	76,67	0,0	30,28	85	73	0.00233305	0.0188943	0.073,0.049	0.0,0.0	0.061	6.1	6.1
1160	ENSG00000108349	CASC3	17	+	40169597	40169666	40169597	40169662	40170446	40172183	1160	9,6	102120	0,0	25,11	77	73	0.00278344	0.0218005	0.077,0.045	0.0,0.0	0.061	6.1	6.1
5478	ENSG00000070061	IKBKAP	9	-	108897143	108897285	108897147	108897285	108896952	108897038	5478	1,0	119122	12,0	76,32	77	73	2.88344e-05	0.000464134	0.008,0.0	0.13,0.0	-0.061	-6.1	6.1
13289	ENSG00000130811	EIF3G	19	-	10119066	10119171	10119087	10119171	10118867	10118956	13289	30,42	362309	35,29	191127	94	73	0.00328035	0.0249722	0.06,0.095	0.125,0.151	-0.061	-6.1	6.1
11578	ENSG00000143222	UFC1	1	+	161157253	161157346	161157253	161157317	161157616	161157693	11578	11,12	182169	18,19	171,83	102	73	0.00501634	0.0353507	0.041,0.048	0.07,0.141	-0.061	-6.1	6.1
11006	ENSG00000112031	MTRF1L	6	-	152995135	152995319	152995243	152995319	152994512	152994676	11006	212168	6,4	18,16	0,0	181	73	0.00752289	0.0493214	0.934,0.944	1.0,1.0	-0.061	-6.1	6.1
1001	ENSG00000108604	SMARCD2	17	-	63842274	63842506	63842458	63842506	63837440	63837625	1001	15,12	59,61	0,0	3,9	257	73	0.0018625	0.0157846	0.067,0.053	0.0,0.0	0.06	6	6
4459	ENSG00000196367	TRRAP	7	+	99008376	99008564	99008376	99008561	99011051	99011255	4459	3,9	82,92	0,0	23,16	76	73	0.00275104	0.0216047	0.034,0.086	0.0,0.0	0.06	6	6
12479	ENSG00000141447	OSBPL1A	18	-	24170310	24170453	24170326	24170453	24167328	24167445	12479	5,6	68,73	0,0	12,8	89	73	0.00552621	0.0382735	0.057,0.063	0.0,0.0	0.06	6	6
14179	ENSG00000162909	CAPN2	1	+	223761580	223761739	223761580	223761617	223762185	223762251	14179	1,1	185190	16,2	52,33	195	73	8.39585e-08	2.6481e-06	0.002,0.002	0.103,0.022	-0.06	-6	6
12753	ENSG00000255717	SNHG1	11	-	62853341	62853590	62853551	62853590	62853074	62853115	12753	187149	355409	402260	611301	283	73	5.10699e-05	0.000764084	0.12,0.086	0.145,0.182	-0.06	-6	6
12733	ENSG00000265681	RPL17	18	-	49491745	49491833	49491819	49491833	49491531	49491584	12733	250274	17,13	278116	3,4	147	73	0.00127708	0.0116433	0.88,0.913	0.979,0.935	-0.06	-6	6
12633	ENSG00000135451	TROAP	12	+	49330144	49330943	49330144	49330573	49331213	49331407	12633	309321	1,6	634228	0,0	443	73	0.00509917	0.0358233	0.981,0.898	1.0,1.0	-0.06	-6	6
721	ENSG00000174231	PRPF8	17	-	1684779	1684882	1684794	1684882	1684471	1684582	721	162169	5,13	8,5	0,0	88	73	0.0060409	0.0411148	0.964,0.915	1.0,1.0	-0.06	-6	6
14	ENSG00000007372	PAX6	11	-	31801229	31801776	31801560	31801776	31800690	31800856	14	14,5	46,35	32,2	27,16	404	73	0.00613559	0.0416051	0.052,0.025	0.176,0.022	-0.06	-6	6
7618	ENSG00000137154	RPS6	9	-	19378329	19378506	19378392	19378506	19376493	19376651	7618	65087454	248265	39592439	244219	136	73	6.26913e-09	2.38309e-07	0.934,0.938	0.897,0.857	0.059	5.9	5.9
11958	ENSG00000003756	RBM5	3	+	50110681	50110770	50110681	50110766	50113382	50113489	11958	90107	0,1	188116	13,7	77	73	6.55452e-05	0.000956141	1.0,0.99	0.932,0.94	0.059	5.9	5.9
10775	ENSG00000071994	PDCD2	6	-	170583052	170583188	170583056	170583188	170580001	170580105	10775	15,16	173205	2,0	65,62	77	73	0.000293344	0.00347182	0.076,0.069	0.028,0.0	0.059	5.9	5.9
15327	ENSG00000198952	SMG5	1	-	156266506	156266678	156266540	156266678	156266284	156266380	15327	15,10	151117	0,0	18,22	107	73	0.000938731	0.00908374	0.063,0.055	0.0,0.0	0.059	5.9	5.9
2845	ENSG00000104805	NUCB1	19	+	48904346	48904456	48904346	48904454	48905752	48905841	2845	11,7	138141	0,0	15,5	75	73	0.00479059	0.034087	0.072,0.046	0.0,0.0	0.059	5.9	5.9
13625	ENSG00000112290	WASF1	6	-	110108523	110108681	110108527	110108681	110107076	110107194	13625	3,8	85,82	0,0	20,3	77	73	0.00559357	0.0386941	0.032,0.085	0.0,0.0	0.059	5.9	5.9
2673	ENSG00000258643	BCL2L2-PABPN1	14	+	23306834	23306941	23306834	23306894	23307191	23307279	2673	6,5	62,45	0,0	6,4	120	73	0.00732441	0.0483116	0.056,0.063	0.0,0.0	0.059	5.9	5.9
9972	ENSG00000186010	NDUFA13	19	+	19527280	19527372	19527280	19527352	19527700	19527770	9972	47,22	882846	64,42	553310	93	73	1.44379e-09	6.19449e-08	0.04,0.02	0.083,0.096	-0.059	-5.9	5.9
8091	ENSG00000159131	GART	21	-	33504407	33504527	33504411	33504527	33503930	33504315	8091	10,8	247288	16,21	249139	77	73	0.000394919	0.00443571	0.037,0.026	0.057,0.125	-0.059	-5.9	5.9
2231	ENSG00000185246	PRPF39	14	+	45095220	45095563	45095220	45095419	45096102	45096228	2231	311302	4,9	185,99	0,0	217	73	0.000814654	0.00806363	0.963,0.919	1.0,1.0	-0.059	-5.9	5.9
4138	ENSG00000184205	TSPYL2	X	+	53084953	53085151	53084953	53085099	53085226	53085321	4138	4,2	39,56	18,10	86,62	125	73	0.00428489	0.0312139	0.057,0.02	0.109,0.086	-0.059	-5.9	5.9
2543	ENSG00000172845	SP3	2	-	173954872	173956232	173956141	173956232	173918592	173918785	2543	21612211	10,5	301135	0,0	1342	73	0.00430809	0.0313487	0.922,0.96	1.0,1.0	-0.059	-5.9	5.9
2602	ENSG00000136861	CDK5RAP2	9	-	120571973	120572041	120571976	120572041	120568320	120568388	2602	58,80	2,7	10,18	0,0	76	73	0.0067781	0.0452519	0.965,0.917	1.0,1.0	-0.059	-5.9	5.9
9938	ENSG00000132341	RAN	12	+	130872583	130872633	130872583	130872629	130872835	130872920	9938	68,85	798773	16,4	378268	77	73	4.83135e-07	1.28814e-05	0.075,0.094	0.039,0.014	0.058	5.8	5.8
12095	ENSG00000159399	HK2	2	+	74882119	74882302	74882119	74882239	74885493	74885589	12095	17,27	170204	0,0	7,3	136	73	0.00393227	0.0291095	0.051,0.066	0.0,0.0	0.058	5.8	5.8
12996	ENSG00000115677	HDLBP	2	-	241230068	241230269	241230152	241230269	241229832	241229961	12996	33,36	367470	44,20	232,75	157	73	1.71674e-05	0.000294624	0.04,0.034	0.081,0.11	-0.058	-5.8	5.8
9649	ENSG00000134644	PUM1	1	-	31059203	31059577	31059298	31059577	31028795	31028864	9649	427500	10,15	39,13	0,0	168	73	0.00384477	0.0285423	0.949,0.935	1.0,1.0	-0.058	-5.8	5.8
15185	ENSG00000113407	TARS	5	+	33445323	33445410	33445323	33445404	33448540	33448731	15185	17,18	215247	1,0	50,30	79	73	0.000700671	0.00706117	0.068,0.063	0.018,0.0	0.057	5.7	5.7
10617	ENSG00000133612	AGAP3	7	+	151117635	151117777	151117635	151117749	151118209	151118344	10617	187224	5,0	70,31	9,0	101	73	0.00162611	0.0141829	0.964,1.0	0.849,1.0	0.057	5.7	5.7
13850	ENSG00000138760	SCARB2	4	-	76169845	76169985	76169866	76169985	76168402	76168476	13850	10,16	172164	0,0	26,1	94	73	0.00271723	0.0213824	0.043,0.07	0.0,0.0	0.057	5.7	5.7
6681	ENSG00000121064	SCPEP1	17	+	56978136	56978305	56978136	56978235	56981081	56981230	6681	8,4	47,59	0,0	8,12	143	73	0.00504275	0.0354939	0.08,0.033	0.0,0.0	0.057	5.7	5.7
1366	ENSG00000265257	RP11-21J18.1	18	+	9124873	9124996	9124873	9124983	9126830	9126907	1366	19,21	150143	9,6	133120	86	73	0.0052847	0.0367535	0.097,0.111	0.054,0.041	0.057	5.7	5.7
1566	ENSG00000038358	EDC4	16	+	67878956	67879152	67878956	67879137	67879236	67879309	1566	1,8	71,59	0,0	10,29	88	73	0.00690261	0.045978	0.012,0.101	0.0,0.0	0.057	5.7	5.7
2104	ENSG00000086758	HUWE1	X	-	53551265	53551480	53551313	53551480	53550900	53551189	2104	212255	8,9	9,14	0,0	121	73	0.00693429	0.0461101	0.941,0.945	1.0,1.0	-0.057	-5.7	5.7
5610	ENSG00000102119	EMD	X	+	154379360	154379562	154379360	154379537	154379689	154379794	5610	213291	12,14	286,91	4,0	98	73	0.000128257	0.0017224	0.93,0.939	0.982,1.0	-0.056	-5.6	5.6
14478	ENSG00000100353	EIF3D	22	-	36523765	36523980	36523894	36523980	36523220	36523281	14478	25,29	375452	17,19	171,49	202	73	0.00042669	0.00472884	0.024,0.023	0.035,0.123	-0.056	-5.6	5.6
12451	ENSG00000087269	NOP14	4	-	2953402	2953645	2953510	2953645	2952274	2952397	12451	4,4	111116	14,0	35,30	181	73	0.000469386	0.00511938	0.014,0.014	0.139,0.0	-0.056	-5.6	5.6
3631	ENSG00000185088	RPS27L	15	-	63157374	63157499	63157399	63157499	63156412	63156521	3631	13,12	278252	14,10	109,73	98	73	0.00196116	0.0164416	0.034,0.034	0.087,0.093	-0.056	-5.6	5.6
2721	ENSG00000013573	DDX11	12	+	31101832	31101982	31101832	31101841	31102242	31102311	2721	225222	5,4	319203	0,0	214	73	0.00203127	0.0169442	0.939,0.95	1.0,1.0	-0.056	-5.6	5.6
2410	ENSG00000111642	CHD4	12	-	6583195	6583378	6583197	6583378	6583026	6583113	2410	7,11	172137	0,0	38,26	75	73	0.00167514	0.0144808	0.038,0.072	0.0,0.0	0.055	5.5	5.5
12731	ENSG00000265681	RPL17	18	-	49491735	49491833	49491819	49491833	49491531	49491584	12731	326368	17,13	384183	3,4	157	73	0.000545508	0.00577684	0.899,0.929	0.983,0.955	-0.055	-5.5	5.5
3254	ENSG00000078618	NRD1	1	-	51798242	51798411	51798248	51798411	51794822	51794854	3254	7,8	76,83	0,3	115,50	79	73	0.000834456	0.00823866	0.078,0.082	0.0,0.053	0.054	5.4	5.4
14522	ENSG00000165219	GAPVD1	9	+	125346818	125346995	125346818	125346941	125349389	125349519	14522	12,7	91106	0,0	23,25	127	73	0.00116329	0.0108518	0.07,0.037	0.0,0.0	0.054	5.4	5.4
12275	ENSG00000176393	RNPEP	1	+	201989382	201989576	201989382	201989531	201996146	201996263	12275	9,8	76118	0,0	14,7	118	73	0.00521914	0.0364066	0.068,0.04	0.0,0.0	0.054	5.4	5.4
7611	ENSG00000137154	RPS6	9	-	19379377	19379618	19379486	19379618	19378706	19378918	7611	409382	74647355	831424	35822440	182	73	0	0	0.022,0.02	0.085,0.065	-0.054	-5.4	5.4
7612	ENSG00000137154	RPS6	9	-	19379462	19379652	19379486	19379652	19378706	19378918	7612	375374	74647355	535281	35822440	97	73	0	0	0.036,0.037	0.101,0.08	-0.054	-5.4	5.4
2545	ENSG00000172845	SP3	2	-	173954872	173956232	173956024	173956232	173918592	173918785	2545	20132038	5,9	287105	0,0	1225	73	0.00604171	0.0411148	0.96,0.931	1.0,1.0	-0.054	-5.4	5.4
15076	ENSG00000203875	SNHG5	6	-	85677794	85678032	85677953	85678032	85677423	85677492	15076	19741848	16,8	24721546	51,44	232	73	3.83484e-09	1.51704e-07	0.975,0.986	0.938,0.917	0.053	5.3	5.3
7837	ENSG00000166164	BRD7	16	-	50334686	50334895	50334710	50334895	50333573	50333697	7837	6,19	165165	0,0	41,30	97	73	0.000534767	0.0056941	0.027,0.08	0.0,0.0	0.053	5.3	5.3
8228	ENSG00000079616	KIF22	16	+	29796892	29797093	29796892	29797088	29798373	29798501	8228	16,9	191156	1,0	50,38	78	73	0.000885264	0.00864702	0.073,0.051	0.018,0.0	0.053	5.3	5.3
5601	ENSG00000174851	YIF1A	11	-	66284868	66284966	66284872	66284966	66284579	66284783	5601	5,5	81,90	0,0	64,16	77	73	0.00513222	0.0359934	0.055,0.05	0.0,0.0	0.053	5.3	5.3
14932	ENSG00000130816	DNMT1	19	-	10135438	10135852	10135735	10135852	10134216	10134307	14932	15,13	124138	59,10	103,42	370	73	1.2155e-08	4.44667e-07	0.023,0.018	0.102,0.045	-0.053	-5.3	5.3
10597	ENSG00000165410	CFL2	14	-	34713253	34713561	34713507	34713561	34713059	34713136	10597	576602	4,11	139162	0,0	327	73	0.00179248	0.0152911	0.97,0.924	1.0,1.0	-0.053	-5.3	5.3
6785	ENSG00000100316	RPL3	22	-	39318395	39318566	39318399	39318566	39317460	39317629	6785	668770	63866934	81,64	22291206	77	73	2.10498e-12	1.53532e-10	0.09,0.095	0.033,0.048	0.052	5.2	5.2
206	ENSG00000206503	HLA-A	6	+	29944499	29944634	29944499	29944616	29945058	29945091	206	10,9	122169	0,0	49,13	91	73	0.00172956	0.0148607	0.062,0.041	0.0,0.0	0.052	5.2	5.2
3608	ENSG00000143436	MRPL9	1	-	151762958	151763146	151762989	151763146	151762375	151762500	3608	6,4	198214	9,4	91,36	104	73	0.00217842	0.017903	0.021,0.013	0.065,0.072	-0.052	-5.2	5.2
14843	ENSG00000148334	PTGES2	9	-	128125131	128125336	128125243	128125336	128124491	128124550	14843	9,13	76,87	0,0	22,23	185	73	0.000626272	0.00645066	0.045,0.056	0.0,0.0	0.051	5.1	5.1
12865	ENSG00000071462	WBSCR22	7	+	73683766	73684000	73683766	73683804	73686635	73686731	12865	26,17	61,85	3,4	39,32	269	73	0.00190472	0.0160724	0.104,0.051	0.02,0.033	0.051	5.1	5.1
3017	ENSG00000179295	PTPN11	12	+	112504694	112504806	112504694	112504796	112505824	112509913	3017	9,12	171169	0,0	7,15	83	73	0.00595673	0.0407474	0.044,0.059	0.0,0.0	0.051	5.1	5.1
5355	ENSG00000214078	CPNE1	20	-	35664358	35664900	35664759	35664900	35658929	35659014	5355	13,24	54,53	0,0	3,1	474	73	0.00599145	0.040889	0.036,0.065	0.0,0.0	0.051	5.1	5.1
5549	ENSG00000137106	GRHPR	9	+	37424844	37424977	37424844	37424975	37425921	37425994	5549	6,13	186170	0,0	42,55	75	73	0.00102331	0.00972477	0.03,0.069	0.0,0.0	0.05	5	5
5218	ENSG00000170291	ELP5	17	+	7258825	7258943	7258825	7258926	7259570	7259940	5218	4,8	108,86	0,0	25,13	90	73	0.00737433	0.0485657	0.029,0.07	0.0,0.0	0.05	5	5
5787	ENSG00000243207	PPAN-P2RY11	19	+	10110696	10110866	10110696	10110791	10110944	10111084	5787	586578	19,22	174134	3,0	148	73	0.00111633	0.0104639	0.938,0.928	0.966,1.0	-0.05	-5	5
13215	ENSG00000173531	MST1	3	-	49685855	49685962	49685859	49685962	49685595	49685732	13215	0,0	38,21	9,0	77,23	77	73	0.00151305	0.0133647	0.0,0.0	0.1,0.0	-0.05	-5	5
11033	ENSG00000115307	AUP1	2	-	74528750	74529282	74529131	74529282	74528252	74528489	11033	666627	4,7	583265	0,0	454	73	0.00219874	0.0180065	0.964,0.935	1.0,1.0	-0.05	-5	5
14201	ENSG00000104964	AES	19	-	3057657	3057742	3057678	3057742	3056311	3056356	14201	7,4	303320	3,9	125,57	94	73	0.0058823	0.0403328	0.018,0.01	0.018,0.109	-0.05	-5	5

## Sheet: RI.MATS.ReadsOnTargetAndJunctio
ID	GeneID	geneSymbol	chr	strand	riExonStart_0base	riExonEnd	upstreamES	upstreamEE	downstreamES	downstreamEE	ID	IC_SAMPLE_1	SC_SAMPLE_1	IC_SAMPLE_2	SC_SAMPLE_2	IncFormLen	SkipFormLen	PValue	FDR	IncLevel1	IncLevel2	IncLevelDifference	dPSI	abs dPSI
7604	ENSG00000141279	NPEPPS	17	+	47579389	47582849	47579389	47579511	47582741	47582849	7604	20,16	67,97	20,5	0,0	3303	73	1.18239e-13	1.45358e-12	0.007,0.004	1.0,1.0	-0.995	-99.5	99.5
7731	ENSG00000160007	ARHGAP35	19	+	46987988	46989675	46987988	46988066	46989543	46989675	7731	9,8	78,59	8,2	0,0	1550	73	5.37618e-09	4.18015e-08	0.005,0.006	1.0,1.0	-0.995	-99.5	99.5
2304	ENSG00000088387	DOCK9	13	-	98855897	98860522	98855897	98856031	98860404	98860522	2304	6,6	16,12	48,23	0,0	4446	73	0	0	0.006,0.008	1.0,1.0	-0.993	-99.3	99.3
7622	ENSG00000197077	KIAA1671	22	+	25174239	25177522	25174239	25174489	25177347	25177522	7622	7,0	11,16	30,2	0,0	2931	73	9.10383e-15	1.21391e-13	0.016,0.0	1.0,1.0	-0.992	-99.2	99.2
2	ENSG00000146263	MMS22L	6	-	97263334	97268002	97263334	97263448	97267871	97268002	2	14,35	17,28	44,14	0,0	4496	73	1.27676e-14	1.69114e-13	0.013,0.02	1.0,1.0	-0.984	-98.4	98.4
3090	ENSG00000107104	KANK1	9	+	732377	734835	732377	732617	734747	734835	3090	6,17	16,20	42,33	0,0	2203	73	0	0	0.012,0.027	1.0,1.0	-0.981	-98.1	98.1
8005	ENSG00000107186	MPDZ	9	-	13133823	13136182	13133823	13133904	13136091	13136182	8005	5,21	11,21	9,12	0,0	2260	73	5.29482e-09	4.12225e-08	0.014,0.031	1.0,1.0	-0.978	-97.8	97.8
3866	ENSG00000197037	ZSCAN25	7	+	99619560	99621574	99619560	99619993	99621372	99621574	3866	17,10	25,29	12,15	0,0	1452	73	2.6934e-13	3.24455e-12	0.033,0.017	1.0,1.0	-0.975	-97.5	97.5
1538	ENSG00000100395	L3MBTL2	22	+	41227088	41227869	41227088	41227323	41227803	41227869	1538	12,5	32,48	42,25	0,0	553	73	0	0	0.047,0.014	1.0,1.0	-0.97	-97	97
996	ENSG00000167548	KMT2D	12	-	49030279	49030768	49030279	49030439	49030600	49030768	996	3,2	20,27	3,8	0,0	234	73	1.25755e-12	1.43136e-11	0.045,0.023	1.0,1.0	-0.966	-96.6	96.6
1307	ENSG00000159459	UBR1	15	-	43025373	43026663	43025373	43025429	43026560	43026663	1307	5,5	8,9	28,13	0,0	1204	73	7.14984e-14	9.16618e-13	0.037,0.033	1.0,1.0	-0.965	-96.5	96.5
5741	ENSG00000107099	DOCK8	9	+	368017	370300	368017	368135	370229	370300	5741	10,0	4,5	1,28	0,0	2167	73	5.49771e-12	5.86717e-11	0.078,0.0	1.0,1.0	-0.961	-96.1	96.1
1119	ENSG00000048740	CELF2	10	+	11328925	11334358	11328925	11329097	11330455	11334358	1119	18,18	15,21	2,1	0,0	1431	73	0.00132905	0.00463425	0.058,0.042	1.0,1.0	-0.95	-95	95
1695	ENSG00000123384	LRP1	12	+	57204626	57205249	57204626	57204749	57205108	57205249	1695	3,3	11,8	29,13	0,0	432	73	1.11022e-16	1.67851e-15	0.044,0.06	1.0,1.0	-0.948	-94.8	94.8
5157	ENSG00000130803	ZNF317	19	+	9156611	9157394	9156611	9156748	9157267	9157394	5157	22,19	44,45	7,1	0,0	592	73	6.37624e-07	3.90733e-06	0.058,0.049	1.0,1.0	-0.947	-94.7	94.7
6651	ENSG00000139620	KANSL2	12	-	48681381	48682225	48681381	48681641	48682186	48682225	6651	12,20	35,32	20,2	0,0	618	73	1.5784e-12	1.78637e-11	0.039,0.069	1.0,1.0	-0.946	-94.6	94.6
4983	ENSG00000079337	RAPGEF3	12	-	47748453	47749536	47748453	47748931	47749389	47749536	4983	1,5	4,8	22,2	0,0	531	73	1.49021e-11	1.52772e-10	0.033,0.079	1.0,1.0	-0.944	-94.4	94.4
7843	ENSG00000001631	KRIT1	7	-	92235402	92236542	92235402	92235646	92236412	92236542	7843	15,55	39,54	4,1	0,0	839	73	7.81358e-05	0.00034473	0.032,0.081	1.0,1.0	-0.944	-94.4	94.4
2224	ENSG00000107551	RASSF4	10	+	44970164	44971848	44970164	44970264	44971772	44971848	2224	11,10	9,7	4,1	0,0	1581	73	1.93746e-05	9.39999e-05	0.053,0.062	1.0,1.0	-0.943	-94.3	94.3
1514	ENSG00000168071	CCDC88B	11	+	64353053	64353496	64353053	64353240	64353350	64353496	1514	1,0	3,1	3,1	0,0	183	73	1.99915e-09	1.63958e-08	0.117,0.0	1.0,1.0	-0.942	-94.2	94.2
150	ENSG00000131899	LLGL1	17	+	18235469	18236760	18235469	18235537	18236606	18236760	150	36,29	32,31	13,6	0,0	1142	73	2.03702e-08	1.48546e-07	0.067,0.056	1.0,1.0	-0.939	-93.9	93.9
674	ENSG00000144596	GRIP2	3	-	14520691	14524538	14520691	14523698	14524417	14524538	674	2,1	2,2	4,2	0,0	792	73	1.8703e-09	1.54135e-08	0.084,0.044	1.0,1.0	-0.936	-93.6	93.6
5236	ENSG00000197375	SLC22A5	5	+	132378377	132384301	132378377	132378481	132384146	132384301	5236	162133	34,22	38,22	0,0	5738	73	2.22568e-07	1.44838e-06	0.057,0.071	1.0,1.0	-0.936	-93.6	93.6
2512	ENSG00000176438	SYNE3	14	-	95449930	95452383	95449930	95450105	95452246	95452383	2512	4,2	1,4	46,29	0,0	2214	73	9.04832e-14	1.13095e-12	0.117,0.016	1.0,1.0	-0.933	-93.3	93.3
7848	ENSG00000073331	ALPK1	4	+	112425664	112426543	112425664	112425751	112426466	112426543	7848	10,4	8,12	16,2	0,0	788	73	2.45287e-09	1.98988e-08	0.104,0.03	1.0,1.0	-0.933	-93.3	93.3
8087	ENSG00000117308	GALE	1	-	23798116	23798730	23798116	23798230	23798614	23798730	8087	2,11	15,13	37,7	0,0	457	73	1.11022e-16	1.67851e-15	0.021,0.119	1.0,1.0	-0.93	-93	93
7315	ENSG00000167578	RAB4B	19	+	40780018	40780499	40780018	40780099	40780384	40780499	7315	2,5	12,7	26,5	0,0	358	73	3.11973e-14	4.05158e-13	0.033,0.127	1.0,1.0	-0.92	-92	92
5919	ENSG00000129667	RHBDF2	17	-	76472685	76473105	76472685	76472839	76473004	76473105	5919	0,5	2,8	20,27	0,0	238	73	4.68181e-13	5.52033e-12	0.0,0.161	1.0,1.0	-0.919	-91.9	91.9
5124	ENSG00000103034	NDRG4	16	+	58507807	58507999	58507807	58507864	58507947	58507999	5124	1,3	9,11	2,2	0,0	156	73	1.20543e-07	8.07262e-07	0.049,0.113	1.0,1.0	-0.919	-91.9	91.9
1448	ENSG00000076108	BAZ2A	12	-	56604584	56605327	56604584	56604799	56605072	56605327	1448	22,27	53,64	23,9	0,0	346	73	0	0	0.081,0.082	1.0,1.0	-0.918	-91.8	91.8
2577	ENSG00000160789	LMNA	1	+	156137653	156138757	156137653	156137743	156138487	156138757	2577	52,52	51,45	23,8	0,0	817	73	1.90586e-11	1.93397e-10	0.083,0.094	1.0,1.0	-0.911	-91.1	91.1
1274	ENSG00000157978	LDLRAP1	1	+	25563660	25565207	25563660	25563791	25565172	25565207	1274	27,43	27,14	30,12	0,0	1454	73	1.63935e-10	1.51603e-09	0.048,0.134	1.0,1.0	-0.909	-90.9	90.9
6978	ENSG00000162413	KLHL21	1	-	6590723	6595557	6590723	6593658	6595484	6595557	6978	93107	52,30	88,18	0,0	1899	73	5.55112e-16	8.10598e-15	0.064,0.121	1.0,1.0	-0.907	-90.7	90.7
110	ENSG00000077616	NAALAD2	11	+	90158144	90159337	90158144	90158238	90159238	90159337	110	7,8	0,0	10,0	3,5	1073	73	8.65974e-15	1.15727e-13	1.0,1.0	0.185,0.0	0.907	90.7	90.7
6314	ENSG00000171302	CANT1	17	-	78996991	78997963	78996991	78997644	78997839	78997963	6314	44,27	88,98	2,4	0,0	268	73	9.62311e-07	5.727e-06	0.12,0.07	1.0,1.0	-0.905	-90.5	90.5
4368	ENSG00000177728	TMEM94	17	+	75485870	75486426	75485870	75485998	75486289	75486426	4368	9,13	22,20	14,2	0,0	364	73	3.70257e-10	3.2938e-09	0.076,0.115	1.0,1.0	-0.904	-90.4	90.4
3537	ENSG00000176170	SPHK1	17	+	76385450	76386137	76385450	76385654	76385984	76386137	3537	5,4	8,7	6,5	0,0	403	73	1.21904e-08	9.02148e-08	0.102,0.094	1.0,1.0	-0.902	-90.2	90.2
3900	ENSG00000158856	DMTN	8	+	22069015	22069518	22069015	22069060	22069418	22069518	3900	1,4	3,4	8,1	0,0	431	73	1.2455e-10	1.16513e-09	0.053,0.145	1.0,1.0	-0.901	-90.1	90.1
426	ENSG00000170485	NPAS2	2	+	100982230	100988276	100982230	100982377	100988078	100988276	426	74,42	7,6	52,17	0,0	5774	73	1.32808e-07	8.84454e-07	0.118,0.081	1.0,1.0	-0.9	-90	90
383	ENSG00000111077	TNS2	12	+	53062619	53063257	53062619	53062697	53063088	53063257	383	3,5	5,6	14,3	0,0	464	73	8.73835e-10	7.46313e-09	0.086,0.116	1.0,1.0	-0.899	-89.9	89.9
4802	ENSG00000187535	IFT140	16	-	1525886	1526796	1525886	1526077	1526618	1526796	4802	13,6	9,11	43,11	0,0	614	73	5.87308e-14	7.56175e-13	0.147,0.061	1.0,1.0	-0.896	-89.6	89.6
6884	ENSG00000077782	FGFR1	8	-	38427920	38428435	38427920	38428093	38428351	38428435	6884	14,14	48,54	43,6	1,0	331	73	0	0	0.06,0.054	0.905,1.0	-0.895	-89.5	89.5
3843	ENSG00000186635	ARAP1	11	-	72696548	72697195	72696548	72696654	72696982	72697195	3843	7,14	51,36	78,33	2,0	401	73	0	0	0.024,0.066	0.877,1.0	-0.893	-89.3	89.3
6602	ENSG00000171962	DRC3	17	+	17992764	17994418	17992764	17992911	17994298	17994418	6602	7,13	4,4	11,16	0,0	1460	73	2.68821e-09	2.16613e-08	0.08,0.14	1.0,1.0	-0.89	-89	89
3234	ENSG00000130589	HELZ2	20	-	63570684	63573221	63570684	63570868	63572107	63573221	3234	5,4	6,1	1,2	0,0	1312	73	3.55271e-14	4.59397e-13	0.044,0.182	1.0,1.0	-0.887	-88.7	88.7
6392	ENSG00000127054	CPSF3L	1	-	1320455	1321093	1320455	1320529	1320995	1321093	6392	31,33	42,53	121,11	1,0	539	73	0	0	0.091,0.078	0.942,1.0	-0.886	-88.6	88.6
1606	ENSG00000125447	GGA3	17	-	75240341	75241057	75240341	75240412	75240811	75241057	1606	25,27	36,42	145,89	1,0	472	73	0	0	0.097,0.09	0.957,1.0	-0.885	-88.5	88.5
6832	ENSG00000065357	DGKA	12	+	55939414	55940433	55939414	55939529	55940081	55940433	6832	8,0	3,2	17,2	0,0	625	73	3.37325e-10	3.01878e-09	0.237,0.0	1.0,1.0	-0.881	-88.1	88.1
53	ENSG00000159176	CSRP1	1	-	201485282	201488984	201485282	201485376	201488854	201488984	53	20,25	10,2	22,18	0,0	3551	73	3.79963e-12	4.12856e-11	0.039,0.204	1.0,1.0	-0.879	-87.9	87.9
1889	ENSG00000162298	SYVN1	11	-	65132247	65132780	65132247	65132351	65132731	65132780	1889	55,23	81116	45,19	1,0	453	73	0	0	0.099,0.031	0.879,1.0	-0.875	-87.5	87.5
2042	ENSG00000160613	PCSK7	11	-	117223207	117224216	117223207	117223308	117224077	117224216	2042	24,6	37,34	151,63	3,0	842	73	0	0	0.053,0.015	0.814,1.0	-0.873	-87.3	87.3
7408	ENSG00000188827	SLX4	16	-	3600978	3602307	3600978	3601191	3602117	3602307	7408	31,8	9,10	36,14	0,0	999	73	2.82116e-10	2.5514e-09	0.201,0.055	1.0,1.0	-0.872	-87.2	87.2
2685	ENSG00000103249	CLCN7	16	-	1449275	1450666	1449275	1449327	1450496	1450666	2685	125,66	58,50	210155	1,0	1242	73	0	0	0.112,0.072	0.925,1.0	-0.871	-87.1	87.1
7022	ENSG00000187091	PLCD1	3	-	38008457	38009158	38008457	38008636	38009041	38009158	7022	8,4	6,6	14,17	0,0	478	73	6.58418e-11	6.32736e-10	0.169,0.092	1.0,1.0	-0.869	-86.9	86.9
2380	ENSG00000102879	CORO1A	16	+	30185208	30186720	30185208	30185407	30186597	30186720	2380	18,15	8,5	23,6	0,0	1263	73	2.30692e-08	1.67413e-07	0.115,0.148	1.0,1.0	-0.869	-86.9	86.9
2596	ENSG00000147894	C9orf72	9	-	27558490	27560299	27558490	27558607	27560226	27560299	2596	96115	28,31	44,69	0,0	1692	73	1.22791e-13	1.50645e-12	0.129,0.138	1.0,1.0	-0.867	-86.7	86.7
766	ENSG00000163472	TMEM79	1	+	156285183	156286473	156285183	156285983	156286259	156286473	766	13,15	12,36	12,14	0,0	349	73	1.12066e-12	1.28779e-11	0.185,0.08	1.0,1.0	-0.867	-86.7	86.7
1738	ENSG00000175727	MLXIP	12	+	122135488	122137590	122135488	122135666	122137468	122137590	1738	42,36	32,19	138146	0,1	1875	73	0	0	0.049,0.069	1.0,0.85	-0.866	-86.6	86.6
1339	ENSG00000158864	NDUFS2	1	+	161213863	161214395	161213863	161213921	161214155	161214395	1339	32,15	72,96	1161697	25,10	307	73	0	0	0.096,0.036	0.917,0.943	-0.864	-86.4	86.4
2924	ENSG00000115183	TANC1	2	+	159219237	159219867	159219237	159219361	159219691	159219867	2924	17,13	15,20	13,6	0,0	403	73	1.88871e-09	1.55326e-08	0.17,0.105	1.0,1.0	-0.863	-86.3	86.3
3845	ENSG00000186635	ARAP1	11	-	72712437	72713243	72712437	72712568	72713175	72713243	3845	35,16	18,15	15,4	0,0	680	73	1.24919e-07	8.35631e-07	0.173,0.103	1.0,1.0	-0.862	-86.2	86.2
5404	ENSG00000105426	PTPRS	19	-	5218419	5219467	5218419	5218532	5219309	5219467	5404	21,22	14,21	399124	3,0	850	73	0	0	0.114,0.083	0.919,1.0	-0.861	-86.1	86.1
6717	ENSG00000165125	TRPV6	7	-	142873447	142874142	142873447	142873716	142874075	142874142	6717	0,7	1,3	7,1	0,0	432	73	4.74867e-07	2.95226e-06	0.0,0.283	1.0,1.0	-0.859	-85.9	85.9
4216	ENSG00000090863	GLG1	16	-	74462487	74463479	74462487	74462630	74463355	74463479	4216	20,32	166162	250,57	8,0	798	73	0	0	0.011,0.018	0.741,1.0	-0.856	-85.6	85.6
102	ENSG00000198105	ZNF248	10	-	37828764	37833116	37828764	37831312	37833024	37833116	102	33,53	13,9	94,54	0,0	1785	73	3.68261e-13	4.37456e-12	0.094,0.194	1.0,1.0	-0.856	-85.6	85.6
5855	ENSG00000100242	SUN2	22	-	38740266	38741050	38740266	38740432	38741006	38741050	5855	78,82	74,84	92,77	1,0	647	73	0	0	0.106,0.099	0.912,1.0	-0.853	-85.3	85.3
3541	ENSG00000168137	SETD5	3	+	9474448	9475156	9474448	9474582	9475067	9475156	3541	38,29	90,99	398191	14,0	558	73	0	0	0.052,0.037	0.788,1.0	-0.85	-85	85
975	ENSG00000133895	MEN1	11	-	64805634	64806368	64805634	64805770	64806231	64806368	975	60,42	96125	212130	1,3	534	73	0	0	0.079,0.044	0.967,0.856	-0.85	-85	85
522	ENSG00000204257	HLA-DMA	6	-	32949610	32950803	32949610	32949889	32950518	32950803	522	12,6	4,9	16,14	0,0	702	73	1.24495e-10	1.16513e-09	0.238,0.065	1.0,1.0	-0.849	-84.9	84.9
7808	ENSG00000135454	B4GALNT1	12	-	57627617	57628262	57627617	57627858	57628121	57628262	7808	0,4	3,2	24,7	0,0	336	73	3.99751e-10	3.5509e-09	0.0,0.303	1.0,1.0	-0.849	-84.9	84.9
5125	ENSG00000103034	NDRG4	16	+	58503797	58504274	58503797	58503903	58504153	58504274	5125	4,7	5,9	1,10	0,0	323	73	3.04764e-08	2.17476e-07	0.153,0.15	1.0,1.0	-0.849	-84.9	84.9
7229	ENSG00000125875	TBC1D20	20	-	441587	442043	441587	441689	441856	442043	7229	10,8	51,50	13,10	1,0	240	73	1.06581e-14	1.41801e-13	0.056,0.046	0.798,1.0	-0.848	-84.8	84.8
4031	ENSG00000154734	ADAMTS1	21	-	26839874	26840562	26839874	26840061	26840275	26840562	4031	43,22	69,55	1113645	16,4	287	73	0	0	0.137,0.092	0.947,0.976	-0.847	-84.7	84.7
691	ENSG00000169242	EFNA1	1	+	155133502	155133780	155133502	155133568	155133729	155133780	691	16,7	21,17	46,9	0,0	234	73	0	0	0.192,0.114	1.0,1.0	-0.847	-84.7	84.7
2881	ENSG00000117335	CD46	1	+	207767012	207770362	207767012	207767195	207770320	207770362	2881	535379	58,51	220139	0,0	3198	73	0	0	0.174,0.145	1.0,1.0	-0.841	-84.1	84.1
7496	ENSG00000162650	ATXN7L2	1	+	109488846	109490128	109488846	109489100	109489929	109490128	7496	35,28	10,20	523202	0,0	902	73	0	0	0.221,0.102	1.0,1.0	-0.839	-83.9	83.9
6236	ENSG00000126012	KDM5C	X	-	53198489	53198888	53198489	53198637	53198763	53198888	6236	51,32	136182	114,31	7,0	199	73	0	0	0.121,0.061	0.857,1.0	-0.838	-83.8	83.8
6534	ENSG00000154222	CC2D1B	1	-	52357780	52358461	52357780	52357898	52358330	52358461	6534	42,40	31,29	38,42	0,0	505	73	0	0	0.164,0.166	1.0,1.0	-0.835	-83.5	83.5
6222	ENSG00000090661	CERS4	19	+	8255821	8256286	8255821	8255879	8256235	8256286	6222	6,6	15,11	95,53	4,0	429	73	0	0	0.064,0.085	0.802,1.0	-0.827	-82.7	82.7
835	ENSG00000160285	LSS	21	-	46228433	46228824	46228433	46228599	46228731	46228824	835	13,17	19,33	26,10	0,0	205	73	6.66134e-16	9.58688e-15	0.196,0.155	1.0,1.0	-0.825	-82.5	82.5
2129	ENSG00000090539	CHRD	3	+	184386045	184386755	184386045	184386159	184386491	184386755	2129	3,0	1,1	11,11	0,0	405	73	0.00174799	0.00594616	0.351,0.0	1.0,1.0	-0.825	-82.5	82.5
262	ENSG00000167604	NFKBID	19	-	35896725	35897058	35896725	35896831	35896912	35897058	262	1,3	8,6	18,5	1,0	154	73	2.61946e-10	2.37977e-09	0.056,0.192	0.895,1.0	-0.824	-82.4	82.4
3793	ENSG00000197386	HTT	4	+	3187650	3189093	3187650	3187886	3188950	3189093	3793	20,14	57,47	34,12	1,0	1137	73	3.40616e-13	4.0704e-12	0.022,0.019	0.686,1.0	-0.823	-82.3	82.3
4788	ENSG00000119844	AFTPH	2	+	64579485	64581273	64579485	64579546	64581189	64581273	4788	29,32	5,7	6,1	0,0	1716	73	2.81077e-06	1.57125e-05	0.198,0.163	1.0,1.0	-0.82	-82	82
5703	ENSG00000145495	2006-03-01	5	+	10400783	10402139	10400783	10400842	10402058	10402139	5703	426249	135102	170188	1,0	1289	73	0	0	0.152,0.121	0.906,1.0	-0.817	-81.7	81.7
7230	ENSG00000124574	ABCC10	6	+	43442969	43444010	43442969	43443159	43443932	43444010	7230	26,36	7,21	127,43	0,0	846	73	0	0	0.243,0.129	1.0,1.0	-0.814	-81.4	81.4
6300	ENSG00000155636	RBM45	2	+	178123521	178123912	178123521	178123651	178123827	178123912	6300	3,8	14,21	25,8	2,0	249	73	5.91029e-11	5.70725e-10	0.059,0.1	0.786,1.0	-0.814	-81.4	81.4
7182	ENSG00000083838	ZNF446	19	+	58479642	58480019	58479642	58479727	58479929	58480019	7182	15,21	23,19	23,3	0,0	275	73	2.93299e-11	2.91691e-10	0.148,0.227	1.0,1.0	-0.813	-81.3	81.3
5825	ENSG00000127980	PEX1	7	-	92501506	92502079	92501506	92501673	92501889	92502079	5825	17,18	22,17	6,1	0,0	289	73	3.89017e-06	2.13282e-05	0.163,0.211	1.0,1.0	-0.813	-81.3	81.3
4081	ENSG00000132781	MUTYH	1	-	45332762	45333324	45332762	45333170	45333284	45333324	4081	15,15	35,36	50,16	2,0	187	73	0	0	0.143,0.14	0.907,1.0	-0.812	-81.2	81.2
5723	ENSG00000008300	CELSR3	3	-	48641850	48642467	48641850	48642009	48642357	48642467	5723	23,8	11,11	49,18	0,0	421	73	3.40394e-13	4.0704e-12	0.266,0.112	1.0,1.0	-0.811	-81.1	81.1
3286	ENSG00000120008	WDR11	10	+	120905875	120906855	120905875	120906021	120906775	120906855	3286	144,83	38,50	364271	0,0	827	73	0	0	0.251,0.128	1.0,1.0	-0.81	-81	81
5516	ENSG00000178467	P4HTM	3	+	49004860	49005867	49004860	49005046	49005776	49005867	5516	14,20	5,8	52,6	0,0	803	73	4.83114e-10	4.23485e-09	0.203,0.185	1.0,1.0	-0.806	-80.6	80.6
5791	ENSG00000004534	RBM6	3	+	50061461	50062108	50061461	50061547	50061961	50062108	5791	79,49	97,87	685345	4,11	487	73	0	0	0.109,0.078	0.963,0.825	-0.8	-80	80
1100	ENSG00000100276	RASL10A	22	-	29312932	29313987	29312932	29313568	29313862	29313987	1100	4,2	6,1	9,4	0,0	367	73	2.34198e-11	2.36051e-10	0.117,0.285	1.0,1.0	-0.799	-79.9	79.9
4100	ENSG00000111300	NAA25	12	-	112039228	112040578	112039228	112039339	112040480	112040578	4100	75,75	30,34	215182	0,2	1214	73	0	0	0.131,0.117	1.0,0.845	-0.798	-79.8	79.8
7215	ENSG00000131748	STARD3	17	+	39657972	39658522	39657972	39658026	39658404	39658522	7215	53,57	68,53	212157	6,0	451	73	0	0	0.112,0.148	0.851,1.0	-0.795	-79.5	79.5
4162	ENSG00000120314	WDR55	5	+	140668890	140669248	140668890	140668990	140669078	140669248	4162	19,13	27,29	4,4	0,0	161	73	2.06787e-07	1.34716e-06	0.242,0.169	1.0,1.0	-0.794	-79.4	79.4
7338	ENSG00000243708	PLA2G4B	15	+	41841230	41841949	41841230	41841273	41841818	41841949	7338	6,0	1,1	16,1	0,0	618	73	0.00392299	0.0123356	0.415,0.0	1.0,1.0	-0.792	-79.2	79.2
6727	ENSG00000007516	BAIAP3	16	+	1344021	1344317	1344021	1344146	1344226	1344317	6727	3,0	2,1	8,4	0,0	153	73	0.000403379	0.00157536	0.417,0.0	1.0,1.0	-0.791	-79.1	79.1
5464	ENSG00000167995	BEST1	11	+	61955106	61955951	61955106	61955201	61955717	61955951	5464	22,29	8,18	53,10	0,0	589	73	5.4633e-12	5.84085e-11	0.254,0.166	1.0,1.0	-0.79	-79	79
4189	ENSG00000085978	ATG16L1	2	+	233289853	233290353	233289853	233289974	233290247	233290353	4189	17,14	10,16	16,3	0,0	346	73	2.22665e-08	1.61784e-07	0.264,0.156	1.0,1.0	-0.79	-79	79
5757	ENSG00000186862	PDZD7	10	-	101023435	101024068	101023435	101023610	101023927	101024068	5757	2,0	7,2	9,13	1,0	390	73	7.14617e-09	5.45715e-08	0.051,0.0	0.628,1.0	-0.789	-78.9	78.9
6976	ENSG00000128191	DGCR8	22	+	20089668	20090258	20089668	20089811	20089975	20090258	6976	51,31	50,42	14,1	0,0	237	73	1.10228e-08	8.20815e-08	0.239,0.185	1.0,1.0	-0.788	-78.8	78.8
472	ENSG00000140553	UNC45A	15	+	90935945	90936460	90935945	90935982	90936284	90936460	472	18,17	89,68	30,3	3,0	375	73	1.64521e-08	1.21006e-07	0.038,0.046	0.661,1.0	-0.788	-78.8	78.8
386	ENSG00000131435	PDLIM4	5	+	132271302	132271908	132271302	132271466	132271790	132271908	386	0,4	3,1	12,6	0,0	397	73	3.6024e-08	2.55843e-07	0.0,0.424	1.0,1.0	-0.788	-78.8	78.8
29	ENSG00000184702	2005-09-01	22	+	19721821	19722339	19721821	19721957	19722236	19722339	29	17,9	43,32	23,11	2,0	352	73	3.43231e-10	3.06248e-09	0.076,0.055	0.705,1.0	-0.787	-78.7	78.7
3364	ENSG00000197858	GPAA1	8	+	144083388	144083861	144083388	144083500	144083713	144083861	3364	85,62	335300	139,82	5,5	286	73	0	0	0.061,0.05	0.876,0.807	-0.786	-78.6	78.6
6840	ENSG00000100650	SRSF5	14	+	69769181	69770540	69769181	69769251	69770466	69770540	6840	17931218	307377	53822744	6,1	1288	73	0	0	0.249,0.155	0.981,0.994	-0.786	-78.6	78.6
3349	ENSG00000130813	C19orf66	19	+	10091249	10091630	10091249	10091353	10091475	10091630	3349	0,2	1,1	3,6	0,0	195	73	0.00369116	0.0117298	0.0,0.428	1.0,1.0	-0.786	-78.6	78.6
5139	ENSG00000011332	DPF1	19	-	38217459	38217876	38217459	38217591	38217797	38217876	5139	15,9	24,42	24,7	2,0	279	73	6.35986e-10	5.51833e-09	0.141,0.053	0.758,1.0	-0.782	-78.2	78.2
2036	ENSG00000130822	PNCK	X	-	153672565	153673078	153672565	153672697	153673008	153673078	2036	2,2	2,1	14,1	0,0	384	73	6.85773e-06	3.59053e-05	0.16,0.275	1.0,1.0	-0.782	-78.2	78.2
585	ENSG00000145191	EIF2B5	3	+	184143051	184143565	184143051	184143142	184143441	184143565	585	29,50	37,28	490207	5,0	372	73	0	0	0.133,0.259	0.951,1.0	-0.78	-78	78
5226	ENSG00000160051	IQCC	1	+	32206153	32206761	32206153	32206297	32206508	32206761	5226	54,36	43,62	53,29	1,0	284	73	0	0	0.244,0.13	0.932,1.0	-0.779	-77.9	77.9
4778	ENSG00000136279	DBNL	7	+	44057781	44058280	44057781	44057859	44058128	44058280	4778	16,8	54,41	27,10	3,0	342	73	5.30681e-10	4.64501e-09	0.059,0.04	0.658,1.0	-0.779	-77.9	77.9
7196	ENSG00000113240	CLK4	5	-	178616881	178618778	178616881	178616948	178618555	178618778	7196	66,63	15,7	17,2	0,0	1680	73	3.39607e-05	0.000159219	0.161,0.281	1.0,1.0	-0.779	-77.9	77.9
1201	ENSG00000241878	PISD	22	-	31620995	31621472	31620995	31621142	31621333	31621472	1201	14,7	21,14	51,18	0,1	264	73	3.33067e-16	4.89944e-15	0.156,0.121	1.0,0.833	-0.778	-77.8	77.8
2651	ENSG00000135469	COQ10A	12	+	56269058	56269561	56269058	56269251	56269459	56269561	2651	25,12	16,17	14,12	0,0	281	73	5.49516e-10	4.80285e-09	0.289,0.155	1.0,1.0	-0.778	-77.8	77.8
3739	ENSG00000183258	DDX41	5	-	177515928	177516193	177515928	177515989	177516118	177516193	3739	56,38	140144	179,87	11,3	202	73	0	0	0.126,0.087	0.855,0.913	-0.777	-77.7	77.7
1814	ENSG00000008513	ST3GAL1	8	-	133475718	133476600	133475718	133476074	133476277	133476600	1814	7,2	24,19	7,1	1,0	276	73	1.78506e-05	8.71711e-05	0.072,0.027	0.649,1.0	-0.775	-77.5	77.5
1496	ENSG00000186866	POFUT2	21	-	45263927	45267713	45263927	45265635	45267589	45267713	1496	164115	69,64	486211	8,0	2027	73	2.22045e-16	3.31516e-15	0.079,0.061	0.686,1.0	-0.773	-77.3	77.3
7083	ENSG00000163214	DHX57	2	-	38854053	38855252	38854053	38854178	38855056	38855252	7083	21,24	61,69	39,18	2,0	951	73	1.45396e-10	1.35169e-09	0.026,0.026	0.599,1.0	-0.773	-77.3	77.3
2361	ENSG00000067064	IDI1	10	-	1043300	1044171	1043300	1043393	1043998	1044171	2361	52,43	73,88	603397	10,11	678	73	0	0	0.071,0.05	0.867,0.795	-0.77	-77	77
7867	ENSG00000214706	IFRD2	3	-	50289254	50289473	50289254	50289360	50289446	50289473	7867	18,13	135116	64,24	11,1	159	73	0	0	0.058,0.049	0.728,0.917	-0.769	-76.9	76.9
4382	ENSG00000137161	CNPY3	6	+	42935411	42935622	42935411	42935473	42935573	42935622	4382	11,11	17,14	15,12	0,0	173	73	4.86955e-12	5.23411e-11	0.214,0.249	1.0,1.0	-0.768	-76.8	76.8
3663	ENSG00000117480	FAAH	1	+	46405587	46406078	46405587	46405794	46406037	46406078	3663	18,12	9,15	23,12	0,0	316	73	1.88419e-10	1.73282e-09	0.316,0.156	1.0,1.0	-0.764	-76.4	76.4
5707	ENSG00000172009	THOP1	19	+	2807441	2808444	2807441	2807808	2808242	2808444	5707	88,79	65,54	221,60	5,0	507	73	0	0	0.163,0.174	0.864,1.0	-0.763	-76.3	76.3
6076	ENSG00000140525	FANCI	15	+	89281764	89283250	89281764	89281835	89283135	89283250	6076	291190	96125	53,28	1,0	1373	73	2.04281e-09	1.67309e-08	0.139,0.075	0.738,1.0	-0.762	-76.2	76.2
8199	ENSG00000144061	NPHP1	2	-	110163047	110164730	110163047	110163132	110164687	110164730	8199	35,32	4,6	5,1	0,0	1628	73	4.67037e-08	3.27e-07	0.282,0.193	1.0,1.0	-0.762	-76.2	76.2
934	ENSG00000115421	PAPOLG	2	+	60793970	60795020	60793970	60794191	60794963	60795020	934	1,5	0,0	36,14	7,6	845	73	1.03322e-06	6.10648e-06	1.0,1.0	0.308,0.168	0.762	76.2	76.2
8173	ENSG00000124224	PPP4R1L	20	-	58245782	58247506	58245782	58246252	58247321	58247506	8173	22,15	3,5	160,61	0,0	1142	73	1.11177e-11	1.15759e-10	0.319,0.161	1.0,1.0	-0.76	-76	76
6274	ENSG00000125746	EML2	19	-	45641917	45642352	45641917	45642041	45642133	45642352	6274	2,4	7,3	16,13	0,0	165	73	1.02262e-10	9.68736e-10	0.112,0.371	1.0,1.0	-0.758	-75.8	75.8
6705	ENSG00000137098	SPAG8	9	-	35810438	35810682	35810438	35810553	35810636	35810682	6705	2,0	1,1	18,2	0,0	156	73	0.00845339	0.0243203	0.483,0.0	1.0,1.0	-0.758	-75.8	75.8
2057	ENSG00000168811	IL12A	3	+	159993450	159993609	159993450	159993492	159993567	159993609	2057	1,0	2,4	10,11	2,0	148	73	8.6219e-08	5.84027e-07	0.198,0.0	0.712,1.0	-0.757	-75.7	75.7
5472	ENSG00000141503	MINK1	17	+	4889646	4890735	4889646	4889763	4890516	4890735	5472	16,8	9,6	135,51	4,0	826	73	1.36855e-09	1.14916e-08	0.136,0.105	0.749,1.0	-0.754	-75.4	75.4
5814	ENSG00000177685	CRACR2B	11	+	830865	831295	830865	831032	831223	831295	5814	5,1	2,3	10,8	0,0	264	73	2.10811e-08	1.53544e-07	0.409,0.084	1.0,1.0	-0.754	-75.4	75.4
4579	ENSG00000082014	SMARCD3	7	-	151242136	151242603	151242136	151242232	151242464	151242603	4579	9,9	0,0	7,2	2,13	305	73	1.23442e-09	1.03798e-08	1.0,1.0	0.456,0.036	0.754	75.4	75.4
2029	ENSG00000173482	PTPRM	18	+	8376461	8378414	8376461	8376597	8378264	8378414	2029	179159	26,18	105,87	0,0	1740	73	2.94509e-12	3.23527e-11	0.224,0.27	1.0,1.0	-0.753	-75.3	75.3
4518	ENSG00000213780	GTF2H4	6	+	30911683	30912146	30911683	30911767	30912013	30912146	4518	46,36	54,34	220102	8,0	319	73	0	0	0.163,0.195	0.863,1.0	-0.752	-75.2	75.2
921	ENSG00000127824	TUBA4A	2	-	219251193	219251713	219251193	219251323	219251564	219251713	921	3,4	2,3	1,4	0,0	314	73	4.0791e-07	2.56106e-06	0.259,0.237	1.0,1.0	-0.752	-75.2	75.2
3291	ENSG00000172375	C2CD2L	11	+	119111520	119112392	119111520	119111629	119112327	119112392	3291	15,18	29,37	61,23	4,0	771	73	3.34878e-09	2.66966e-08	0.047,0.044	0.591,1.0	-0.75	-75	75
655	ENSG00000122557	HERPUD2	7	-	35694183	35695135	35694183	35694627	35694800	35695135	655	12,5	5,16	3,1	0,0	246	73	2.28637e-06	1.29137e-05	0.416,0.085	1.0,1.0	-0.75	-75	75
4614	ENSG00000106009	BRAT1	7	-	2539785	2541052	2539785	2539888	2540978	2541052	4614	239177	56,38	419152	2,0	1163	73	0	0	0.211,0.226	0.929,1.0	-0.746	-74.6	74.6
2644	ENSG00000135506	OS9	12	+	57715759	57716193	57715759	57715970	57716088	57716193	2644	39,34	43,51	53,1	1,0	191	73	1.11022e-16	1.67851e-15	0.257,0.203	0.953,1.0	-0.746	-74.6	74.6
2665	ENSG00000124357	NAGK	2	+	71068649	71070586	71068649	71068712	71070501	71070586	2665	189144	14,27	159,48	0,0	1862	73	3.13171e-11	3.09909e-10	0.346,0.173	1.0,1.0	-0.741	-74.1	74.1
7802	ENSG00000070778	PTPN21	14	-	88469498	88470050	88469498	88469733	88469921	88470050	7802	8,11	7,8	19,38	0,0	261	73	5.01221e-12	5.3778e-11	0.242,0.278	1.0,1.0	-0.74	-74	74
6780	ENSG00000198805	PNP	14	+	20474912	20475146	20474912	20474948	20475061	20475146	6780	71,66	190244	450262	54,7	186	73	0	0	0.128,0.096	0.766,0.936	-0.739	-73.9	73.9
4310	ENSG00000169371	SNUPN	15	-	75600790	75601218	75600790	75600890	75601137	75601218	4310	1,1	3,2	65,28	8,0	320	73	2.78484e-06	1.55967e-05	0.071,0.102	0.65,1.0	-0.738	-73.8	73.8
5717	ENSG00000002016	RAD52	12	-	929763	930144	929763	929886	930050	930144	5717	13,14	8,18	26,19	0,0	237	73	1.83675e-12	2.0593e-11	0.334,0.193	1.0,1.0	-0.736	-73.6	73.6
4262	ENSG00000111641	NOP2	12	-	6560097	6560569	6560097	6560326	6560446	6560569	4262	28,11	71,77	131,40	15,2	193	73	0	0	0.13,0.051	0.768,0.883	-0.735	-73.5	73.5
1350	ENSG00000157191	NECAP2	1	+	16449092	16452015	16449092	16449201	16451837	16452015	1350	25,23	56,58	41,36	0,1	2709	73	1.21453e-10	1.1415e-09	0.012,0.011	1.0,0.492	-0.735	-73.5	73.5
4901	ENSG00000172053	QARS	3	-	49098352	49098692	49098352	49098480	49098599	49098692	4901	35,28	91104	234,67	34,1	192	73	0	0	0.128,0.093	0.724,0.962	-0.732	-73.2	73.2
1689	ENSG00000108883	EFTUD2	17	-	44853516	44854356	44853516	44853635	44854268	44854356	1689	92,54	126140	588265	18,7	706	73	0	0	0.07,0.038	0.772,0.797	-0.73	-73	73
1261	ENSG00000161202	DVL3	3	+	184164795	184165206	184164795	184164931	184165112	184165206	1261	57,49	60,80	82,16	5,0	254	73	5.44009e-15	7.36874e-14	0.214,0.15	0.825,1.0	-0.73	-73	73
1958	ENSG00000204642	HLA-F	6	+	29726010	29726526	29726010	29726043	29726402	29726526	1958	5,5	4,7	109,44	3,1	432	73	8.37005e-11	7.96685e-10	0.174,0.108	0.86,0.881	-0.73	-73	73
3423	ENSG00000090674	MCOLN1	19	+	7527519	7527960	7527519	7527628	7527863	7527960	3423	16,16	22,20	55,19	4,0	308	73	3.23603e-10	2.90032e-09	0.147,0.159	0.765,1.0	-0.73	-73	73
1495	ENSG00000166965	RCCD1	15	+	90956611	90957503	90956611	90956900	90957112	90957503	1495	26,17	20,18	108,28	3,0	285	73	1.11022e-16	1.67851e-15	0.25,0.195	0.902,1.0	-0.729	-72.9	72.9
8364	ENSG00000105607	GCDH	19	+	12891486	12891974	12891486	12891522	12891830	12891974	8364	16,22	18,19	38,1	2,0	381	73	1.96519e-06	1.12053e-05	0.146,0.182	0.785,1.0	-0.729	-72.9	72.9
2983	ENSG00000174080	CTSF	11	-	66564087	66564648	66564087	66564146	66564557	66564648	2983	62,27	27,29	203,95	6,0	484	73	0	0	0.257,0.123	0.836,1.0	-0.728	-72.8	72.8
2014	ENSG00000170889	RPS9	19	+	54206552	54207647	54206552	54206724	54207397	54207647	2014	176138	56,72	926515	6,5	746	73	0	0	0.235,0.158	0.938,0.91	-0.727	-72.7	72.7
134	ENSG00000186815	TPCN1	12	+	113288162	113288847	113288162	113288234	113288757	113288847	134	29,18	8,7	147,21	0,0	596	73	2.10942e-13	2.5565e-12	0.307,0.24	1.0,1.0	-0.727	-72.7	72.7
400	ENSG00000013441	CLK1	2	-	200859679	200861466	200859679	200859746	200861237	200861466	400	318205	29,36	106,67	0,0	1564	73	3.02557e-11	3.00399e-10	0.339,0.21	1.0,1.0	-0.726	-72.6	72.6
8324	ENSG00000172830	SSH3	11	+	67306837	67307113	67306837	67306962	67307041	67307113	8324	3,3	3,5	1,26	0,0	152	73	2.10465e-09	1.72138e-08	0.324,0.224	1.0,1.0	-0.726	-72.6	72.6
4548	ENSG00000185963	BICD2	9	-	92711362	92715463	92711362	92713461	92715252	92715463	4548	282269	36,35	260154	1,0	1864	73	1.11022e-16	1.67851e-15	0.235,0.231	0.911,1.0	-0.723	-72.3	72.3
4703	ENSG00000115970	THADA	2	-	43291695	43292222	43291695	43291768	43292103	43292222	4703	21,3	24,22	43,28	5,0	408	73	2.52359e-08	1.81814e-07	0.135,0.024	0.606,1.0	-0.723	-72.3	72.3
431	ENSG00000129657	SEC14L1	17	+	77088748	77089271	77088748	77088949	77089152	77089271	431	28,21	44,52	90,61	2,5	276	73	0	0	0.144,0.097	0.922,0.763	-0.722	-72.2	72.2
2130	ENSG00000090539	CHRD	3	+	184386045	184386938	184386045	184386159	184386844	184386938	2130	4,8	1,2	21,14	0,0	758	73	1.10528e-05	5.60465e-05	0.278,0.278	1.0,1.0	-0.722	-72.2	72.2
5926	ENSG00000160602	NEK8	17	+	28737305	28737736	28737305	28737514	28737674	28737736	5926	2,3	2,2	7,1	0,0	233	73	3.85239e-06	2.11405e-05	0.239,0.32	1.0,1.0	-0.721	-72.1	72.1
7865	ENSG00000214706	IFRD2	3	-	50289446	50289762	50289446	50289628	50289711	50289762	7865	40,38	112,86	44,31	3,2	156	73	0	0	0.143,0.171	0.873,0.879	-0.719	-71.9	71.9
248	ENSG00000009830	POMT2	14	-	77278728	77279928	77278728	77278869	77279822	77279928	248	74,72	33,36	66,48	2,0	1026	73	1.00688e-08	7.55414e-08	0.138,0.125	0.701,1.0	-0.719	-71.9	71.9
1786	ENSG00000172262	ZNF131	5	+	43161248	43161931	43161248	43161606	43161708	43161931	1786	38,32	54,59	39,22	3,0	175	73	4.77396e-15	6.48111e-14	0.227,0.185	0.844,1.0	-0.716	-71.6	71.6
5582	ENSG00000135476	ESPL1	12	+	53288537	53289303	53288537	53288699	53289089	53289303	5582	8,8	41,55	41,18	7,0	463	73	8.56276e-09	6.51401e-08	0.03,0.022	0.48,1.0	-0.714	-71.4	71.4
3371	ENSG00000183506	PI4KAP2	22	-	21475210	21476764	21475210	21475300	21476001	21476764	3371	6,4	8,4	44,6	3,0	774	73	0.00011526	0.000496447	0.066,0.086	0.58,1.0	-0.714	-71.4	71.4
3859	ENSG00000107331	ABCA2	9	-	137022940	137023840	137022940	137023052	137023837	137023840	3859	41,38	7,10	6,4	0,0	858	73	3.05588e-05	0.000144515	0.333,0.244	1.0,1.0	-0.712	-71.2	71.2
1437	ENSG00000165782	TMEM55B	14	-	20457857	20459296	20457857	20458702	20459205	20459296	1437	53,15	54,50	428225	19,6	576	73	0	0	0.111,0.037	0.741,0.826	-0.71	-71	71
774	ENSG00000139044	B4GALNT3	12	+	552466	553983	552466	552528	553190	553983	774	49,31	17,16	160,96	4,0	735	73	1.14575e-12	1.3141e-11	0.223,0.161	0.799,1.0	-0.708	-70.8	70.8
8221	ENSG00000177082	WDR73	15	-	84645470	84646348	84645470	84645836	84646183	84646348	8221	77,80	76,56	135,57	4,1	420	73	0	0	0.15,0.199	0.854,0.908	-0.707	-70.7	70.7
7387	ENSG00000184661	CDCA2	8	+	25460239	25460554	25460239	25460300	25460383	25460554	7387	3,5	13,29	8,3	0,1	156	73	2.80716e-07	1.80715e-06	0.097,0.075	1.0,0.584	-0.706	-70.6	70.6
5141	ENSG00000136490	LIMD2	17	-	63698798	63699069	63698798	63698938	63699027	63699069	5141	9,3	12,13	7,4	1,0	162	73	3.36502e-06	1.86024e-05	0.253,0.094	0.759,1.0	-0.706	-70.6	70.6
7593	ENSG00000102878	HSF4	16	+	67167587	67167804	67167587	67167599	67167719	67167804	7593	8,3	1,0	9,5	11,16	193	73	6.87937e-06	3.5971e-05	0.752,1.0	0.236,0.106	0.705	70.5	70.5
4131	ENSG00000151923	TIAL1	10	-	119576610	119577203	119576610	119576750	119577079	119577203	4131	100111	260235	669358	20,29	402	73	0	0	0.065,0.079	0.859,0.692	-0.704	-70.4	70.4
7555	ENSG00000185163	DDX51	12	-	132141497	132141956	132141497	132141606	132141849	132141956	7555	39,42	20,27	221,86	1,0	316	73	0	0	0.311,0.264	0.981,1.0	-0.703	-70.3	70.3
6772	ENSG00000149262	INTS4	11	-	77924441	77924892	77924441	77924667	77924749	77924892	6772	11,7	0,1	6,0	5,2	155	73	1.19076e-05	5.99082e-05	1.0,0.767	0.361,0.0	0.703	70.3	70.3
132	ENSG00000186815	TPCN1	12	+	113291873	113293073	113291873	113291958	113292933	113293073	132	23,14	12,11	216,77	10,0	1048	73	7.99232e-08	5.4561e-07	0.118,0.081	0.601,1.0	-0.701	-70.1	70.1
567	ENSG00000188603	CLN3	16	-	28482104	28482382	28482104	28482198	28482326	28482382	567	11,12	58,30	20,7	5,0	201	73	2.0827e-06	1.18191e-05	0.064,0.127	0.592,1.0	-0.701	-70.1	70.1
4101	ENSG00000161265	U2AF1L4	19	-	35744322	35744738	35744322	35744421	35744625	35744738	4101	20,13	14,15	201,50	4,1	277	73	0	0	0.274,0.186	0.93,0.929	-0.7	-70	70
2820	ENSG00000120509	PDZD11	X	-	70289254	70289593	70289254	70289354	70289521	70289593	2820	12,8	7,7	2,2	0,0	240	73	4.09781e-06	2.23847e-05	0.343,0.258	1.0,1.0	-0.7	-70	70
2939	ENSG00000076706	MCAM	11	-	119314832	119315263	119314832	119315040	119315138	119315263	2939	3,5	41,14	3,1	1,0	171	73	0.000524446	0.0020063	0.03,0.132	0.562,1.0	-0.7	-70	70
2812	ENSG00000102119	EMD	X	+	154379941	154380367	154379941	154380019	154380233	154380367	2812	188130	472563	2410997	196,69	287	73	0	0	0.092,0.055	0.758,0.786	-0.699	-69.9	69.9
5722	ENSG00000002016	RAD52	12	-	926795	927263	926795	926946	927144	927263	5722	3,3	8,7	60,28	4,2	271	73	1.86837e-11	1.89914e-10	0.092,0.103	0.802,0.79	-0.699	-69.9	69.9
4598	ENSG00000088970	KIZ	20	+	21244244	21246622	21244244	21244288	21246478	21246622	4598	78,48	11,10	317130	4,0	2263	73	3.23759e-08	2.30755e-07	0.186,0.134	0.719,1.0	-0.699	-69.9	69.9
6317	ENSG00000112759	SLC29A1	6	+	44229906	44230481	44229906	44230046	44230346	44230481	6317	20,26	62,65	168,82	19,2	373	73	0	0	0.059,0.073	0.634,0.889	-0.696	-69.6	69.6
3467	ENSG00000143322	ABL2	1	-	179107717	179109441	179107717	179108898	179109207	179109441	3467	38,35	28,22	52,58	2,0	382	73	8.22675e-14	1.04351e-12	0.206,0.233	0.832,1.0	-0.696	-69.6	69.6
3341	ENSG00000119638	NEK9	14	-	75105949	75106702	75105949	75105996	75106501	75106702	3341	142133	127119	56,59	4,0	578	73	3.60709e-09	2.86795e-08	0.124,0.124	0.639,1.0	-0.696	-69.6	69.6
4683	ENSG00000052749	RRP12	10	-	97370922	97372166	97370922	97371081	97372072	97372166	4683	30,21	35,49	93,63	7,0	1064	73	2.80591e-08	2.00945e-07	0.056,0.029	0.477,1.0	-0.696	-69.6	69.6
1131	ENSG00000100151	PICK1	22	+	38073772	38074451	38073772	38073823	38074306	38074451	1131	73,78	35,31	563221	0,5	556	73	0	0	0.215,0.248	1.0,0.853	-0.695	-69.5	69.5
6521	ENSG00000166888	STAT6	12	-	57105467	57106339	57105467	57105599	57106190	57106339	6521	32,33	15,5	110,24	0,0	664	73	1.91732e-11	1.9423e-10	0.19,0.42	1.0,1.0	-0.695	-69.5	69.5
7800	ENSG00000258388	PPT2-EGFL8	6	+	32155767	32155978	32155767	32155783	32155850	32155978	7800	6,0	2,2	16,1	0,0	140	73	4.23754e-05	0.000195155	0.61,0.0	1.0,1.0	-0.695	-69.5	69.5
6402	ENSG00000179889	PDXDC1	16	+	15031734	15032979	15031734	15031906	15032860	15032979	6402	98,56	114122	110,62	4,1	1027	73	0	0	0.058,0.032	0.662,0.815	-0.693	-69.3	69.3
4995	ENSG00000198556	ZNF789	7	+	99478273	99482326	99478273	99478356	99479660	99482326	4995	37,44	9,3	22,18	0,0	1377	73	5.06269e-08	3.52856e-07	0.179,0.437	1.0,1.0	-0.692	-69.2	69.2
916	ENSG00000112659	CUL9	6	+	43196068	43196862	43196068	43196265	43196644	43196862	916	12,1	7,3	23,6	2,0	452	73	0.000627824	0.00235956	0.217,0.051	0.65,1.0	-0.691	-69.1	69.1
3665	ENSG00000135424	ITGA7	12	-	55694777	55695637	55694777	55694970	55695521	55695637	3665	51,70	11,22	161,36	0,0	624	73	2.22045e-16	3.31516e-15	0.352,0.271	1.0,1.0	-0.689	-68.9	68.9
7307	ENSG00000240303	ACAD11	3	-	132578795	132579558	132578795	132578881	132579491	132579558	7307	194133	66,92	804388	0,14	683	73	0	0	0.239,0.134	1.0,0.748	-0.688	-68.8	68.8
6588	ENSG00000167964	RAB26	16	+	2152988	2153222	2152988	2153045	2153145	2153222	6588	10,1	3,10	42,9	0,0	173	73	4.52182e-09	3.55277e-08	0.584,0.04	1.0,1.0	-0.688	-68.8	68.8
5701	ENSG00000101782	RIOK3	18	+	23477005	23477268	23477005	23477086	23477178	23477268	5701	39,24	98,87	35,28	9,0	165	73	1.42105e-09	1.18659e-08	0.15,0.109	0.632,1.0	-0.687	-68.7	68.7
3917	ENSG00000100099	HPS4	22	-	26466225	26468623	26466225	26466262	26468550	26468623	3917	130,74	45,68	215202	7,0	2361	73	2.37701e-08	1.72082e-07	0.082,0.033	0.487,1.0	-0.686	-68.6	68.6
6496	ENSG00000152556	PFKM	12	+	48134942	48135383	48134942	48135038	48135290	48135383	6496	40,32	42,31	101,39	2,2	325	73	0	0	0.176,0.188	0.919,0.814	-0.685	-68.5	68.5
4801	ENSG00000187535	IFT140	16	-	1523827	1524695	1523827	1523956	1524551	1524695	4801	31,39	10,20	253,91	7,0	668	73	2.00007e-12	2.22572e-11	0.253,0.176	0.798,1.0	-0.684	-68.4	68.4
569	ENSG00000188603	CLN3	16	-	28482326	28482545	28482326	28482382	28482476	28482545	569	17,9	43,29	23,12	1,2	167	73	2.05147e-11	2.07469e-10	0.147,0.119	0.91,0.724	-0.684	-68.4	68.4
242	ENSG00000185686	PRAME	22	-	22556811	22557580	22556811	22556930	22557544	22557580	242	53,35	11,9	81,31	0,0	687	73	5.66532e-11	5.47953e-10	0.339,0.292	1.0,1.0	-0.684	-68.4	68.4
5346	ENSG00000105726	ATP13A1	19	-	19656659	19656916	19656659	19656766	19656846	19656916	5346	44,53	62,95	71,29	7,0	153	73	0	0	0.253,0.21	0.829,1.0	-0.683	-68.3	68.3
3006	ENSG00000172785	CBWD1	9	-	121088	122090	121088	121573	121960	122090	3006	8,6	12,7	17,12	2,0	460	73	4.07715e-05	0.000188348	0.096,0.12	0.574,1.0	-0.679	-67.9	67.9
471	ENSG00000140553	UNC45A	15	+	90949653	90950267	90949653	90949720	90950153	90950267	471	15,19	63,74	127,83	6,6	506	73	0	0	0.033,0.036	0.753,0.666	-0.675	-67.5	67.5
6227	ENSG00000003756	RBM5	3	+	50100531	50103166	50100531	50100605	50103082	50103166	6227	771607	38,44	1370561	0,0	2550	73	0	0	0.367,0.283	1.0,1.0	-0.675	-67.5	67.5
3999	ENSG00000099331	MYO9B	19	+	17202841	17203258	17202841	17202883	17203146	17203258	3999	17,19	67,42	58,37	4,3	336	73	0	0	0.052,0.089	0.759,0.728	-0.673	-67.3	67.3
3121	ENSG00000115282	TTC31	2	+	74490243	74491184	74490243	74490473	74490655	74491184	3121	11,24	25,24	15,3	2,0	255	73	0.000235168	0.000953898	0.112,0.223	0.682,1.0	-0.673	-67.3	67.3
4051	ENSG00000100038	TOP3B	22	-	21957026	21958693	21957026	21957595	21958491	21958693	4051	156121	28,21	2009974	9,0	969	73	0	0	0.296,0.303	0.944,1.0	-0.672	-67.2	67.2
3396	ENSG00000114388	NPRL2	3	-	50349664	50350022	50349664	50349833	50349930	50350022	3396	26,13	24,30	69,35	4,1	170	73	1.55431e-15	2.18443e-14	0.317,0.157	0.881,0.938	-0.672	-67.2	67.2
2942	ENSG00000076706	MCAM	11	-	119310755	119311185	119310755	119310903	119311089	119311185	2942	23,17	31,21	59,28	7,0	259	73	8.75124e-09	6.64052e-08	0.173,0.186	0.704,1.0	-0.672	-67.2	67.2
2276	ENSG00000167749	KLK4	19	-	50908358	50908829	50908358	50908495	50908578	50908829	2276	30,23	49,42	36,4	5,0	156	73	2.68808e-07	1.73422e-06	0.223,0.204	0.771,1.0	-0.672	-67.2	67.2
3656	ENSG00000087152	ATXN7L3	17	-	44194650	44194820	44194650	44194674	44194767	44194820	3656	10,2	56,65	12,1	7,0	166	73	0.004014	0.0125689	0.073,0.013	0.43,1.0	-0.672	-67.2	67.2
4580	ENSG00000082014	SMARCD3	7	-	151240424	151241653	151240424	151240522	151241491	151241653	4580	134115	28,41	878429	20,0	1042	73	3.33067e-16	4.89944e-15	0.251,0.164	0.755,1.0	-0.67	-67	67
1759	ENSG00000129219	PLD2	17	+	4818001	4818385	4818001	4818106	4818296	4818385	1759	14,6	9,3	9,32	0,0	263	73	1.68787e-09	1.39963e-08	0.302,0.357	1.0,1.0	-0.67	-67	67
7110	ENSG00000069399	BCL3	19	+	44758245	44758841	44758245	44758413	44758723	44758841	7110	2,6	6,12	34,5	0,1	383	73	1.66165e-07	1.09202e-06	0.06,0.087	1.0,0.488	-0.67	-67	67
3021	ENSG00000142303	ADAMTS10	19	-	8596072	8596412	8596072	8596219	8596306	8596412	3021	11,4	8,12	7,13	0,1	160	73	3.97438e-07	2.49943e-06	0.386,0.132	1.0,0.856	-0.669	-66.9	66.9
5480	ENSG00000163050	ADCK3	1	+	226983760	226984235	226983760	226983854	226984093	226984235	5480	29,27	54,55	55,14	1,2	312	73	6.31002e-11	6.07365e-10	0.112,0.103	0.928,0.621	-0.667	-66.7	66.7
4312	ENSG00000138035	PNPT1	2	-	55680711	55680918	55680711	55680759	55680854	55680918	4312	2,1	41,30	8,5	6,0	168	73	2.96331e-06	1.64882e-05	0.021,0.014	0.367,1.0	-0.666	-66.6	66.6
1005	ENSG00000167967	E4F1	16	+	2229569	2232364	2229569	2229675	2232170	2232364	1005	241187	48,60	456143	2,2	2568	73	0	0	0.125,0.081	0.866,0.67	-0.665	-66.5	66.5
3038	ENSG00000142002	DPP9	19	-	4684662	4685771	4684662	4684809	4685625	4685771	3038	32,49	43,23	14,10	1,0	889	73	5.93151e-05	0.000267007	0.058,0.149	0.535,1.0	-0.664	-66.4	66.4
5415	ENSG00000165801	ARHGEF40	14	+	21087000	21087463	21087000	21087105	21087319	21087463	5415	17,10	13,7	41,22	2,0	287	73	9.99074e-09	7.52385e-08	0.25,0.267	0.839,1.0	-0.661	-66.1	66.1
7064	ENSG00000126822	PLEKHG3	14	+	64736852	64737375	64736852	64736891	64737355	64737375	7064	2,3	16,30	4,10	1,0	537	73	9.53031e-07	5.68473e-06	0.017,0.013	0.352,1.0	-0.661	-66.1	66.1
7669	ENSG00000111664	GNB3	12	+	6841257	6841624	6841257	6841344	6841585	6841624	7669	94,90	50,35	6,1	0,0	314	73	2.57133e-05	0.000123058	0.304,0.374	1.0,1.0	-0.661	-66.1	66.1
5129	ENSG00000137802	MAPKBP1	15	+	41819245	41819650	41819245	41819379	41819594	41819650	5129	2,2	7,12	9,8	3,0	288	73	7.19586e-05	0.00031936	0.068,0.041	0.432,1.0	-0.661	-66.1	66.1
6697	ENSG00000103051	COG4	16	-	70508405	70509388	70508405	70508464	70509230	70509388	6697	120103	34,60	75,45	3,0	839	73	4.52755e-07	2.82654e-06	0.235,0.13	0.685,1.0	-0.66	-66	66
4880	ENSG00000143442	POGZ	1	-	151406606	151407023	151406606	151406631	151406910	151407023	4880	22,20	84,91	59,18	2,3	352	73	7.77156e-15	1.04324e-13	0.052,0.044	0.86,0.554	-0.659	-65.9	65.9
7112	ENSG00000145029	NICN1	3	-	49424948	49425438	49424948	49425053	49425366	49425438	7112	32,42	18,15	58,30	1,0	386	73	1.3589e-11	1.4003e-10	0.252,0.346	0.916,1.0	-0.659	-65.9	65.9
3972	ENSG00000164076	CAMKV	3	-	49860942	49861300	49860942	49861018	49861179	49861300	3972	1,1	0,0	5,1	1,4	234	73	2.2475e-07	1.45941e-06	1.0,1.0	0.609,0.072	0.659	65.9	65.9
5856	ENSG00000117385	P3H1	1	-	42754868	42755217	42754868	42754990	42755164	42755217	5856	63,65	106107	114,70	5,7	247	73	0	0	0.149,0.152	0.871,0.747	-0.658	-65.8	65.8
7637	ENSG00000196497	IPO4	14	-	24188215	24188423	24188215	24188257	24188343	24188423	7637	0,4	55,43	12,6	10,0	159	73	1.40728e-06	8.14836e-06	0.0,0.041	0.355,1.0	-0.657	-65.7	65.7
223	ENSG00000087266	SH3BP2	4	+	2824612	2825196	2824612	2824730	2825125	2825196	223	45,24	12,8	21,6	0,0	468	73	5.69718e-07	3.50916e-06	0.369,0.319	1.0,1.0	-0.656	-65.6	65.6
7341	ENSG00000115414	FN1	2	-	215371908	215372300	215371908	215372015	215372108	215372300	7341	18,14	9,22	5,5	0,0	166	73	1.04828e-06	6.18942e-06	0.468,0.219	1.0,1.0	-0.656	-65.6	65.6
6288	ENSG00000214655	ZSWIM8	10	+	73800639	73801195	73800639	73800759	73801016	73801195	6288	31,24	31,43	178106	8,7	330	73	0	0	0.181,0.11	0.831,0.77	-0.655	-65.5	65.5
7773	ENSG00000151498	ACAD8	11	+	134259607	134261179	134259607	134259745	134261043	134261179	7773	253239	21,30	276129	0,0	1371	73	6.66134e-16	9.58688e-15	0.391,0.298	1.0,1.0	-0.655	-65.5	65.5
8322	ENSG00000062598	ELMO2	20	-	46368890	46370525	46368890	46368968	46370442	46370525	8322	24,18	54,53	45102	4,0	1547	73	6.68968e-08	4.59829e-07	0.021,0.016	0.347,1.0	-0.655	-65.5	65.5
2136	ENSG00000132950	ZMYM5	13	-	19851354	19852190	19851354	19851448	19851688	19852190	2136	29,7	44,45	59,39	15,0	313	73	9.5331e-07	5.68473e-06	0.133,0.035	0.478,1.0	-0.655	-65.5	65.5
4902	ENSG00000172053	QARS	3	-	49098599	49098989	49098599	49098692	49098884	49098989	4902	42,44	62,80	247,77	8,9	265	73	0	0	0.157,0.132	0.895,0.702	-0.654	-65.4	65.4
7552	ENSG00000185163	DDX51	12	-	132141497	132142190	132141497	132141956	132142118	132142190	7552	23,25	25,22	120,60	10,0	235	73	6.26721e-13	7.34281e-12	0.222,0.261	0.788,1.0	-0.653	-65.3	65.3
256	ENSG00000094631	HDAC6	X	+	48814961	48815490	48814961	48815051	48815383	48815490	256	43,27	26,18	195,95	1,5	405	73	1.22125e-15	1.73261e-14	0.23,0.213	0.972,0.774	-0.651	-65.1	65.1
4242	ENSG00000146063	TRIM41	5	+	181233412	181233763	181233412	181233435	181233635	181233763	4242	48,36	66,40	120,67	8,3	273	73	0	0	0.163,0.194	0.8,0.857	-0.65	-65	65
5731	ENSG00000115307	AUP1	2	-	74528750	74529282	74528750	74528935	74529131	74529282	5731	137118	142145	328112	22,4	269	73	0	0	0.207,0.181	0.802,0.884	-0.649	-64.9	64.9
7551	ENSG00000185163	DDX51	12	-	132140830	132141420	132140830	132141020	132141274	132141420	7551	56,25	43,23	241,63	10,2	327	73	0	0	0.225,0.195	0.843,0.875	-0.649	-64.9	64.9
4365	ENSG00000177728	TMEM94	17	+	75492928	75493593	75492928	75493102	75493490	75493593	4365	44,35	19,26	205145	9,1	461	73	2.44249e-15	3.40074e-14	0.268,0.176	0.783,0.958	-0.649	-64.9	64.9
3000	ENSG00000168237	GLYCTK	3	+	52290959	52291922	52290959	52291111	52291746	52291922	3000	33,15	6,3	83,35	0,0	708	73	6.10531e-09	4.70431e-08	0.362,0.34	1.0,1.0	-0.649	-64.9	64.9
4005	ENSG00000144591	GMPPA	2	+	219501475	219502037	219501475	219501579	219501850	219502037	4005	26,17	28,34	46,12	0,2	344	73	2.47353e-07	1.60097e-06	0.165,0.096	1.0,0.56	-0.649	-64.9	64.9
8045	ENSG00000244255	XXbac-BPG116M5.17	6	+	31944979	31945186	31944979	31945029	31945177	31945186	8045	3,4	1,5	6,8	0,0	221	73	2.6274e-08	1.88612e-07	0.498,0.209	1.0,1.0	-0.647	-64.7	64.7
6654	ENSG00000213337	ANKRD39	2	-	96840415	96840912	96840415	96840514	96840786	96840912	6654	7,11	4,3	67,5	0,0	345	73	6.17775e-09	4.75401e-08	0.27,0.437	1.0,1.0	-0.646	-64.6	64.6
4015	ENSG00000138434	SSFA2	2	+	181915215	181918675	181915215	181917005	181918597	181918675	4015	148148	16,9	42,13	0,0	1665	73	5.181e-06	2.76705e-05	0.289,0.419	1.0,1.0	-0.646	-64.6	64.6
3053	ENSG00000121753	ADGRB2	1	-	31727117	31728081	31727117	31727605	31728024	31728081	3053	39,38	15,23	798378	9,11	492	73	0	0	0.278,0.197	0.929,0.836	-0.645	-64.5	64.5
2052	ENSG00000023191	RNH1	11	-	499014	499999	499014	499185	499828	499999	2052	60,68	56,59	323129	10,5	716	73	0	0	0.098,0.105	0.767,0.725	-0.644	-64.4	64.4
3729	ENSG00000120798	NR2C1	12	-	95057730	95058489	95057730	95057878	95058309	95058489	3729	96,60	48,41	122,75	8,0	504	73	5.2932e-09	4.12225e-08	0.225,0.175	0.688,1.0	-0.644	-64.4	64.4
2886	ENSG00000102032	RENBP	X	-	153944079	153944418	153944079	153944155	153944308	153944418	2886	12,4	8,2	4,2	0,0	226	73	9.00318e-07	5.40642e-06	0.326,0.392	1.0,1.0	-0.641	-64.1	64.1
8139	ENSG00000066322	ELOVL1	1	-	43364927	43365376	43364927	43365008	43365185	43365376	8139	12,11	54,50	44,6	19,0	250	73	0.000227584	0.000926901	0.061,0.06	0.403,1.0	-0.641	-64.1	64.1
4664	ENSG00000176454	LPCAT4	15	-	34359588	34360209	34359588	34359745	34360110	34360209	4664	27,19	12,5	741464	8,0	438	73	0	0	0.273,0.388	0.939,1.0	-0.639	-63.9	63.9
2772	ENSG00000163728	TTC14	3	+	180608700	180610003	180608700	180608810	180609629	180610003	2772	129100	14,34	225227	2,0	892	73	1.10023e-13	1.35816e-12	0.43,0.194	0.902,1.0	-0.639	-63.9	63.9
6490	ENSG00000155363	MOV10	1	+	112698286	112698789	112698286	112698478	112698714	112698789	6490	68,57	85,95	545175	23,17	309	73	0	0	0.159,0.124	0.848,0.709	-0.637	-63.7	63.7
212	ENSG00000165959	CLMN	14	-	95193848	95194596	95193848	95193919	95194535	95194596	212	10,4	3,5	45,78	3,0	689	73	1.02547e-05	5.22957e-05	0.261,0.078	0.614,1.0	-0.637	-63.7	63.7
4513	ENSG00000168291	PDHB	3	-	58429707	58430238	58429707	58429941	58430127	58430238	4513	3,11	0,0	10,13	4,8	259	73	2.0502e-07	1.3371e-06	1.0,1.0	0.413,0.314	0.637	63.7	63.7
4549	ENSG00000065717	TLE2	19	-	3019282	3019773	3019282	3019463	3019698	3019773	4549	9,13	7,6	46,2	2,0	308	73	9.20321e-06	4.73771e-05	0.234,0.339	0.845,1.0	-0.636	-63.6	63.6
1799	ENSG00000163516	ANKZF1	2	+	219234132	219235312	219234132	219234288	219234825	219235312	1799	166131	39,63	544287	3,6	610	73	0	0	0.337,0.199	0.956,0.851	-0.635	-63.5	63.5
1467	ENSG00000061273	HDAC7	12	-	47784078	47785471	47784078	47784217	47785386	47785471	1467	61,69	28,40	383174	3,7	1242	73	7.38298e-14	9.41881e-13	0.114,0.092	0.882,0.594	-0.635	-63.5	63.5
2100	ENSG00000178950	GAK	4	-	850935	851974	850935	851084	851749	851974	2100	50,29	36,30	312163	18,3	738	73	0	0	0.121,0.087	0.632,0.843	-0.634	-63.4	63.4
252	ENSG00000094631	HDAC6	X	+	48805630	48806464	48805630	48805671	48806367	48806464	252	20,19	33,34	305140	23,3	769	73	0	0	0.054,0.05	0.557,0.816	-0.634	-63.4	63.4
3916	ENSG00000100099	HPS4	22	-	26465454	26466262	26465454	26465551	26466225	26466262	3916	110,93	41,34	138135	3,2	747	73	0	0	0.208,0.211	0.818,0.868	-0.633	-63.3	63.3
3883	ENSG00000161217	PCYT1A	3	-	196247366	196248323	196247366	196247518	196248206	196248323	3883	6,11	28,23	62,4	12,0	761	73	0.00203803	0.00687807	0.02,0.044	0.331,1.0	-0.633	-63.3	63.3
6808	ENSG00000037280	FLT4	5	-	180613010	180614179	180613010	180613110	180614067	180614179	6808	140117	117138	198107	9,2	1030	73	0	0	0.078,0.057	0.609,0.791	-0.632	-63.2	63.2
6930	ENSG00000014914	MTMR11	1	-	149933609	149933942	149933609	149933698	149933854	149933942	6930	4,2	1,3	2,2	0,0	229	73	1.04119e-05	5.30518e-05	0.56,0.175	1.0,1.0	-0.632	-63.2	63.2
1105	ENSG00000185246	PRPF39	14	+	45096102	45097005	45096102	45096228	45096886	45097005	1105	252195	37,39	135,63	0,0	731	73	7.43849e-15	1.00077e-13	0.405,0.333	1.0,1.0	-0.631	-63.1	63.1
2882	ENSG00000093009	CDC45	22	+	19479737	19480217	19479737	19480019	19480157	19480217	2882	12,22	25,25	37,7	1,1	211	73	1.37386e-09	1.15201e-08	0.142,0.233	0.928,0.708	-0.631	-63.1	63.1
1202	ENSG00000241878	PISD	22	-	31621333	31621885	31621333	31621472	31621648	31621885	1202	11,7	20,18	31,10	9,0	249	73	0.000219278	0.000896121	0.139,0.102	0.502,1.0	-0.631	-63.1	63.1
5575	ENSG00000126581	BECN1	17	-	42818786	42819609	42818786	42818877	42819547	42819609	5575	115,90	71,64	22,18	2,0	743	73	0.00049797	0.0019185	0.137,0.121	0.519,1.0	-0.631	-63.1	63.1
8144	ENSG00000090581	GNPTG	16	+	1352101	1352306	1352101	1352159	1352238	1352306	8144	6,7	27,29	7,9	4,0	152	73	0.000141655	0.000600204	0.096,0.104	0.457,1.0	-0.629	-62.9	62.9
7667	ENSG00000167840	ZNF232	17	-	5108925	5109868	5108925	5109052	5109393	5109868	7667	60,33	43,66	13,28	2,0	414	73	1.37355e-05	6.83577e-05	0.197,0.081	0.534,1.0	-0.628	-62.8	62.8
4526	ENSG00000223501	VPS52	6	-	33264373	33264900	33264373	33264497	33264781	33264900	4526	66,53	48,37	142,54	5,2	357	73	0	0	0.219,0.227	0.853,0.847	-0.627	-62.7	62.7
7132	ENSG00000116353	MECR	1	-	29195940	29196258	29195940	29196013	29196197	29196258	7132	42,11	83,80	128,62	24,4	257	73	0	0	0.126,0.038	0.602,0.815	-0.626	-62.6	62.6
6378	ENSG00000138074	SLC5A6	2	-	27202812	27203345	27202812	27202880	27203232	27203345	6378	24,25	61,41	105,50	4,6	425	73	0	0	0.063,0.095	0.818,0.589	-0.625	-62.5	62.5
4150	ENSG00000133858	ZFC3H1	12	-	71611057	71611887	71611057	71611097	71611785	71611887	4150	32,22	17,13	37,47	3,0	761	73	5.17073e-05	0.000235415	0.153,0.14	0.542,1.0	-0.625	-62.5	62.5
6831	ENSG00000065357	DGKA	12	+	55940081	55940722	55940081	55940433	55940623	55940722	6831	0,4	3,1	25,11	2,0	263	73	0.000218593	0.000894544	0.0,0.526	0.776,1.0	-0.625	-62.5	62.5
3434	ENSG00000185324	CDK10	16	+	89693273	89694232	89693273	89693467	89694172	89694232	3434	266161	47,22	1872794	0,0	778	73	0	0	0.347,0.407	1.0,1.0	-0.623	-62.3	62.3
7718	ENSG00000117266	CDK18	1	+	205529520	205530349	205529520	205529563	205530258	205530349	7718	35,25	23,41	232170	6,9	768	73	0	0	0.126,0.055	0.786,0.642	-0.623	-62.3	62.3
6786	ENSG00000129255	MPDU1	17	+	7586691	7586961	7586691	7586777	7586898	7586961	6786	30,15	64,65	12,25	1,5	194	73	1.00027e-10	9.49072e-10	0.15,0.08	0.819,0.653	-0.621	-62.1	62.1
146	ENSG00000186376	ZNF75D	X	-	135341767	135344087	135341767	135341954	135343260	135344087	146	106,63	10,5	54,6	0,0	1379	73	1.52821e-06	8.82296e-06	0.359,0.4	1.0,1.0	-0.621	-62.1	62.1
5925	ENSG00000127603	MACF1	1	+	39484600	39486987	39484600	39484730	39485537	39486987	5925	31,42	55,37	203,90	5,5	880	73	0	0	0.045,0.086	0.771,0.599	-0.62	-62	62
1295	ENSG00000105696	TMEM59L	19	+	18618154	18618492	18618154	18618272	18618374	18618492	1295	35,27	60,72	62,23	9,2	175	73	0	0	0.196,0.135	0.742,0.828	-0.619	-61.9	61.9
2472	ENSG00000166986	MARS	12	+	57515919	57516337	57515919	57515991	57516244	57516337	2472	155130	190210	905571	99,24	326	73	0	0	0.154,0.122	0.672,0.842	-0.619	-61.9	61.9
7961	ENSG00000182196	ARL6IP4	12	+	122981128	122981879	122981128	122981299	122981570	122981879	7961	140,94	67,58	378208	7,6	344	73	0	0	0.307,0.256	0.92,0.88	-0.619	-61.9	61.9
757	ENSG00000149582	TMEM25	11	+	118531191	118531871	118531191	118531234	118531777	118531871	757	26,26	5,5	11,14	0,0	616	73	7.21523e-07	4.39894e-06	0.381,0.381	1.0,1.0	-0.619	-61.9	61.9
8195	ENSG00000144061	NPHP1	2	-	110163047	110164730	110163047	110163135	110164687	110164730	8195	35,32	3,2	5,1	0,0	1625	73	1.56257e-06	9.00398e-06	0.344,0.418	1.0,1.0	-0.619	-61.9	61.9
2307	ENSG00000221926	TRIM16	17	-	15683035	15684299	15683035	15683157	15684195	15684299	2307	54,56	9,4	10,13	0,0	1111	73	2.00918e-06	1.14193e-05	0.283,0.479	1.0,1.0	-0.619	-61.9	61.9
5213	ENSG00000129460	NGDN	14	+	23477199	23477560	23477199	23477356	23477502	23477560	5213	48,43	56,55	216146	13,11	219	73	0	0	0.222,0.207	0.847,0.816	-0.617	-61.7	61.7
6778	ENSG00000198805	PNP	14	+	20474471	20474948	20474471	20474575	20474772	20474948	6778	97,99	216222	292170	47,10	270	73	0	0	0.108,0.108	0.627,0.821	-0.616	-61.6	61.6
7535	ENSG00000143633	C1orf131	1	-	231223762	231225523	231223762	231224414	231225470	231225523	7535	39,32	88,96	395237	20,6	1129	73	0	0	0.028,0.021	0.561,0.719	-0.616	-61.6	61.6
7751	ENSG00000177697	CD151	11	+	836250	836843	836250	836442	836768	836843	7751	161129	287306	117,50	12,3	399	73	0	0	0.093,0.072	0.641,0.753	-0.615	-61.5	61.5
5593	ENSG00000099840	IZUMO4	19	+	2098435	2099584	2098435	2098450	2099254	2099584	5593	25,8	1,6	84,68	0,0	877	73	8.36155e-08	5.6758e-07	0.675,0.1	1.0,1.0	-0.613	-61.3	61.3
7621	ENSG00000153406	NMRAL1	16	-	4474092	4474792	4474092	4474166	4474553	4474792	7621	70,46	17,12	12,16	0,0	460	73	8.79704e-07	5.29858e-06	0.395,0.378	1.0,1.0	-0.613	-61.3	61.3
1285	ENSG00000130762	ARHGEF16	1	+	3477874	3478612	3477874	3478026	3478423	3478612	1285	6,8	8,9	47,21	0,4	470	73	6.58411e-05	0.000293734	0.104,0.121	1.0,0.449	-0.612	-61.2	61.2
7698	ENSG00000140682	TGFB1I1	16	+	31474562	31476185	31474562	31474757	31476011	31476185	7698	2,5	4,3	4,9	0,1	1327	73	0.00545961	0.0165586	0.027,0.084	1.0,0.331	-0.61	-61	61
1678	ENSG00000095906	NUBP2	16	+	1786536	1787831	1786536	1786955	1787676	1787831	1678	117,68	45,80	221,80	6,3	794	73	0	0	0.193,0.072	0.772,0.71	-0.609	-60.9	60.9
2833	ENSG00000169733	RFNG	17	-	82049676	82050555	82049676	82050006	82050401	82050555	2833	190136	60,78	287116	1,5	468	73	1.11022e-16	1.67851e-15	0.331,0.214	0.978,0.783	-0.608	-60.8	60.8
7115	ENSG00000221968	FADS3	11	-	61876358	61876963	61876358	61876455	61876865	61876963	7115	42,51	9,13	239,85	0,0	483	73	1.11022e-16	1.67851e-15	0.414,0.372	1.0,1.0	-0.607	-60.7	60.7
8026	ENSG00000105699	LSR	19	+	35266678	35266967	35266678	35266738	35266838	35266967	8026	24,39	20,20	20,6	0,0	173	73	5.98039e-09	4.61995e-08	0.336,0.451	1.0,1.0	-0.607	-60.7	60.7
2553	ENSG00000213930	GALT	9	+	34647491	34647705	34647491	34647567	34647656	34647705	2553	26,24	26,17	89120	4,0	162	73	0	0	0.311,0.389	0.909,1.0	-0.605	-60.5	60.5
2481	ENSG00000170037	CNTROB	17	+	7944122	7944638	7944122	7944248	7944475	7944638	2481	17,18	13,33	173,34	13,2	300	73	2.22045e-16	3.31516e-15	0.241,0.117	0.764,0.805	-0.605	-60.5	60.5
1906	ENSG00000175455	CCDC14	3	-	123956354	123956795	123956354	123956427	123956739	123956795	1906	87,75	29,19	58,25	0,0	385	73	9.48486e-12	9.91027e-11	0.363,0.428	1.0,1.0	-0.605	-60.5	60.5
4229	ENSG00000168010	ATG16L2	11	+	72822477	72824842	72822477	72822543	72822847	72824842	4229	21,8	5,3	59,22	0,0	377	73	1.66963e-08	1.22651e-07	0.449,0.341	1.0,1.0	-0.605	-60.5	60.5
971	ENSG00000170049	KCNAB3	17	-	7923967	7924265	7923967	7924062	7924144	7924265	971	2,2	1,6	21,4	2,0	155	73	7.26145e-05	0.000321555	0.485,0.136	0.832,1.0	-0.605	-60.5	60.5
6297	ENSG00000168890	TMEM150A	2	-	85601020	85601482	85601020	85601107	85601434	85601482	6297	3,14	7,1	9,4	0,0	400	73	5.0501e-07	3.13315e-06	0.073,0.719	1.0,1.0	-0.604	-60.4	60.4
2418	ENSG00000204427	ABHD16A	6	-	31688722	31689119	31688722	31688786	31689014	31689119	2418	20,14	40,29	15,7	5,0	301	73	0.00272629	0.00889498	0.108,0.105	0.421,1.0	-0.604	-60.4	60.4
5752	ENSG00000167393	PPP2R3B	X	-	341306	341931	341306	341396	341882	341931	5752	79,40	42,47	290203	22,4	559	73	2.57572e-14	3.36699e-13	0.197,0.1	0.633,0.869	-0.603	-60.3	60.3
7465	ENSG00000147180	ZNF711	X	+	85246929	85247651	85246929	85247183	85247546	85247651	7465	85,64	30,12	38,43	0,0	436	73	1.78819e-10	1.64706e-09	0.322,0.472	1.0,1.0	-0.603	-60.3	60.3
3768	ENSG00000013306	SLC25A39	17	-	44321057	44321558	44321057	44321231	44321433	44321558	3768	145102	113175	336108	24,7	275	73	0	0	0.254,0.134	0.788,0.804	-0.602	-60.2	60.2
4712	ENSG00000109323	MANBA	4	-	102664684	102669049	102664684	102664852	102668962	102669049	4712	11,5	36,18	62,42	4,0	4183	73	0.000109952	0.000475294	0.005,0.005	0.213,1.0	-0.602	-60.2	60.2
1137	ENSG00000108654	DDX5	17	-	64500548	64502069	64500548	64500773	64502009	64502069	1137	18011285	667596	36092139	76,48	1309	73	0	0	0.131,0.107	0.726,0.713	-0.601	-60.1	60.1
7878	ENSG00000119688	ABCD4	14	-	74292747	74293248	74292747	74292869	74293153	74293248	7878	94,53	54,64	69,41	9,0	357	73	4.96575e-06	2.65921e-05	0.263,0.145	0.611,1.0	-0.601	-60.1	60.1
5499	ENSG00000105483	CARD8	19	-	48232452	48234543	48232452	48232493	48234402	48234543	5499	143132	20,22	157111	4,0	1982	73	7.61987e-05	0.00033668	0.208,0.181	0.591,1.0	-0.601	-60.1	60.1
2119	ENSG00000110719	TCIRG1	11	+	68042945	68043497	68042945	68043031	68043370	68043497	2119	7,4	2,1	21,3	0,0	412	73	8.4336e-05	0.000370176	0.383,0.415	1.0,1.0	-0.601	-60.1	60.1
5242	ENSG00000103253	HAGHL	16	+	729008	729715	729008	729088	729287	729715	5242	8,10	5,8	167,45	0,4	272	73	2.65332e-09	2.14379e-08	0.3,0.251	1.0,0.751	-0.6	-60	60
5625	ENSG00000082068	WDR70	5	+	37721114	37725050	37721114	37721215	37724933	37725050	5625	56,60	3,1	109104	0,0	3791	73	6.51349e-06	3.42373e-05	0.264,0.536	1.0,1.0	-0.6	-60	60
1952	ENSG00000007202	KIAA0100	17	-	28643163	28643659	28643163	28643311	28643609	28643659	1952	10,2	53,44	18,10	11,0	371	73	0.000132559	0.000566069	0.036,0.009	0.244,1.0	-0.6	-60	60
2050	ENSG00000007392	LUC7L	16	-	227241	228402	227241	227336	228332	228402	2050	216146	17,30	447233	3,0	1069	73	4.79172e-13	5.63616e-12	0.465,0.249	0.911,1.0	-0.599	-59.9	59.9
4668	ENSG00000160298	C21orf58	21	-	46314870	46315547	46314870	46315049	46315473	46315547	4668	11,14	8,8	117,47	13,0	497	73	7.08617e-05	0.000314958	0.168,0.204	0.569,1.0	-0.599	-59.9	59.9
4468	ENSG00000079134	THOC1	18	-	225088	225403	225088	225139	225336	225403	4468	42,23	36,45	98,64	6,6	270	73	0	0	0.24,0.121	0.815,0.743	-0.598	-59.8	59.8
6485	ENSG00000155363	MOV10	1	+	112698286	112699810	112698286	112698789	112699684	112699810	6485	202137	76,89	1588812	46,21	968	73	0	0	0.167,0.104	0.722,0.745	-0.598	-59.8	59.8
1791	ENSG00000171720	HDAC3	5	-	141629859	141630125	141629859	141629916	141630043	141630125	1791	61,56	130116	16,23	6,0	200	73	4.03163e-05	0.000186389	0.146,0.15	0.493,1.0	-0.598	-59.8	59.8
2404	ENSG00000235106	LINC00094	9	+	134025844	134028102	134025844	134026090	134026207	134028102	2404	18,4	29,32	6,3	3,0	190	73	0.0132309	0.0360224	0.193,0.046	0.435,1.0	-0.598	-59.8	59.8
4628	ENSG00000141458	NPC1	18	-	23533354	23534559	23533354	23533517	23534445	23534559	4628	33,22	61,73	186,96	15,2	1001	73	0	0	0.038,0.022	0.475,0.778	-0.597	-59.7	59.7
8185	ENSG00000112511	PHF1	6	+	33414724	33415144	33414724	33414829	33414954	33415144	8185	11,8	11,5	54,12	4,0	198	73	1.3678e-06	7.9351e-06	0.269,0.371	0.833,1.0	-0.597	-59.7	59.7
7048	ENSG00000103502	CDIPT	16	-	29860580	29861259	29860580	29860662	29861105	29861259	7048	82,48	183172	67,12	23,0	516	73	0.000935071	0.00337245	0.06,0.038	0.292,1.0	-0.597	-59.7	59.7
4003	ENSG00000144591	GMPPA	2	+	219505457	219505761	219505457	219505555	219505714	219505761	4003	16,27	25,36	82,36	15,1	232	73	2.35248e-08	1.70512e-07	0.168,0.191	0.632,0.919	-0.596	-59.6	59.6
1244	ENSG00000178971	CTC1	17	-	8229141	8229446	8229141	8229206	8229301	8229446	1244	5,2	2,3	99,52	3,0	168	73	3.04323e-05	0.00014403	0.521,0.225	0.935,1.0	-0.595	-59.5	59.5
6020	ENSG00000162069	CCDC64B	16	-	3029544	3030595	3029544	3029739	3030448	3030595	6020	31,6	2,2	18,18	0,0	782	73	4.00462e-05	0.000185426	0.591,0.219	1.0,1.0	-0.595	-59.5	59.5
5759	ENSG00000128699	ORMDL1	2	-	189782421	189783123	189782421	189782602	189783013	189783123	5759	232183	48,43	99,60	0,0	484	73	2.66454e-15	3.70129e-14	0.422,0.391	1.0,1.0	-0.594	-59.4	59.4
2725	ENSG00000169714	CNBP	3	-	129171078	129171538	129171078	129171280	129171445	129171538	2725	71,69	140183	169,90	34,6	238	73	0	0	0.135,0.104	0.604,0.821	-0.593	-59.3	59.3
4891	ENSG00000119760	SUPT7L	2	-	27660983	27662281	27660983	27661388	27662178	27662281	4891	375301	80,79	656442	13,4	863	73	0	0	0.284,0.244	0.81,0.903	-0.593	-59.3	59.3
2832	ENSG00000169733	RFNG	17	-	82049676	82050006	82049676	82049842	82049917	82050006	2832	109,55	77104	58,43	7,0	148	73	1.62568e-10	1.50665e-09	0.411,0.207	0.803,1.0	-0.593	-59.3	59.3
1529	ENSG00000171453	POLR1C	6	+	43519705	43520185	43519705	43519838	43520065	43520185	1529	85,82	58,34	210,97	6,2	300	73	0	0	0.263,0.37	0.895,0.922	-0.592	-59.2	59.2
2058	ENSG00000115073	ACTR1B	2	-	97658426	97659003	97658426	97658643	97658878	97659003	2058	119107	77,94	123,64	6,3	308	73	0	0	0.268,0.212	0.829,0.835	-0.592	-59.2	59.2
2163	ENSG00000161010	C5orf45	5	-	179837275	179840959	179837275	179837885	179840871	179840959	2163	642453	25,36	1842893	6,2	3059	73	0	0	0.38,0.231	0.88,0.914	-0.592	-59.2	59.2
3624	ENSG00000170638	TRABD	22	+	50197822	50198186	50197822	50197995	50198074	50198186	3624	66,61	65,67	190,66	13,2	152	73	0	0	0.328,0.304	0.875,0.941	-0.592	-59.2	59.2
4967	ENSG00000172732	MUS81	11	+	65864719	65865145	65864719	65864815	65865016	65865145	4967	93,65	46,41	184,60	3,2	274	73	0	0	0.35,0.297	0.942,0.889	-0.592	-59.2	59.2
5418	ENSG00000103496	STX4	16	+	31034225	31034536	31034225	31034325	31034461	31034536	5418	15,16	65,35	96,74	24,6	209	73	8.88178e-16	1.27213e-14	0.075,0.138	0.583,0.812	-0.591	-59.1	59.1
2482	ENSG00000170037	CNTROB	17	+	7948486	7949137	7948486	7948619	7949084	7949137	2482	13,24	20,7	643291	35,6	538	73	3.15616e-11	3.11814e-10	0.081,0.318	0.714,0.868	-0.591	-59.1	59.1
3452	ENSG00000112282	MED23	6	-	131592387	131593171	131592387	131592460	131593005	131593171	3452	82,43	44,69	45,33	7,0	618	73	0.000351666	0.00138789	0.18,0.069	0.432,1.0	-0.591	-59.1	59.1
914	ENSG00000125450	NUP85	17	+	75234636	75235201	75234636	75234788	75235099	75235201	914	80,88	58,77	454357	41,9	384	73	0	0	0.208,0.178	0.678,0.883	-0.587	-58.7	58.7
6420	ENSG00000143702	CEP170	1	-	243185778	243186422	243185778	243186072	243186258	243186422	6420	24,5	27,34	15,30	6,0	259	73	0.000124841	0.000535021	0.2,0.04	0.413,1.0	-0.587	-58.7	58.7
5563	ENSG00000149532	CPSF7	11	-	61420469	61421608	61420469	61420573	61421389	61421608	5563	143141	169134	17,16	3,0	889	73	0.00568582	0.017106	0.065,0.08	0.318,1.0	-0.587	-58.7	58.7
7335	ENSG00000161179	YDJC	22	-	21629009	21629407	21629009	21629187	21629307	21629407	7335	36,28	46,53	65,40	19,0	193	73	4.35388e-06	2.36325e-05	0.228,0.167	0.564,1.0	-0.585	-58.5	58.5
6818	ENSG00000198901	PRC1	15	-	90981498	90981981	90981498	90981669	90981747	90981981	6818	29,38	97110	127,43	28,7	151	73	0	0	0.126,0.143	0.687,0.748	-0.583	-58.3	58.3
1609	ENSG00000125447	GGA3	17	-	75241614	75242473	75241614	75241696	75242335	75242473	1609	41,51	30,27	183118	2,10	712	73	2.45789e-08	1.77294e-07	0.123,0.162	0.904,0.547	-0.583	-58.3	58.3
7628	ENSG00000182472	CAPN12	19	-	38730964	38731203	38730964	38731023	38731106	38731203	7628	5,6	0,0	10,5	3,8	156	73	3.90945e-07	2.46118e-06	1.0,1.0	0.609,0.226	0.583	58.3	58.3
2150	ENSG00000167380	ZNF226	19	+	44165587	44165811	44165587	44165613	44165756	44165811	2150	46,29	7,2	12,1	12,3	216	73	9.99885e-06	5.1165e-05	0.69,0.831	0.253,0.101	0.583	58.3	58.3
2843	ENSG00000102226	USP11	X	+	47247303	47247699	47247303	47247419	47247610	47247699	2843	63,59	97120	496293	61,28	264	73	0	0	0.152,0.12	0.692,0.743	-0.582	-58.2	58.2
4869	ENSG00000196498	NCOR2	12	-	124334423	124335280	124334423	124334617	124335134	124335280	4869	12,5	53,64	33,40	3,3	590	73	0	0	0.027,0.01	0.576,0.623	-0.581	-58.1	58.1
711	ENSG00000137312	FLOT1	6	-	30741189	30741704	30741189	30741333	30741613	30741704	711	35,54	110179	77,32	15,2	353	73	4.55191e-15	6.19371e-14	0.062,0.059	0.515,0.768	-0.581	-58.1	58.1
643	ENSG00000106610	STAG3L4	7	+	67308576	67309139	67308576	67308652	67308934	67309139	643	14,7	4,2	10,10	0,0	355	73	1.39972e-06	8.1124e-06	0.419,0.419	1.0,1.0	-0.581	-58.1	58.1
8076	ENSG00000176978	DPP7	9	-	137114462	137114718	137114462	137114576	137114646	137114718	8076	8,7	12,21	20,2	8,0	143	73	0.00891719	0.0254304	0.254,0.145	0.561,1.0	-0.581	-58.1	58.1
1679	ENSG00000095906	NUBP2	16	+	1786536	1787831	1786536	1786655	1787676	1787831	1679	305277	72,65	339154	7,2	1094	73	0	0	0.22,0.221	0.764,0.837	-0.58	-58	58
1347	ENSG00000068438	FTSJ1	X	+	48477960	48478518	48477960	48478168	48478448	48478518	1347	34,24	48,38	65,13	1,3	353	73	3.32755e-06	1.84293e-05	0.128,0.116	0.931,0.473	-0.58	-58	58
8019	ENSG00000073350	LLGL2	17	+	75574212	75574668	75574212	75574260	75574609	75574668	8019	7,1	3,10	10,7	2,0	422	73	0.00246107	0.00812709	0.288,0.017	0.464,1.0	-0.58	-58	58
4750	ENSG00000167642	SPINT2	19	+	38290536	38292468	38290536	38290575	38291839	38292468	4750	19,34	67,71	32,10	7,0	1337	73	0.00380754	0.0120421	0.015,0.025	0.2,1.0	-0.58	-58	58
4024	ENSG00000100201	DDX17	22	-	38487878	38492115	38487878	38488115	38492055	38492115	4024	49084179	355410	18361047	18,3	4013	73	1.44329e-15	2.03317e-14	0.201,0.156	0.65,0.864	-0.579	-57.9	57.9
642	ENSG00000095787	WAC	10	+	28614566	28616362	28614566	28614685	28616175	28616362	642	76,43	28,45	39,49	4,0	1563	73	0.00155178	0.00533323	0.113,0.043	0.313,1.0	-0.579	-57.9	57.9
628	ENSG00000106290	TAF6	7	-	100113348	100113769	100113348	100113405	100113615	100113769	628	20,20	35,41	55,37	5,5	283	73	1.11022e-16	1.67851e-15	0.128,0.112	0.739,0.656	-0.578	-57.8	57.8
6405	ENSG00000105329	TGFB1	19	-	41342020	41342247	41342020	41342033	41342169	41342247	6405	5,3	1,4	7,4	0,0	209	73	1.31721e-06	7.6639e-06	0.636,0.208	1.0,1.0	-0.578	-57.8	57.8
6239	ENSG00000060971	ACAA1	3	-	38126161	38126700	38126161	38126341	38126509	38126700	6239	43,28	35,26	128,53	8,3	241	73	0	0	0.271,0.246	0.829,0.843	-0.577	-57.7	57.7
5867	ENSG00000011304	PTBP1	19	+	804035	804438	804035	804208	804291	804438	5867	84113	328394	37,18	13,2	156	73	1.56961e-11	1.60637e-10	0.107,0.118	0.571,0.808	-0.577	-57.7	57.7
264	ENSG00000135341	MAP3K7	6	-	90550467	90552179	90550467	90550549	90552048	90552179	264	30,35	72,52	49,47	9,0	1572	73	0.000258765	0.00104395	0.019,0.03	0.202,1.0	-0.577	-57.7	57.7
2188	ENSG00000160949	TONSL	8	-	144432284	144433759	144432284	144432460	144433587	144433759	2188	49,44	66,53	936472	38,16	1200	73	0	0	0.043,0.048	0.6,0.642	-0.576	-57.6	57.6
2457	ENSG00000163479	SSR2	1	-	156011809	156012565	156011809	156011887	156012384	156012565	2457	68,49	7,15	44,28	0,0	570	73	8.70906e-08	5.89165e-07	0.554,0.295	1.0,1.0	-0.576	-57.6	57.6
160	ENSG00000148926	ADM	11	+	10305679	10306098	10305679	10305798	10305948	10306098	160	8,5	14,15	21,17	10,0	223	73	0.000642093	0.00241017	0.158,0.098	0.407,1.0	-0.576	-57.6	57.6
253	ENSG00000094631	HDAC6	X	+	48814674	48814893	48814674	48814740	48814833	48814893	253	23,22	22,14	79,29	5,0	166	73	4.45685e-11	4.35288e-10	0.315,0.409	0.874,1.0	-0.575	-57.5	57.5
821	ENSG00000205250	E2F4	16	+	67192760	67193170	67192760	67192870	67193008	67193170	821	54,70	149145	39,18	20,0	211	73	0.000419471	0.00163501	0.111,0.143	0.403,1.0	-0.575	-57.5	57.5
4813	ENSG00000115459	ELMOD3	2	+	85371085	85371562	85371085	85371209	85371439	85371562	4813	9,10	33,51	10,4	7,0	303	73	0.0124558	0.0341763	0.062,0.045	0.256,1.0	-0.575	-57.5	57.5
6890	ENSG00000123136	DDX39A	19	-	14409741	14410334	14409741	14409873	14410215	14410334	6890	232150	104,96	1226609	49,22	415	73	0	0	0.282,0.216	0.815,0.83	-0.574	-57.4	57.4
1735	ENSG00000127837	AAMP	2	-	218265578	218265946	218265578	218265682	218265830	218265946	1735	114,92	205225	155160	44,7	221	73	6.99173e-11	6.69752e-10	0.155,0.119	0.538,0.883	-0.574	-57.4	57.4
7405	ENSG00000161204	ABCF3	3	+	184187396	184187761	184187396	184187443	184187663	184187761	7405	24,7	42,44	51,34	6,5	293	73	0	0	0.125,0.038	0.679,0.629	-0.573	-57.3	57.3
4550	ENSG00000065717	TLE2	19	-	3019282	3019773	3019282	3019466	3019698	3019773	4550	9,10	2,7	46,2	1,0	305	73	2.70197e-06	1.51609e-05	0.519,0.255	0.917,1.0	-0.572	-57.2	57.2
778	ENSG00000103365	GGA2	16	-	23493359	23494378	23493359	23493458	23494302	23494378	778	130107	53,58	87,47	9,0	917	73	0.00106855	0.00379892	0.163,0.128	0.435,1.0	-0.572	-57.2	57.2
182	ENSG00000137700	SLC37A4	11	-	119027627	119028426	119027627	119027872	119028193	119028426	182	63,48	43,24	136114	7,4	394	73	0	0	0.213,0.27	0.783,0.841	-0.571	-57.1	57.1
8288	ENSG00000141562	NARF	17	+	82483715	82484950	82483715	82483779	82484812	82484950	8288	94,71	81,79	755273	14,19	1106	73	0	0	0.071,0.056	0.781,0.487	-0.571	-57.1	57.1
8113	ENSG00000100949	RABGGTA	14	-	24268109	24268420	24268109	24268198	24268368	24268420	8113	15,15	19,11	100,28	11,1	243	73	1.13942e-08	8.47417e-08	0.192,0.291	0.732,0.894	-0.571	-57.1	57.1
3382	ENSG00000149499	EML3	11	-	62602758	62603247	62602758	62602889	62603148	62603247	3382	29,27	19,15	152,61	16,0	332	73	1.15684e-06	6.78354e-06	0.251,0.284	0.676,1.0	-0.571	-57.1	57.1
700	ENSG00000172932	ANKRD13D	11	+	67290077	67290446	67290077	67290213	67290321	67290446	700	5,13	26,24	8,4	5,0	181	73	0.0120482	0.0331643	0.072,0.179	0.392,1.0	-0.571	-57.1	57.1
8186	ENSG00000112511	PHF1	6	+	33414724	33415144	33414724	33414829	33414965	33415144	8186	14,11	12,10	55,20	8,0	209	73	2.33363e-05	0.000112491	0.29,0.278	0.706,1.0	-0.569	-56.9	56.9
1428	ENSG00000141994	DUS3L	19	-	5786748	5787171	5786748	5786845	5787060	5787171	1428	44,19	24,27	109,21	18,0	288	73	0.000196073	0.000811258	0.317,0.151	0.606,1.0	-0.569	-56.9	56.9
1258	ENSG00000160055	TMEM234	1	-	32215135	32215795	32215135	32215216	32215672	32215795	1258	40,26	5,7	344144	0,0	529	73	1.16984e-12	1.33917e-11	0.525,0.339	1.0,1.0	-0.568	-56.8	56.8
1628	ENSG00000101158	NELFCD	20	+	58988913	58989640	58988913	58989021	58989487	58989640	1628	46,41	74,74	114102	11,6	539	73	0	0	0.078,0.07	0.584,0.697	-0.567	-56.7	56.7
8291	ENSG00000183963	SMTN	22	+	31096997	31097338	31096997	31097060	31097268	31097338	8291	20,14	18,23	110,44	2,9	281	73	3.11986e-07	1.99345e-06	0.224,0.137	0.935,0.559	-0.567	-56.7	56.7
7754	ENSG00000076928	ARHGEF1	19	+	41892024	41892373	41892024	41892123	41892330	41892373	7754	13,16	12,25	30,6	1,1	280	73	8.34743e-07	5.04299e-06	0.22,0.143	0.887,0.61	-0.567	-56.7	56.7
1696	ENSG00000123384	LRP1	12	+	57208037	57208817	57208037	57208216	57208710	57208817	1696	1,0	6,7	17,13	12,0	567	73	0.000138737	0.000589606	0.021,0.0	0.154,1.0	-0.567	-56.7	56.7
1321	ENSG00000135473	PAN2	12	-	56322614	56323209	56322614	56322758	56323061	56323209	1321	206214	56,69	467226	3,2	376	73	0	0	0.417,0.376	0.968,0.956	-0.566	-56.6	56.6
7944	ENSG00000138002	IFT172	2	-	27457840	27458223	27457840	27457976	27458125	27458223	7944	29,25	23,21	172,92	4,9	222	73	2.4758e-14	3.24346e-13	0.293,0.281	0.934,0.771	-0.566	-56.6	56.6
3470	ENSG00000107937	GTPBP4	10	+	996105	997308	996105	996242	997207	997308	3470	33,26	133138	22,29	8,0	1038	73	0.000172048	0.000718306	0.017,0.013	0.162,1.0	-0.566	-56.6	56.6
2417	ENSG00000265241	RBM8A	1	-	145926808	145927077	145926808	145926883	145927017	145927077	2417	50,52	47,30	340235	4,19	207	73	0	0	0.273,0.379	0.968,0.813	-0.565	-56.5	56.5
2664	ENSG00000124357	NAGK	2	+	71072640	71073594	71072640	71072751	71073481	71073594	2664	63,54	23,24	46,49	1,2	803	73	5.8999e-08	4.09301e-07	0.199,0.17	0.807,0.69	-0.564	-56.4	56.4
3072	ENSG00000197603	C5orf42	5	-	37139339	37142480	37139339	37139370	37142309	37142480	3072	17,20	9,12	11,11	1,0	3012	73	0.0185969	0.04907	0.044,0.039	0.21,1.0	-0.564	-56.4	56.4
7918	ENSG00000086504	MRPL28	16	-	368500	369220	368500	368635	369067	369220	7918	61,31	120156	252112	24,10	505	73	0	0	0.068,0.028	0.603,0.618	-0.563	-56.3	56.3
839	ENSG00000185122	HSF1	8	+	144309771	144311249	144309771	144309896	144311173	144311249	839	162,93	117160	777234	30,7	1350	73	0	0	0.07,0.03	0.583,0.644	-0.563	-56.3	56.3
8138	ENSG00000066322	ELOVL1	1	-	43364557	43364794	43364557	43364647	43364737	43364794	8138	13,7	52,61	27,15	12,2	163	73	8.42891e-10	7.21944e-09	0.101,0.049	0.502,0.771	-0.562	-56.2	56.2
958	ENSG00000129351	ILF3	19	+	10681218	10682192	10681218	10681329	10681992	10682192	958	550513	410477	919328	23,28	736	73	0	0	0.117,0.096	0.799,0.537	-0.561	-56.1	56.1
980	ENSG00000137221	TJAP1	6	+	43500743	43501687	43500743	43500772	43501525	43501687	980	57,53	42,71	111,55	7,2	826	73	0	0	0.107,0.062	0.584,0.708	-0.561	-56.1	56.1
6042	ENSG00000048140	TSPAN17	5	+	176656702	176656924	176656702	176656816	176656894	176656924	6042	11,11	57,71	10,8	3,2	151	73	2.76426e-09	2.22143e-08	0.085,0.07	0.617,0.659	-0.56	-56	56
1611	ENSG00000113597	TRAPPC13	5	+	65660698	65664384	65660698	65660897	65664233	65664384	1611	129100	2,5	74,60	0,0	3409	73	4.33192e-08	3.03691e-07	0.58,0.3	1.0,1.0	-0.56	-56	56
481	ENSG00000168701	TMEM208	16	+	67228494	67228881	67228494	67228657	67228796	67228881	481	11,9	8,7	52,34	6,0	212	73	6.85186e-06	3.59053e-05	0.321,0.307	0.749,1.0	-0.56	-56	56
2458	ENSG00000196562	SULF2	20	-	47659398	47659730	47659398	47659452	47659696	47659730	2458	4,12	40,46	44,23	8,3	317	73	0	0	0.023,0.057	0.559,0.638	-0.558	-55.8	55.8
441	ENSG00000170581	STAT2	12	-	56354777	56355351	56354777	56354863	56355275	56355351	441	81,39	19,14	118,27	0,1	485	73	3.16915e-10	2.8489e-09	0.391,0.295	1.0,0.803	-0.558	-55.8	55.8
6956	ENSG00000111012	CYP27B1	12	-	57765010	57765499	57765010	57765211	57765296	57765499	6956	8,6	6,1	0,0	5,1	158	73	2.27945e-06	1.28867e-05	0.381,0.735	0.0,0.0	0.558	55.8	55.8
6722	ENSG00000237441	RGL2	6	-	33293794	33294066	33293794	33293916	33294033	33294066	6722	14,23	34,17	56,11	2,2	190	73	4.69427e-08	3.27559e-07	0.137,0.342	0.915,0.679	-0.557	-55.7	55.7
6693	ENSG00000125458	NT5C	17	-	75131044	75131281	75131044	75131105	75131180	75131281	6693	32,19	39,69	134,55	25,7	148	73	6.66134e-16	9.58688e-15	0.288,0.12	0.726,0.795	-0.556	-55.6	55.6
3156	ENSG00000198276	UCKL1	20	-	63945804	63946267	63945804	63945975	63946160	63946267	3156	17,14	25,34	49,15	6,2	258	73	9.6434e-13	1.11243e-11	0.161,0.104	0.698,0.68	-0.556	-55.6	55.6
5008	ENSG00000109065	NAT9	17	-	74771959	74772277	74771959	74772054	74772217	74772277	5008	60,40	20,29	151125	3,2	236	73	1.33227e-15	1.8812e-14	0.481,0.299	0.94,0.951	-0.555	-55.5	55.5
7330	ENSG00000177731	FLII	17	-	18245554	18246062	18245554	18245660	18245743	18246062	7330	52,23	155150	146,82	20,33	156	73	0	0	0.136,0.067	0.774,0.538	-0.554	-55.4	55.4
8220	ENSG00000177082	WDR73	15	-	84647889	84648625	84647889	84647954	84648536	84648625	8220	53,46	68,77	65102	7,4	655	73	3.33067e-15	4.59463e-14	0.08,0.062	0.509,0.74	-0.554	-55.4	55.4
701	ENSG00000172932	ANKRD13D	11	+	67291475	67291746	67291475	67291521	67291602	67291746	701	8,5	29,29	14,10	3,3	154	73	3.68991e-09	2.92215e-08	0.116,0.076	0.689,0.612	-0.554	-55.4	55.4
3630	ENSG00000135740	SLC9A5	16	+	67255392	67255930	67255392	67255471	67255838	67255930	3630	15,19	3,4	15,23	0,0	440	73	1.01405e-06	6.00292e-06	0.453,0.441	1.0,1.0	-0.553	-55.3	55.3
6493	ENSG00000160766	GBAP1	1	-	155217239	155218049	155217239	155217373	155217963	155218049	6493	19,10	8,6	96,34	12,0	663	73	0.00255679	0.00841996	0.207,0.155	0.468,1.0	-0.553	-55.3	55.3
1197	ENSG00000204843	DCTN1	2	-	74367970	74368880	74367970	74368131	74368727	74368880	1197	46,28	115106	184156	13,13	669	73	0	0	0.042,0.028	0.607,0.567	-0.552	-55.2	55.2
5857	ENSG00000117385	P3H1	1	-	42746374	42747412	42746374	42746852	42747271	42747412	5857	37,44	49,68	245117	34,5	492	73	8.81517e-14	1.10411e-12	0.101,0.088	0.517,0.776	-0.552	-55.2	55.2
775	ENSG00000139044	B4GALNT3	12	+	552466	553983	552466	552528	553193	553983	775	50,38	3,10	160,96	0,0	738	73	4.70249e-09	3.68505e-08	0.622,0.273	1.0,1.0	-0.552	-55.2	55.2
5407	ENSG00000184009	ACTG1	17	-	81510926	81511626	81510926	81511108	81511187	81511626	5407	170154	13101219	23241295	842338	152	73	0	0	0.059,0.057	0.57,0.648	-0.551	-55.1	55.1
5976	ENSG00000198563	DDX39B	6	-	31532779	31535485	31532779	31532911	31535366	31535485	5976	83586417	408470	112065562	53,18	2528	73	0	0	0.372,0.283	0.859,0.899	-0.551	-55.1	55.1
192	ENSG00000163702	IL17RC	3	+	9923880	9924291	9923880	9924020	9924231	9924291	192	23,11	17,24	17,22	5,0	284	73	0.0009455	0.00340271	0.258,0.105	0.466,1.0	-0.551	-55.1	55.1
6546	ENSG00000160633	SAFB	19	+	5667352	5667886	5667352	5667450	5667819	5667886	6546	44,28	186207	683425	96,43	442	73	0	0	0.038,0.022	0.54,0.62	-0.55	-55	55
5827	ENSG00000127980	PEX1	7	-	92492952	92494396	92492952	92493129	92494292	92494396	5827	175181	25,18	111,58	2,0	1236	73	1.19998e-05	6.03212e-05	0.293,0.373	0.766,1.0	-0.55	-55	55
4400	ENSG00000067596	DHX8	17	+	43517166	43520267	43517166	43517322	43520129	43520267	4400	11,10	67,68	29,12	6,0	2880	73	0.0095414	0.0269201	0.004,0.004	0.109,1.0	-0.55	-55	55
2306	ENSG00000088038	CNOT3	19	+	54153714	54155681	54153714	54153840	54155308	54155681	2306	148159	32,33	1306769	20,15	1541	73	0	0	0.18,0.186	0.756,0.708	-0.549	-54.9	54.9
7228	ENSG00000137497	NUMA1	11	-	72007188	72008845	72007188	72007435	72008687	72008845	7228	556429	73,68	725365	7,5	1325	73	0	0	0.296,0.258	0.851,0.801	-0.549	-54.9	54.9
3540	ENSG00000171793	CTPS1	1	+	41008658	41008890	41008658	41008714	41008793	41008890	3540	110,98	259307	164,93	36,18	152	73	0	0	0.169,0.133	0.686,0.713	-0.548	-54.8	54.8
6633	ENSG00000182087	TMEM259	19	-	1012065	1012573	1012065	1012188	1012462	1012573	6633	261219	119137	504197	35,4	347	73	0	0	0.316,0.252	0.752,0.912	-0.548	-54.8	54.8
8304	ENSG00000172432	GTPBP2	6	-	43624887	43625560	43624887	43625062	43625362	43625560	8304	291268	123128	323116	4,7	373	73	0	0	0.316,0.291	0.94,0.764	-0.548	-54.8	54.8
4266	ENSG00000103507	BCKDK	16	+	31109672	31110124	31109672	31109783	31110076	31110124	4266	21,26	68,74	104,43	18,4	366	73	0	0	0.058,0.065	0.535,0.682	-0.547	-54.7	54.7
2550	ENSG00000213930	GALT	9	+	34648333	34648894	34648333	34648456	34648761	34648894	2550	87,45	31,36	498134	11,9	378	73	8.43769e-15	1.13012e-13	0.351,0.194	0.897,0.742	-0.547	-54.7	54.7
2382	ENSG00000114054	PCCB	3	+	136326802	136327255	136326802	136326910	136327154	136327255	2382	19,11	33,55	39,23	8,2	317	73	5.66347e-12	6.03331e-11	0.117,0.044	0.529,0.726	-0.547	-54.7	54.7
1299	ENSG00000203896	LIME1	20	+	63737820	63738060	63737820	63737902	63737972	63738060	1299	12,11	11,7	34,3	2,0	143	73	1.78684e-06	1.02371e-05	0.358,0.445	0.897,1.0	-0.547	-54.7	54.7
7044	ENSG00000147813	NAPRT	8	-	143576077	143576572	143576077	143576162	143576431	143576572	7044	62,46	40,23	101,53	12,0	342	73	7.57558e-06	3.94734e-05	0.249,0.299	0.642,1.0	-0.547	-54.7	54.7
7082	ENSG00000107863	ARHGAP21	10	-	24595887	24596882	24595887	24596043	24596739	24596882	7082	27,20	58,82	12,30	6,0	769	73	0.00127182	0.00445807	0.042,0.023	0.16,1.0	-0.547	-54.7	54.7
7528	ENSG00000168872	DDX19A	16	+	70370222	70371563	70370222	70370385	70371371	70371563	7528	29,31	9,12	51,54	0,5	1059	73	0.00302038	0.00976404	0.182,0.151	1.0,0.427	-0.547	-54.7	54.7
6557	ENSG00000071859	FAM50A	X	+	154449680	154449931	154449680	154449735	154449882	154449931	6557	287225	525672	1293703	223106	220	73	0	0	0.154,0.1	0.658,0.688	-0.546	-54.6	54.6
6980	ENSG00000157379	DHRS1	14	-	24291138	24291625	24291138	24291219	24291555	24291625	6980	32,38	23,15	51,16	6,0	409	73	0.00132011	0.00461652	0.199,0.311	0.603,1.0	-0.546	-54.6	54.6
574	ENSG00000144021	CIAO1	2	+	96268456	96269355	96268456	96268658	96269267	96269355	574	403273	156150	651344	19,17	682	73	0	0	0.217,0.163	0.786,0.684	-0.545	-54.5	54.5
5351	ENSG00000137942	FNBP1L	1	+	93550946	93554659	93550946	93551105	93552408	93554659	5351	330297	18,22	106114	0,0	1376	73	3.21707e-09	2.57151e-08	0.493,0.417	1.0,1.0	-0.545	-54.5	54.5
1484	ENSG00000089682	RBM41	X	-	107069254	107070425	107069254	107069402	107070212	107070425	1484	19,32	2,3	2,5	0,0	883	73	1.25833e-05	6.29902e-05	0.44,0.469	1.0,1.0	-0.545	-54.5	54.5
4768	ENSG00000197530	MIB2	1	+	1628018	1628399	1628018	1628179	1628272	1628399	4768	19,8	41,44	44,53	15,7	166	73	5.67812e-12	6.03818e-11	0.169,0.074	0.563,0.769	-0.544	-54.4	54.4
329	ENSG00000110619	CARS	11	-	3026675	3029084	3026675	3026797	3028995	3029084	329	55,44	87111	404209	9,6	2271	73	0	0	0.02,0.013	0.591,0.528	-0.543	-54.3	54.3
6351	ENSG00000130734	ATG4D	19	+	10551896	10552121	10551896	10551975	10552044	10552121	6351	25,22	71,68	24,10	20,0	142	73	0.00241482	0.0079876	0.153,0.143	0.382,1.0	-0.543	-54.3	54.3
1598	ENSG00000123349	PFDN5	12	+	53296429	53297924	53296429	53296551	53297849	53297924	1598	174124	17,33	99,86	0,3	1371	73	0.000225893	0.000920643	0.353,0.167	1.0,0.604	-0.542	-54.2	54.2
565	ENSG00000263146	RP11-849I19.1	18	-	78977554	78977883	78977554	78977690	78977807	78977883	565	7,2	0,0	12,14	7,5	190	73	1.94033e-06	1.10741e-05	1.0,1.0	0.397,0.518	0.542	54.2	54.2
1451	ENSG00000049283	EPN3	17	+	50536420	50537118	50536420	50536625	50536707	50537118	1451	9,2	2,3	5,2	0,0	155	73	9.76958e-06	5.00346e-05	0.679,0.239	1.0,1.0	-0.541	-54.1	54.1
2141	ENSG00000168566	SNRNP48	6	+	7599672	7601524	7599672	7599680	7601335	7601524	2141	43,51	8,4	38,3	1,0	1728	73	0.0027781	0.00904431	0.185,0.35	0.616,1.0	-0.541	-54.1	54.1
1200	ENSG00000204843	DCTN1	2	-	74365074	74365657	74365074	74365241	74365514	74365657	1200	34,60	134145	354158	46,23	346	73	0	0	0.051,0.08	0.619,0.592	-0.54	-54	54
8126	ENSG00000130714	POMT1	9	+	131509902	131510415	131509902	131509996	131510259	131510415	8126	56,62	8,29	104,65	0,0	336	73	1.35183e-11	1.39541e-10	0.603,0.317	1.0,1.0	-0.54	-54	54
3807	ENSG00000159348	CYB5R1	1	-	202965886	202966600	202965886	202966109	202966527	202966600	3807	28,14	3,4	26,11	0,0	491	73	1.77316e-07	1.16148e-06	0.581,0.342	1.0,1.0	-0.538	-53.8	53.8
122	ENSG00000165688	PMPCA	9	+	136421831	136423760	136421831	136421976	136423094	136423760	122	127,91	129156	556145	15,10	1191	73	0	0	0.057,0.035	0.694,0.471	-0.536	-53.6	53.6
1310	ENSG00000162004	CCDC78	16	-	722921	723936	722921	723161	723856	723936	1310	31,23	2,0	131,93	27,33	768	73	0.00193821	0.00655968	0.596,1.0	0.316,0.211	0.534	53.4	53.4
4675	ENSG00000175634	RPS6KB2	11	+	67432599	67432845	67432599	67432657	67432736	67432845	4675	17,17	131174	31,18	7,9	152	73	0	0	0.059,0.045	0.68,0.49	-0.533	-53.3	53.3
5103	ENSG00000111665	CDCA3	12	-	6849322	6849858	6849322	6849429	6849564	6849858	5103	17,14	16,30	134118	14,17	208	73	2.34257e-14	3.07565e-13	0.272,0.141	0.771,0.709	-0.533	-53.3	53.3
7098	ENSG00000171551	ECEL1	2	-	232484980	232485267	232484980	232485091	232485198	232485267	7098	4,7	2,3	4,1	0,0	180	73	2.59431e-05	0.000124058	0.448,0.486	1.0,1.0	-0.533	-53.3	53.3
803	ENSG00000038358	EDC4	16	+	67881264	67881533	67881264	67881417	67881496	67881533	803	33,40	66,87	41,14	15,1	152	73	5.15915e-06	2.75784e-05	0.194,0.181	0.568,0.871	-0.532	-53.2	53.2
6415	ENSG00000165905	GYLTL1B	11	+	45926038	45926347	45926038	45926151	45926221	45926347	6415	7,16	13,12	25,11	6,0	143	73	0.000656539	0.00245362	0.216,0.405	0.68,1.0	-0.53	-53	53
1980	ENSG00000160688	FLAD1	1	+	154990158	154990528	154990158	154990257	154990338	154990528	1980	39,42	58,90	112,30	8,9	154	73	7.70758e-11	7.35969e-10	0.242,0.181	0.869,0.612	-0.529	-52.9	52.9
2728	ENSG00000154832	CXXC1	18	-	50285748	50286257	50285748	50285928	50286021	50286257	2728	24,8	19,35	49,15	21,0	166	73	0.00145429	0.00501836	0.357,0.091	0.506,1.0	-0.529	-52.9	52.9
4981	ENSG00000079337	RAPGEF3	12	-	47748453	47748931	47748453	47748542	47748818	47748931	4981	5,1	4,7	8,15	4,0	349	73	0.00465478	0.0143797	0.207,0.029	0.295,1.0	-0.529	-52.9	52.9
2459	ENSG00000174233	ADCY6	12	-	48770765	48771973	48770765	48770970	48771709	48771973	2459	61,51	37,41	54,33	12,0	812	73	0.00815206	0.023578	0.129,0.101	0.288,1.0	-0.529	-52.9	52.9
7473	ENSG00000144744	UBA3	3	-	69055999	69056241	69055999	69056063	69056182	69056241	7473	11,6	53,38	7,41	5,3	192	73	4.05821e-06	2.22089e-05	0.073,0.057	0.347,0.839	-0.528	-52.8	52.8
7067	ENSG00000157353	FUK	16	+	70466881	70467471	70466881	70466954	70467373	70467471	7067	33,11	5,2	6,1	0,0	492	73	9.70407e-06	4.97843e-05	0.495,0.449	1.0,1.0	-0.528	-52.8	52.8
4756	ENSG00000161996	WDR90	16	+	653745	655147	653745	653803	655028	655147	4756	77,49	3,5	53,35	0,0	1298	73	1.05484e-07	7.07995e-07	0.591,0.355	1.0,1.0	-0.527	-52.7	52.7
5525	ENSG00000105401	CDC37	19	-	10395227	10395696	10395227	10395343	10395434	10395696	5525	177195	300355	1058620	169107	164	73	0	0	0.208,0.196	0.736,0.721	-0.526	-52.6	52.6
7314	ENSG00000099326	MZF1	19	-	58570343	58571429	58570343	58570527	58570993	58571429	7314	47,28	6,6	152,63	1,0	539	73	1.00511e-08	7.55414e-08	0.515,0.387	0.954,1.0	-0.526	-52.6	52.6
450	ENSG00000142784	WDTC1	1	+	27303620	27305193	27303620	27303795	27305000	27305193	450	25,16	24,44	26,18	0,7	1278	73	0.0090396	0.0257347	0.056,0.02	1.0,0.128	-0.526	-52.6	52.6
866	ENSG00000130159	ECSIT	19	-	11507701	11508048	11507701	11507850	11507990	11508048	866	27,14	44,43	49,40	10,6	213	73	3.33067e-15	4.59463e-14	0.174,0.1	0.627,0.696	-0.524	-52.4	52.4
8300	ENSG00000124067	SLC12A4	16	-	67945086	67945553	67945086	67945220	67945368	67945553	8300	10,17	47,59	22,40	8,5	221	73	4.06822e-11	3.97981e-10	0.066,0.087	0.476,0.725	-0.524	-52.4	52.4
1861	ENSG00000129933	MAU2	19	+	19344848	19345369	19344848	19344926	19345303	19345369	1861	32,12	33,38	19,31	2,3	450	73	6.10362e-11	5.88444e-10	0.136,0.049	0.606,0.626	-0.523	-52.3	52.3
5982	ENSG00000073060	SCARB1	12	-	124782682	124786503	124782682	124782811	124786356	124786503	5982	319260	45,35	232128	0,6	3618	73	0.00480848	0.0148012	0.125,0.13	1.0,0.301	-0.523	-52.3	52.3
8303	ENSG00000124067	SLC12A4	16	-	67950961	67951304	67950961	67951060	67951139	67951304	8303	5,7	26,24	5,6	7,0	152	73	0.0130875	0.0356644	0.085,0.123	0.255,1.0	-0.523	-52.3	52.3
5673	ENSG00000100722	ZC3H14	14	+	88609266	88609803	88609266	88609403	88609714	88609803	5673	92,67	79,88	254136	9,25	384	73	4.69005e-09	3.68012e-08	0.181,0.126	0.843,0.508	-0.522	-52.2	52.2
4671	ENSG00000175634	RPS6KB2	11	+	67433125	67433447	67433125	67433216	67433339	67433447	4671	27,29	101118	57,21	29,2	196	73	3.37399e-07	2.1418e-06	0.091,0.084	0.423,0.796	-0.522	-52.2	52.2
536	ENSG00000106733	NMRK1	9	-	75068995	75070042	75068995	75069102	75069894	75070042	536	18,24	7,3	59,12	3,0	865	73	0.0117853	0.0325605	0.178,0.403	0.624,1.0	-0.522	-52.2	52.2
7895	ENSG00000204852	TCTN1	12	+	110647292	110647893	110647292	110647300	110647748	110647893	7895	88,77	1,0	28,9	4,2	521	73	4.48742e-06	2.42694e-05	0.925,1.0	0.495,0.387	0.522	52.2	52.2
5669	ENSG00000187514	PTMA	2	+	231711347	231711983	231711347	231711419	231711886	231711983	5669	171156	300341	1869803	155,88	540	73	0	0	0.072,0.058	0.62,0.552	-0.521	-52.1	52.1
3049	ENSG00000162241	SLC25A45	11	-	65376817	65379938	65376817	65377076	65379866	65379938	3049	102,85	1,7	51,13	0,0	2863	73	8.30427e-07	5.02199e-06	0.722,0.236	1.0,1.0	-0.521	-52.1	52.1
1754	ENSG00000143416	SELENBP1	1	-	151365767	151366453	151365767	151365846	151366274	151366453	1754	10,27	40,27	60,29	8,2	501	73	2.02349e-12	2.24762e-11	0.035,0.127	0.522,0.679	-0.52	-52	52
1541	ENSG00000077463	SIRT6	19	-	4175027	4175937	4175027	4175760	4175841	4175937	1541	24,22	56,51	33,14	10,2	154	73	8.78376e-09	6.65676e-08	0.169,0.17	0.61,0.768	-0.52	-52	52
4987	ENSG00000100889	PCK2	14	+	24098202	24098678	24098202	24098387	24098474	24098678	4987	12,4	65,79	2,13	1,3	160	73	1.68072e-08	1.23164e-07	0.078,0.023	0.477,0.664	-0.52	-52	52
2486	ENSG00000016864	GLT8D1	3	-	52694980	52695229	52694980	52695035	52695189	52695229	2486	78,60	104,77	84,64	3,18	227	73	8.06431e-07	4.8818e-06	0.194,0.2	0.9,0.533	-0.52	-52	52
8146	ENSG00000196756	SNHG17	20	-	38421005	38422241	38421005	38421098	38422091	38422241	8146	331245	45,39	1168646	17,8	1066	73	0	0	0.335,0.301	0.825,0.847	-0.518	-51.8	51.8
8068	ENSG00000056736	IL17RB	3	+	53857615	53858818	53857615	53857690	53858718	53858818	8068	62,57	6,3	212,76	0,0	1101	73	1.14103e-08	8.47563e-08	0.407,0.557	1.0,1.0	-0.518	-51.8	51.8
1203	ENSG00000150433	TMEM218	11	-	125102131	125102809	125102131	125102317	125102636	125102809	1203	56,38	8,22	88,2	3,0	392	73	0.000220432	0.000899609	0.566,0.243	0.845,1.0	-0.518	-51.8	51.8
2016	ENSG00000174996	KLC2	11	+	66266432	66267859	66266432	66266490	66266872	66267859	2016	43,45	97,98	193117	29,10	455	73	0	0	0.066,0.069	0.516,0.652	-0.517	-51.7	51.7
4281	ENSG00000168676	KCTD19	16	-	67295262	67296259	67295262	67295405	67296158	67296259	4281	11,25	9,14	182,77	12,3	826	73	4.38714e-10	3.87135e-09	0.097,0.136	0.573,0.694	-0.517	-51.7	51.7
5413	ENSG00000165801	ARHGEF40	14	+	21080872	21082119	21080872	21081016	21081508	21082119	5413	4,1	15,12	8,10	12,0	565	73	0.00946037	0.0267292	0.033,0.011	0.079,1.0	-0.517	-51.7	51.7
5025	ENSG00000135596	MICAL1	6	-	109451599	109452401	109451599	109451700	109452245	109452401	5025	53,38	8,4	60,36	0,0	618	73	6.53045e-08	4.50436e-07	0.439,0.529	1.0,1.0	-0.516	-51.6	51.6
4784	ENSG00000161395	PGAP3	17	-	39673513	39674054	39673513	39673650	39673992	39674054	4784	15,17	3,3	10,17	0,0	415	73	3.83769e-06	2.10791e-05	0.468,0.499	1.0,1.0	-0.516	-51.6	51.6
507	ENSG00000106144	CASP2	7	+	143300203	143303933	143300203	143300294	143303783	143303933	507	167102	45,68	104,72	14,0	3562	73	0.0168853	0.0449498	0.071,0.03	0.132,1.0	-0.516	-51.6	51.6
475	ENSG00000140553	UNC45A	15	+	90948141	90948794	90948141	90948283	90948653	90948794	475	38,22	93,87	115,47	6,13	443	73	4.39059e-10	3.87135e-09	0.063,0.04	0.76,0.373	-0.515	-51.5	51.5
7603	ENSG00000141279	NPEPPS	17	+	47579389	47582849	47579389	47579455	47582741	47582849	7603	85,87	4,1	23,5	0,0	3359	73	1.07163e-06	6.31483e-06	0.316,0.654	1.0,1.0	-0.515	-51.5	51.5
8078	ENSG00000072310	SREBF1	17	-	17819228	17819454	17819228	17819234	17819319	17819454	8078	5,7	61,61	10,8	35,0	158	73	0.00561151	0.016925	0.036,0.05	0.117,1.0	-0.515	-51.5	51.5
979	ENSG00000137221	TJAP1	6	+	43503622	43506553	43503622	43503706	43504760	43506553	979	83108	53,72	168,34	10,1	1127	73	3.43858e-12	3.74987e-11	0.092,0.089	0.521,0.688	-0.514	-51.4	51.4
6013	ENSG00000107175	CREB3	9	+	35732995	35733282	35732995	35733143	35733214	35733282	6013	9,12	113114	11,8	12,1	144	73	1.48678e-05	7.36258e-05	0.039,0.051	0.317,0.802	-0.514	-51.4	51.4
5818	ENSG00000187778	MCRS1	12	-	49566076	49566841	49566076	49566215	49566721	49566841	5818	54,62	50,57	88,43	15,1	579	73	4.33605e-05	0.000199385	0.12,0.121	0.425,0.844	-0.514	-51.4	51.4
2400	ENSG00000178149	DALRD3	3	-	49017227	49017513	49017227	49017356	49017433	49017513	2400	16,0	29,39	16,17	6,4	150	73	1.59227e-08	1.17256e-07	0.212,0.0	0.565,0.674	-0.513	-51.3	51.3
7516	ENSG00000108591	DRG2	17	+	18099016	18100435	18099016	18099077	18099632	18100435	7516	23,23	27,45	25,47	14,0	628	73	0.00403336	0.012623	0.09,0.056	0.172,1.0	-0.513	-51.3	51.3
5671	ENSG00000100722	ZC3H14	14	+	88609266	88609803	88609266	88609403	88609711	88609803	5671	84,56	99107	239136	37,11	381	73	0	0	0.14,0.091	0.553,0.703	-0.512	-51.2	51.2
3116	ENSG00000159840	ZYX	7	+	143382247	143382685	143382247	143382447	143382592	143382685	3116	26,28	48,65	50,28	11,4	218	73	6.82787e-14	8.7722e-13	0.154,0.126	0.604,0.701	-0.512	-51.2	51.2
5801	ENSG00000148824	MTG1	10	+	133401528	133402245	133401528	133401590	133402148	133402245	5801	135,63	70,88	252,80	10,8	631	73	8.64864e-14	1.0878e-12	0.182,0.076	0.745,0.536	-0.512	-51.2	51.2
5496	ENSG00000213782	DDX47	12	+	12823202	12824016	12823202	12823319	12823869	12824016	5496	17,32	50,33	243,81	20,7	623	73	0	0	0.038,0.102	0.587,0.576	-0.511	-51.1	51.1
5970	ENSG00000130758	MAP3K10	19	+	40204600	40205296	40204600	40204657	40205120	40205296	5970	3,4	2,4	29,10	0,3	536	73	0.00679484	0.0200398	0.17,0.12	1.0,0.312	-0.511	-51.1	51.1
1686	ENSG00000197989	SNHG12	1	-	28579532	28579981	28579532	28579587	28579911	28579981	1686	155,93	46,35	998424	29,12	397	73	0	0	0.383,0.328	0.864,0.867	-0.51	-51	51
2477	ENSG00000166986	MARS	12	+	57512007	57512353	57512007	57512103	57512235	57512353	2477	85,75	185218	165,46	26,12	205	73	0	0	0.141,0.109	0.693,0.577	-0.51	-51	51
702	ENSG00000172932	ANKRD13D	11	+	67299057	67299611	67299057	67299124	67299529	67299611	702	47,31	32,18	95,33	4,3	478	73	1.8244e-09	1.50866e-08	0.183,0.208	0.784,0.627	-0.51	-51	51
7148	ENSG00000196642	RABL6	9	+	136831720	136832370	136831720	136831861	136832261	136832370	7148	40,34	7,5	43,8	0,0	473	73	5.06719e-07	3.1405e-06	0.469,0.512	1.0,1.0	-0.51	-51	51
6870	ENSG00000125731	SH2D3A	19	-	6754250	6754731	6754250	6754425	6754615	6754731	6870	6,4	1,2	34,7	0,0	263	73	0.00396857	0.0124658	0.625,0.357	1.0,1.0	-0.509	-50.9	50.9
7370	ENSG00000160972	PPP1R16A	8	+	144500095	144500391	144500095	144500199	144500266	144500391	7370	31,34	30,35	57,63	5,6	140	73	8.41549e-14	1.06294e-12	0.35,0.336	0.856,0.846	-0.508	-50.8	50.8
3922	ENSG00000166333	ILK	11	+	6608693	6609156	6608693	6608967	6609070	6609156	3922	26,28	60,71	111100	38,13	176	73	3.30846e-13	3.96949e-12	0.152,0.141	0.548,0.761	-0.508	-50.8	50.8
2344	ENSG00000162300	ZFPL1	11	+	65084241	65084800	65084241	65084378	65084690	65084800	2344	24,27	23,39	49,33	12,1	385	73	0.000101185	0.000439937	0.165,0.116	0.436,0.862	-0.508	-50.8	50.8
6638	ENSG00000007541	PIGQ	16	+	580182	580972	580182	580263	580857	580972	6638	130120	64,78	57,44	12,0	667	73	0.00632307	0.0187872	0.182,0.144	0.342,1.0	-0.508	-50.8	50.8
848	ENSG00000154889	MPPE1	18	-	11886498	11886778	11886498	11886621	11886712	11886778	848	14,23	3,12	3,0	10,2	164	73	6.04192e-05	0.000271365	0.675,0.46	0.118,0.0	0.508	50.8	50.8
924	ENSG00000077235	GTF3C1	16	-	27463540	27464836	27463540	27463592	27464319	27464836	924	29,24	14,17	124,77	8,3	800	73	2.05771e-10	1.88949e-09	0.159,0.114	0.586,0.701	-0.507	-50.7	50.7
1333	ENSG00000115317	HTRA2	2	+	74531338	74531702	74531338	74531371	74531596	74531702	1333	68,43	108141	96,69	10,16	298	73	0	0	0.134,0.07	0.702,0.514	-0.506	-50.6	50.6
1592	ENSG00000197114	ZGPAT	20	+	63733586	63734824	63733586	63733712	63734704	63734824	1592	126,87	9,6	149,52	0,0	1065	73	2.55261e-08	1.83463e-07	0.49,0.498	1.0,1.0	-0.506	-50.6	50.6
1752	ENSG00000143416	SELENBP1	1	-	151369003	151369554	151369003	151369189	151369441	151369554	1752	77,33	33,35	44,30	0,6	325	73	0.000660757	0.00246784	0.344,0.175	1.0,0.529	-0.505	-50.5	50.5
[truncated: 1,602 more rows]

## Sheet: SE.MATS.ReadsOnTargetAndJunctio
ID	GeneID	geneSymbol	chr	strand	exonStart_0base	exonEnd	upstreamES	upstreamEE	downstreamES	downstreamEE	ID	IC_SAMPLE_1	SC_SAMPLE_1	IC_SAMPLE_2	SC_SAMPLE_2	IncFormLen	SkipFormLen	PValue	FDR	IncLevel1	IncLevel2	IncLevelDifference	dPSI	abs dPSI
[truncated: 6,081 more rows]

[truncated: 2 more sheets: MXE.MATS.ReadsOnTargetAndJuncti, A3SS.MATS.ReadsOnTargetAndJunct]
