# Supplementary material for: The KDM5B and KDM1A lysine demethylases cooperate in regulating androgen receptor expression and signalling in prostate cancer
Source: Front Cell Dev Biol. 2023 Apr 19;11:1116424. doi: 10.3389/fcell.2023.1116424 (PMC10154691; doi:10.3389/fcell.2023.1116424)
Supplement: Supplementary file 3 [file Table4.xlsx]

## Sheet: A_All AS events
Pathways for genes that have alternative spliced event only (3560 genes)
KEGG pathways					Reactome pathways
Gene Set	Description	Size	FDR		Gene Set	Description	Size	FDR
hsa03008	Ribosome biogenesis in eukaryotes	81	2.2839e-06		R-HSA-8953854	Metabolism of RNA	673	0
hsa03013	RNA transport	166	6.5809e-06		R-HSA-1640170	Cell Cycle	641	0
hsa03040	Spliceosome	133	2.5958e-05		R-HSA-69278	Cell Cycle, Mitotic	536	0
hsa00970	Aminoacyl-tRNA biosynthesis	44	4.0796e-05		R-HSA-68886	M Phase	393	1.9185e-12
hsa03010	Ribosome	134	0.00088132		R-HSA-72766	Translation	291	7.6585e-10
hsa01200	Carbon metabolism	116	0.0013714		R-HSA-6807070	PTEN Regulation	140	4.0694e-09
hsa04120	Ubiquitin mediated proteolysis	136	0.0021202		R-HSA-69620	Cell Cycle Checkpoints	293	4.9132e-09
hsa03440	Homologous recombination	41	0.0021202		R-HSA-72203	Processing of Capped Intron-Containing Pre-mRNA	243	4.9132e-09
hsa03050	Proteasome	45	0.0022595		R-HSA-68877	Mitotic Prometaphase	198	3.2583e-08
hsa03460	Fanconi anemia pathway	54	0.0035859		R-HSA-69306	DNA Replication	127	3.6679e-08
hsa03410	Base excision repair	33	0.0040216		R-HSA-68882	Mitotic Anaphase	199	9.4492e-08
hsa04140	Autophagy	128	0.0071327		R-HSA-2555396	Mitotic Metaphase and Anaphase	200	1.1233e-07
hsa04110	Cell cycle	124	0.0071327		R-HSA-69275	G2/M Transition	194	1.5469e-07
hsa03030	DNA replication	36	0.0096899		R-HSA-69239	Synthesis of DNA	119	2.0043e-07
hsa01100	Metabolic pathways	1305	0.0096899		R-HSA-453274	Mitotic G2-G2/M phases	196	2.242e-07
hsa04210	Apoptosis	136	0.0098135		R-HSA-1852241	Organelle biogenesis and maintenance	294	4.6064e-07
hsa00520	Amino sugar and nucleotide sugar metabolism	48	0.010861		R-HSA-2467813	Separation of Sister Chromatids	188	1.2051e-06
hsa00630	Glyoxylate and dicarboxylate metabolism	30	0.012129		R-HSA-72312	rRNA processing	204	1.3061e-06
hsa01230	Biosynthesis of amino acids	75	0.01893		R-HSA-5620912	Anchoring of the basal body to the plasma membrane	98	1.4744e-06
hsa04150	mTOR signaling pathway	151	0.018989		R-HSA-5617833	Cilium Assembly	199	2.0958e-06
hsa05231	Choline metabolism in cancer	99	0.026558		R-HSA-3247509	Chromatin modifying enzymes	275	2.0958e-06
hsa04910	Insulin signaling pathway	137	0.032528		R-HSA-4839726	Chromatin organization	275	2.0958e-06
hsa05221	Acute myeloid leukemia	66	0.03382		R-HSA-8943724	Regulation of PTEN gene transcription	61	3.1758e-06
hsa03060	Protein export	23	0.036928		R-HSA-8868773	rRNA processing in the nucleus and cytosol	194	3.5292e-06
hsa05220	Chronic myeloid leukemia	76	0.040929		R-HSA-73894	DNA Repair	316	3.6669e-06
hsa03420	Nucleotide excision repair	47	0.045121		R-HSA-72172	mRNA Splicing	191	4.0003e-06
					R-HSA-380270	Recruitment of mitotic centrosome proteins and complexes	82	4.9874e-06
					R-HSA-380287	Centrosome maturation	82	4.9874e-06
					R-HSA-162909	Host Interactions of HIV factors	128	5.1377e-06
					R-HSA-72202	Transport of Mature Transcript to Cytoplasm	83	6.6455e-06
					R-HSA-8854518	AURKA Activation by TPX2	73	6.6455e-06
					R-HSA-69052	Switching of origins to a post-replicative state	90	6.7466e-06
					R-HSA-72163	mRNA Splicing - Major Pathway	183	7.2518e-06
					R-HSA-2990846	SUMOylation	187	7.2518e-06
					R-HSA-6791226	Major pathway of rRNA processing in the nucleolus and cytosol	184	8.6333e-06
					R-HSA-162906	HIV Infection	232	8.6333e-06
					R-HSA-69242	S Phase	161	8.7486e-06
					R-HSA-74160	Gene expression (Transcription)	1429	9.0213e-06
					R-HSA-3108232	SUMO E3 ligases SUMOylate target proteins	181	9.5387e-06
					R-HSA-69002	DNA Replication Pre-Initiation	85	1.0475e-05
					R-HSA-983168	Antigen processing: Ubiquitination & Proteasome degradation	309	1.1302e-05
					R-HSA-5663205	Infectious disease	382	1.1314e-05
					R-HSA-8953897	Cellular responses to external stimuli	503	1.4204e-05
					R-HSA-174084	Autodegradation of Cdh1 by Cdh1:APC/C	63	1.6522e-05
					R-HSA-380284	Loss of proteins required for interphase microtubule organization from the centrosome	70	1.8522e-05
					R-HSA-983169	Class I MHC mediated antigen processing & presentation	371	7.3898e-05
					R-HSA-199991	Membrane Trafficking	628	0.00010058
					R-HSA-109581	Apoptosis	169	0.00016518
					R-HSA-379716	Cytosolic tRNA aminoacylation	24	0.00033569
					R-HSA-72649	Translation initiation complex formation	58	0.00075516

## Sheet: B_SE pathways
Genes with skipped exons - pathway analysis
KEGG	ID	Name	Size	FDR
	hsa04120	Ubiquitin mediated proteolysis - Homo sapiens (human)	35	3.77e-06
	hsa03460	Fanconi anemia pathway - Homo sapiens (human)	16	0.00317
	hsa04110	Cell cycle - Homo sapiens (human)	25	0.0123
	hsa04150	mTOR signaling pathway - Homo sapiens (human)	28	0.0236
Reactome	ID	Name	Size	FDR
	R-HSA-1640170	Cell Cycle	113	4.09e-07
	R-HSA-73894	DNA Repair	65	9.21e-06
	R-HSA-1852241	Organelle biogenesis and maintenance	69	1.12e-05
	R-HSA-5620912	Anchoring of the basal body to the plasma membrane	29	2.34e-05
	R-HSA-5617833	Cilium Assembly	46	2.45e-05
	R-HSA-69278	Cell Cycle, Mitotic	90	4.32e-05
	R-HSA-8854518	AURKA Activation by TPX2	23	9.92e-05
	R-HSA-199991	Membrane Trafficking	101	0.000117
	R-HSA-74160	Gene Expression	239	0.000134
	R-HSA-3700989	Transcriptional Regulation by TP53	66	0.00028
	R-HSA-2990846	SUMOylation	28	0.00028
	R-HSA-380259	Loss of Nlp from mitotic centrosomes	21	0.000419
	R-HSA-380284	Loss of proteins required for interphase microtubule organization from the centrosome	21	0.000419
	R-HSA-1632852	Macroautophagy	20	0.00044
	R-HSA-5653656	Vesicle-mediated transport	102	0.000617
	R-HSA-380270	Recruitment of mitotic centrosome proteins and complexes	24	0.0011
	R-HSA-380287	Centrosome maturation	24	0.0011
	R-HSA-168276	NS1 Mediated Effects on Host Pathways	14	0.00116
	R-HSA-2565942	Regulation of PLK1 Activity at G2/M Transition	23	0.00121
	R-HSA-1655829	Regulation of cholesterol biosynthesis by SREBP (SREBF)	17	0.00124
	R-HSA-165159	mTOR signalling	14	0.00139
	R-HSA-3108232	SUMO E3 ligases SUMOylate target proteins	25	0.00146
	R-HSA-109703	PKB-mediated events	14	0.00168
	R-HSA-168253	Host Interactions with Influenza Factors	14	0.00168
	R-HSA-176187	Activation of ATR in response to replication stress	13	0.00223
	R-HSA-72203	Processing of Capped Intron-Containing Pre-mRNA	45	0.00249
	R-HSA-380972	Energy dependent regulation of mTOR by LKB1-AMPK	11	0.00256
	R-HSA-597592	Post-translational protein modification	142	0.0029
	R-HSA-177243	Interactions of Rev with host cellular proteins	12	0.00512
	R-HSA-5693579	Homologous DNA Pairing and Strand Exchange	13	0.0109
	R-HSA-165054	Rev-mediated nuclear export of HIV RNA	11	0.0126
	R-HSA-379724	tRNA Aminoacylation	13	0.0167
	R-HSA-390918	Peroxisomal lipid metabolism	10	0.0167
	R-HSA-72163	mRNA Splicing - Major Pathway	34	0.0185
	R-HSA-446203	Asparagine N-linked glycosylation	49	0.0185
	R-HSA-168271	Transport of Ribonucleoproteins into the Host Nucleus	10	0.0204
	R-HSA-168333	NEP/NS2 Interacts with the Cellular Export Machinery	10	0.0204
	R-HSA-5693532	DNA Double-Strand Break Repair	31	0.0249
	R-HSA-8856688	Golgi-to-ER retrograde transport	25	0.0249
	R-HSA-168274	Export of Viral Ribonucleoproteins from Nucleus	10	0.0249

## Sheet: C_A5SS pathways
Genes with alternative 5' Splice Site - pathway analysis
KEGG	ID	Name	Size	FDR
	hsa03010	Ribosome - Homo sapiens (human)	21	4.85e-06
	hsa01230	Biosynthesis of amino acids - Homo sapiens (human)	10	0.0194
	hsa01210	2-Oxocarboxylic acid metabolism - Homo sapiens (human)	5	0.0203
	hsa00052	Galactose metabolism - Homo sapiens (human)	6	0.0295
	hsa00514	Other types of O-glycan biosynthesis - Homo sapiens (human)	5	0.0337
Reactome	ID	Name	Size	FDR
	R-HSA-975956	Nonsense Mediated Decay (NMD) independent of the Exon Junction Complex (EJC)	20	1.35e-07
	R-HSA-72764	Eukaryotic Translation Termination	19	2.61e-07
	R-HSA-168255	Influenza Life Cycle	23	2.61e-07
	R-HSA-156902	Peptide chain elongation	18	4.26e-07
	R-HSA-192823	Viral mRNA Translation	18	4.26e-07
	R-HSA-72689	Formation of a pool of free 40S subunits	19	4.26e-07
	R-HSA-168254	Influenza Infection	23	4.26e-07
	R-HSA-2408557	Selenocysteine synthesis	18	4.26e-07
	R-HSA-156842	Eukaryotic Translation Elongation	18	4.26e-07
	R-HSA-927802	Nonsense-Mediated Decay (NMD)	20	4.26e-07
	R-HSA-975957	Nonsense Mediated Decay (NMD) enhanced by the Exon Junction Complex (EJC)	20	4.26e-07
	R-HSA-2408522	Selenoamino acid metabolism	20	5.25e-07
	R-HSA-168273	Influenza Viral RNA Transcription and Replication	21	5.89e-07
	R-HSA-72613	Eukaryotic Translation Initiation	20	7.45e-07
	R-HSA-72737	Cap-dependent Translation Initiation	20	7.45e-07
	R-HSA-1799339	SRP-dependent cotranslational protein targeting to membrane	19	8.64e-07
	R-HSA-156827	L13a-mediated translational silencing of Ceruloplasmin expression	19	1.19e-06
	R-HSA-72706	GTP hydrolysis and joining of the 60S ribosomal subunit	19	1.19e-06
	R-HSA-72766	Translation	22	2.15e-06
	R-HSA-6791226	Major pathway of rRNA processing in the nucleolus and cytosol	22	1.36e-05
	R-HSA-5663205	Infectious disease	34	1.93e-05
	R-HSA-8868773	rRNA processing in the nucleus and cytosol	22	3.81e-05
	R-HSA-72312	rRNA processing	22	8.66e-05
	R-HSA-71291	Metabolism of amino acids and derivatives	29	0.000944
	R-HSA-1643685	Disease	52	0.00107
	R-HSA-74160	Gene Expression	89	0.00417
	R-HSA-72695	Formation of the ternary complex, and subsequently, the 43S complex	9	0.00493
	R-HSA-392499	Metabolism of proteins	80	0.00736
	R-HSA-72702	Ribosomal scanning and start codon recognition	9	0.0135
	R-HSA-72649	Translation initiation complex formation	9	0.0148
	R-HSA-72662	Activation of the mRNA upon binding of the cap-binding complex and eIFs, and subsequent binding to 43S	9	0.0161
	R-HSA-70370	Galactose catabolism	3	0.0196

## Sheet: D_RI pathways
Genes with retained intron - pathway analysis
KEGG
ID	Name	Size	FDR
hsa03010	Ribosome - Homo sapiens (human)	28	0.00149
hsa03040	Spliceosome - Homo sapiens (human)	24	0.0248
hsa00051	Fructose and mannose metabolism - Homo sapiens (human)	10	0.0248
Reactome
ID	Name	Size	FDR
R-HSA-74160	Gene Expression	226	2.92e-11
R-HSA-72312	rRNA processing	49	2.18e-10
R-HSA-8868773	rRNA processing in the nucleus and cytosol	47	2.96e-10
R-HSA-6791226	Major pathway of rRNA processing in the nucleolus and cytosol	43	6.03e-09
R-HSA-392499	Metabolism of proteins	190	4.6e-07
R-HSA-72766	Translation	37	6.67e-07
R-HSA-168273	Influenza Viral RNA Transcription and Replication	33	9.5e-07
R-HSA-168255	Influenza Life Cycle	34	1.26e-06
R-HSA-168254	Influenza Infection	35	2.02e-06
R-HSA-5663205	Infectious disease	63	2.02e-06
R-HSA-156842	Eukaryotic Translation Elongation	26	2.02e-06
R-HSA-72764	Eukaryotic Translation Termination	26	2.02e-06
R-HSA-72613	Eukaryotic Translation Initiation	30	2.55e-06
R-HSA-72737	Cap-dependent Translation Initiation	30	2.55e-06
R-HSA-975956	Nonsense Mediated Decay (NMD) independent of the Exon Junction Complex (EJC)	26	2.59e-06
R-HSA-192823	Viral mRNA Translation	25	2.64e-06
R-HSA-72203	Processing of Capped Intron-Containing Pre-mRNA	45	2.88e-06
R-HSA-156827	L13a-mediated translational silencing of Ceruloplasmin expression	28	6.08e-06
R-HSA-927802	Nonsense-Mediated Decay (NMD)	28	8.11e-06
R-HSA-975957	Nonsense Mediated Decay (NMD) enhanced by the Exon Junction Complex (EJC)	28	8.11e-06
R-HSA-156902	Peptide chain elongation	24	8.94e-06
R-HSA-72689	Formation of a pool of free 40S subunits	26	1.02e-05
R-HSA-1799339	SRP-dependent cotranslational protein targeting to membrane	27	1.5e-05
R-HSA-2408557	Selenocysteine synthesis	24	1.52e-05
R-HSA-72706	GTP hydrolysis and joining of the 60S ribosomal subunit	27	2.01e-05
R-HSA-381119	Unfolded Protein Response (UPR)	22	5.32e-05
R-HSA-71291	Metabolism of amino acids and derivatives	55	9.33e-05
R-HSA-2408522	Selenoamino acid metabolism	26	0.000108
R-HSA-72172	mRNA Splicing	34	0.000196
R-HSA-72163	mRNA Splicing - Major Pathway	32	0.000521
R-HSA-450531	Regulation of mRNA stability by proteins that bind AU-rich elements	20	0.000646
R-HSA-6790901	rRNA modification in the nucleus and cytosol	16	0.000646
R-HSA-381038	XBP1(S) activates chaperone genes	15	0.000681
R-HSA-72202	Transport of Mature Transcript to Cytoplasm	19	0.00073
R-HSA-72649	Translation initiation complex formation	16	0.000927
R-HSA-381070	IRE1alpha activates chaperones	15	0.00101
R-HSA-72662	Activation of the mRNA upon binding of the cap-binding complex and eIFs, and subsequent binding to 43S	16	0.00107
R-HSA-1643685	Disease	100	0.00107
R-HSA-159236	Transport of Mature mRNA derived from an Intron-Containing Transcript	17	0.00162
R-HSA-69278	Cell Cycle, Mitotic	67	0.00232
R-HSA-72695	Formation of the ternary complex, and subsequently, the 43S complex	14	0.00305
R-HSA-72702	Ribosomal scanning and start codon recognition	15	0.00314
R-HSA-1236974	ER-Phagosome pathway	18	0.00345
R-HSA-5362768	Hh mutants that don't undergo autocatalytic processing are degraded by ERAD	14	0.00422
R-HSA-72187	mRNA 3'-end processing	14	0.00422
R-HSA-1640170	Cell Cycle	76	0.00449
R-HSA-4641258	Degradation of DVL	14	0.00494
R-HSA-69206	G1/S Transition	22	0.00554
R-HSA-109688	Cleavage of Growing Transcript in the Termination Region	15	0.00554
R-HSA-73856	RNA Polymerase II Transcription Termination	15	0.00554

## Sheet: E_MXE pathways
Genes with mutually exclusive exons - pathway analysis
KEGG
ID	Description	Size	FDR
hsa01100	Metabolic pathways	1305	0.0097441
hsa01230	Biosynthesis of amino acids	75	0.049167
Reactome
ID	Description	Size	FDR
R-HSA-1640170	Cell Cycle	641	1.1687e-06
R-HSA-68877	Mitotic Prometaphase	198	0.00010698
R-HSA-69278	Cell Cycle, Mitotic	536	0.00033936
R-HSA-68886	M Phase	393	0.0033846
R-HSA-69620	Cell Cycle Checkpoints	293	0.004002
R-HSA-69618	Mitotic Spindle Checkpoint	112	0.0075422
R-HSA-3700989	Transcriptional Regulation by TP53	365	0.013629
R-HSA-71064	Lysine catabolism	12	0.020421
R-HSA-2467813	Separation of Sister Chromatids	188	0.027909
R-HSA-380259	Loss of Nlp from mitotic centrosomes	70	0.027909

## Sheet: F_A3SS pathways
Genes with alternative 3' splice sites
Kegg	ID	Name	Size	FDR
	hsa03440	Homologous recombination - Homo sapiens (human)	8	0.0212
	hsa03410	Base excision repair - Homo sapiens (human)	7	0.0212
Reactome	ID	Name	Size	FDR
	R-HSA-3247509	Chromatin modifying enzymes	29	0.00113
	R-HSA-4839726	Chromatin organization	29	0.00113
	R-HSA-180786	Extension of Telomeres	8	0.0083
	R-HSA-73894	DNA Repair	29	0.0083
	R-HSA-69190	DNA strand elongation	8	0.0083
	R-HSA-5693532	DNA Double-Strand Break Repair	19	0.00939
	R-HSA-1640170	Cell Cycle	45	0.0143
	R-HSA-73884	Base Excision Repair	8	0.0143
	R-HSA-73933	Resolution of Abasic Sites (AP sites)	8	0.0143
	R-HSA-5693538	Homology Directed Repair	16	0.0194
	R-HSA-68962	Activation of the pre-replicative complex	7	0.0265
	R-HSA-5358565	Mismatch repair (MMR) directed by MSH2:MSH6 (MutSalpha)	5	0.0265
	R-HSA-5358606	Mismatch repair (MMR) directed by MSH2:MSH3 (MutSbeta)	5	0.0265
	R-HSA-5693567	HDR through Homologous Recombination (HR) or Single Strand Annealing (SSA)	15	0.0286
	R-HSA-5358508	Mismatch Repair	5	0.0324
	R-HSA-5685942	HDR through Homologous Recombination (HRR)	10	0.0339
	R-HSA-5696397	Gap-filling DNA repair synthesis and ligation in GG-NER	6	0.0339
	R-HSA-69306	DNA Replication	13	0.0371
	R-HSA-5696399	Global Genome Nucleotide Excision Repair (GG-NER)	11	0.0417
	R-HSA-176187	Activation of ATR in response to replication stress	7	0.0418
	R-HSA-72202	Transport of Mature Transcript to Cytoplasm	11	0.0418
	R-HSA-159236	Transport of Mature mRNA derived from an Intron-Containing Transcript	10	0.0459
	R-HSA-174414	Processive synthesis on the C-strand of the telomere	4	0.0475
