# Supplementary material for: The KDM5B and KDM1A lysine demethylases cooperate in regulating androgen receptor expression and signalling in prostate cancer
Source: Front Cell Dev Biol. 2023 Apr 19;11:1116424. doi: 10.3389/fcell.2023.1116424 (PMC10154691; doi:10.3389/fcell.2023.1116424)
Supplement: Supplementary file 4 [file Table1.xlsx]

## Sheet: 1A_PRAD_Q1vQ4
Differential transcripts (7088) expressed higher in Q1 - 5458 genes												Differential transcripts (9024) expressed lower in Q1 - 5463 genes
baseMean	log2FoldChange	lfcSE	stat	pvalue	padj				log2FoldChange		baseMean	log2FoldChange	lfcSE	stat	pvalue	padj	ID	Ensembl ID	Gene symbol
129.777	1.36149	0.153355	8.87807	6.8e-19	4.73e-18	uc002qsd	ENST00000263100	A1BG	1.36149		2.86741	-2.65014	0.600455	-4.41356	1.02e-05	2.6e-05	uc001jji	ENST00000374001	A1CF
169.757	3.78272	0.527793	7.16705	7.66e-13	3.51e-12	uc009zgk	ENST00000318602	A2M	3.78272		39.2305	-3.11341	0.313601	-9.92795	3.15e-23	2.89e-22	uc001quz	ENST00000299698	A2ML1
72.0786	2.24774	0.281609	7.98178	1.44e-15	7.99e-15	uc001scs	ENST00000209873	AAAS	2.24774		6.03406	-1.27793	0.343734	-3.71777	0.000200985	0.000448588	uc001qva	ENST00000541459	A2ML1
692.975	1.05947	0.0779636	13.5893	4.63e-42	1.32e-40	uc009zyh	ENST00000316519	AACS	1.05947		1.64112	-1.74519	0.159949	-10.9109	1.02e-27	1.24e-26	uc009zyg	ENST00000418937	AACS
349.514	3.81033	0.483107	7.88715	3.09e-15	1.68e-14	uc010uju	ENST00000261880	AAGAB	3.81033		19.3973	-3.19501	0.82477	-3.87382	0.000107143	0.000246554	uc010fdk	ENST00000406297	AAK1
9.96793	3.33962	0.353489	9.44759	3.47e-21	2.79e-20	uc010fdm	ENST00000495836	AAK1	3.33962		101.447	-3.06323	0.313535	-9.76998	1.51e-22	1.33e-21	uc010yqm	ENST00000406297	AAK1
3.46947	1.18085	0.0953219	12.388	3.03e-35	5.82e-34	uc001oyp	ENST00000532481	AAMDC	1.18085		215.477	-2.43988	0.310929	-7.84708	4.26e-15	2.29e-14	uc003hbn	ENST00000205214	AASDH
706.914	1.13359	0.0646693	17.5291	8.59e-69	1.36e-66	uc001oyq	ENST00000393427	AAMDC	1.13359		31.9835	-1.40194	0.114468	-12.2474	1.73e-34	3.17e-33	uc003hbp	ENST00000502617	AASDH
1013.64	1.50498	0.0926689	16.2404	2.61e-59	2.24e-57	uc010vlu	ENST00000261772	AARS	1.50498		1332.59	-1.04633	0.0853703	-12.2564	1.55e-34	2.84e-33	uc001pjc	ENST00000278618	AASDHPPT
98.5998	2.40453	0.278172	8.64403	5.43e-18	3.57e-17	uc011cab	ENST00000205214	AASDH	2.40453		472.869	-2.21303	0.221452	-9.99326	1.63e-23	1.53e-22	uc003vkb	ENST00000417368	AASS
9.6363	1.0879	0.162036	6.71396	1.89e-11	7.86e-11	uc002jhz	ENST00000524231	ABCA10	1.0879		1.3628	-3.25556	1.02422	-3.17859	0.00147993	0.00296115	uc002czd	ENST00000396600	ABAT
2.23865	1.2779	0.329172	3.88215	0.000103538	0.000238723	uc010kyu	ENST00000435803	ABCA13	1.2779		270.275	-1.95238	0.361605	-5.39919	6.69e-08	2.1e-07	uc010bui	ENST00000268251	ABAT
9.67884	1.06057	0.145924	7.26797	3.65e-13	1.71e-12	uc002cqb	ENST00000482286	ABCA17P	1.06057		1092.57	-1.26651	0.0998471	-12.6845	7.21e-37	1.52e-35	uc004bcl	ENST00000374736	ABCA1
708.392	3.08929	0.443938	6.95883	3.43e-12	1.5e-11	uc004ckm	ENST00000459850	ABCA2	3.08929		3.35608	-3.7186	0.733334	-5.07081	3.96e-07	1.16e-06	uc002vew	ENST00000272895	ABCA12
868.017	2.57162	0.202988	12.6688	8.8e-37	1.85e-35	uc010bsk	ENST00000382381	ABCA3	2.57162		11.6672	-2.47977	0.287793	-8.61651	6.9e-18	4.51e-17	uc002vev	ENST00000272895	ABCA12
34.8396	2.67003	0.347118	7.69199	1.45e-14	7.51e-14	uc010dsc	ENST00000525073	ABCA7	2.67003		1.13977	-1.5123	0.579081	-2.61155	0.00901317	0.0160556	uc003toq	ENST00000435803	ABCA13
188.508	1.45539	0.105663	13.7739	3.66e-43	1.11e-41	uc002lqy	ENST00000433129	ABCA7	1.45539		25.9532	-2.18801	0.156851	-13.9496	3.16e-44	1.03e-42	uc010nca	ENST00000464876	ABCA2
46.1997	2.97827	0.606091	4.9139	8.93e-07	2.53e-06	uc010nlt	ENST00000253577	ABCB7	2.97827		3679.09	-1.87442	0.198229	-9.45583	3.2e-21	2.59e-20	uc011mem	ENST00000371605	ABCA2
30.3387	2.61286	0.573803	4.55359	5.27e-06	1.39e-05	uc010nls	ENST00000253577	ABCB7	2.61286		0.860309	-1.83262	0.371186	-4.93721	7.92e-07	2.25e-06	uc004cko	ENST00000492260	ABCA2
52.6713	1.96201	0.609156	3.22087	0.00127803	0.00257983	uc011mqn	ENST00000253577	ABCB7	1.96201		1.60519	-1.76326	0.359454	-4.90538	9.32e-07	2.64e-06	uc004ckn	ENST00000341511	ABCA2
23.5446	3.03439	0.717101	4.23147	2.32e-05	5.72e-05	uc011kvd	ENST00000358849	ABCB8	3.03439		1.40506	-1.64016	0.358288	-4.57777	4.7e-06	1.24e-05	uc010bsl	ENST00000563623	ABCA3
34.0838	2.62313	0.877764	2.98842	0.00280427	0.00540213	uc003wil	ENST00000358849	ABCB8	2.62313		2509.3	-1.3939	0.141829	-9.82803	8.53e-23	7.6e-22	uc002cpy	ENST00000301732	ABCA3
49.5055	2.39494	0.194308	12.3255	6.6e-35	1.24e-33	uc010tai	ENST00000280560	ABCB9	2.39494		48.2147	-2.32985	0.258224	-9.02262	1.84e-19	1.32e-18	uc010dfe	ENST00000593153	ABCA5
185.4	1.38926	0.106235	13.0772	4.44e-39	1.08e-37	uc010jyo	ENST00000463024	ABCC10	1.38926		16.7591	-1.17108	0.273462	-4.28241	1.85e-05	4.6e-05	uc010dsb	ENST00000435683	ABCA7
129.789	1.46849	0.28522	5.14864	2.62e-07	7.8e-07	uc010cbg	ENST00000565329	ABCC11	1.46849		8.79427	-1.06162	0.168885	-6.28605	3.26e-10	1.23e-09	uc010dsa	ENST00000526885	ABCA7
2.40057	1.94428	0.558676	3.48016	0.00050112	0.00106513	uc002efb	ENST00000311303	ABCC12	1.94428		1.45357	-2.64048	0.574979	-4.59231	4.38e-06	1.16e-05	uc010wqr	ENST00000541225	ABCA8
44.7617	1.83556	0.19439	9.44268	3.63e-21	2.93e-20	uc002isk	ENST00000427699	ABCC3	1.83556		184.131	-1.44233	0.338627	-4.25934	2.05e-05	5.08e-05	uc002jhq	ENST00000269080	ABCA8
131.888	1.38981	0.162208	8.56809	1.05e-17	6.78e-17	uc002isn	ENST00000503337	ABCC3	1.38981		290.197	-1.5075	0.200657	-7.51283	5.79e-14	2.88e-13	uc003uiz	ENST00000265724	ABCB1
267.473	1.28542	0.16428	7.82458	5.09e-15	2.73e-14	uc010hxl	ENST00000334444	ABCC5	1.28542		361.824	-1.26751	0.222933	-5.6856	1.3e-08	4.33e-08	uc004eca	ENST00000253577	ABCB7
28.1461	1.09917	0.14722	7.46617	8.26e-14	4.06e-13	uc002dcu	ENST00000542005	ABCC6P2	1.09917		388.183	-1.23507	0.199182	-6.20071	5.62e-10	2.08e-09	uc004ebz	ENST00000253577	ABCB7
284.921	1.6739	0.409119	4.09148	4.29e-05	0.000102785	uc010otp	ENST00000370214	ABCD3	1.6739		1117.94	-3.14733	0.423246	-7.43616	1.04e-13	5.06e-13	uc010bvi	ENST00000399408	ABCC1
24.3841	3.84771	1.52285	2.52665	0.0115156	0.0201506	uc001xps	ENST00000356924	ABCD4	3.84771		2.03994	-1.12457	0.254303	-4.42216	9.77e-06	2.5e-05	uc010bvn	ENST00000574224	ABCC1
133.755	1.03958	0.158641	6.55306	5.64e-11	2.26e-10	uc010tur	ENST00000356924	ABCD4	1.03958		313.635	-1.04283	0.457756	-2.27815	0.0227178	0.0377628	uc002efg	ENST00000394748	ABCC11
64.0772	3.65864	0.699065	5.23362	1.66e-07	5.04e-07	uc003nqm	ENST00000326195	ABCF1	3.65864		17052	-1.84424	0.165469	-11.1456	7.53e-29	9.78e-28	uc001vmd	ENST00000376887	ABCC4
959.002	1.01001	0.0620994	16.2644	1.76e-59	1.54e-57	uc003fnb	ENST00000429586	ABCF3	1.01001		810.789	-1.36671	0.14607	-9.35658	8.24e-21	6.48e-20	uc003fmg	ENST00000334444	ABCC5
415.219	1.78554	0.43985	4.05942	4.92e-05	0.000117251	uc002zao	ENST00000347800	ABCG1	1.78554		310.967	-1.03401	0.128873	-8.02346	1.03e-15	5.76e-15	uc010hxo	ENST00000427120	ABCC5
91.5993	1.7633	0.298177	5.9136	3.35e-09	1.17e-08	uc003hrf	ENST00000237612	ABCG2	1.7633		261.643	-1.37431	0.29129	-4.71802	2.38e-06	6.49e-06	uc001rfh	ENST00000261200	ABCC9
9.54143	1.50619	0.28448	5.29455	1.19e-07	3.66e-07	uc003hri	ENST00000237612	ABCG2	1.50619		1885.86	-1.23818	0.25238	-4.90599	9.3e-07	2.63e-06	uc001dqn	ENST00000370214	ABCD3
532.341	1.06373	0.184533	5.76441	8.19e-09	2.77e-08	uc003hrg	ENST00000237612	ABCG2	1.06373		3.26879	-1.5306	0.543663	-2.81535	0.00487239	0.00906163	uc001xpv	ENST00000356924	ABCD4
71.9183	1.5065	0.125846	11.9709	5.05e-33	8.38e-32	uc002riv	ENST00000448950	ABHD1	1.5065		2637.75	-1.13957	0.12538	-9.08896	1e-19	7.33e-19	uc003ijy	ENST00000296577	ABCE1
40.9282	1.2218	0.210074	5.81605	6.03e-09	2.06e-08	uc002riu	ENST00000448950	ABHD1	1.2218		132.97	-1.65202	0.118505	-13.9405	3.6e-44	1.16e-42	uc003nqk	ENST00000326195	ABCF1
426.218	3.9614	0.21874	18.1101	2.65e-73	5.74e-71	uc011bhq	ENST00000273359	ABHD10	3.9614		251.901	-1.12973	0.121134	-9.32627	1.1e-20	8.55e-20	uc003wjo	ENST00000222388	ABCF2
39.0087	1.14444	0.168977	6.77277	1.26e-11	5.3e-11	uc011kez	ENST00000427153	ABHD11-AS1	1.14444		857.973	-2.07061	0.260307	-7.95447	1.8e-15	9.92e-15	uc002zap	ENST00000398449	ABCG1
1272.01	1.09871	0.0632239	17.3781	1.21e-67	1.76e-65	uc003dco	ENST00000273596	ABHD14A	1.09871		6.19377	-1.79895	0.244886	-7.34606	2.04e-13	9.77e-13	uc004ail	ENST00000377041	ABHD17B
298.672	1.21597	0.0678002	17.9346	6.34e-72	1.27e-69	uc010crb	ENST00000458502	ABHD17AP6	1.21597		7.50817	-2.1811	0.749162	-2.91138	0.00359831	0.00682587	uc003ift	ENST00000473040	ABHD18
68.3287	29.1468	1.37373	21.2172	6.62e-100	9.55e-97	uc002bft	ENST00000258884	ABHD17C	29.1468		5.58734	-1.41245	0.300353	-4.70264	2.57e-06	6.97e-06	uc003ifq	ENST00000398965	ABHD18
0.462161	2.95662	1.25603	2.35393	0.018576	0.0313623	uc010inz	ENST00000444616	ABHD18	2.95662		296.451	-1.72232	0.231575	-7.43743	1.03e-13	5.02e-13	uc002bnj	ENST00000352732	ABHD2
94.0069	1.00565	0.142372	7.06351	1.62e-12	7.26e-12	uc002ktk	ENST00000578270	ABHD3	1.00565		326.091	-1.49227	0.308547	-4.83645	1.32e-06	3.69e-06	uc001ita	ENST00000346832	ABI1
139.843	3.24459	0.385088	8.42559	3.59e-17	2.23e-16	uc010tnb	ENST00000428304	ABHD4	3.24459		3.31246	-2.90281	0.395176	-7.34563	2.05e-13	9.8e-13	uc010zig	ENST00000441061	ABI2
165.158	3.14656	0.630928	4.98719	6.13e-07	1.76e-06	uc010qdg	ENST00000376138	ABI1	3.14656		13.1118	-1.49816	0.67827	-2.20879	0.027189	0.0445628	uc010zij	ENST00000261017	ABI2
4.16241	5.01826	1.27198	3.94522	7.97e-05	0.00018597	uc002vac	ENST00000295851	ABI2	5.01826		17.0611	-1.26585	0.428887	-2.95149	0.00316248	0.00604806	uc010zim	ENST00000295851	ABI2
206.019	3.11898	0.311348	10.0177	1.27e-23	1.2e-22	uc010zin	ENST00000261017	ABI2	3.11898		2290.13	-1.07459	0.0850809	-12.6302	1.44e-36	2.98e-35	uc002uzz	ENST00000261017	ABI2
40.9787	1.21368	0.135522	8.9556	3.38e-19	2.39e-18	uc003gki	ENST00000509819	ABLIM2	1.21368		183.566	-1.20977	0.229772	-5.26508	1.4e-07	4.28e-07	uc003dun	ENST00000284322	ABI3BP
61.0938	3.44953	0.389568	8.85476	8.39e-19	5.8e-18	uc003lqf	ENST00000504238	ABLIM3	3.44953		1447.18	-1.61755	0.0912322	-17.73	2.46e-70	4.38e-68	uc004bzv	ENST00000318560	ABL1
31.8672	2.47344	0.701203	3.52743	0.00041962	0.00090032	uc010vqg	ENST00000302538	ABR	2.47344		13.6232	-2.93375	1.05849	-2.77164	0.00557739	0.0102829	uc001gmj	ENST00000502732	ABL2
1200.19	1.25237	0.0879443	14.2405	5.13e-46	1.86e-44	uc010vqf	ENST00000302538	ABR	1.25237		2.40878	-2.10689	0.308224	-6.83557	8.17e-12	3.48e-11	uc009wxe	ENST00000392043	ABL2
22.9475	1.77339	0.288034	6.15687	7.42e-10	2.72e-09	uc003ymm	ENST00000311955	ABRA	1.77339		24.4142	-2.04309	0.57063	-3.5804	0.000343065	0.000744679	uc010pnh	ENST00000502732	ABL2
46.611	1.40105	0.342193	4.09432	4.23e-05	0.0001016	uc003hov	ENST00000321945	ABRAXAS1	1.40105		0.702557	-1.66767	0.488008	-3.41731	0.000632441	0.00132848	uc009wxf	ENST00000504324	ABL2
11.8019	7.60924	1.18366	6.42855	1.29e-10	5.02e-10	uc002zpz	ENST00000431044	AC000093.1	7.60924		20.0696	-1.2129	0.316915	-3.82722	0.000129601	0.00029548	uc011mcz	ENST00000453660	ABO
469.279	1.49099	0.131124	11.3709	5.84e-30	8.1e-29	uc002zpw	ENST00000455843	AC000093.1	1.49099		575.474	-1.26031	0.178346	-7.06668	1.59e-12	7.1e-12	uc002fsd	ENST00000302538	ABR
43.9172	6.89018	1.01328	6.79985	1.05e-11	4.43e-11	uc010gvy	ENST00000439023	AC004832.3	6.89018		327.555	-1.03825	0.150583	-6.89491	5.39e-12	2.33e-11	uc003hou	ENST00000321945	ABRAXAS1
30.6475	1.16933	0.118737	9.84805	6.99e-23	6.27e-22	uc010lfp	ENST00000453589	AC004967.1	1.16933		0.728671	-1.55109	0.512374	-3.02725	0.00246786	0.00478963	uc010waq	ENST00000531839	AC005726.1
67.4712	2.15077	0.175641	12.2453	1.78e-34	3.25e-33	uc003sxp	ENST00000446840	AC005165.1	2.15077		399.039	-1.33503	0.282144	-4.73175	2.23e-06	6.08e-06	uc002nib	ENST00000593731	AC007192.1
2.14409	2.99395	0.402319	7.44172	9.94e-14	4.86e-13	uc001tfc	ENST00000552582	AC007424.1	2.99395		0.635951	-1.205	0.208145	-5.78921	7.07e-09	2.4e-08	uc003fgf	ENST00000469301	AC008040.1
3.50203	2.87859	0.322833	8.91666	4.81e-19	3.37e-18	uc001tfd	ENST00000550548	AC007424.1	2.87859		4.3721	-1.12654	0.398786	-2.82492	0.00472925	0.00881157	uc003wma	ENST00000401499	AC008060.1
3.64336	1.15631	0.205548	5.6255	1.85e-08	6.07e-08	uc002egj	ENST00000570241	AC007608.3	1.15631		4.4644	-2.13308	0.219355	-9.72434	2.37e-22	2.06e-21	uc002nvy	ENST00000561778	AC008555.1
38.4724	1.92171	0.127638	15.0559	3.16e-51	1.63e-49	uc010grj	ENST00000412938	AC008132.1	1.92171		128.185	-1.76487	0.173335	-10.1819	2.39e-24	2.36e-23	uc002nwk	ENST00000601776	AC008555.2
11.414	1.17764	0.310835	3.78864	0.000151473	0.000342828	uc002nig	ENST00000355502	AC008397.2	1.17764		0.548748	-1.59193	0.352254	-4.51927	6.21e-06	1.62e-05	uc003lxs	ENST00000515337	AC008691.1
149.411	1.12919	0.224281	5.03471	4.79e-07	1.39e-06	uc002dtq	ENST00000565600	AC009133.3	1.12919		114.327	-1.0661	0.114053	-9.34742	8.98e-21	7.05e-20	uc002qqy	ENST00000313957	AC008969.1
1.32295	1.42371	0.309685	4.59729	4.28e-06	1.14e-05	uc002vnc	ENST00000429475	AC010980.1	1.42371		62.9409	-1.30714	0.0874037	-14.9552	1.44e-50	7.09e-49	uc002suu	ENST00000608013	AC009237.3
1.09532	1.19174	0.17479	6.8181	9.23e-12	3.91e-11	uc002mqw	ENST00000585801	AC011472.2	1.19174		7.93444	-1.59154	0.261169	-6.09393	1.1e-09	4e-09	uc001qvo	ENST00000539757	AC009533.1
58.1414	1.92089	0.174641	10.9991	3.86e-28	4.78e-27	uc001tdb	ENST00000550287	AC012085.2	1.92089		7.97454	-1.3211	0.227579	-5.80504	6.44e-09	2.19e-08	uc003kqr	ENST00000514115	AC010230.1
12.1105	1.32756	0.196631	6.75151	1.46e-11	6.12e-11	uc010fjs	ENST00000417926	AC013268.1	1.32756		69.9491	-1.07844	0.102059	-10.5668	4.25e-26	4.68e-25	uc002npz	ENST00000594557	AC010615.2
0.815675	1.59133	0.198262	8.0264	1e-15	5.63e-15	uc002qyv	ENST00000435062	AC013460.1	1.59133		0.961641	-1.52924	0.18949	-8.07032	7.01e-16	3.98e-15	uc001mig	ENST00000533659	AC011092.2
3.15748	1.02541	0.328521	3.12128	0.00180069	0.00356218	uc010xcj	ENST00000591629	AC016205.1	1.02541		81.3115	-2.3371	0.439106	-5.32241	1.02e-07	3.16e-07	uc010bdn	ENST00000510070	AC011330.1
10.7558	4.38694	0.947174	4.63161	3.63e-06	9.7e-06	uc001qim	ENST00000537514	AC021054.1	4.38694		18.9871	-2.16034	0.504246	-4.28429	1.83e-05	4.57e-05	uc001zsm	ENST00000510070	AC011330.1
0.936381	1.72421	0.55644	3.09865	0.00194404	0.00382504	uc003wsp	ENST00000512942	AC022784.1	1.72421		15.9851	-2.25084	0.178861	-12.5843	2.58e-36	5.27e-35	uc002sro	ENST00000426549	AC015971.1
70.9447	1.52677	0.24243	6.29777	3.02e-10	1.14e-09	uc001sdx	ENST00000548347	AC023509.2	1.52677		6.99759	-1.66298	0.177874	-9.34918	8.83e-21	6.93e-20	uc002ohi	ENST00000592640	AC016582.1
2.71235	1.73246	0.225196	7.69314	1.44e-14	7.45e-14	uc010sor	ENST00000505259	AC023794.3	1.73246		4.93607	-1.36086	0.22971	-5.92425	3.14e-09	1.1e-08	uc010rcp	ENST00000555531	AC018523.2
289.182	1.37587	0.0982015	14.0106	1.34e-44	4.45e-43	uc001uef	ENST00000540866	AC026362.1	1.37587		649.678	-1.01554	0.0691756	-14.6806	8.58e-49	3.77e-47	uc003teu	ENST00000605778	AC018647.2
0.542813	1.02993	0.232121	4.43703	9.12e-06	2.34e-05	uc001qhv	ENST00000505893	AC026369.1	1.02993		675.779	-1.01417	0.170578	-5.94548	2.76e-09	9.7e-09	uc003xrj	ENST00000426023	AC022034.1
1.00119	1.59581	0.450675	3.54093	0.000398716	0.000858106	uc003kvv	ENST00000413683	AC026398.1	1.59581		43.3619	-1.24523	0.254278	-4.89714	9.72e-07	2.75e-06	uc001juu	ENST00000399449	AC022400.3
1.53609	1.77843	0.161568	11.0073	3.52e-28	4.38e-27	uc002eqh	ENST00000551187	AC044802.2	1.77843		1.14307	-1.48474	0.177984	-8.34197	7.31e-17	4.44e-16	uc002hdl	ENST00000580782	AC024267.4
25.3994	4.76339	1.14069	4.17589	2.97e-05	7.24e-05	uc003uvi	ENST00000485071	AC069281.2	4.76339		15.6862	-1.71833	0.563468	-3.04957	0.00229173	0.00446578	uc003jcp	ENST00000507841	AC026412.1
129.979	2.18016	0.308682	7.06281	1.63e-12	7.3e-12	uc010lgz	ENST00000485071	AC069281.2	2.18016		2.81595	-1.23224	0.113369	-10.8692	1.62e-27	1.94e-26	uc010ith	ENST00000522848	AC026412.1
81.444	1.23627	0.13597	9.0922	9.71e-20	7.13e-19	uc003uvh	ENST00000485071	AC069281.2	1.23627		0.992942	-1.14314	0.186364	-6.13389	8.58e-10	3.14e-09	uc002bwc	ENST00000559349	AC027020.1
5.84196	1.20401	0.194924	6.17679	6.54e-10	2.41e-09	uc001mjn	ENST00000503469	AC069360.1	1.20401		2.96917	-2.06973	0.342336	-6.04591	1.49e-09	5.33e-09	uc003tvf	ENST00000503687	AC027644.4
0.554734	2.05686	0.795478	2.58569	0.00971845	0.0172179	uc002llb	ENST00000581011	AC079062.1	2.05686		1.34721	-1.34916	0.165822	-8.13619	4.08e-16	2.35e-15	uc003ybn	ENST00000502766	AC036214.1
0.691275	1.52337	0.33353	4.56742	4.94e-06	1.3e-05	uc001tlu	ENST00000547531	AC079385.2	1.52337		218.245	-1.1129	0.174914	-6.36256	1.98e-10	7.61e-10	uc001ucc	ENST00000535844	AC048338.1
0.984778	2.86133	0.500841	5.71305	1.11e-08	3.71e-08	uc002vym	ENST00000358775	AC079612.1	2.86133		50.3383	-1.04636	0.107264	-9.75498	1.76e-22	1.53e-21	uc011ldp	ENST00000423716	AC064807.1
37.3707	1.08814	0.112401	9.6809	3.64e-22	3.11e-21	uc003fck	ENST00000477589	AC080013.1	1.08814		88.7012	-1.32076	0.216061	-6.11288	9.78e-10	3.56e-09	uc003wml	ENST00000436670	AC073133.2
0.557257	1.08821	0.397941	2.73461	0.00624545	0.0114202	uc001rfu	ENST00000540895	AC084816.1	1.08821		1.04265	-1.87488	0.612275	-3.06215	0.00219751	0.00429498	uc010zax	ENST00000415574	AC073869.1
0.820425	1.85504	0.3426	5.41458	6.14e-08	1.93e-07	uc001zit	ENST00000503496	AC087457.1	1.85504		3.47733	-1.67198	0.330353	-5.06121	4.17e-07	1.22e-06	uc010zaz	ENST00000415574	AC073869.1
9.19766	1.652	0.156259	10.5722	4.01e-26	4.43e-25	uc010stu	ENST00000550293	AC089984.2	1.652		2.07326	-1.79905	0.399057	-4.50827	6.54e-06	1.7e-05	uc010yly	ENST00000505973	AC074091.1
1317.58	1.25418	0.201393	6.22754	4.74e-10	1.76e-09	uc002ayt	ENST00000488000	AC091230.1	1.25418		3.49362	-1.0589	0.447838	-2.36446	0.0180561	0.0305465	uc003hoz	ENST00000508406	AC079160.1
1282.29	1.0725	0.210028	5.10646	3.28e-07	9.68e-07	uc002ayu	ENST00000564823	AC091230.1	1.0725		6.44445	-1.59571	0.145467	-10.9695	5.35e-28	6.6e-27	uc001mxr	ENST00000499066	AC087521.2
29.8634	1.37186	0.322802	4.24985	2.14e-05	5.29e-05	uc002fpf	ENST00000556922	AC092143.1	1.37186		10.4311	-2.38343	0.175405	-13.5881	4.71e-42	1.34e-40	uc001zet	ENST00000563110	AC091057.6
46.9646	2.78453	0.549959	5.06316	4.12e-07	1.2e-06	uc010bzo	ENST00000338110	AC093512.2	2.78453		2.69587	-2.03221	0.321777	-6.31561	2.69e-10	1.02e-09	uc001zeu	ENST00000563110	AC091057.6
1.58524	1.4836	0.325025	4.56456	5.01e-06	1.32e-05	uc003wkn	ENST00000462083	AC093583.1	1.4836		1.35152	-1.97668	0.374441	-5.27901	1.3e-07	3.98e-07	uc010azv	ENST00000564902	AC091057.6
2.21636	1.28058	0.421452	3.0385	0.00237758	0.00462178	uc003idi	ENST00000500559	AC093752.1	1.28058		13.9485	-1.58018	0.27756	-5.69311	1.25e-08	4.15e-08	uc010xdo	ENST00000590722	AC091551.1
0.6394	2.14455	0.485363	4.41845	9.94e-06	2.55e-05	uc001hco	ENST00000442318	AC098936.1	2.14455		34.2414	-3.0619	0.2974	-10.2956	7.38e-25	7.5e-24	uc003lny	ENST00000506502	AC091959.3
0.937338	1.71541	0.451353	3.8006	0.000144345	0.000327462	uc001maj	ENST00000380259	AC104389.4	1.71541		1.1992	-1.29561	0.324592	-3.9915	6.57e-05	0.000154545	uc004del	ENST00000447651	AC092198.1
1.53542	1.41127	0.307088	4.59564	4.31e-06	1.15e-05	uc002waf	ENST00000418218	AC104809.2	1.41127		1.71662	-1.34366	0.372006	-3.61193	0.000303923	0.000664427	uc003jfp	ENST00000509037	AC092335.1
109.937	1.63778	0.147928	11.0714	1.73e-28	2.19e-27	uc003mie	ENST00000507072	AC106795.2	1.63778		3.11426	-2.46426	0.646604	-3.81108	0.00013836	0.000314498	uc001dme	ENST00000370548	AC093155.3
1.10351	1.01903	0.180209	5.6547	1.56e-08	5.15e-08	uc003gaq	ENST00000468356	AC107464.1	1.01903		106.367	-1.72757	0.121563	-14.2113	7.8e-46	2.79e-44	uc010bsp	ENST00000569852	AC093525.7
7.24391	26.7032	1.80406	14.8017	1.43e-49	6.58e-48	uc010byp	ENST00000569969	AC109460.3	26.7032		5.1566	-1.66379	0.187621	-8.86783	7.46e-19	5.17e-18	uc003ipy	ENST00000512016	AC098679.2
516.065	1.31295	0.121014	10.8496	2e-27	2.39e-26	uc010vdi	ENST00000569969	AC109460.3	1.31295		32.8613	-1.74315	0.303367	-5.74601	9.14e-09	3.07e-08	uc010cpj	ENST00000448331	AC098850.3
12.2608	1.07316	0.16135	6.65113	2.91e-11	1.19e-10	uc002tft	ENST00000490013	AC112229.1	1.07316		9.69698	-1.33711	0.176138	-7.59128	3.17e-14	1.61e-13	uc011cxm	ENST00000520515	AC104109.4
5.18231	1.17681	0.246203	4.77985	1.75e-06	4.84e-06	uc003dyv	ENST00000498032	AC112487.1	1.17681		62.8208	-1.07727	0.103513	-10.4071	2.3e-25	2.41e-24	uc003isy	ENST00000500914	AC105285.1
3.6484	1.8543	0.225508	8.22276	1.99e-16	1.17e-15	uc002kes	ENST00000566971	AC132938.1	1.8543		1237.97	-2.36971	0.216129	-10.9643	5.67e-28	6.98e-27	uc002dzg	ENST00000380361	AC106886.5
54.7792	1.14449	0.123296	9.28245	1.66e-20	1.28e-19	uc001loz	ENST00000602429	AC136475.1	1.14449		23.2098	-1.38014	0.20226	-6.8236	8.88e-12	3.77e-11	uc001byf	ENST00000487874	AC114490.2
1.97053	1.51371	0.132111	11.4579	2.15e-30	3.05e-29	uc010vpi	ENST00000562995	AC137932.2	1.51371		5.47931	-1.43837	0.172504	-8.33817	7.55e-17	4.58e-16	uc003dxs	ENST00000383686	AC117402.1
14.3513	1.51443	0.128557	11.7802	4.94e-32	7.72e-31	uc002iik	ENST00000589796	AC138150.2	1.51443		565.378	-2.04344	0.186372	-10.9643	5.67e-28	6.98e-27	uc001dhq	ENST00000370801	AC118549.1
16.1287	1.74325	0.207375	8.40624	4.23e-17	2.62e-16	uc002nmb	ENST00000586064	AC138430.1	1.74325		19.265	-1.45257	0.336498	-4.31671	1.58e-05	3.97e-05	uc009wbz	ENST00000370801	AC118549.1
7.33039	1.87545	0.207743	9.02772	1.75e-19	1.26e-18	uc010tbp	ENST00000376617	AC148477.3	1.87545		645.334	-1.19414	0.113654	-10.5068	8.04e-26	8.69e-25	uc001dhp	ENST00000370801	AC118549.1
491.419	1.25434	0.0912172	13.7511	5.02e-43	1.51e-41	uc010sxm	ENST00000338432	ACACB	1.25434		8.6423	-1.07674	0.204596	-5.26276	1.42e-07	4.33e-07	uc001yxa	ENST00000551312	AC124312.1
480.94	1.75345	0.17584	9.97182	2.02e-23	1.89e-22	uc001qhl	ENST00000281182	ACAD8	1.75345		52.0814	-1.40404	0.123393	-11.3786	5.34e-30	7.44e-29	uc001yyf	ENST00000567527	AC124312.3
17.359	1.45525	0.648671	2.24343	0.0248688	0.0410586	uc003elb	ENST00000505867	ACAD9	1.45525		90.4858	-1.92269	0.158852	-12.1037	1.01e-33	1.76e-32	uc001yxd	ENST00000605533	AC124312.4
618.403	1.16361	0.0712346	16.3349	5.57e-60	4.99e-58	uc003ele	ENST00000511526	ACAD9	1.16361		216.939	-1.29762	0.177397	-7.31478	2.58e-13	1.22e-12	uc010bvw	ENST00000525846	AC126755.1
46.0905	1.31012	0.384364	3.40853	0.000653128	0.00136911	uc010org	ENST00000370841	ACADM	1.31012		31.803	-1.26171	0.185219	-6.81201	9.62e-12	4.08e-11	uc002fxw	ENST00000576086	AC127521.1
574.729	3.99517	0.380412	10.5022	8.44e-26	9.11e-25	uc010qub	ENST00000358776	ACADSB	3.99517		51.838	-1.70253	0.21211	-8.02663	1e-15	5.62e-15	uc010srn	ENST00000548184	AC137834.1
632.738	3.24591	0.397443	8.16697	3.16e-16	1.83e-15	uc002gew	ENST00000356839	ACADVL	3.24591		10.7249	-1.14733	0.217108	-5.28461	1.26e-07	3.86e-07	uc003mns	ENST00000604354	AC138035.1
314.046	1.65867	0.158242	10.4819	1.05e-25	1.12e-24	uc001ady	ENST00000354700	ACAP3	1.65867		110.112	-1.09098	0.107695	-10.1303	4.05e-24	3.94e-23	uc003yxv	ENST00000522452	AC138696.1
292.562	1.20578	0.0953296	12.6485	1.14e-36	2.38e-35	uc002iif	ENST00000585553	ACBD4	1.20578		3.42981	-2.11428	0.5377	-3.93209	8.42e-05	0.000195971	uc010ixu	ENST00000508650	AC138866.2
65.1315	2.86185	0.688301	4.15785	3.21e-05	7.81e-05	uc001itq	ENST00000375905	ACBD5	2.86185		23.1814	-1.4847	0.316585	-4.68975	2.74e-06	7.41e-06	uc003jyp	ENST00000508650	AC138866.2
169.869	2.43108	0.239447	10.1529	3.22e-24	3.15e-23	uc010qdo	ENST00000396271	ACBD5	2.43108		39.0752	-1.48067	0.131754	-11.2382	2.65e-29	3.53e-28	uc003jyo	ENST00000508650	AC138866.2
184.068	3.32357	0.265241	12.5304	5.09e-36	1.02e-34	uc009yks	ENST00000263776	ACCS	3.32357		266.961	-1.12952	0.13653	-8.27307	1.31e-16	7.78e-16	uc010vac	ENST00000537112	AC138969.1
549.577	1.46368	0.130913	11.1806	5.08e-29	6.65e-28	uc002jav	ENST00000290863	ACE	1.46368		13.814	-1.62086	0.218663	-7.41258	1.24e-13	6.01e-13	uc011cro	ENST00000505516	AC139272.1
18.0856	1.34044	0.408366	3.28244	0.00102913	0.00210443	uc010wpk	ENST00000290863	ACE	1.34044		1.58663	-1.45386	0.511254	-2.84372	0.00445898	0.00834176	uc003jzw	ENST00000505516	AC139272.1
1766.52	1.10805	0.0741229	14.9488	1.58e-50	7.79e-49	uc001wir	ENST00000357481	ACIN1	1.10805		3.19657	-1.02068	0.251903	-4.0519	5.08e-05	0.00012093	uc003iji	ENST00000509369	AC139713.2
446.623	1.36961	0.175113	7.82131	5.23e-15	2.79e-14	uc001ftp	ENST00000368121	ACKR1	1.36961		27.8604	-2.16675	0.172113	-12.5892	2.42e-36	4.96e-35	uc011jvo	ENST00000515213	AC226118.1
12.621	1.75972	0.360729	4.87823	1.07e-06	3.01e-06	uc003eow	ENST00000249887	ACKR4	1.75972		1381.22	-1.36683	0.184912	-7.39178	1.45e-13	7e-13	uc001zhe	ENST00000300177	AC243948.1
25.6632	1.33604	0.380914	3.50745	0.000452427	0.000966713	uc001cxj	ENST00000343744	ACOT11	1.33604		20.0974	-2.2443	0.223608	-10.0368	1.05e-23	9.96e-23	uc003lin	ENST00000607216	AC244517.2
91.2666	1.46228	0.247599	5.90586	3.51e-09	1.22e-08	uc004dar	ENST00000379303	ACOT9	1.46228		4.03444	-1.49483	0.330313	-4.52549	6.03e-06	1.58e-05	uc001tsp	ENST00000413681	ACAD10
111.972	1.38254	0.111478	12.4019	2.55e-35	4.92e-34	uc004dan	ENST00000379297	ACOT9	1.38254		3.72013	-1.40433	0.103538	-13.5635	6.59e-42	1.87e-40	uc009zvw	ENST00000509936	ACAD10
346.666	1.11749	0.155614	7.18119	6.91e-13	3.18e-12	uc003dkl	ENST00000302819	ACOX2	1.11749		202.373	-1.37508	0.169873	-8.09475	5.74e-16	3.28e-15	uc009zvx	ENST00000455480	ACAD10
115.684	5.36026	0.896046	5.98212	2.2e-09	7.81e-09	uc003glc	ENST00000356406	ACOX3	5.36026		4814.22	-1.2147	0.131297	-9.25148	2.21e-20	1.69e-19	uc001lhb	ENST00000358776	ACADSB
123.799	6.6525	0.66079	10.0675	7.69e-24	7.35e-23	uc010rhg	ENST00000256997	ACP2	6.6525		7.00856	-1.39129	0.50487	-2.75574	0.00585601	0.0107572	uc010upp	ENST00000439576	ACAN
79.548	5.10213	0.799952	6.37805	1.79e-10	6.91e-10	uc010rhe	ENST00000256997	ACP2	5.10213		3.92688	-1.1871	0.0985408	-12.0468	2.02e-33	3.44e-32	uc001pjw	ENST00000299355	ACAT1
122.318	3.89532	0.540397	7.20827	5.67e-13	2.62e-12	uc010rhf	ENST00000256997	ACP2	3.89532		3484.11	-1.01939	0.0529622	-19.2475	1.48e-82	5.56e-80	uc001hpy	ENST00000366812	ACBD3
303.278	1.25559	0.343522	3.65505	0.000257133	0.000566892	uc002msi	ENST00000218758	ACP5	1.25559		11.9279	-1.91214	0.318548	-6.00268	1.94e-09	6.91e-09	uc001itr	ENST00000476758	ACBD5
437.776	1.22093	0.266502	4.58132	4.62e-06	1.22e-05	uc002msj	ENST00000218758	ACP5	1.22093		690.071	-1.30288	0.142955	-9.11392	7.95e-20	5.86e-19	uc010qdp	ENST00000396271	ACBD5
856.403	1.13235	0.133823	8.46159	2.64e-17	1.66e-16	uc002msg	ENST00000218758	ACP5	1.13235		1204.23	-1.13242	0.157914	-7.17111	7.44e-13	3.41e-12	uc010qdm	ENST00000396271	ACBD5
4.22992	1.51829	0.455293	3.33476	0.000853725	0.00176391	uc002oki	ENST00000331256	ACP7	1.51829		8.70066	-1.85979	0.183091	-10.1577	3.06e-24	3e-23	uc003znx	ENST00000340967	ACER2
2.66747	1.46034	0.291149	5.01579	5.28e-07	1.53e-06	uc010egl	ENST00000601575	ACP7	1.46034		342.697	-1.42309	0.13451	-10.5798	3.7e-26	4.09e-25	uc003zny	ENST00000340967	ACER2
37580.7	3.29383	0.195298	16.8656	8.05e-64	9.27e-62	uc003eon	ENST00000336375	ACPP	3.29383		7.2354	-1.30802	0.503863	-2.59599	0.00943196	0.0167497	uc003znz	ENST00000340967	ACER2
2.63726	2.14222	0.301894	7.09594	1.28e-12	5.79e-12	uc001qpt	ENST00000540513	ACRBP	2.14222		10.4007	-4.95178	1.11195	-4.45323	8.46e-06	2.18e-05	uc009yuo	ENST00000532485	ACER3
26.0454	1.05121	0.123222	8.531	1.45e-17	9.26e-17	uc010umx	ENST00000258873	ACSBG1	1.05121		9.29891	-3.24926	0.541359	-6.00205	1.95e-09	6.93e-09	uc001oxu	ENST00000532485	ACER3
62.3671	3.11693	0.31616	9.85871	6.29e-23	5.66e-22	uc010wmo	ENST00000300441	ACSF2	3.11693		57.9738	-3.19896	0.524853	-6.09496	1.09e-09	3.97e-09	uc010rsj	ENST00000532485	ACER3
66.7938	2.80163	0.194989	14.3681	8.21e-47	3.16e-45	uc010dbt	ENST00000506085	ACSF2	2.80163		793.961	-2.59634	0.243544	-10.6607	1.55e-26	1.76e-25	uc009yum	ENST00000532485	ACER3
28.6449	28.519	1.42628	19.9954	6.04e-89	3.81e-86	uc003iwt	ENST00000515030	ACSL1	28.519		3.01521	-1.57747	0.112677	-13.9999	1.56e-44	5.16e-43	uc010rsg	ENST00000530334	ACER3
793.028	1.9795	0.336257	5.88687	3.94e-09	1.37e-08	uc010qrj	ENST00000354273	ACSL5	1.9795		133.719	-1.29658	0.121011	-10.7146	8.7e-27	9.99e-26	uc010tnj	ENST00000457657	ACIN1
3.19079	1.93089	0.804439	2.4003	0.0163817	0.0279153	uc003kwb	ENST00000379264	ACSL6	1.93089		939.333	-1.15325	0.140109	-8.23109	1.86e-16	1.09e-15	uc001wit	ENST00000262710	ACIN1
9.10736	1.34689	0.291876	4.61459	3.94e-06	1.05e-05	uc003kvw	ENST00000379264	ACSL6	1.34689		2164.61	-3.25425	0.359275	-9.05784	1.33e-19	9.68e-19	uc002hyh	ENST00000353196	ACLY
0.589353	1.35441	0.415728	3.25792	0.00112231	0.00228245	uc002dhh	ENST00000573854	ACSM2A	1.35441		3498.28	-2.38596	0.205297	-11.622	3.19e-31	4.75e-30	uc002hyg	ENST00000352035	ACLY
465.701	4.05881	0.195414	20.7704	8.03e-96	8.68e-93	uc010gdc	ENST00000323482	ACSS1	4.05881		1469.99	-1.95299	0.334618	-5.83646	5.33e-09	1.83e-08	uc010wfx	ENST00000353196	ACLY
4.93933	5.68966	2.25931	2.51832	0.0117915	0.0205912	uc010gey	ENST00000360596	ACSS2	5.68966		5362.58	-1.26074	0.178154	-7.0767	1.48e-12	6.63e-12	uc002hyi	ENST00000352035	ACLY
197.873	2.44857	0.274364	8.92452	4.48e-19	3.14e-18	uc002xbe	ENST00000360596	ACSS2	2.44857		2.97492	-1.1758	0.283558	-4.14661	3.37e-05	8.18e-05	uc010mjh	ENST00000541043	ACO1
983.841	4.49441	0.324576	13.847	1.33e-43	4.14e-42	uc001htm	ENST00000366684	ACTA1	4.49441		0.844439	-2.33848	1.03259	-2.26468	0.0235323	0.0390041	uc004dat	ENST00000494361	ACOT9
91.1622	6.78277	0.773323	8.77094	1.77e-18	1.2e-17	uc010qmy	ENST00000224784	ACTA2	6.78277		14.9627	-1.52385	0.135217	-11.2697	1.85e-29	2.49e-28	uc002qwe	ENST00000405233	ACP1
60227.2	1.39769	0.134252	10.411	2.21e-25	2.32e-24	uc001kfp	ENST00000224784	ACTA2	1.39769		6.75398	-1.24367	0.158914	-7.82608	5.03e-15	2.7e-14	uc002qwd	ENST00000407983	ACP1
302.909	1.69523	0.132335	12.8101	1.44e-37	3.18e-36	uc001kfo	ENST00000437930	ACTA2-AS1	1.69523		4027.19	-1.02552	0.118131	-8.6812	3.92e-18	2.6e-17	uc003eop	ENST00000351273	ACPP
87.2487	1.82429	0.342272	5.32995	9.82e-08	3.04e-07	uc003soq	ENST00000425660	ACTB	1.82429		2.85403	-1.19153	0.470228	-2.53394	0.0112789	0.0197651	uc010umw	ENST00000258873	ACSBG1
1846.99	3.26749	0.253051	12.9124	3.83e-38	8.79e-37	uc001ziu	ENST00000290378	ACTC1	3.26749		6960.98	-1.63184	0.152218	-10.7204	8.16e-27	9.4e-26	uc003iwu	ENST00000281455	ACSL1
707.602	2.29191	0.178078	12.8702	6.62e-38	1.5e-36	uc010yrn	ENST00000438902	ACTG2	2.29191		10.1043	-1.57601	0.27339	-5.76469	8.18e-09	2.76e-08	uc010ise	ENST00000504900	ACSL1
58.8487	2.06369	0.208147	9.91455	3.6e-23	3.29e-22	uc010fey	ENST00000409624	ACTG2	2.06369		1369.78	-1.57189	0.181255	-8.67226	4.24e-18	2.81e-17	uc003iww	ENST00000515030	ACSL1
56615.9	1.82933	0.16172	11.3117	1.15e-29	1.56e-28	uc002sjw	ENST00000438902	ACTG2	1.82933		5983.9	-1.90591	0.151965	-12.5417	4.41e-36	8.86e-35	uc002vni	ENST00000357430	ACSL3
263.484	1.69574	0.211116	8.03227	9.57e-16	5.38e-15	uc010fex	ENST00000409918	ACTG2	1.69574		68.6816	-1.33313	0.229383	-5.81183	6.18e-09	2.11e-08	uc004eoi	ENST00000340800	ACSL4
497.413	1.11468	0.149275	7.46733	8.18e-14	4.03e-13	uc002wzt	ENST00000330271	ACTL10	1.11468		656.637	-1.91446	0.469236	-4.07995	4.5e-05	0.000107812	uc001kzs	ENST00000354655	ACSL5
2096.54	1.44887	0.589724	2.45686	0.0140159	0.0241623	uc001xkn	ENST00000193403	ACTN1	1.44887		1821.48	-1.76726	0.168433	-10.4924	9.36e-26	1.01e-24	uc001kzu	ENST00000356116	ACSL5
218.346	3.31872	0.497544	6.67021	2.55e-11	1.05e-10	uc001hyf	ENST00000366578	ACTN2	3.31872		68.628	-1.5206	0.519156	-2.92899	0.00340068	0.00647367	uc009xxz	ENST00000354273	ACSL5
30.2646	1.08228	0.201246	5.37789	7.54e-08	2.36e-07	uc010apc	ENST00000254286	ACTR10	1.08228		2.87458	-2.6077	0.766716	-3.40112	0.000671094	0.00140414	uc003kvy	ENST00000379264	ACSL6
146.834	6.39732	1.13929	5.6152	1.96e-08	6.42e-08	uc010qqn	ENST00000369905	ACTR1A	6.39732		1.79484	-2.18944	0.949793	-2.30517	0.0211568	0.0353759	uc003kvx	ENST00000379264	ACSL6
568.393	3.05395	0.271956	11.2296	2.92e-29	3.88e-28	uc010qqo	ENST00000369905	ACTR1A	3.05395		6.96664	-3.78179	1.63601	-2.31158	0.0208006	0.0348193	uc010bwg	ENST00000307493	ACSM1
355.501	3.91543	0.787481	4.9721	6.62e-07	1.89e-06	uc010yyd	ENST00000263238	ACTR3	3.91543		2671.38	-1.16997	0.101448	-11.5327	9.03e-31	1.31e-29	uc002wub	ENST00000323482	ACSS1
98.9999	3.10595	0.544737	5.70173	1.19e-08	3.95e-08	uc010yyc	ENST00000263238	ACTR3	3.10595		49.7745	-1.0503	0.116483	-9.01681	1.94e-19	1.39e-18	uc002wua	ENST00000537502	ACSS1
31.305	2.91964	0.570567	5.11709	3.1e-07	9.17e-07	uc011kvp	ENST00000256001	ACTR3B	2.91964		575.748	-1.30064	0.240681	-5.404	6.52e-08	2.05e-07	uc002xbd	ENST00000360596	ACSS2
13.6341	2.20952	0.548268	4.03001	5.58e-05	0.000132235	uc003dhc	ENST00000335754	ACTR8	2.20952		2.52888	-1.12373	0.269488	-4.16987	3.05e-05	7.43e-05	uc003jrm	ENST00000423391	ACTBL2
209.449	2.25479	0.396713	5.68367	1.32e-08	4.37e-08	uc010zbn	ENST00000241416	ACVR2A	2.25479		1.798	-1.16109	0.357712	-3.24589	0.00117084	0.00237557	uc001bat	ENST00000375406	ACTL8
52.2258	2.64012	0.494023	5.34412	9.09e-08	2.82e-07	uc010snm	ENST00000550683	ACVRL1	2.64012		7.43039	-1.39074	0.331008	-4.20152	2.65e-05	6.5e-05	uc010egc	ENST00000588618	ACTN4
56.266	1.53956	0.271055	5.67987	1.35e-08	4.47e-08	uc001omq	ENST00000255082	ACY3	1.53956		246.289	-1.31191	0.285093	-4.60168	4.19e-06	1.11e-05	uc003wle	ENST00000256001	ACTR3B
2.00458	1.69621	0.516026	3.28707	0.00101236	0.00207247	uc002fhq	ENST00000268624	ADAD2	1.69621		3.36111	-1.35798	0.106684	-12.729	4.08e-37	8.77e-36	uc010svh	ENST00000553038	ACTR6
8.23821	1.66774	0.208098	8.01417	1.11e-15	6.2e-15	uc002fhr	ENST00000268624	ADAD2	1.66774		43.9835	-1.19227	0.393472	-3.03013	0.00244451	0.0047463	uc002tzm	ENST00000263640	ACVR1
51.0025	1.222	0.188818	6.47185	9.68e-11	3.8e-10	uc010ewz	ENST00000310823	ADAM17	1.222		3.5804	-1.76834	0.211221	-8.37198	5.67e-17	3.48e-16	uc001rzm	ENST00000426655	ACVR1B
0.941046	1.10161	0.393519	2.79939	0.00511994	0.00949237	uc011cki	ENST00000445694	ADAM29	1.10161		44.3015	-1.474	0.263274	-5.59872	2.16e-08	7.04e-08	uc010snn	ENST00000257963	ACVR1B
1.60182	1.42806	0.346514	4.12121	3.77e-05	9.09e-05	uc003xmv	ENST00000520691	ADAM32	1.42806		6.30353	-1.20366	0.163503	-7.36167	1.82e-13	8.73e-13	uc001rzl	ENST00000415850	ACVR1B
1.7332	1.63293	0.141473	11.5423	8.07e-31	1.18e-29	uc002wiy	ENST00000350009	ADAM33	1.63293		862.347	-1.05934	0.129907	-8.15459	3.5e-16	2.03e-15	uc002twh	ENST00000241416	ACVR2A
121.9	1.534	0.134263	11.4254	3.12e-30	4.4e-29	uc002wiq	ENST00000483362	ADAM33	1.534		158.414	-2.84429	0.464946	-6.11747	9.51e-10	3.47e-09	uc010gqu	ENST00000262607	ADA2
78.7212	1.07807	0.188588	5.71653	1.09e-08	3.63e-08	uc002wis	ENST00000466620	ADAM33	1.07807		151.292	-1.10507	0.301137	-3.66966	0.000242873	0.00053699	uc002zmk	ENST00000262607	ADA2
21.379	2.79323	0.943862	2.95936	0.00308275	0.00590588	uc011lcg	ENST00000468065	ADAM9	2.79323		3391.58	-2.07431	0.150419	-13.7902	2.92e-43	8.92e-42	uc002afd	ENST00000260408	ADAM10
34.1759	1.83588	0.198011	9.27159	1.83e-20	1.41e-19	uc002mki	ENST00000595838	ADAMTS10	1.83588		27.0258	-1.66752	0.113684	-14.668	1.03e-48	4.51e-47	uc002aff	ENST00000470269	ADAM10
9.70781	1.17021	0.166822	7.01477	2.3e-12	1.02e-11	uc003jib	ENST00000515401	ADAMTS12	1.17021		17.8099	-2.64973	0.562046	-4.71443	2.42e-06	6.6e-06	uc001ljk	ENST00000368679	ADAM12
70.3678	1.3149	0.114966	11.4373	2.72e-30	3.84e-29	uc004ceb	ENST00000371910	ADAMTS13	1.3149		12.0483	-1.22327	0.188062	-6.5046	7.79e-11	3.09e-10	uc009wpc	ENST00000527418	ADAM15
11.3846	1.56369	0.335527	4.66039	3.16e-06	8.49e-06	uc002ffc	ENST00000282849	ADAMTS18	1.56369		3.34886	-1.7143	0.293773	-5.83547	5.36e-09	1.84e-08	uc010exb	ENST00000497134	ADAM17
87.5437	1.32075	0.109317	12.0818	1.32e-33	2.27e-32	uc001qgf	ENST00000531752	ADAMTS8	1.32075		0.639647	-1.413	0.441717	-3.19888	0.00137962	0.00277206	uc002qzv	ENST00000478059	ADAM17
116.536	1.48725	0.205488	7.23763	4.57e-13	2.13e-12	uc003dmi	ENST00000594810	ADAMTS9-AS1	1.48725		619.921	-1.32769	0.11667	-11.3799	5.27e-30	7.33e-29	uc002qzu	ENST00000310823	ADAM17
94.5177	1.92681	0.370459	5.20113	1.98e-07	5.96e-07	uc003znc	ENST00000327883	ADAMTSL1	1.92681		0.507346	-1.97682	0.656655	-3.01045	0.00260865	0.00504913	uc010lww	ENST00000265707	ADAM18
426.725	1.81184	0.200321	9.04468	1.5e-19	1.09e-18	uc003znf	ENST00000380548	ADAMTSL1	1.81184		2.84533	-3.43238	0.995335	-3.44847	0.000563777	0.00119104	uc003xnk	ENST00000265708	ADAM2
33.9832	1.52404	0.176883	8.6161	6.93e-18	4.53e-17	uc004cej	ENST00000354484	ADAMTSL2	1.52404		6.9746	-2.77857	0.793994	-3.49948	0.000466161	0.000994424	uc003xnj	ENST00000265708	ADAM2
89.1421	1.41348	0.124821	11.3241	9.97e-30	1.36e-28	uc009wlx	ENST00000489159	ADAMTSL4	1.41348		49.2881	-1.85396	0.34847	-5.32029	1.04e-07	3.2e-07	uc003xnl	ENST00000265708	ADAM2
43.9108	1.94832	0.406729	4.79022	1.67e-06	4.6e-06	uc003sjm	ENST00000478000	ADAP1	1.94832		9.98644	-1.72545	0.581759	-2.96591	0.00301785	0.00579024	uc011lck	ENST00000265708	ADAM2
39.0011	1.39359	0.445407	3.1288	0.00175523	0.00347683	uc011jvs	ENST00000265846	ADAP1	1.39359		29.2603	-1.06074	0.189427	-5.59973	2.15e-08	7e-08	uc001xmd	ENST00000603540	ADAM21
34.9603	2.1563	0.399894	5.3922	6.96e-08	2.18e-07	uc010csl	ENST00000330889	ADAP2	2.1563		6.32773	-1.45964	0.221307	-6.59556	4.24e-11	1.71e-10	uc010ttg	ENST00000530196	ADAM21P1
1083.86	3.02396	0.39603	7.63569	2.25e-14	1.15e-13	uc001ffj	ENST00000368474	ADAR	3.02396		251.706	-1.27849	0.174059	-7.34516	2.06e-13	9.83e-13	uc003ujo	ENST00000398204	ADAM22
175.808	1.10294	0.0926394	11.9058	1.1e-32	1.8e-31	uc002luh	ENST00000329478	ADAT3	1.10294		20.5109	-1.23678	0.356876	-3.46556	0.00052912	0.00112151	uc003ujm	ENST00000398204	ADAM22
67.1804	4.03104	0.477665	8.43906	3.2e-17	2e-16	uc001xuj	ENST00000238561	ADCK1	4.03104		4.10078	-1.03467	0.463053	-2.23446	0.0254531	0.0419465	uc003ujl	ENST00000398204	ADAM22
68.1913	2.40638	0.188663	12.7549	2.93e-37	6.35e-36	uc003zci	ENST00000529654	ADCK5	2.40638		5.7776	-1.35194	0.346167	-3.90545	9.4e-05	0.000217813	uc010ziv	ENST00000264377	ADAM23
1.60897	1.18288	0.281792	4.19771	2.7e-05	6.6e-05	uc009wvj	ENST00000545172	ADCY10	1.18288		3.25511	-1.32562	0.439489	-3.01629	0.00255892	0.00495673	uc003xdx	ENST00000437154	ADAM28
10.4377	7.01491	0.813443	8.62373	6.48e-18	4.25e-17	uc010itm	ENST00000338316	ADCY2	7.01491		6.19589	-2.64791	0.452892	-5.84666	5.02e-09	1.73e-08	uc003xec	ENST00000520720	ADAM7
92.1879	2.50541	0.48131	5.2054	1.94e-07	5.83e-07	uc011cmo	ENST00000338316	ADCY2	2.50541		6822.52	-2.11108	0.184996	-11.4115	3.66e-30	5.14e-29	uc003xmr	ENST00000487273	ADAM9
295.165	1.53854	0.109758	14.0176	1.22e-44	4.05e-43	uc002rfr	ENST00000405392	ADCY3	1.53854		5.90229	-1.17372	0.219646	-5.34368	9.11e-08	2.83e-07	uc003xmp	ENST00000481513	ADAM9
511.342	2.99525	0.264328	11.3316	9.15e-30	1.26e-28	uc001rsi	ENST00000550422	ADCY6	2.99525		67.3786	-1.12866	0.344087	-3.28014	0.00103754	0.00212089	uc011lcf	ENST00000379917	ADAM9
0.896267	2.83131	1.1952	2.36889	0.0178414	0.0302092	uc003ytd	ENST00000286355	ADCY8	2.83131		65.8624	-1.81682	0.382663	-4.74784	2.06e-06	5.63e-06	uc003xdz	ENST00000256412	ADAMDEC1
1.22525	1.94569	0.407453	4.77524	1.79e-06	4.94e-06	uc010mds	ENST00000286355	ADCY8	1.94569		18.7487	-2.34423	0.396273	-5.9157	3.3e-09	1.15e-08	uc003jia	ENST00000504830	ADAMTS12
215.595	1.92847	0.171625	11.2365	2.7e-29	3.6e-28	uc001kyx	ENST00000277900	ADD3	1.92847		6.40142	-1.1424	0.34434	-3.31765	0.000907768	0.00186966	uc010iuq	ENST00000504830	ADAMTS12
1211.55	1.92637	0.137941	13.9652	2.54e-44	8.33e-43	uc010lvy	ENST00000315215	ADGRA2	1.92637		5.30117	-1.41408	0.306232	-4.61768	3.88e-06	1.04e-05	uc004cdq	ENST00000371929	ADAMTS13
105.11	1.13512	0.122256	9.28479	1.62e-20	1.25e-19	uc010ogn	ENST00000398556	ADGRB2	1.13512		1.57158	-1.37868	0.608965	-2.26397	0.023576	0.0390662	uc004cdr	ENST00000371916	ADAMTS13
9.72745	1.86496	0.223561	8.34204	7.3e-17	4.44e-16	uc011dxx	ENST00000238918	ADGRB3	1.86496		21.6654	-1.11077	0.346289	-3.20765	0.00133824	0.00269375	uc004cdx	ENST00000371929	ADAMTS13
97.1594	1.02548	0.138296	7.41514	1.21e-13	5.9e-13	uc009zyo	ENST00000335486	ADGRD1	1.02548		0.942086	-1.14303	0.199937	-5.71696	1.08e-08	3.62e-08	uc001jri	ENST00000373207	ADAMTS14
2.3143	4.26946	0.494024	8.64221	5.51e-18	3.63e-17	uc010mwn	ENST00000334810	ADGRD2	4.26946		4.42836	-1.07248	0.274042	-3.91356	9.09e-05	0.000210894	uc002bvw	ENST00000557896	ADAMTS17
2.05355	4.03403	0.395425	10.2018	1.95e-24	1.93e-23	uc010mwo	ENST00000334810	ADGRD2	4.03403		15.7652	-1.28689	0.407388	-3.15888	0.00158378	0.00315541	uc003jtp	ENST00000381055	ADAMTS6
2.59013	3.7694	0.408838	9.21979	2.98e-20	2.25e-19	uc004bom	ENST00000334810	ADGRD2	3.7694		0.673797	-1.02125	0.463723	-2.20228	0.0276454	0.0452458	uc003jtr	ENST00000381052	ADAMTS6
1811.91	1.2154	0.0854234	14.2279	6.15e-46	2.22e-44	uc002ema	ENST00000564907	ADGRG1	1.2154		282.112	-2.06613	0.390063	-5.29692	1.18e-07	3.62e-07	uc003dmg	ENST00000498707	ADAMTS9
89.1031	1.15715	0.197963	5.84527	5.06e-09	1.74e-08	uc010nfj	ENST00000379878	ADGRG2	1.15715		4.95978	-1.55034	0.498799	-3.10814	0.00188269	0.00371287	uc011bfp	ENST00000481060	ADAMTS9
0.547178	2.16302	0.583259	3.70851	0.000208482	0.000464472	uc003dud	ENST00000481506	ADGRG7	2.16302		138.344	-1.2532	0.333632	-3.75623	0.000172489	0.000388054	uc002hfx	ENST00000330889	ADAP2
206.353	4.13913	0.388911	10.6429	1.88e-26	2.12e-25	uc001dis	ENST00000469377	ADGRL2	4.13913		10.6316	-11.8724	1.74358	-6.80919	9.81e-12	4.16e-11	uc001ffh	ENST00000368474	ADAR
2.20644	1.65805	0.352218	4.70747	2.51e-06	6.82e-06	uc003hun	ENST00000265512	ADH4	1.65805		1654.15	-2.43102	0.349299	-6.9597	3.41e-12	1.49e-11	uc001ffi	ENST00000368474	ADAR
267.443	1.3571	0.125301	10.8307	2.46e-27	2.92e-26	uc011les	ENST00000396623	ADHFE1	1.3571		117.239	-1.28449	0.156018	-8.23295	1.83e-16	1.08e-15	uc002zgs	ENST00000389861	ADARB1
141.512	1.17539	0.160995	7.30077	2.86e-13	1.35e-12	uc003xwf	ENST00000424777	ADHFE1	1.17539		44.2184	-2.7364	0.249975	-10.9467	6.89e-28	8.44e-27	uc009xhq	ENST00000381312	ADARB2
0.982823	1.82611	0.338752	5.39069	7.02e-08	2.2e-07	uc002xjb	ENST00000470147	ADIG	1.82611		128.444	-1.96617	0.217179	-9.05321	1.39e-19	1.01e-18	uc001igj	ENST00000381312	ADARB2
80.4335	4.48676	0.694841	6.45724	1.07e-10	4.18e-10	uc001gyr	ENST00000340990	ADIPOR1	4.48676		3.85171	-1.37568	0.489875	-2.80823	0.0049814	0.00925057	uc001igm	ENST00000381310	ADARB2
7680.77	1.2458	0.158997	7.83538	4.67e-15	2.51e-14	uc001ked	ENST00000372013	ADIRF	1.2458		433.979	-1.36178	0.101443	-13.4241	4.37e-41	1.18e-39	uc002feo	ENST00000566445	ADAT1
59.4392	1.06579	0.112004	9.51561	1.81e-21	1.49e-20	uc002pph	ENST00000420022	ADM5	1.06579		34.899	-1.3395	0.268535	-4.98817	6.1e-07	1.75e-06	uc002fep	ENST00000566445	ADAT1
9.51695	1.0798	0.353545	3.05421	0.00225651	0.00440141	uc010pqh	ENST00000337894	ADORA1	1.0798		972.552	-1.82561	0.142187	-12.8395	9.85e-38	2.2e-36	uc003tne	ENST00000297323	ADCY1
50.6867	1.45844	0.187728	7.7689	7.92e-15	4.18e-14	uc011ajs	ENST00000337539	ADORA2A	1.45844		212.464	-1.56831	0.167598	-9.35757	8.16e-21	6.42e-20	uc001rsh	ENST00000307885	ADCY6
522.768	3.60333	0.26194	13.7563	4.67e-43	1.41e-41	uc002ave	ENST00000562621	ADPGK	3.60333		58.3799	-1.15849	0.136732	-8.47265	2.4e-17	1.51e-16	uc010slw	ENST00000547260	ADCY6
34.1818	1.63496	0.423776	3.85807	0.000114288	0.000262242	uc002avh	ENST00000311669	ADPGK	1.63496		3792.5	-1.05305	0.106091	-9.92583	3.21e-23	2.95e-22	uc001rsj	ENST00000550422	ADCY6
103.076	1.10543	0.196033	5.63902	1.71e-08	5.63e-08	uc002avk	ENST00000563592	ADPGK-AS1	1.10543		162.434	-2.25887	0.237769	-9.50026	2.09e-21	1.71e-20	uc003gfp	ENST00000398125	ADD1
206.942	1.80236	0.245201	7.35054	1.97e-13	9.46e-13	uc011bjb	ENST00000357003	ADPRH	1.80236		61.7021	-1.36857	0.0883722	-15.4865	4.28e-54	2.66e-52	uc003gft	ENST00000503169	ADD1
16.3271	1.78588	0.299136	5.97013	2.37e-09	8.39e-09	uc003xfc	ENST00000380586	ADRA1A	1.78588		60.8406	-1.3071	0.10779	-12.1264	7.65e-34	1.34e-32	uc003gfu	ENST00000506157	ADD1
133.152	1.82623	0.201968	9.04215	1.54e-19	1.11e-18	uc002wkr	ENST00000379453	ADRA1D	1.82623		18.3658	-1.00932	0.136658	-7.38573	1.52e-13	7.32e-13	uc010ico	ENST00000508684	ADD1
369.459	1.12984	0.138268	8.17137	3.05e-16	1.77e-15	uc003ghm	ENST00000330055	ADRA2C	1.12984		45.5566	-2.86465	0.300098	-9.54569	1.35e-21	1.12e-20	uc002sgz	ENST00000264436	ADD2
6.68107	2.63316	0.308039	8.54816	1.25e-17	8.03e-17	uc003xkr	ENST00000345060	ADRB3	2.63316		49.8181	-2.74364	0.318821	-8.60557	7.59e-18	4.95e-17	uc010fdu	ENST00000413157	ADD2
91.1508	1.00302	0.0865724	11.5859	4.86e-31	7.19e-30	uc002ycp	ENST00000465805	ADRM1	1.00302		2.65442	-2.64778	1.00338	-2.63886	0.00831856	0.0149025	uc002sgy	ENST00000264436	ADD2
127.41	2.89776	0.229967	12.6008	2.09e-36	4.3e-35	uc003nab	ENST00000414691	ADTRP	2.89776		184.909	-2.32855	0.72983	-3.19053	0.0014201	0.00284924	uc001kyv	ENST00000277900	ADD3
2369.41	2.12784	0.145045	14.6703	1e-48	4.38e-47	uc003tkd	ENST00000413907	AEBP1	2.12784		1.55177	-1.81761	0.507467	-3.58173	0.000341331	0.000741263	uc010khx	ENST00000397944	ADGB
154.455	4.03708	0.346381	11.655	2.16e-31	3.26e-30	uc010bnm	ENST00000332810	AEN	4.03708		614.488	-1.71042	0.131918	-12.9658	1.91e-38	4.46e-37	uc003gqm	ENST00000334304	ADGRA3
38.9862	1.38007	0.255392	5.40372	6.53e-08	2.05e-07	uc003lqi	ENST00000513665	AFAP1L1	1.38007		16.1511	-1.44584	0.631359	-2.29004	0.0220189	0.0366845	uc010tbm	ENST00000261654	ADGRD1
148.134	1.38771	0.226887	6.11631	9.58e-10	3.49e-09	uc010qsd	ENST00000304129	AFAP1L2	1.38771		3.17678	-1.48871	0.489587	-3.04075	0.00235987	0.00459021	uc010dvc	ENST00000250572	ADGRE1
121.127	1.13623	0.183318	6.19815	5.71e-10	2.11e-09	uc001lbm	ENST00000304129	AFAP1L2	1.13623		16.7022	-1.12272	0.515421	-2.17826	0.0293869	0.0478811	uc010xnw	ENST00000315576	ADGRE2
7.70556	1.3618	0.549553	2.47802	0.0132114	0.0228751	uc011ccy	ENST00000395146	AFF1	1.3618		0.863668	-1.87973	0.763646	-2.46152	0.0138348	0.0238742	uc010dzp	ENST00000344373	ADGRE3
29.9843	1.01406	0.223253	4.54222	5.57e-06	1.46e-05	uc011mxc	ENST00000286437	AFF2	1.01406		127.419	-1.00744	0.183503	-5.49004	4.02e-08	1.28e-07	uc002myl	ENST00000242786	ADGRE5
6.23572	1.76637	0.189268	9.33264	1.03e-20	8.07e-20	uc003kyf	ENST00000465484	AFF4	1.76637		506.495	-3.80438	0.390656	-9.73845	2.07e-22	1.8e-21	uc003oyt	ENST00000371253	ADGRF1
2.52732	2.5188	0.688978	3.65585	0.000256334	0.000565224	uc002fpx	ENST00000557444	AFG3L1P	2.5188		8.41618	-2.09468	0.334394	-6.26411	3.75e-10	1.41e-09	uc003oyu	ENST00000419892	ADGRF1
10.0671	1.83276	0.254053	7.21407	5.43e-13	2.52e-12	uc002fpy	ENST00000421164	AFG3L1P	1.83276		365.748	-1.08247	0.274793	-3.93921	8.18e-05	0.000190506	uc011dwl	ENST00000371253	ADGRF1
8.4431	1.55008	0.170732	9.07902	1.1e-19	8.01e-19	uc002fqd	ENST00000454997	AFG3L1P	1.55008		0.744756	-1.05148	0.470594	-2.23437	0.0254589	0.041955	uc003oyz	ENST00000371220	ADGRF4
4.05338	1.55352	0.410991	3.77993	0.000156875	0.000354511	uc011cbg	ENST00000395792	AFP	1.55352		1268.46	-3.65376	0.28733	-12.7163	4.8e-37	1.03e-35	uc003oyo	ENST00000283296	ADGRF5
1278.53	1.35302	0.0854522	15.8336	1.82e-56	1.3e-54	uc003wjj	ENST00000397238	AGAP3	1.35302		276.701	-3.16269	0.295365	-10.7077	9.36e-27	1.07e-25	uc003oyq	ENST00000265417	ADGRF5
20.6775	1.15734	0.297727	3.88725	0.000101385	0.000234008	uc010lpy	ENST00000479901	AGAP3	1.15734		468.641	-1.58623	0.422947	-3.75041	0.000176543	0.000396707	uc002emb	ENST00000568908	ADGRG1
4.14708	3.18703	0.762127	4.18175	2.89e-05	7.07e-05	uc002bmb	ENST00000567715	AGBL1	3.18703		75.134	-1.43124	0.161528	-8.86065	7.96e-19	5.51e-18	uc002elz	ENST00000567835	ADGRG1
1.68609	2.59523	0.552149	4.70023	2.6e-06	7.05e-06	uc002blz	ENST00000441037	AGBL1	2.59523		5.57791	-4.058	1.58073	-2.56717	0.0102532	0.0180957	uc004cza	ENST00000379876	ADGRG2
1.3793	3.58281	1.30507	2.7453	0.00604561	0.0110798	uc003oal	ENST00000375076	AGER	3.58281		2.03138	-4.11175	1.72691	-2.38099	0.0172662	0.0293072	uc010khe	ENST00000230173	ADGRG6
0.408612	1.74373	0.74778	2.33187	0.0197074	0.0331217	uc011dpr	ENST00000375070	AGER	1.74373		223.218	-1.89692	0.483341	-3.92459	8.69e-05	0.000201926	uc010khc	ENST00000230173	ADGRG6
15.4906	1.18772	0.29334	4.04894	5.14e-05	0.000122382	uc003oau	ENST00000375055	AGER	1.18772		61.6646	-1.02352	0.45775	-2.23598	0.0253533	0.0417969	uc010khd	ENST00000230173	ADGRG6
3.07339	1.16757	0.276371	4.22466	2.39e-05	5.89e-05	uc011dpo	ENST00000375055	AGER	1.16757		81.2193	-4.23223	0.582084	-7.27083	3.57e-13	1.68e-12	uc003kju	ENST00000405460	ADGRV1
56.8359	1.1093	0.220931	5.02105	5.14e-07	1.49e-06	uc003oar	ENST00000484849	AGER	1.1093		13.7089	-2.79018	0.251613	-11.0892	1.42e-28	1.8e-27	uc003kjv	ENST00000509621	ADGRV1
30.2642	3.19492	0.800874	3.98929	6.63e-05	0.000155892	uc002vpf	ENST00000310078	AGFG1	3.19492		191.758	-2.38292	0.132757	-17.9495	4.85e-72	9.83e-70	uc003kjw	ENST00000425867	ADGRV1
9.06515	1.64905	0.605751	2.72233	0.00648237	0.0118182	uc001bzq	ENST00000373191	AGO3	1.64905		69.7005	-1.9409	0.266387	-7.28602	3.19e-13	1.5e-12	uc003kjt	ENST00000405460	ADGRV1
97.7405	3.67284	0.620683	5.91742	3.27e-09	1.14e-08	uc011dpk	ENST00000375107	AGPAT1	3.67284		4.02095	-2.59904	0.596428	-4.35767	1.31e-05	3.33e-05	uc003huo	ENST00000394899	ADH6
105.329	1.05904	0.133095	7.957	1.76e-15	9.73e-15	uc004cij	ENST00000371696	AGPAT2	1.05904		4215.62	-1.40673	0.148612	-9.46579	2.91e-21	2.36e-20	uc001gyq	ENST00000340990	ADIPOR1
50.4472	3.46155	0.700922	4.93857	7.87e-07	2.24e-06	uc011kwm	ENST00000285518	AGPAT5	3.46155		2022.74	-1.40929	0.503132	-2.80104	0.0050938	0.00944715	uc001qjn	ENST00000357103	ADIPOR2
0.695903	1.11714	0.206102	5.4203	5.95e-08	1.87e-07	uc002etg	ENST00000290953	AGRP	1.11714		1220.03	-2.34136	0.159619	-14.6684	1.03e-48	4.49e-47	uc002xvt	ENST00000396029	ADNP
7.1411	3.23056	1.0788	2.9946	0.00274805	0.00530108	uc009xff	ENST00000366667	AGT	3.23056		224.109	-1.04549	0.198028	-5.27949	1.3e-07	3.97e-07	uc003ecs	ENST00000357003	ADPRH
6.64845	4.06907	0.886159	4.5918	4.39e-06	1.17e-05	uc011ltc	ENST00000357081	AGTPBP1	4.06907		1.38772	-1.30498	0.161263	-8.09224	5.86e-16	3.34e-15	uc009xgr	ENST00000366535	ADSS
99.4921	3.31849	0.548711	6.04779	1.47e-09	5.27e-09	uc001asx	ENST00000376637	AGTRAP	3.31849		6.53277	-1.23498	0.177794	-6.94614	3.75e-12	1.64e-11	uc010bnl	ENST00000557787	AEN
22.8664	3.93107	1.05422	3.72891	0.00019231	0.000430186	uc004cae	ENST00000372309	AIF1L	3.93107		4.81269	-1.21325	0.0919694	-13.1919	9.77e-40	2.46e-38	uc003wto	ENST00000498997	AF131216.1
344.679	3.1565	0.25133	12.5592	3.54e-36	7.15e-35	uc004evi	ENST00000287295	AIFM1	3.1565		35.3832	-1.41945	0.329933	-4.30225	1.69e-05	4.23e-05	uc011bwk	ENST00000420658	AFAP1
7.51917	1.13421	0.364331	3.11314	0.0018511	0.0036549	uc002ztk	ENST00000399167	AIFM3	1.13421		30.3422	-2.78724	0.193886	-14.3756	7.36e-47	2.84e-45	uc003qwb	ENST00000344191	AFDN
22.6842	5.9219	1.81736	3.25852	0.00111995	0.00227801	uc011cfg	ENST00000442366	AIMP1	5.9219		88.5496	-2.51106	0.163598	-15.349	3.6e-53	2.08e-51	uc003qwf	ENST00000423229	AFDN
49.8155	1.31245	0.173666	7.55733	4.11e-14	2.07e-13	uc003hyg	ENST00000394701	AIMP1	1.31245		270.715	-1.8926	0.122103	-15.5	3.47e-54	2.17e-52	uc003qwg	ENST00000511637	AFDN
3.8119	1.85333	0.29855	6.20776	5.37e-10	1.99e-09	uc001alm	ENST00000378190	AJAP1	1.85333		219.938	-1.74409	0.0985767	-17.6927	4.77e-70	8.28e-68	uc003qwc	ENST00000392108	AFDN
54.5797	1.04293	0.166351	6.26945	3.62e-10	1.36e-09	uc001aln	ENST00000378191	AJAP1	1.04293		757.734	-2.83339	0.287986	-9.83863	7.67e-23	6.86e-22	uc003hqk	ENST00000307808	AFF1
1005.85	1.10696	0.0907219	12.2017	3.05e-34	5.46e-33	uc004bsm	ENST00000373176	AK1	1.10696		1273.97	-2.71888	0.330546	-8.22542	1.95e-16	1.14e-15	uc011ccz	ENST00000395146	AFF1
272.667	2.51516	0.2094	12.0113	3.1e-33	5.23e-32	uc010kim	ENST00000402676	AKAP12	2.51516		131.016	-2.60226	0.8113	-3.20752	0.00133884	0.00269488	uc003hqj	ENST00000307808	AFF1
48.3946	5.77916	1.00172	5.76921	7.96e-09	2.69e-08	uc010xoh	ENST00000397410	AKAP8L	5.77916		0.53641	-1.18486	0.220249	-5.37963	7.46e-08	2.33e-07	uc003hqi	ENST00000511442	AFF1
74.2471	4.13573	0.805134	5.13669	2.8e-07	8.29e-07	uc010oiq	ENST00000432648	AKIRIN1	4.13573		7.03172	-1.8651	0.720007	-2.59039	0.00958682	0.0170014	uc004fcs	ENST00000370457	AFF2
2.93939	5.50709	1.77573	3.10131	0.00192663	0.00379274	uc004bio	ENST00000307564	AKNA	5.50709		10.3391	-2.64891	0.218278	-12.1355	6.85e-34	1.2e-32	uc003kye	ENST00000378595	AFF4
80.9479	4.6143	0.585431	7.88189	3.22e-15	1.75e-14	uc004bin	ENST00000307564	AKNA	4.6143		6860.21	-1.06314	0.067538	-15.7414	7.87e-56	5.43e-54	uc003kyd	ENST00000265343	AFF4
52.1243	1.76204	0.720431	2.44582	0.0144523	0.0248506	uc010mve	ENST00000307564	AKNA	1.76204		43.9019	-1.0286	0.127724	-8.05335	8.06e-16	4.55e-15	uc010dhj	ENST00000592988	AFMID
2.15789	1.44298	0.246776	5.84733	5e-09	1.72e-08	uc001dwb	ENST00000474186	AKNAD1	1.44298		136.669	-1.64441	0.172203	-9.54923	1.31e-21	1.08e-20	uc002scz	ENST00000238855	AFTPH
1709.99	2.2198	0.148982	14.8998	3.31e-50	1.58e-48	uc003vrp	ENST00000285930	AKR1B1	2.2198		1839.43	-1.01216	0.10331	-9.7973	1.16e-22	1.02e-21	uc002sdb	ENST00000238856	AFTPH
36.5438	1.16838	0.130768	8.93472	4.08e-19	2.87e-18	uc001bbv	ENST00000361640	AKR7A3	1.16838		665.991	-1.2622	0.104683	-12.0573	1.77e-33	3.04e-32	uc002vvs	ENST00000304032	AGAP1
330.83	1.96372	0.133207	14.7419	3.47e-49	1.56e-47	uc001ypj	ENST00000557552	AKT1	1.96372		798.676	-1.72677	0.178036	-9.69896	3.05e-22	2.62e-21	uc001dsi	ENST00000361915	AGL
3059.9	1.45753	0.149349	9.75923	1.68e-22	1.47e-21	uc010tyk	ENST00000557552	AKT1	1.45753		145.669	-1.00441	0.140214	-7.16335	7.87e-13	3.6e-12	uc001awv	ENST00000375826	AGMAT
106.843	6.81465	0.891585	7.6433	2.12e-14	1.09e-13	uc010egt	ENST00000392038	AKT2	6.81465		1043.91	-1.86733	0.200635	-9.30709	1.31e-20	1.02e-19	uc001bzl	ENST00000373204	AGO1
6.04746	2.23053	0.548786	4.06447	4.81e-05	0.000114866	uc001hzz	ENST00000336199	AKT3	2.23053		432.574	-1.5383	0.199002	-7.73007	1.07e-14	5.62e-14	uc001bzk	ENST00000373204	AGO1
0.735829	1.5394	0.350673	4.38985	1.13e-05	2.89e-05	uc003qef	ENST00000412954	AL024497.1	1.5394		310.104	-1.99971	0.151475	-13.2015	8.6e-40	2.17e-38	uc003yvn	ENST00000220592	AGO2
44.7376	1.64442	0.205268	8.01111	1.14e-15	6.35e-15	uc001awc	ENST00000428747	AL031283.2	1.64442		241.895	-1.09703	0.0761283	-14.4103	4.46e-47	1.75e-45	uc001bzp	ENST00000373191	AGO3
28.3385	1.40506	0.114625	12.2579	1.52e-34	2.79e-33	uc002xtj	ENST00000413818	AL031666.1	1.40506		1494.32	-2.17118	0.288059	-7.53726	4.8e-14	2.4e-13	uc002zdv	ENST00000291572	AGPAT3
2.47449	3.81616	0.608736	6.26899	3.63e-10	1.37e-09	uc001ydo	ENST00000553947	AL049839.2	3.81616		11.2018	-1.35992	0.328686	-4.13743	3.51e-05	8.5e-05	uc002zdx	ENST00000291572	AGPAT3
3.74451	1.06892	0.0923292	11.5773	5.37e-31	7.91e-30	uc003qev	ENST00000607531	AL078590.3	1.06892		188.445	-1.09488	0.190091	-5.75977	8.42e-09	2.84e-08	uc002zdy	ENST00000291572	AGPAT3
11.2635	1.18321	0.13531	8.74442	2.24e-18	1.51e-17	uc001wnm	ENST00000528804	AL096870.2	1.18321		382.86	-1.1314	0.250179	-4.52236	6.12e-06	1.6e-05	uc002ull	ENST00000264167	AGPS
192.375	1.07554	0.068683	15.6595	2.86e-55	1.92e-53	uc001wnj	ENST00000565988	AL096870.2	1.07554		1157.03	-1.35693	0.245745	-5.5217	3.36e-08	1.08e-07	uc001hty	ENST00000366667	AGT
63.6483	1.031	0.119664	8.61577	6.95e-18	4.54e-17	uc010toc	ENST00000565988	AL096870.2	1.031		342.903	-2.14433	0.15997	-13.4046	5.68e-41	1.53e-39	uc011ltd	ENST00000357081	AGTPBP1
53.5091	1.57623	0.145873	10.8055	3.24e-27	3.82e-26	uc011abi	ENST00000490623	AL121845.3	1.57623		111.717	-1.88027	0.281125	-6.68836	2.26e-11	9.3e-11	uc010mqc	ENST00000337006	AGTPBP1
188.125	1.38938	0.122536	11.3385	8.46e-30	1.16e-28	uc002ygp	ENST00000490623	AL121845.3	1.38938		5.97496	-2.51541	1.07008	-2.35068	0.0187393	0.0316149	uc003ewh	ENST00000418473	AGTR1
6.65892	1.18077	0.235038	5.02375	5.07e-07	1.47e-06	uc010gir	ENST00000412321	AL122058.1	1.18077		190.801	-1.35255	0.406211	-3.32967	0.000869494	0.00179507	uc003ewi	ENST00000349243	AGTR1
736.427	2.03438	0.482597	4.21548	2.49e-05	6.12e-05	uc003pek	ENST00000370651	AL135905.2	2.03438		197.108	-2.45069	0.221864	-11.0459	2.29e-28	2.88e-27	uc001ibw	ENST00000470300	AHCTF1
6.95364	1.07318	0.177618	6.0421	1.52e-09	5.45e-09	uc003oin	ENST00000530000	AL138889.1	1.07318		2781.93	-1.36398	0.141373	-9.6481	5.01e-22	4.25e-21	uc001dyx	ENST00000369799	AHCYL1
1.36681	1.06394	0.152669	6.96895	3.19e-12	1.4e-11	uc001iqf	ENST00000451713	AL157895.1	1.06394		70.1724	-2.02099	0.371912	-5.43407	5.51e-08	1.74e-07	uc011kov	ENST00000325006	AHCYL2
4.91622	1.29025	0.323569	3.98755	6.68e-05	0.000156985	uc003zqt	ENST00000566293	AL353746.1	1.29025		336.142	-1.56635	0.268511	-5.83345	5.43e-09	1.86e-08	uc003vot	ENST00000325006	AHCYL2
134.874	1.62837	0.197433	8.24775	1.61e-16	9.56e-16	uc001vxa	ENST00000554988	AL355075.4	1.62837		80.1188	-1.04671	0.248801	-4.20703	2.59e-05	6.34e-05	uc009vsz	ENST00000374011	AHDC1
6.33546	3.72992	0.268592	13.8869	7.61e-44	2.41e-42	uc001blq	ENST00000451482	AL355877.1	3.72992		2.75401	-2.5272	0.598047	-4.22575	2.38e-05	5.86e-05	uc003qgk	ENST00000531788	AHI1
10.509	2.08605	0.599473	3.47982	0.00050176	0.0010664	uc011mef	ENST00000435202	AL355987.1	2.08605		141.191	-1.49208	0.125929	-11.8485	2.19e-32	3.5e-31	uc003qgl	ENST00000327035	AHI1
27.844	1.5855	0.261908	6.05366	1.42e-09	5.09e-09	uc011med	ENST00000435202	AL355987.1	1.5855		111.013	-1.44317	0.274035	-5.26639	1.39e-07	4.25e-07	uc003qgi	ENST00000457866	AHI1
5.08062	1.54394	0.541676	2.8503	0.00436784	0.00818399	uc004ciw	ENST00000435202	AL355987.1	1.54394		16.0979	-1.81706	0.429277	-4.23284	2.31e-05	5.69e-05	uc003jaw	ENST00000316418	AHRR
0.66383	1.10904	0.215663	5.14246	2.71e-07	8.05e-07	uc003qis	ENST00000456896	AL357146.1	1.10904		112.488	-2.38695	0.210243	-11.3533	7.14e-30	9.86e-29	uc001hno	ENST00000474863	AIDA
2.24885	1.14063	0.275037	4.1472	3.37e-05	8.17e-05	uc003qjc	ENST00000447311	AL359313.1	1.14063		53.9255	-1.50572	0.388674	-3.87399	0.000107066	0.000246394	uc010pus	ENST00000340020	AIDA
0.3649	1.44354	0.568724	2.53822	0.0111419	0.0195462	uc001kgy	ENST00000422206	AL391704.1	1.44354		9.322	-1.16339	0.28221	-4.12243	3.75e-05	9.05e-05	uc001dhm	ENST00000317704	AK5
0.902935	1.36322	0.521024	2.61643	0.00888544	0.0158448	uc003zfy	ENST00000427318	AL449043.1	1.36322		49.2859	-1.01321	0.143925	-7.03987	1.92e-12	8.57e-12	uc001yfn	ENST00000267584	AK7
1.81763	1.59162	0.293048	5.43127	5.6e-08	1.76e-07	uc004avz	ENST00000432783	AL449403.1	1.59162		53.9681	-1.50902	0.110499	-13.6564	1.85e-42	5.42e-41	uc003ptn	ENST00000424296	AK9
0.481204	1.25176	0.229753	5.44828	5.09e-08	1.61e-07	uc001lln	ENST00000455414	AL451069.1	1.25176		13.8062	-1.42596	0.142363	-10.0164	1.29e-23	1.22e-22	uc003pts	ENST00000532976	AK9
47.0886	1.46014	0.137418	10.6255	2.27e-26	2.54e-25	uc003qhz	ENST00000458733	AL590617.2	1.46014		4105.9	-1.18965	0.166669	-7.13779	9.48e-13	4.32e-12	uc002iux	ENST00000337714	AKAP1
2.29158	1.80283	0.265708	6.78501	1.16e-11	4.89e-11	uc010oei	ENST00000439059	AL590683.1	1.80283		17.175	-1.0124	0.181983	-5.56316	2.65e-08	8.57e-08	uc002iuy	ENST00000481416	AKAP1
5.19483	1.0143	0.179874	5.63893	1.71e-08	5.63e-08	uc003ooz	ENST00000607215	AL590999.1	1.0143		4.96218	-1.79946	0.387416	-4.64477	3.4e-06	9.13e-06	uc010cqw	ENST00000225737	AKAP10
30.6078	1.16023	0.0893064	12.9915	1.37e-38	3.21e-37	uc003nzv	ENST00000498575	AL662884.3	1.16023		352.548	-2.20827	0.349629	-6.31603	2.68e-10	1.02e-09	uc003qof	ENST00000402676	AKAP12
5.31209	1.82756	0.788053	2.31908	0.0203905	0.0341813	uc011lxe	ENST00000409155	ALAD	1.82756		67.0207	-7.1083	1.4442	-4.92196	8.57e-07	2.43e-06	uc002blv	ENST00000394518	AKAP13
95.4548	2.21241	0.800357	2.76427	0.00570495	0.0105002	uc003hgs	ENST00000295897	ALB	2.21241		1049.36	-2.25277	0.224912	-10.0162	1.29e-23	1.22e-22	uc002blw	ENST00000394518	AKAP13
2.04252	1.86923	0.750225	2.49156	0.0127183	0.0220873	uc003hgw	ENST00000295897	ALB	1.86923		500.144	-2.17758	0.159273	-13.672	1.49e-42	4.4e-41	uc002blt	ENST00000559362	AKAP13
24.2277	2.31417	0.480898	4.81219	1.49e-06	4.14e-06	uc011bhh	ENST00000481337	ALCAM	2.31417		72.8358	-1.83787	0.366782	-5.01079	5.42e-07	1.56e-06	uc002blu	ENST00000394518	AKAP13
55.5137	3.70252	0.541735	6.83457	8.23e-12	3.5e-11	uc010yat	ENST00000293350	ALDH16A1	3.70252		49.6433	-1.65366	0.202204	-8.17818	2.88e-16	1.68e-15	uc010bne	ENST00000394518	AKAP13
18.9074	1.7809	0.440558	4.04238	5.29e-05	0.000125738	uc010yas	ENST00000293350	ALDH16A1	1.7809		2.10944	-1.94557	0.645464	-3.01422	0.00257642	0.00498944	uc004ese	ENST00000371431	AKAP14
1537.19	1.8723	0.217502	8.60817	7.42e-18	4.84e-17	uc010qoh	ENST00000371224	ALDH18A1	1.8723		28.0684	-4.37786	0.316092	-13.85	1.27e-43	3.98e-42	uc010mtw	ENST00000480388	AKAP2
12.117	25.7032	2.64749	9.7085	2.77e-22	2.39e-21	uc011lsh	ENST00000297785	ALDH1A1	25.7032		299.569	-1.13817	0.483086	-2.35604	0.0184709	0.0312018	uc004bem	ENST00000374525	AKAP2
153.303	3.02519	0.810445	3.73275	0.000189399	0.000423981	uc011lsg	ENST00000297785	ALDH1A1	3.02519		136.036	-1.23236	0.111509	-11.0517	2.15e-28	2.71e-27	uc001xhd	ENST00000394718	AKAP5
8.20289	3.31887	0.758963	4.3729	1.23e-05	3.11e-05	uc010ugv	ENST00000249750	ALDH1A2	3.31887		3.34535	-1.06905	0.276297	-3.8692	0.000109194	0.00025099	uc010xog	ENST00000537303	AKAP8
51.5573	2.21936	0.442263	5.01819	5.22e-07	1.51e-06	uc002aey	ENST00000249750	ALDH1A2	2.21936		1058.32	-2.68203	0.25442	-10.5418	5.55e-26	6.06e-25	uc003ulg	ENST00000356239	AKAP9
442.474	1.86193	0.162669	11.4462	2.46e-30	3.48e-29	uc002aew	ENST00000249750	ALDH1A2	1.86193		121.161	-2.22929	0.42348	-5.26421	1.41e-07	4.3e-07	uc003ulf	ENST00000356239	AKAP9
5154.01	1.94624	0.183456	10.6088	2.71e-26	3.02e-25	uc010bpb	ENST00000329841	ALDH1A3	1.94624		426.886	-1.82784	0.182039	-10.0409	1.01e-23	9.55e-23	uc003uli	ENST00000356239	AKAP9
150.011	3.5152	0.38275	9.18405	4.15e-20	3.12e-19	uc011bki	ENST00000393434	ALDH1L1	3.5152		1312	-1.81705	0.113162	-16.057	5.1e-58	4.06e-56	uc003ulj	ENST00000394534	AKAP9
13.2325	1.35037	0.201123	6.71413	1.89e-11	7.85e-11	uc003eiq	ENST00000500232	ALDH1L1-AS2	1.35037		41.0272	-1.69802	0.149271	-11.3754	5.55e-30	7.71e-29	uc003ulk	ENST00000435423	AKAP9
25.3208	1.73351	0.417179	4.15532	3.25e-05	7.89e-05	uc009zuo	ENST00000549335	ALDH1L2	1.73351		1.7757	-1.14027	0.474038	-2.40544	0.0161528	0.0275622	uc003uld	ENST00000394564	AKAP9
319.136	4.01747	0.43872	9.15726	5.32e-20	3.97e-19	uc010syi	ENST00000261733	ALDH2	4.01747		7.56767	-1.05359	0.246999	-4.26556	1.99e-05	4.95e-05	uc003ule	ENST00000493453	AKAP9
1.52877	1.55572	0.379464	4.09979	4.14e-05	9.94e-05	uc002gwl	ENST00000494157	ALDH3A1	1.55572		16.3374	-2.13671	0.385797	-5.53842	3.05e-08	9.82e-08	uc004biv	ENST00000312033	AKNA
20.1721	1.379	0.384275	3.58858	0.000332481	0.000723085	uc010vzd	ENST00000444455	ALDH3A1	1.379		312.677	-1.55497	0.464937	-3.34447	0.000824386	0.00170732	uc004bis	ENST00000307564	AKNA
14.1854	1.26932	0.367831	3.45082	0.000558876	0.00118122	uc010cqu	ENST00000457500	ALDH3A1	1.26932		3.14347	-1.41093	0.363252	-3.88415	0.000102689	0.000236826	uc004biw	ENST00000312033	AKNA
1428.85	2.61954	0.126062	20.7797	6.6e-96	7.39e-93	uc002gwd	ENST00000579855	ALDH3A2	2.61954		1.76442	-1.35321	0.271576	-4.98281	6.27e-07	1.8e-06	uc009xhx	ENST00000477661	AKR1C1
3388.2	1.0009	0.0854979	11.7067	1.18e-31	1.8e-30	uc010ocu	ENST00000538309	ALDH4A1	1.0009		0.785682	-1.17302	0.399292	-2.93775	0.00330607	0.00630392	uc010qao	ENST00000460124	AKR1C2
34.3946	7.91584	0.982428	8.05742	7.79e-16	4.4e-15	uc010tuq	ENST00000553458	ALDH6A1	7.91584		0.730146	-2.15238	0.404495	-5.32116	1.03e-07	3.18e-07	uc010qaq	ENST00000480697	AKR1C3
562.644	6.31719	0.390657	16.1707	8.12e-59	6.74e-57	uc002dwa	ENST00000412304	ALDOA	6.31719		2.87864	-1.26391	0.259591	-4.86886	1.12e-06	3.15e-06	uc010qam	ENST00000525281	AKR1E2
42.6376	6.6034	1.06918	6.17613	6.57e-10	2.42e-09	uc011brd	ENST00000397676	ALG3	6.6034		493.33	-1.81449	0.142276	-12.7533	2.99e-37	6.47e-36	uc010egu	ENST00000579047	AKT2
22.5026	1.46881	0.366242	4.01049	6.06e-05	0.000143157	uc010sxj	ENST00000343075	ALKBH2	1.46881		73.5957	-1.13568	0.127502	-8.90715	5.24e-19	3.67e-18	uc010xvk	ENST00000537834	AKT2
47.1452	1.14177	0.137447	8.30701	9.81e-17	5.9e-16	uc002ocw	ENST00000378875	ALKBH6	1.14177		1560.42	-1.16309	0.112213	-10.365	3.58e-25	3.71e-24	uc001iab	ENST00000366539	AKT3
3360.96	1.08206	0.0668376	16.1894	5.99e-59	5.03e-57	uc002meo	ENST00000245812	ALKBH7	1.08206		4.23085	-1.18462	0.19959	-5.93525	2.93e-09	1.03e-08	uc010vgx	ENST00000563108	AKTIP
90.1146	8.69627	0.931681	9.33395	1.02e-20	7.98e-20	uc002gjw	ENST00000380183	ALOX15B	8.69627		0.849199	-1.14157	0.202422	-5.63957	1.7e-08	5.61e-08	uc001bwn	ENST00000427524	AL020995.1
323.035	1.3744	0.270864	5.07411	3.89e-07	1.14e-06	uc010cnp	ENST00000571240	ALOX15B	1.3744		53.3824	-1.44367	0.103494	-13.9493	3.18e-44	1.03e-42	uc001ahx	ENST00000417099	AL031282.1
2297.02	1.12563	0.287474	3.91557	9.02e-05	0.000209224	uc002gjv	ENST00000380183	ALOX15B	1.12563		267.5	-1.76199	0.277431	-6.35108	2.14e-10	8.19e-10	uc003oof	ENST00000416948	AL034345.2
20.4194	5.54531	0.515484	10.7575	5.46e-27	6.35e-26	uc003iao	ENST00000458497	ALPK1	5.54531		0.422316	-1.0215	0.228119	-4.47792	7.54e-06	1.95e-05	uc002wqn	ENST00000457009	AL049646.1
98.4553	1.55792	0.301504	5.16715	2.38e-07	7.1e-07	uc011cfx	ENST00000458497	ALPK1	1.55792		0.574541	-1.36285	0.212224	-6.42176	1.35e-10	5.24e-10	uc002wnx	ENST00000444792	AL049649.1
15.8092	1.07499	0.241696	4.44768	8.68e-06	2.24e-05	uc002lhj	ENST00000361673	ALPK2	1.07499		8.58935	-1.4643	0.304102	-4.81517	1.47e-06	4.08e-06	uc010kbv	ENST00000507897	AL049697.1
80.007	2.70513	0.380089	7.1171	1.1e-12	4.99e-12	uc010odp	ENST00000539907	ALPL	2.70513		42.9761	-1.13375	0.112344	-10.0917	6.01e-24	5.79e-23	uc001ynv	ENST00000498989	AL049840.1
63.9928	1.21453	0.421862	2.87898	0.00398962	0.00752069	uc010odo	ENST00000540617	ALPL	1.21453		106.037	-1.16314	0.16341	-7.11796	1.1e-12	4.96e-12	uc003paw	ENST00000602367	AL109918.1
45.2368	2.12409	0.316973	6.70116	2.07e-11	8.55e-11	uc003cpx	ENST00000486301	ALS2CL	2.12409		7.17409	-3.04115	0.360525	-8.43536	3.3e-17	2.06e-16	uc003bik	ENST00000423737	AL117329.1
58.1164	1.10087	0.265133	4.15216	3.29e-05	8e-05	uc003cpz	ENST00000318962	ALS2CL	1.10087		4.56091	-2.16134	0.314307	-6.87653	6.13e-12	2.64e-11	uc003bij	ENST00000426452	AL117329.1
67.8397	2.22139	0.465073	4.77644	1.78e-06	4.92e-06	uc003jik	ENST00000426255	AMACR	2.22139		14.0553	-1.9348	0.306552	-6.31151	2.76e-10	1.05e-09	uc009xwo	ENST00000529568	AL133352.1
7.41456	1.63292	0.30568	5.34192	9.2e-08	2.85e-07	uc004bie	ENST00000265132	AMBP	1.63292		5577.06	-1.10557	0.107997	-10.237	1.35e-24	1.36e-23	uc003pel	ENST00000370651	AL135905.2
811.004	4.28822	0.386198	11.1037	1.2e-28	1.54e-27	uc011eay	ENST00000368876	AMD1	4.28822		4.46645	-1.66565	0.0934037	-17.8328	3.93e-71	7.34e-69	uc001dgv	ENST00000433521	AL137803.1
1858.06	3.23872	0.267781	12.0947	1.13e-33	1.96e-32	uc011eba	ENST00000368882	AMD1	3.23872		89.351	-2.37467	0.165955	-14.3091	1.92e-46	7.18e-45	uc010tpk	ENST00000549185	AL139353.1
0.96601	2.38795	0.351333	6.79684	1.07e-11	4.52e-11	uc004cuu	ENST00000380714	AMELX	2.38795		52.8377	-1.03806	0.102094	-10.1676	2.77e-24	2.71e-23	uc004aog	ENST00000431724	AL353743.1
202.964	3.84612	0.59794	6.43228	1.26e-10	4.9e-10	uc002tpl	ENST00000393001	AMMECR1L	3.84612		10.5844	-1.77706	0.148112	-11.9981	3.64e-33	6.11e-32	uc002xwp	ENST00000436286	AL354993.1
6.56133	2.10747	0.252179	8.35704	6.43e-17	3.93e-16	uc001ymg	ENST00000299155	AMN	2.10747		16.7622	-1.05393	0.114112	-9.23595	2.56e-20	1.95e-19	uc001xfm	ENST00000500036	AL359220.1
167.395	2.82436	0.292799	9.64606	5.11e-22	4.33e-21	uc003eqe	ENST00000506326	AMOTL2	2.82436		1.11723	-1.0376	0.346518	-2.99437	0.0027501	0.00530474	uc004bmj	ENST00000412262	AL359636.2
1.90078	3.23051	1.38384	2.33445	0.019572	0.0329086	uc001efe	ENST00000369538	AMPD1	3.23051		19.7067	-1.02356	0.244243	-4.19074	2.78e-05	6.8e-05	uc001upe	ENST00000382141	AL359736.1
703.564	1.1411	0.0687386	16.6006	6.9e-62	7e-60	uc001dye	ENST00000342115	AMPD2	1.1411		9.16945	-3.20831	0.419245	-7.6526	1.97e-14	1.01e-13	uc003zpi	ENST00000404796	AL359922.1
10.6028	1.36054	0.276693	4.91716	8.78e-07	2.49e-06	uc003tgt	ENST00000325590	AMPH	1.36054		0.572723	-1.07494	0.373768	-2.87595	0.00402819	0.00758855	uc009vjs	ENST00000427998	AL390719.1
41.1822	3.06413	0.409337	7.4856	7.12e-14	3.52e-13	uc011bcq	ENST00000538581	AMT	3.06413		3.02862	-1.94668	0.749917	-2.59586	0.0094355	0.0167541	uc004adp	ENST00000377518	AL590399.1
34.3832	1.30807	0.19922	6.56596	5.17e-11	2.08e-10	uc003cwx	ENST00000395338	AMT	1.30807		5.38199	-1.87658	0.554717	-3.38294	0.000717138	0.00149563	uc009xng	ENST00000605970	AL591684.2
105.401	1.24238	0.450051	2.76054	0.00577063	0.0106136	uc003cwy	ENST00000273588	AMT	1.24238		7.908	-1.66312	0.373728	-4.45009	8.58e-06	2.21e-05	uc011dor	ENST00000456570	AL645922.1
55.6071	1.10705	0.137418	8.05606	7.88e-16	4.45e-15	uc011bcn	ENST00000458307	AMT	1.10705		45.2105	-1.40863	0.112858	-12.4814	9.43e-36	1.86e-34	uc001abo	ENST00000428504	AL669831.1
17.6534	1.04364	0.265466	3.93135	8.45e-05	0.000196552	uc010ihy	ENST00000339336	AMTN	1.04364		10.9717	-1.65733	0.516191	-3.2107	0.00132412	0.00266771	uc003dcx	ENST00000469224	ALAS1
5.37619	1.29765	0.220986	5.8721	4.3e-09	1.49e-08	uc001duu	ENST00000370083	AMY1A	1.29765		2111.3	-3.53233	0.423374	-8.3433	7.22e-17	4.39e-16	uc003dvx	ENST00000306107	ALCAM
2.86726	1.54704	0.247213	6.25791	3.9e-10	1.46e-09	uc001dut	ENST00000414303	AMY2A	1.54704		3.17541	-1.82936	0.574186	-3.18601	0.00144249	0.00289103	uc003dvz	ENST00000306107	ALCAM
513.044	2.20808	0.376636	5.86264	4.56e-09	1.57e-08	uc002jgs	ENST00000359904	AMZ2	2.20808		2010.98	-1.41833	0.17883	-7.9312	2.17e-15	1.19e-14	uc003dvy	ENST00000306107	ALCAM
150.725	3.45854	0.507554	6.81413	9.48e-12	4.02e-11	uc004clq	ENST00000323927	ANAPC2	3.45854		51.6341	-1.0152	0.147186	-6.89736	5.3e-12	2.29e-11	uc003dvw	ENST00000306107	ALCAM
293.296	1.38031	0.11176	12.3506	4.83e-35	9.16e-34	uc003grp	ENST00000315368	ANAPC4	1.38031		2831.44	-1.70357	0.159179	-10.7023	9.93e-27	1.14e-25	uc001kkz	ENST00000371224	ALDH18A1
931.714	2.7642	0.187544	14.739	3.62e-49	1.63e-47	uc010szv	ENST00000261819	ANAPC5	2.7642		1301.77	-1.27595	0.144998	-8.79977	1.37e-18	9.36e-18	uc001kky	ENST00000371224	ALDH18A1
545.249	1.30003	0.124381	10.452	1.43e-25	1.52e-24	uc001vxz	ENST00000397990	ANG	1.30003		5055.73	-1.26307	0.190951	-6.61461	3.73e-11	1.51e-10	uc004ajd	ENST00000297785	ALDH1A1
965.069	1.00146	0.103575	9.66896	4.09e-22	3.48e-21	uc001vxw	ENST00000336811	ANG	1.00146		28434.5	-1.04814	0.139394	-7.51929	5.51e-14	2.74e-13	uc002bwn	ENST00000329841	ALDH1A3
173.285	1.59344	0.232061	6.86648	6.58e-12	2.82e-11	uc011lhv	ENST00000517746	ANGPT1	1.59344		6.94987	-1.64788	0.234142	-7.03795	1.95e-12	8.68e-12	uc010hsf	ENST00000473607	ALDH1L1
23.2555	1.18417	0.442486	2.67618	0.00744658	0.0134551	uc010lri	ENST00000325203	ANGPT2	1.18417		51.4708	-2.43681	0.620126	-3.92954	8.51e-05	0.000197965	uc003nef	ENST00000357578	ALDH5A1
145.967	1.23972	0.322497	3.84413	0.000120981	0.000276663	uc001gma	ENST00000234816	ANGPTL1	1.23972		2588.92	-1.26645	0.105649	-11.9873	4.14e-33	6.93e-32	uc001xpo	ENST00000553458	ALDH6A1
21.7019	1.13835	0.243684	4.67141	2.99e-06	8.07e-06	uc010pnc	ENST00000234816	ANGPTL1	1.13835		24.846	-1.202	0.184047	-6.53096	6.53e-11	2.6e-10	uc010asa	ENST00000554501	ALDH6A1
104.806	2.75619	0.423689	6.50523	7.76e-11	3.07e-10	uc010xkc	ENST00000301455	ANGPTL4	2.75619		1.99748	-1.31921	0.307053	-4.29636	1.74e-05	4.34e-05	uc010pla	ENST00000354775	ALDH9A1
106.476	1.17885	0.253479	4.65067	3.31e-06	8.88e-06	uc002mjr	ENST00000301455	ANGPTL4	1.17885		264.595	-1.01106	0.0701328	-14.4163	4.08e-47	1.61e-45	uc001rlm	ENST00000266483	ALG10
1.69868	2.15557	0.156047	13.8136	2.11e-43	6.51e-42	uc010dxw	ENST00000252453	ANGPTL8	2.15557		554.779	-1.72577	0.157261	-10.9739	5.1e-28	6.29e-27	uc001rln	ENST00000308742	ALG10B
135.078	1.27676	0.152801	8.35569	6.51e-17	3.97e-16	uc010ims	ENST00000505342	ANK2	1.27676		24.9876	-1.01771	0.0930294	-10.9397	7.45e-28	9.11e-27	uc001vfz	ENST00000523764	ALG11
1203.27	1.34817	0.193382	6.97153	3.14e-12	1.38e-11	uc010ckp	ENST00000341657	ANKFY1	1.34817		47.777	-1.7827	0.697032	-2.55756	0.010541	0.0185704	uc011msy	ENST00000394780	ALG13
96.5544	3.49936	0.661259	5.29196	1.21e-07	3.71e-07	uc003lfu	ENST00000360839	ANKHD1	3.49936		1.6844	-1.02675	0.329551	-3.1156	0.00183572	0.00362699	uc011msw	ENST00000251943	ALG13
49.0151	2.87952	0.663419	4.34042	1.42e-05	3.58e-05	uc003lfp	ENST00000394723	ANKHD1	2.87952		0.776775	-1.10687	0.41717	-2.65329	0.00797105	0.0143322	uc009yuy	ENST00000532050	ALG8
245.878	2.53661	0.499539	5.07791	3.82e-07	1.12e-06	uc011czh	ENST00000297183	ANKHD1	2.53661		215.831	-1.50859	0.232456	-6.4898	8.59e-11	3.39e-10	uc001plz	ENST00000532425	ALG9
62.0847	1.3979	0.125916	11.1019	1.23e-28	1.57e-27	uc001pny	ENST00000303941	ANKK1	1.3979		2.27002	-1.45759	0.124903	-11.6698	1.82e-31	2.75e-30	uc001mxu	ENST00000499194	ALKBH3-AS1
7.48336	1.0818	0.30401	3.55845	0.000373043	0.000806006	uc002nfy	ENST00000394458	ANKLE1	1.0818		157.044	-1.73493	0.267296	-6.49064	8.55e-11	3.37e-10	uc009yxp	ENST00000428149	ALKBH8
7.67484	3.61592	0.655407	5.51707	3.45e-08	1.1e-07	uc002vzb	ENST00000406958	ANKMY1	3.61592		2.37713	-1.62625	0.247376	-6.57402	4.9e-11	1.97e-10	uc010fev	ENST00000423048	ALMS1
106.245	1.09978	0.162374	6.77312	1.26e-11	5.29e-11	uc010fze	ENST00000484526	ANKMY1	1.09978		205.487	-1.89483	0.300605	-6.3034	2.91e-10	1.1e-09	uc002fyh	ENST00000570836	ALOX15
84.0075	2.12375	0.313708	6.76985	1.29e-11	5.41e-11	uc001khe	ENST00000371697	ANKRD1	2.12375		76.6982	-1.67392	0.368487	-4.54267	5.55e-06	1.46e-05	uc010vsd	ENST00000570836	ALOX15
164.572	2.1232	0.602202	3.52573	0.000422318	0.000905568	uc002fnf	ENST00000567736	ANKRD11	2.1232		243.165	-1.39377	0.323064	-4.31423	1.6e-05	4.01e-05	uc003iap	ENST00000458497	ALPK1
580.881	1.02233	0.0948521	10.7782	4.36e-27	5.11e-26	uc001tqa	ENST00000261739	ANKRD13A	1.02233		1.10737	-1.12114	0.188614	-5.94408	2.78e-09	9.78e-09	uc011cfw	ENST00000515330	ALPK1
61.2887	4.48235	0.710615	6.3077	2.83e-10	1.07e-09	uc009wbk	ENST00000370944	ANKRD13C	4.48235		471.323	-2.19087	0.184418	-11.8799	1.51e-32	2.43e-31	uc002uyo	ENST00000264276	ALS2
115.154	1.89769	0.150103	12.6425	1.23e-36	2.56e-35	uc001oki	ENST00000515828	ANKRD13D	1.89769		25.6538	-1.17117	0.118973	-9.84401	7.28e-23	6.52e-22	uc002uyq	ENST00000482789	ALS2
12.8396	3.15536	0.459487	6.86713	6.55e-12	2.81e-11	uc001knw	ENST00000370655	ANKRD2	3.15536		17.4334	-1.06764	0.113157	-9.43501	3.91e-21	3.14e-20	uc002uyp	ENST00000482891	ALS2
0.473354	2.25687	0.770064	2.93075	0.00338142	0.00643852	uc004acd	ENST00000377601	ANKRD20A2	2.25687		10.1004	-1.31168	0.321926	-4.07447	4.61e-05	0.000110239	uc001tae	ENST00000316824	ALX1
14.5755	2.79165	0.486058	5.74346	9.28e-09	3.12e-08	uc002sxc	ENST00000318357	ANKRD23	2.79165		11.0433	-1.2439	0.29145	-4.26796	1.97e-05	4.9e-05	uc001myb	ENST00000329255	ALX4
308.26	1.30454	0.125152	10.4237	1.93e-25	2.03e-24	uc001eob	ENST00000355594	ANKRD35	1.30454		3.66931	-4.71794	1.88242	-2.50631	0.0121998	0.0212481	uc010rgu	ENST00000458649	AMBRA1
3.19485	1.6912	0.740007	2.28538	0.0222906	0.037104	uc010fid	ENST00000438709	ANKRD36B	1.6912		3.43242	-4.35412	1.54134	-2.82489	0.00472975	0.00881225	uc001ncu	ENST00000314845	AMBRA1
9.30377	1.59838	0.375432	4.25744	2.07e-05	5.12e-05	uc002shk	ENST00000272421	ANKRD53	1.59838		244.682	-1.71662	0.206223	-8.3241	8.5e-17	5.14e-16	uc001ncx	ENST00000534300	AMBRA1
17.7901	1.33857	0.20743	6.45313	1.1e-10	4.29e-10	uc002shl	ENST00000272421	ANKRD53	1.33857		20426.1	-1.32444	0.130968	-10.1126	4.86e-24	4.7e-23	uc003puk	ENST00000368885	AMD1
101.625	1.33569	0.550468	2.42647	0.0152465	0.0261228	uc003aud	ENST00000215941	ANKRD54	1.33569		591.854	-1.02605	0.204733	-5.01164	5.4e-07	1.56e-06	uc011eaz	ENST00000368885	AMD1
79.9503	1.19946	0.178249	6.7291	1.71e-11	7.1e-11	uc010nyo	ENST00000537107	ANKRD65	1.19946		32.6939	-1.34262	0.451206	-2.97563	0.00292388	0.00562074	uc001rpl	ENST00000266581	AMIGO2
149.557	1.17891	0.3464	3.40332	0.000665713	0.00139369	uc001afp	ENST00000520296	ANKRD65	1.17891		397.334	-2.98064	0.256051	-11.6408	2.56e-31	3.83e-30	uc004eoo	ENST00000262844	AMMECR1
354.041	1.16287	0.2314	5.02537	5.02e-07	1.45e-06	uc001afq	ENST00000427211	ANKRD65	1.16287		1216.61	-1.49076	0.18034	-8.26639	1.38e-16	8.22e-16	uc002tpm	ENST00000272647	AMMECR1L
5.08663	1.76177	0.699619	2.51818	0.0117962	0.0205989	uc001ylz	ENST00000286918	ANKRD9	1.76177		18.9231	-1.22066	0.429135	-2.84447	0.00444851	0.00832313	uc004ept	ENST00000524145	AMOT
10.008	1.7185	0.384099	4.47411	7.67e-06	1.99e-05	uc001yma	ENST00000286918	ANKRD9	1.7185		4289.53	-1.74842	0.175552	-9.95952	2.29e-23	2.13e-22	uc001pfb	ENST00000433060	AMOTL1
27.8059	1.3594	0.149657	9.08342	1.05e-19	7.7e-19	uc001ylx	ENST00000559651	ANKRD9	1.3594		21.6943	-1.083	0.486279	-2.22712	0.025939	0.042679	uc009wfh	ENST00000342115	AMPD2
93.1004	1.43942	0.124886	11.5258	9.78e-31	1.42e-29	uc002cxh	ENST00000589035	ANKS3	1.43942		507.996	-2.75857	0.199679	-13.815	2.07e-43	6.38e-42	uc001mip	ENST00000444303	AMPD3
272.107	1.3856	0.119196	11.6245	3.09e-31	4.62e-30	uc010uxs	ENST00000304283	ANKS3	1.3856		156.802	-2.22126	0.305485	-7.27125	3.56e-13	1.67e-12	uc001mio	ENST00000444303	AMPD3
135.655	1.1099	0.134609	8.24537	1.65e-16	9.74e-16	uc004ayv	ENST00000444472	ANKS6	1.1099		0.920806	-1.79864	0.52675	-3.4146	0.000638764	0.00134103	uc009yfx	ENST00000524866	AMPD3
379.541	3.13703	0.25746	12.1845	3.76e-34	6.7e-33	uc002vkh	ENST00000323348	ANKZF1	3.13703		138.932	-1.2343	0.289775	-4.25951	2.05e-05	5.08e-05	uc001min	ENST00000396554	AMPD3
122.738	1.47003	0.661084	2.22367	0.0261709	0.0430289	uc002vki	ENST00000410034	ANKZF1	1.47003		12.5539	-1.1413	0.513595	-2.22218	0.0262712	0.0431741	uc009yfw	ENST00000396554	AMPD3
18.2635	1.32727	0.540544	2.45543	0.0140715	0.0242498	uc010kxe	ENST00000396068	ANLN	1.32727		147.959	-1.06132	0.305377	-3.47546	0.000509986	0.00108272	uc009yfz	ENST00000444303	AMPD3
1078.6	1.99507	0.16073	12.4125	2.23e-35	4.32e-34	uc010rqk	ENST00000355303	ANO1	1.99507		4.03833	-2.20023	0.50928	-4.32028	1.56e-05	3.91e-05	uc002jgx	ENST00000580837	AMZ2
184.016	3.90721	0.385718	10.1297	4.08e-24	3.96e-23	uc011azt	ENST00000292246	ANO10	3.90721		1228.84	-1.41139	0.0672038	-21.0016	6.34e-98	8.39e-95	uc002thi	ENST00000341068	ANAPC1
161.314	3.7816	0.299872	12.6107	1.84e-36	3.8e-35	uc010hil	ENST00000292246	ANO10	3.7816		10.754	-2.03547	0.134309	-15.1551	7.01e-52	3.75e-50	uc010fgu	ENST00000426186	ANAPC1P1
130.195	1.54817	0.141043	10.9766	4.95e-28	6.11e-27	uc001lph	ENST00000534161	ANO9	1.54817		796.193	-1.5131	0.119398	-12.6728	8.37e-37	1.76e-35	uc001hjz	ENST00000366962	ANGEL2
19565.3	1.80838	0.246043	7.34985	1.98e-13	9.51e-13	uc002bop	ENST00000300060	ANPEP	1.80838		99.3078	-1.34668	0.439803	-3.06202	0.00219852	0.00429662	uc003wqj	ENST00000325203	ANGPT2
3.58644	2.97235	0.555868	5.34723	8.93e-08	2.77e-07	uc010ijn	ENST00000403729	ANTXR2	2.97235		6.79413	-1.09459	0.202871	-5.39551	6.83e-08	2.14e-07	uc003wql	ENST00000523120	ANGPT2
1573.45	1.07976	0.095212	11.3406	8.26e-30	1.14e-28	uc003hlx	ENST00000449651	ANTXR2	1.07976		197.908	-1.07165	0.259924	-4.12294	3.74e-05	9.03e-05	uc003wqk	ENST00000325203	ANGPT2
5.97819	1.26566	0.314285	4.02713	5.65e-05	0.000133791	uc003irn	ENST00000507278	ANXA10	1.26566		60.0478	-2.34823	0.320814	-7.31959	2.49e-13	1.18e-12	uc001das	ENST00000371129	ANGPTL3
5.12281	3.54866	1.53288	2.31504	0.020611	0.0345242	uc003yqt	ENST00000262219	ANXA13	3.54866		24.8206	-3.33315	0.413565	-8.05956	7.66e-16	4.33e-15	uc003ibe	ENST00000357077	ANK2
11.0806	2.68759	0.240324	11.1832	4.93e-29	6.46e-28	uc003yqu	ENST00000419625	ANXA13	2.68759		3.91538	-1.89478	0.504025	-3.7593	0.000170391	0.000383573	uc011cgb	ENST00000357077	ANK2
45.6471	5.44069	0.86782	6.26938	3.62e-10	1.36e-09	uc011dcp	ENST00000523714	ANXA6	5.44069		184.025	-3.08912	0.225792	-13.6812	1.31e-42	3.89e-41	uc001jky	ENST00000280772	ANK3
71.9137	7.21703	0.900171	8.0174	1.08e-15	6.04e-15	uc010qki	ENST00000372921	ANXA7	7.21703		62.4805	-2.1616	0.421683	-5.12611	2.96e-07	8.76e-07	uc001jkw	ENST00000280772	ANK3
31.8996	1.06402	0.392474	2.71106	0.00670676	0.0122019	uc001jtz	ENST00000372919	ANXA7	1.06402		575.864	-2.15493	0.171578	-12.5595	3.53e-36	7.13e-35	uc001jkx	ENST00000280772	ANK3
195.49	3.17963	0.279997	11.3559	6.93e-30	9.58e-29	uc010fsu	ENST00000374700	AOX1	3.17963		411.358	-1.73066	0.299122	-5.78578	7.22e-09	2.45e-08	uc001jkz	ENST00000280772	ANK3
374.819	1.59248	0.237019	6.71882	1.83e-11	7.6e-11	uc010zhf	ENST00000374700	AOX1	1.59248		625.832	-1.73039	0.200166	-8.64479	5.39e-18	3.55e-17	uc010qih	ENST00000280772	ANK3
4.59196	1.42098	0.0855867	16.6028	6.66e-62	6.76e-60	uc011acd	ENST00000567517	AP000223.1	1.42098		14.6194	-1.4318	0.190449	-7.51803	5.56e-14	2.77e-13	uc001jlb	ENST00000503366	ANK3
4.30075	1.03789	0.220173	4.71395	2.43e-06	6.61e-06	uc002zku	ENST00000603308	AP000526.1	1.03789		107.779	-1.27137	0.150678	-8.43771	3.24e-17	2.02e-16	uc001jlc	ENST00000503366	ANK3
42.5595	1.68115	0.282482	5.95136	2.66e-09	9.37e-09	uc010gqq	ENST00000592918	AP000547.3	1.68115		247.249	-1.18895	0.120094	-9.90014	4.16e-23	3.79e-22	uc001jla	ENST00000355288	ANK3
3.10119	1.80029	0.252522	7.12925	1.01e-12	4.58e-12	uc001pnn	ENST00000500537	AP000802.1	1.80029		44.6154	-1.0528	0.0996165	-10.5685	4.17e-26	4.6e-25	uc002uqw	ENST00000520309	ANKAR
22.8203	1.33182	0.120271	11.0735	1.69e-28	2.14e-27	uc001qha	ENST00000533922	AP000911.1	1.33182		1214.24	-2.36747	0.334844	-7.07039	1.55e-12	6.92e-12	uc002fxo	ENST00000341657	ANKFY1
1.9748	1.0293	0.259111	3.97243	7.11e-05	0.000166808	uc001pkw	ENST00000526605	AP000924.1	1.0293		933.118	-1.53217	0.239517	-6.39692	1.59e-10	6.13e-10	uc002fxp	ENST00000341657	ANKFY1
7.98105	2.16094	0.295317	7.31734	2.53e-13	1.2e-12	uc010wzm	ENST00000580491	AP001094.3	2.16094		247.735	-2.93564	0.401463	-7.31235	2.63e-13	1.24e-12	uc003lfq	ENST00000421134	ANKHD1
1.10101	1.09636	0.198222	5.53099	3.18e-08	1.02e-07	uc003huq	ENST00000509295	AP002026.1	1.09636		217.242	-2.29774	0.776178	-2.96033	0.00307312	0.00588888	uc003lfr	ENST00000360839	ANKHD1
3.6736	1.07189	0.0932824	11.4909	1.47e-30	2.1e-29	uc001qgd	ENST00000532116	AP002986.1	1.07189		70.8019	-1.95882	0.237174	-8.25902	1.47e-16	8.73e-16	uc003lft	ENST00000421134	ANKHD1
84.3754	1.43847	0.318269	4.51967	6.19e-06	1.62e-05	uc003iak	ENST00000274000	AP1AR	1.43847		1623.51	-1.61721	0.120071	-13.4688	2.39e-41	6.55e-40	uc003lfs	ENST00000297183	ANKHD1
3356.01	2.11951	0.14346	14.7742	2.15e-49	9.83e-48	uc011ako	ENST00000357586	AP1B1	2.11951		168.269	-1.10383	0.119311	-9.25168	2.21e-20	1.69e-19	uc003lfv	ENST00000421134	ANKHD1
2.81046	2.66931	1.14732	2.32655	0.0199892	0.0335657	uc010akt	ENST00000556743	AP1G2	2.66931		1255.4	-1.78589	0.135377	-13.192	9.75e-40	2.46e-38	uc003ulw	ENST00000265742	ANKIB1
801.849	1.45693	0.0989058	14.7305	4.11e-49	1.84e-47	uc001wkk	ENST00000535852	AP1G2	1.45693		109.407	-1.3744	0.247265	-5.55842	2.72e-08	8.8e-08	uc002vze	ENST00000405002	ANKMY1
32.6542	1.17044	0.314396	3.72283	0.000196999	0.000440211	uc010xpd	ENST00000291439	AP1M1	1.17044		6.82123	-4.65696	1.96096	-2.37484	0.0175568	0.0297646	uc002fmy	ENST00000301030	ANKRD11
36.6087	4.02417	0.771577	5.21551	1.83e-07	5.53e-07	uc004cxh	ENST00000329235	AP1S2	4.02417		10.7964	-3.05829	0.558174	-5.47909	4.28e-08	1.36e-07	uc002fnc	ENST00000301030	ANKRD11
83.1306	3.7252	0.469221	7.93912	2.04e-15	1.12e-14	uc002vno	ENST00000415298	AP1S3	3.7252		2.43714	-1.70473	0.364115	-4.68184	2.84e-06	7.69e-06	uc010wzn	ENST00000540578	ANKRD12
435.66	1.51313	0.0968658	15.6209	5.24e-55	3.47e-53	uc010enk	ENST00000354293	AP2A1	1.51313		495.769	-1.42968	0.362647	-3.94233	8.07e-05	0.000188121	uc002knv	ENST00000262126	ANKRD12
288.464	2.0187	0.213184	9.4693	2.82e-21	2.29e-20	uc011bqy	ENST00000461733	AP2M1	2.0187		141.079	-1.3853	0.323132	-4.28709	1.81e-05	4.51e-05	uc010sxw	ENST00000261739	ANKRD13A
36.1312	1.12727	0.185207	6.08657	1.15e-09	4.18e-09	uc002pfu	ENST00000263270	AP2S1	1.12727		1024.95	-1.15762	0.161601	-7.16346	7.87e-13	3.6e-12	uc001tpx	ENST00000261739	ANKRD13A
13.2209	2.11325	0.215833	9.79113	1.23e-22	1.09e-21	uc010bmp	ENST00000537735	AP3B2	2.11325		13.4607	-1.07769	0.176527	-6.10495	1.03e-09	3.74e-09	uc009zvl	ENST00000553025	ANKRD13A
160.658	4.82628	0.524184	9.20723	3.35e-20	2.52e-19	uc010qla	ENST00000355264	AP3M1	4.82628		95.7391	-1.06048	0.296109	-3.5814	0.000341756	0.000742112	uc001tpy	ENST00000261739	ANKRD13A
80.2009	2.97139	0.347408	8.55302	1.2e-17	7.7e-17	uc010lxe	ENST00000174653	AP3M2	2.97139		73.5782	-3.14768	0.429838	-7.32295	2.43e-13	1.15e-12	uc003hgr	ENST00000358602	ANKRD17
154.873	2.12765	0.163557	13.0086	1.09e-38	2.59e-37	uc001eec	ENST00000369569	AP4B1	2.12765		39.2159	-2.25003	0.142641	-15.7741	4.69e-56	3.29e-54	uc011cbd	ENST00000514252	ANKRD17
191.28	2.57016	0.21749	11.8174	3.18e-32	5.02e-31	uc010tri	ENST00000261558	AP5M1	2.57016		2546.1	-1.74093	0.12678	-13.7319	6.54e-43	1.96e-41	uc003hgo	ENST00000358602	ANKRD17
137.06	1.79947	0.13963	12.8874	5.3e-38	1.21e-36	uc003snf	ENST00000496303	AP5Z1	1.79947		18.8917	-1.26685	0.156397	-8.10025	5.48e-16	3.13e-15	uc004abg	ENST00000399703	ANKRD18A
2.32182	4.92734	1.183	4.16514	3.11e-05	7.58e-05	uc001tga	ENST00000359972	APAF1	4.92734		2.31285	-1.06101	0.366834	-2.89234	0.00382378	0.00722886	uc001upb	ENST00000442969	ANKRD20A19P
32.3675	1.63197	0.177906	9.17322	4.59e-20	3.44e-19	uc001mcy	ENST00000526240	APBB1	1.63197		6.093	-1.08648	0.194296	-5.59187	2.25e-08	7.31e-08	uc010xag	ENST00000581935	ANKRD20A5P
1.39883	1.21768	0.149876	8.12459	4.49e-16	2.58e-15	uc002xzg	ENST00000427140	APCDD1L-DT	1.21768		65.9868	-2.06305	0.424505	-4.85989	1.17e-06	3.29e-06	uc009xku	ENST00000376087	ANKRD26
32.5265	28.6463	2.2875	12.523	5.59e-36	1.12e-34	uc001vxh	ENST00000555414	APEX1	28.6463		90.9969	-1.53523	0.373015	-4.11574	3.86e-05	9.3e-05	uc001ith	ENST00000376087	ANKRD26
142.639	1.59775	0.178872	8.93238	4.17e-19	2.93e-18	uc011mom	ENST00000374987	APEX2	1.59775		603.707	-2.45937	0.238584	-10.3082	6.47e-25	6.59e-24	uc003caj	ENST00000399451	ANKRD28
18.6732	3.52828	0.763144	4.62335	3.78e-06	1.01e-05	uc010pbx	ENST00000360244	APH1A	3.52828		8.06187	-1.31795	0.472354	-2.79018	0.00526781	0.0097501	uc003cal	ENST00000498524	ANKRD28
430.476	1.53403	0.185267	8.28011	1.23e-16	7.35e-16	uc010pby	ENST00000360244	APH1A	1.53403		452.39	-1.2426	0.174353	-7.12689	1.03e-12	4.66e-12	uc002kun	ENST00000592179	ANKRD29
181.833	1.03472	0.317969	3.25414	0.00113735	0.00231108	uc010pbz	ENST00000360244	APH1A	1.03472		29.6922	-4.58974	0.636887	-7.20652	5.74e-13	2.65e-12	uc001iza	ENST00000374660	ANKRD30A
1046.46	2.19608	0.200109	10.9744	5.07e-28	6.26e-27	uc010rfi	ENST00000378852	API5	2.19608		4.83439	-1.88108	0.328925	-5.71886	1.07e-08	3.59e-08	uc010xal	ENST00000320584	ANKRD30B
2.79757	2.04892	0.352998	5.80432	6.46e-09	2.2e-08	uc002ser	ENST00000529851	APLF	2.04892		2.13894	-1.08068	0.135169	-7.99502	1.3e-15	7.2e-15	uc003kdo	ENST00000274361	ANKRD31
468.355	6.04098	0.612629	9.86074	6.16e-23	5.55e-22	uc001qfr	ENST00000263574	APLP2	6.04098		206.943	-5.17392	0.675877	-7.65511	1.93e-14	9.95e-14	uc003kgw	ENST00000338682	ANKRD34B
68.0175	5.95431	0.700807	8.49637	1.96e-17	1.24e-16	uc001qfs	ENST00000263574	APLP2	5.95431		104.193	-4.03176	0.649538	-6.20712	5.4e-10	2e-09	uc010jan	ENST00000338682	ANKRD34B
7.95491	1.67917	0.276653	6.0696	1.28e-09	4.63e-09	uc001ppv	ENST00000236850	APOA1	1.67917		83.0763	-1.92639	0.38012	-5.06784	4.02e-07	1.18e-06	uc010jam	ENST00000338682	ANKRD34B
25.5693	2.71103	0.520524	5.20827	1.91e-07	5.75e-07	uc003opl	ENST00000244669	APOBEC2	2.71103		0.880505	-1.59888	0.551096	-2.90128	0.0037164	0.00703774	uc010yuz	ENST00000461153	ANKRD36
3.63696	1.27958	0.503129	2.54324	0.0109831	0.0192894	uc003awq	ENST00000402182	APOBEC3B	1.27958		13.4365	-1.8445	0.273487	-6.74437	1.54e-11	6.42e-11	uc010yvc	ENST00000258459	ANKRD36B
57.0538	1.12233	0.124492	9.01523	1.96e-19	1.41e-18	uc003awv	ENST00000381565	APOBEC3F	1.12233		160.411	-2.03237	0.147984	-13.7337	6.38e-43	1.91e-41	uc010plo	ENST00000358576	ANKRD36BP1
393.847	1.04926	0.15052	6.97092	3.15e-12	1.38e-11	uc003awx	ENST00000407997	APOBEC3G	1.04926		1.65139	-1.82794	0.358267	-5.10218	3.36e-07	9.88e-07	uc002sva	ENST00000456556	ANKRD36C
284.673	1.12376	0.124459	9.02921	1.73e-19	1.25e-18	uc010byg	ENST00000564831	APOBR	1.12376		7.1304	-1.80279	0.167986	-10.7318	7.22e-27	8.33e-26	uc010yug	ENST00000456556	ANKRD36C
1.79387	3.07003	1.30044	2.36076	0.0182374	0.0308363	uc001ppt	ENST00000227667	APOC3	3.07003		13.686	-1.01121	0.153883	-6.57126	4.99e-11	2.01e-10	uc002suz	ENST00000531153	ANKRD36C
505.623	3.57221	0.300071	11.9046	1.12e-32	1.82e-31	uc011amo	ENST00000426053	APOL1	3.57221		33.1817	-1.89908	0.348499	-5.44931	5.06e-08	1.6e-07	uc001paa	ENST00000260047	ANKRD42
48.8011	1.13593	0.355129	3.19864	0.00138077	0.0027741	uc001ray	ENST00000534843	APOLD1	1.13593		2.30088	-1.81425	0.505921	-3.58605	0.000335731	0.00072976	uc002uub	ENST00000409153	ANKRD44
58.5564	1.05157	0.464906	2.2619	0.0237033	0.0392581	uc001rau	ENST00000326765	APOLD1	1.05157		43.3176	-1.28258	0.173857	-7.37721	1.62e-13	7.79e-13	uc002utz	ENST00000424317	ANKRD44
1.34142	1.71382	0.506968	3.38053	0.000723449	0.00150804	uc003nvl	ENST00000375916	APOM	1.71382		22.937	-1.01693	0.13649	-7.45055	9.3e-14	4.56e-13	uc002uuc	ENST00000409919	ANKRD44
2.16818	2.94447	0.406744	7.23913	4.52e-13	2.1e-12	uc011acj	ENST00000474136	APP	2.94447		71.2919	-1.56066	0.0989161	-15.7776	4.44e-56	3.12e-54	uc003yjq	ENST00000524319	ANKRD46
4145.63	2.2674	0.242133	9.36427	7.66e-21	6.04e-20	uc011acg	ENST00000354192	APP	2.2674		23.8607	-1.47738	0.204271	-7.23243	4.74e-13	2.21e-12	uc003yjn	ENST00000520311	ANKRD46
279.796	3.46824	0.475463	7.29444	3e-13	1.42e-12	uc010ddl	ENST00000083182	APPBP2	3.46824		1079.8	-2.54201	0.159703	-15.9171	4.82e-57	3.57e-55	uc010inw	ENST00000504087	ANKRD50
19.1207	2.18377	0.699046	3.12393	0.00178451	0.00353234	uc011lns	ENST00000485479	APTX	2.18377		252.377	-1.84123	0.251547	-7.31965	2.49e-13	1.18e-12	uc003pni	ENST00000369408	ANKRD6
192.308	1.69532	0.327677	5.17376	2.29e-07	6.86e-07	uc003zrr	ENST00000379825	APTX	1.69532		45.8476	-1.82633	0.638467	-2.86049	0.00422988	0.00794109	uc003pne	ENST00000369408	ANKRD6
85.3319	1.34407	0.487954	2.75449	0.00587828	0.0107935	uc003zrq	ENST00000379825	APTX	1.34407		12.7946	-1.14249	0.223015	-5.12293	3.01e-07	8.9e-07	uc011dwf	ENST00000565422	ANKRD66
12.7566	1.25171	0.532797	2.34931	0.018808	0.0317185	uc003zrw	ENST00000379825	APTX	1.25171		30.4038	-2.07667	0.239868	-8.65756	4.82e-18	3.18e-17	uc001tge	ENST00000547776	ANKS1B
377.103	5.63453	0.626122	8.99909	2.28e-19	1.63e-18	uc010kwf	ENST00000441328	AQP1	5.63453		1146.39	-1.0114	0.114396	-8.84121	9.47e-19	6.53e-18	uc002vkg	ENST00000323348	ANKZF1
2.44012	2.55108	0.486975	5.23863	1.62e-07	4.91e-07	uc009yuu	ENST00000313578	AQP11	2.55108		24.4473	-3.31577	0.56321	-5.88727	3.93e-09	1.36e-08	uc003tfg	ENST00000396068	ANLN
89.6765	6.30011	0.471627	13.3583	1.06e-40	2.81e-39	uc001rvn	ENST00000199280	AQP2	6.30011		134.066	-3.22153	0.332692	-9.68321	3.55e-22	3.04e-21	uc003tff	ENST00000265748	ANLN
36.9064	1.84402	0.224671	8.20762	2.26e-16	1.32e-15	uc001rvo	ENST00000293599	AQP5	1.84402		1047.77	-1.34558	0.180798	-7.44244	9.88e-14	4.83e-13	uc003cmv	ENST00000292246	ANO10
6.09588	1.94222	0.295042	6.58284	4.62e-11	1.86e-10	uc003zst	ENST00000297988	AQP7	1.94222		172.152	-1.31284	0.260454	-5.04057	4.64e-07	1.35e-06	uc003hlz	ENST00000403729	ANTXR2
3.10671	1.25173	0.30722	4.07437	4.61e-05	0.000110277	uc003zsu	ENST00000297988	AQP7	1.25173		33.3842	-1.25359	0.13385	-9.36562	7.56e-21	5.97e-20	uc009xre	ENST00000372919	ANXA7
0.458823	1.01606	0.379617	2.67655	0.00743852	0.0134413	uc004afu	ENST00000453967	AQP7P2	1.01606		107.387	-1.11972	0.226917	-4.93447	8.04e-07	2.28e-06	uc009xrf	ENST00000372919	ANXA7
1.71849	1.59612	0.266612	5.98666	2.14e-09	7.6e-09	uc004acq	ENST00000428759	AQP7P5	1.59612		1.41345	-1.42022	0.402165	-3.53143	0.000413326	0.000887842	uc002yri	ENST00000433395	AP000295.1
3.66736	2.14393	0.254128	8.43645	3.27e-17	2.04e-16	uc002doc	ENST00000219660	AQP8	2.14393		2.50263	-1.05493	0.403036	-2.61747	0.00885847	0.0157996	uc002yrh	ENST00000433395	AP000295.1
288.183	1.27448	0.131066	9.72397	2.38e-22	2.06e-21	uc001osr	ENST00000465814	ARAP1	1.27448		5.87186	-2.10283	0.171991	-12.2264	2.25e-34	4.07e-33	uc001pxw	ENST00000501964	AP000977.1
1330.92	1.25601	0.0842037	14.9163	2.58e-50	1.24e-48	uc009yth	ENST00000334211	ARAP1	1.25601		3.73551	-1.68945	0.211876	-7.97376	1.54e-15	8.51e-15	uc010imm	ENST00000510527	AP1AR
94.808	1.47038	0.194595	7.55607	4.15e-14	2.09e-13	uc003ywn	ENST00000356613	ARC	1.47038		957.731	-1.06665	0.0952145	-11.2026	3.96e-29	5.22e-28	uc003iaj	ENST00000274000	AP1AR
727.242	1.61557	0.158798	10.1737	2.6e-24	2.55e-23	uc010ryg	ENST00000359415	ARCN1	1.61557		2495.82	-1.9425	0.163518	-11.8794	1.51e-32	2.44e-31	uc010cgg	ENST00000299980	AP1G1
109.351	3.26123	0.713085	4.57341	4.8e-06	1.27e-05	uc010smc	ENST00000256682	ARF3	3.26123		47.4786	-1.57855	0.211198	-7.47425	7.76e-14	3.83e-13	uc002fbb	ENST00000299980	AP1G1
208.584	4.43512	0.496689	8.92936	4.28e-19	3.01e-18	uc010rhc	ENST00000524782	ARFGAP2	4.43512		6.11542	-1.51567	0.241363	-6.27962	3.39e-10	1.28e-09	uc010vmh	ENST00000569748	AP1G1
608.45	5.67643	0.51428	11.0376	2.52e-28	3.15e-27	uc010gzf	ENST00000263245	ARFGAP3	5.67643		13.3533	-1.11378	0.159844	-6.96793	3.22e-12	1.41e-11	uc011miu	ENST00000329235	AP1S2
652.225	1.52696	0.177393	8.60778	7.45e-18	4.86e-17	uc011cij	ENST00000353617	ARFIP1	1.52696		408.325	-1.9326	0.139224	-13.8812	8.24e-44	2.6e-42	uc009yco	ENST00000332231	AP2A2
258.083	1.96686	0.122685	16.0317	7.67e-58	6.01e-56	uc003ili	ENST00000506020	ARHGAP10	1.96686		9.98373	-1.4445	0.15061	-9.59102	8.72e-22	7.28e-21	uc001lsu	ENST00000534328	AP2A2
44.2837	1.37202	0.155897	8.80082	1.36e-18	9.27e-18	uc002tvn	ENST00000295095	ARHGAP15	1.37202		1.12618	-1.02215	0.189629	-5.39028	7.03e-08	2.2e-07	uc010uok	ENST00000535513	AP3B2
31.235	3.59753	0.644819	5.57913	2.42e-08	7.85e-08	uc010vcf	ENST00000289968	ARHGAP17	3.59753		5796.11	-1.07788	0.0829161	-12.9997	1.23e-38	2.9e-37	uc002lva	ENST00000355272	AP3D1
41.5163	1.58557	0.451601	3.51099	0.000446436	0.000954635	uc011ebw	ENST00000368149	ARHGAP18	1.58557		1668.81	-1.45943	0.148485	-9.82882	8.46e-23	7.55e-22	uc001jwg	ENST00000355264	AP3M1
10.0719	1.00122	0.122615	8.16557	3.2e-16	1.86e-15	uc001isd	ENST00000476499	ARHGAP21	1.00122		242.238	-1.01023	0.157867	-6.39923	1.56e-10	6.05e-10	uc001eed	ENST00000256658	AP4B1
48.9545	1.61396	0.146043	11.0512	2.16e-28	2.72e-27	uc001jgr	ENST00000477708	ARHGAP22	1.61396		188.565	-1.83377	0.170226	-10.7726	4.64e-27	5.42e-26	uc001zyx	ENST00000261842	AP4E1
7.12237	1.34751	0.613142	2.1977	0.0279702	0.0457428	uc003hpm	ENST00000264343	ARHGAP24	1.34751		1.75389	-1.43067	0.412255	-3.47035	0.000519778	0.00110257	uc010ufj	ENST00000558439	AP4E1
70.0523	2.68624	0.603582	4.4505	8.57e-06	2.21e-05	uc003lmw	ENST00000378004	ARHGAP26	2.68624		77.5189	-1.3515	0.0904641	-14.9397	1.82e-50	8.87e-49	uc001xcu	ENST00000554931	AP5M1
4.08863	1.30292	0.0871155	14.9562	1.42e-50	6.99e-49	uc002iiy	ENST00000579357	ARHGAP27	1.30292		302.791	-2.75144	0.349621	-7.86977	3.55e-15	1.92e-14	uc001tfz	ENST00000357310	APAF1
352.39	1.08012	0.140976	7.66172	1.83e-14	9.46e-14	uc010dak	ENST00000376922	ARHGAP27	1.08012		31.686	-2.30065	0.187598	-12.2637	1.42e-34	2.61e-33	uc010azj	ENST00000559814	APBA2
161.268	2.88308	0.565626	5.09715	3.45e-07	1.01e-06	uc010wzi	ENST00000419673	ARHGAP28	2.88308		8.86221	-1.53131	0.146321	-10.4655	1.24e-25	1.33e-24	uc001zcm	ENST00000382938	APBA2
18.4536	1.27803	0.387402	3.29898	0.000970358	0.00199152	uc002knf	ENST00000532996	ARHGAP28	1.27803		35.4783	-1.56552	0.194335	-8.0558	7.9e-16	4.46e-15	uc011byt	ENST00000509475	APBB2
16.9726	3.59921	0.690287	5.21407	1.85e-07	5.57e-07	uc001fxk	ENST00000368013	ARHGAP30	3.59921		527.936	-1.16886	0.256389	-4.55894	5.14e-06	1.36e-05	uc003gvn	ENST00000295974	APBB2
140.805	1.06643	0.221322	4.81847	1.45e-06	4.02e-06	uc001fxm	ENST00000368013	ARHGAP30	1.06643		23.0759	-1.08911	0.159465	-6.82979	8.5e-12	3.62e-11	uc010jfr	ENST00000503850	APBB3
161.33	1.06453	0.111957	9.50833	1.94e-21	1.59e-20	uc002obv	ENST00000007510	ARHGAP33	1.06453		83.8768	-2.32753	0.470339	-4.94863	7.47e-07	2.13e-06	uc003kpy	ENST00000257430	APC
12.8036	1.15204	0.259574	4.43821	9.07e-06	2.33e-05	uc004ewc	ENST00000370921	ARHGAP36	1.15204		1187.56	-2.06531	0.307718	-6.7117	1.92e-11	7.97e-11	uc001mxf	ENST00000378852	API5
65.5148	1.50364	0.341965	4.39705	1.1e-05	2.8e-05	uc002gns	ENST00000580768	ARHGAP44	1.50364		36.197	-1.75698	0.434653	-4.04226	5.29e-05	0.000125796	uc010rfg	ENST00000378852	API5
128.584	5.14787	0.74445	6.915	4.68e-12	2.03e-11	uc001wrp	ENST00000432921	ARHGAP5	5.14787		2607.28	-1.07865	0.116997	-9.21944	2.99e-20	2.26e-19	uc010rfh	ENST00000378852	API5
615.731	1.15442	0.252228	4.57687	4.72e-06	1.25e-05	uc001wro	ENST00000432921	ARHGAP5	1.15442		6531.23	-1.25691	0.105912	-11.8676	1.74e-32	2.81e-31	uc001qfv	ENST00000263574	APLP2
198.693	2.54117	0.237488	10.7002	1.02e-26	1.16e-25	uc003bfl	ENST00000389772	ARHGAP8	2.54117		17479.5	-1.17513	0.126081	-9.32044	1.16e-20	9.02e-20	uc001qfq	ENST00000263574	APLP2
21.0673	1.11367	0.172623	6.45146	1.11e-10	4.33e-10	uc001sny	ENST00000393791	ARHGAP9	1.11367		5.88057	-1.3868	0.345108	-4.01844	5.86e-05	0.000138611	uc001gqn	ENST00000308641	APOBEC4
78.1128	2.51269	0.38062	6.60158	4.07e-11	1.65e-10	uc001bar	ENST00000375408	ARHGEF10L	2.51269		56.2253	-1.15586	0.239185	-4.83249	1.35e-06	3.76e-06	uc003aoq	ENST00000422426	APOL3
91.3485	1.49559	0.117821	12.6937	6.41e-37	1.36e-35	uc001bas	ENST00000495593	ARHGEF10L	1.49559		40.1098	-3.38017	0.668645	-5.05525	4.3e-07	1.25e-06	uc003aod	ENST00000409652	APOL6
222.62	1.16941	0.18162	6.43878	1.2e-10	4.7e-10	uc010ocs	ENST00000375408	ARHGEF10L	1.16941		404.618	-1.70567	0.112088	-15.2173	2.72e-52	1.49e-50	uc004eem	ENST00000373173	APOOL
135.606	1.18026	0.154064	7.66082	1.85e-14	9.53e-14	uc010vuw	ENST00000361926	ARHGEF15	1.18026		2756.29	-1.21963	0.105489	-11.5617	6.44e-31	9.45e-30	uc002iys	ENST00000083182	APPBP2
124.371	3.39369	0.361427	9.38969	6.02e-21	4.78e-20	uc010nzh	ENST00000378373	ARHGEF16	3.39369		1.75669	-3.52556	0.781326	-4.51228	6.41e-06	1.67e-05	uc011bey	ENST00000288266	APPL1
269.91	1.2434	0.094831	13.1117	2.82e-39	6.93e-38	uc001fmq	ENST00000470541	ARHGEF2	1.2434		29.0072	-1.01398	0.121206	-8.36579	5.97e-17	3.66e-16	uc010hnb	ENST00000482800	APPL1
885.836	1.26879	0.115138	11.0197	3.07e-28	3.83e-27	uc009zpy	ENST00000333972	ARHGEF25	1.26879		7.07793	-1.72201	0.230447	-7.47247	7.87e-14	3.88e-13	uc009zuq	ENST00000539978	APPL2
3.69452	1.12769	0.270629	4.1669	3.09e-05	7.52e-05	uc001soz	ENST00000333972	ARHGEF25	1.12769		1828.11	-1.58069	0.1451	-10.8938	1.23e-27	1.49e-26	uc001tlf	ENST00000258530	APPL2
217.594	1.68238	0.32921	5.11036	3.22e-07	9.49e-07	uc010hmy	ENST00000296315	ARHGEF3	1.68238		260.661	-1.28712	0.173716	-7.40933	1.27e-13	6.16e-13	uc010swu	ENST00000258530	APPL2
201.283	1.61726	0.132933	12.166	4.72e-34	8.37e-33	uc010fmx	ENST00000392953	ARHGEF4	1.61726		23.2914	-1.58431	0.271168	-5.84256	5.14e-09	1.77e-08	uc003zsb	ENST00000379825	APTX
1439.36	1.42324	0.131883	10.7916	3.77e-27	4.43e-26	uc001vrv	ENST00000218789	ARHGEF7	1.42324		0.642307	-1.79394	0.696462	-2.5758	0.0100009	0.0176803	uc010fzj	ENST00000407834	AQP12B
19.1152	2.46544	0.827315	2.98005	0.00288198	0.00554511	uc011mot	ENST00000437457	ARHGEF9	2.46544		0.989772	-1.3049	0.581234	-2.24504	0.0247653	0.0409033	uc002vzt	ENST00000414322	AQP12B
37.9959	1.45572	0.255341	5.70109	1.19e-08	3.96e-08	uc004dvn	ENST00000374878	ARHGEF9	1.45572		1986.25	-1.04129	0.0588557	-17.6922	4.82e-70	8.34e-68	uc001ziv	ENST00000156471	AQR
4.51856	6.07419	1.32465	4.58552	4.53e-06	1.2e-05	uc009zkg	ENST00000479608	ARID2	6.07419		512.581	-2.17545	0.162585	-13.3804	7.87e-41	2.1e-39	uc004dwv	ENST00000374690	AR
55.3859	1.48805	0.326085	4.5634	5.03e-06	1.33e-05	uc001xdq	ENST00000355431	ARID4A	1.48805		915.147	-2.07101	0.172061	-12.0365	2.29e-33	3.88e-32	uc004dwu	ENST00000374690	AR
172.345	4.97416	0.422775	11.7655	5.88e-32	9.13e-31	uc010hkl	ENST00000356401	ARIH2	4.97416		4.45923	-1.77655	0.784589	-2.26431	0.0235549	0.0390352	uc011mpd	ENST00000513847	AR
124.067	2.62347	0.295194	8.88727	6.26e-19	4.36e-18	uc010svn	ENST00000261636	ARL1	2.62347		111.124	-1.69791	0.160248	-10.5955	3.13e-26	3.47e-25	uc011mpf	ENST00000504326	AR
28.7643	2.94145	0.579396	5.07674	3.84e-07	1.12e-06	uc010hop	ENST00000535334	ARL13B	2.94145		9.48721	-1.60315	0.348447	-4.60084	4.21e-06	1.12e-05	uc011mpe	ENST00000514029	AR
33.5981	4.55437	0.856725	5.31602	1.06e-07	3.27e-07	uc010ivs	ENST00000502271	ARL15	4.55437		5.39077	-2.76405	0.708904	-3.89905	9.66e-05	0.000223382	uc011mln	ENST00000377045	ARAF
15.7675	1.04176	0.326075	3.19483	0.00139911	0.0028093	uc001ock	ENST00000301886	ARL2-SNX15	1.04176		189.243	-2.67676	0.514878	-5.19881	2.01e-07	6.03e-07	uc011mlp	ENST00000377045	ARAF
279.703	4.78691	0.919807	5.20426	1.95e-07	5.86e-07	uc010bvz	ENST00000304414	ARL6IP1	4.78691		222.975	-1.29534	0.413827	-3.13015	0.00174716	0.00346158	uc001oss	ENST00000334211	ARAP1
9.43379	1.37571	0.214845	6.40325	1.52e-10	5.89e-10	uc001ueg	ENST00000453766	ARL6IP4	1.37571		1.5329	-2.04182	0.33959	-6.01261	1.83e-09	6.51e-09	uc003gsr	ENST00000508066	ARAP2
1029.83	1.16927	0.07021	16.6539	2.84e-62	2.93e-60	uc001uec	ENST00000453766	ARL6IP4	1.16927		523.75	-1.04402	0.0866744	-12.0453	2.05e-33	3.5e-32	uc003gsq	ENST00000303965	ARAP2
42.6441	7.53641	1.39139	5.41648	6.08e-08	1.91e-07	uc011asx	ENST00000256496	ARL8B	7.53641		273.118	-1.05505	0.183163	-5.76019	8.4e-09	2.83e-08	uc003llm	ENST00000239440	ARAP3
442.557	2.99044	0.235023	12.724	4.35e-37	9.34e-36	uc011asy	ENST00000256496	ARL8B	2.99044		9.05724	-1.03496	0.231311	-4.47432	7.67e-06	1.99e-05	uc003llo	ENST00000504448	ARAP3
28.7304	4.78379	0.626018	7.64162	2.15e-14	1.1e-13	uc011leo	ENST00000276569	ARMC1	4.78379		17.1805	-1.40633	0.414457	-3.39318	0.000690854	0.00144362	uc009zag	ENST00000359415	ARCN1
36.5635	1.16865	0.155384	7.52106	5.43e-14	2.71e-13	uc003ola	ENST00000288065	ARMC12	1.16865		7593.48	-1.39664	0.136249	-10.2507	1.18e-24	1.18e-23	uc001ptq	ENST00000359415	ARCN1
2.47685	1.70505	0.653586	2.60876	0.009087	0.0161774	uc011eao	ENST00000392644	ARMC2	1.70505		4.20169	-2.27828	0.229108	-9.94416	2.67e-23	2.47e-22	uc001xqd	ENST00000556589	AREL1
6.05796	1.3322	0.438596	3.03743	0.00238605	0.00463723	uc010qcw	ENST00000298032	ARMC3	1.3322		0.508431	-1.84597	0.833991	-2.21342	0.0268688	0.0440769	uc010tut	ENST00000557401	AREL1
296.425	2.83924	0.175997	16.1324	1.51e-58	1.23e-56	uc010vfp	ENST00000457010	ARMC5	2.83924		38.0329	-1.14945	0.093597	-12.2808	1.15e-34	2.12e-33	uc010rhd	ENST00000524727	ARFGAP2
77.829	3.06691	0.308042	9.95613	2.37e-23	2.2e-22	uc010dga	ENST00000245543	ARMC7	3.06691		1.12487	-1.72656	0.475717	-3.62938	0.000284106	0.000623223	uc011apu	ENST00000263245	ARFGAP3
498.394	1.27185	0.143762	8.84689	9e-19	6.21e-18	uc004eid	ENST00000330154	ARMCX2	1.27185		1718.36	-2.12196	0.155961	-13.6057	3.7e-42	1.06e-40	uc003xxo	ENST00000262215	ARFGEF1
6.84617	26.432	2.43513	10.8545	1.9e-27	2.27e-26	uc004eib	ENST00000341189	ARMCX3	26.432		585.304	-1.11396	0.105148	-10.5942	3.17e-26	3.52e-25	uc003xxn	ENST00000262215	ARFGEF1
618.179	2.11778	0.167797	12.6211	1.62e-36	3.34e-35	uc004eic	ENST00000537169	ARMCX3	2.11778		1694.9	-2.08596	0.170723	-12.2184	2.48e-34	4.48e-33	uc002xtx	ENST00000371917	ARFGEF2
54.9447	1.14058	0.120481	9.46685	2.88e-21	2.34e-20	uc001cmf	ENST00000535358	ARMH1	1.14058		7018.74	-2.70068	0.116126	-23.2564	1.22e-119	4.42e-116	uc003qhu	ENST00000251691	ARFGEF3
16.8107	1.51334	0.600192	2.52143	0.0116881	0.0204226	uc010tro	ENST00000267485	ARMH4	1.51334		351.596	-1.8664	0.256221	-7.28431	3.23e-13	1.52e-12	uc003inc	ENST00000451320	ARFIP1
1.00147	1.02729	0.18002	5.70655	1.15e-08	3.84e-08	uc001lgi	ENST00000528446	ARMS2	1.02729		211.068	-1.15372	0.257069	-4.48797	7.19e-06	1.87e-05	uc003ina	ENST00000353617	ARFIP1
109.681	2.26726	0.373359	6.07259	1.26e-09	4.55e-09	uc011ees	ENST00000367294	ARMT1	2.26726		1175.23	-1.08753	0.114	-9.53972	1.43e-21	1.18e-20	uc003imz	ENST00000353617	ARFIP1
30.0673	1.97105	0.238708	8.25714	1.49e-16	8.86e-16	uc001mky	ENST00000524392	ARNTL	1.97105		3.44727	-1.05796	0.101352	-10.4385	1.65e-25	1.75e-24	uc009ylf	ENST00000524594	ARHGAP1
2.54837	4.58055	1.86059	2.46188	0.0138212	0.023852	uc011axy	ENST00000444190	ARPP21	4.58055		128.641	-2.17821	0.158505	-13.7422	5.67e-43	1.7e-41	uc001zgy	ENST00000361627	ARHGAP11A
3.74354	1.00319	0.281847	3.55936	0.000371762	0.000803372	uc003cgg	ENST00000444190	ARPP21	1.00319		2.90054	-1.20841	0.384632	-3.14174	0.00167949	0.00333514	uc001zgw	ENST00000567348	ARHGAP11A
489.153	2.00244	0.111901	17.8947	1.3e-71	2.5e-69	uc003bna	ENST00000216124	ARSA	2.00244		755.746	-2.02874	0.219495	-9.24273	2.4e-20	1.83e-19	uc001ivz	ENST00000375250	ARHGAP12
3.41975	1.37096	0.301255	4.55083	5.34e-06	1.41e-05	uc004crf	ENST00000359361	ARSF	1.37096		326.466	-1.61772	0.14591	-11.0871	1.45e-28	1.84e-27	uc001ivy	ENST00000311380	ARHGAP12
8.55494	1.09176	0.240431	4.54084	5.6e-06	1.47e-05	uc010dex	ENST00000578554	ARSG	1.09176		148.694	-1.11369	0.255546	-4.35807	1.31e-05	3.32e-05	uc001iwc	ENST00000375250	ARHGAP12
2.20928	1.15602	0.308178	3.75113	0.000176039	0.000395642	uc003hjq	ENST00000341029	ART3	1.15602		228.513	-2.95553	0.427936	-6.90648	4.97e-12	2.15e-11	uc001knb	ENST00000358531	ARHGAP19
10.2005	1.43474	0.23604	6.07836	1.21e-09	4.39e-09	uc001lyc	ENST00000359918	ART5	1.43474		49.2179	-1.81558	0.721077	-2.51788	0.0118064	0.0206139	uc001kna	ENST00000358531	ARHGAP19
9.64697	2.76622	0.651403	4.24655	2.17e-05	5.37e-05	uc001ckv	ENST00000414809	ARTN	2.76622		20.5701	-2.31425	0.250604	-9.23467	2.59e-20	1.97e-19	uc001isc	ENST00000446003	ARHGAP21
7.04361	2.01948	0.285357	7.07703	1.47e-12	6.61e-12	uc001cku	ENST00000498139	ARTN	2.01948		1153.4	-1.62114	0.166309	-9.74772	1.89e-22	1.64e-21	uc001isb	ENST00000396432	ARHGAP21
5.17163	1.62645	0.365381	4.45138	8.53e-06	2.2e-05	uc001ckt	ENST00000414809	ARTN	1.62645		24.8606	-1.01562	0.126895	-8.00358	1.21e-15	6.74e-15	uc010wjl	ENST00000529357	ARHGAP27
15.9181	1.05674	0.275187	3.84007	0.000123001	0.000281074	uc001cks	ENST00000372359	ARTN	1.05674		32.5219	-1.49796	0.193799	-7.72945	1.08e-14	5.65e-14	uc002knc	ENST00000262227	ARHGAP28
696.058	3.27183	0.399611	8.18754	2.67e-16	1.55e-15	uc003wym	ENST00000262097	ASAH1	3.27183		769.86	-1.05103	0.276845	-3.79645	0.000146785	0.000332728	uc002kne	ENST00000419673	ARHGAP28
10.4346	1.956	0.884455	2.21153	0.0269994	0.0442757	uc003wyo	ENST00000381733	ASAH1	1.956		243.284	-2.90443	0.412118	-7.04756	1.82e-12	8.12e-12	uc009wdq	ENST00000552844	ARHGAP29
1.45251	3.26362	0.62963	5.18339	2.18e-07	6.53e-07	uc003wjn	ENST00000377867	ASB10	3.26362		14.893	-2.14273	0.155691	-13.7627	4.27e-43	1.29e-41	uc001dql	ENST00000370217	ARHGAP29
3.99768	1.68491	0.497147	3.38916	0.000701061	0.00146382	uc004dvq	ENST00000362002	ASB12	1.68491		82.9142	-1.83583	0.143779	-12.7684	2.46e-37	5.37e-36	uc001dqk	ENST00000482481	ARHGAP29
226.607	3.60482	0.41031	8.78562	1.56e-18	1.06e-17	uc001iii	ENST00000479033	ASB13	3.60482		3084.93	-1.12546	0.0691516	-16.2753	1.48e-59	1.29e-57	uc001dqj	ENST00000260526	ARHGAP29
3.1219	1.91464	0.35068	5.45979	4.77e-08	1.51e-07	uc003diq	ENST00000487349	ASB14	1.91464		372.66	-1.57456	0.252097	-6.24584	4.22e-10	1.58e-09	uc001fxl	ENST00000368013	ARHGAP30
0.846321	1.61811	0.532457	3.03895	0.00237401	0.00461604	uc003vkw	ENST00000275699	ASB15	1.61811		501.145	-3.37905	0.230833	-14.6385	1.6e-48	6.86e-47	uc009zcp	ENST00000310343	ARHGAP32
32.0574	3.16483	0.219957	14.3884	6.12e-47	2.38e-45	uc001ycb	ENST00000553883	ASB2	3.16483		145.619	-2.15999	0.153553	-14.0668	6.08e-45	2.06e-43	uc009zcq	ENST00000524655	ARHGAP32
757.412	1.38365	0.160397	8.6264	6.33e-18	4.15e-17	uc001ycd	ENST00000555019	ASB2	1.38365		2.43277	-1.51182	0.478105	-3.16212	0.00156625	0.00312298	uc001qfb	ENST00000533509	ARHGAP32
4.57846	2.46006	0.910912	2.70065	0.00692038	0.0125655	uc002rxi	ENST00000263634	ASB3	2.46006		83.6545	-1.3594	0.304277	-4.46764	7.91e-06	2.05e-05	uc009zco	ENST00000310343	ARHGAP32
95.03	1.32084	0.150927	8.75151	2.11e-18	1.42e-17	uc002rxf	ENST00000263634	ASB3	1.32084		10.3557	-1.66957	0.613034	-2.72346	0.00646013	0.0117806	uc002obr	ENST00000007510	ARHGAP33
349.509	1.09678	0.19039	5.7607	8.38e-09	2.83e-08	uc003iuq	ENST00000296525	ASB5	1.09678		1.60659	-1.4303	0.423168	-3.37998	0.000724905	0.00151093	uc010eek	ENST00000221905	ARHGAP33
19.5071	2.91372	1.04216	2.79584	0.0051765	0.00959039	uc010myx	ENST00000277458	ASB6	2.91372		182.698	-1.45164	0.157502	-9.21667	3.06e-20	2.32e-19	uc001pge	ENST00000298815	ARHGAP42
113.517	2.87954	0.421997	6.82361	8.88e-12	3.77e-11	uc011mbt	ENST00000277458	ASB6	2.87954		547.722	-1.94858	0.294623	-6.61381	3.75e-11	1.52e-10	uc001wrm	ENST00000432921	ARHGAP5
18.7969	2.76606	0.941404	2.93823	0.0033009	0.00629443	uc004byg	ENST00000277458	ASB6	2.76606		1457.79	-1.66736	0.283065	-5.89038	3.85e-09	1.34e-08	uc001wrn	ENST00000345122	ARHGAP5
836.207	2.22107	0.110559	20.0895	9.11e-90	6.23e-87	uc011akr	ENST00000307790	ASCC2	2.22107		1532.11	-1.39966	0.177515	-7.88475	3.15e-15	1.71e-14	uc001wrl	ENST00000345122	ARHGAP5
139.227	1.76529	0.207815	8.49451	1.99e-17	1.26e-16	uc001lvu	ENST00000331289	ASCL2	1.76529		155.916	-1.48447	0.166903	-8.89425	5.88e-19	4.1e-18	uc010neb	ENST00000380717	ARHGAP6
142.085	5.19964	0.584992	8.88839	6.2e-19	4.32e-18	uc011lbk	ENST00000343823	ASH2L	5.19964		88.4082	-1.1256	0.10513	-10.7067	9.47e-27	1.08e-25	uc003bfi	ENST00000460809	ARHGAP8
43.6801	1.30109	0.325459	3.99771	6.4e-05	0.000150715	uc003win	ENST00000357922	ASIC3	1.30109		318.308	-1.71998	0.200154	-8.59329	8.45e-18	5.48e-17	uc010dig	ENST00000269321	ARHGDIA
2.84717	2.42619	0.230407	10.53	6.28e-26	6.84e-25	uc002xah	ENST00000374954	ASIP	2.42619		597.878	-1.28804	0.222705	-5.78361	7.31e-09	2.48e-08	uc002osa	ENST00000337665	ARHGEF1
29.0917	3.94438	0.752079	5.24463	1.57e-07	4.76e-07	uc004cpy	ENST00000381333	ASMTL	3.94438		19.2739	-1.58541	0.138751	-11.4263	3.09e-30	4.35e-29	uc003wpt	ENST00000520972	ARHGEF10
182.968	2.41596	0.221492	10.9077	1.06e-27	1.28e-26	uc011mhf	ENST00000534940	ASMTL	2.41596		202.655	-1.458	0.178918	-8.14899	3.67e-16	2.12e-15	uc003wps	ENST00000520359	ARHGEF10
210.055	1.05681	0.158426	6.67068	2.55e-11	1.04e-10	uc004cpv	ENST00000420411	ASMTL-AS1	1.05681		18.0497	-1.37529	0.424872	-3.23694	0.00120817	0.00244711	uc010lrd	ENST00000522969	ARHGEF10
493.142	1.35356	0.114835	11.787	4.56e-32	7.14e-31	uc011kin	ENST00000394309	ASNS	1.35356		10.4723	-1.33036	0.157591	-8.44181	3.12e-17	1.95e-16	uc003wpv	ENST00000523711	ARHGEF10
1.79132	2.04207	0.745426	2.73947	0.00615377	0.011263	uc010ckg	ENST00000263080	ASPA	2.04207		346.629	-1.28114	0.167488	-7.64912	2.02e-14	1.04e-13	uc003wpr	ENST00000349830	ARHGEF10
44.5553	1.13712	0.251839	4.51524	6.32e-06	1.65e-05	uc002fvq	ENST00000263080	ASPA	1.13712		896.889	-1.5244	0.165039	-9.23663	2.54e-20	1.93e-19	uc001fqn	ENST00000368194	ARHGEF11
19.8803	5.83629	1.28388	4.54582	5.47e-06	1.44e-05	uc003xul	ENST00000517903	ASPH	5.83629		599.713	-1.44798	0.139048	-10.4135	2.15e-25	2.26e-24	uc001fqo	ENST00000368194	ARHGEF11
84.6478	4.17421	0.914602	4.56397	5.02e-06	1.32e-05	uc011lej	ENST00000517903	ASPH	4.17421		83.7206	-3.40294	0.327708	-10.3841	2.93e-25	3.05e-24	uc009zat	ENST00000397843	ARHGEF12
44.8013	1.27054	0.467471	2.71789	0.00656987	0.0119693	uc011leh	ENST00000517903	ASPH	1.27054		9.89578	-1.14614	0.142889	-8.02119	1.05e-15	5.86e-15	uc010rzn	ENST00000529970	ARHGEF12
71.0654	2.3094	0.293941	7.85667	3.94e-15	2.13e-14	uc010mqy	ENST00000375543	ASPN	2.3094		54.0873	-1.04228	0.142996	-7.28892	3.12e-13	1.47e-12	uc002mgi	ENST00000359920	ARHGEF18
3.84467	1.35185	0.260208	5.19526	2.04e-07	6.14e-07	uc010yui	ENST00000342380	ASTL	1.35185		268.262	-1.9098	0.279167	-6.84107	7.86e-12	3.35e-11	uc011boh	ENST00000356448	ARHGEF26
0.64394	2.6754	0.791912	3.3784	0.000729079	0.00151924	uc001glb	ENST00000367657	ASTN1	2.6754		193.124	-1.4747	0.429217	-3.4358	0.000590812	0.00124503	uc011bog	ENST00000356448	ARHGEF26
7.4221	1.10589	0.200911	5.50435	3.71e-08	1.18e-07	uc002wxr	ENST00000542461	ASXL1	1.10589		37.6784	-2.4516	0.569878	-4.30197	1.69e-05	4.23e-05	uc011csq	ENST00000513042	ARHGEF28
0.872921	3.58181	1.52567	2.3477	0.0188895	0.0318501	uc002kxq	ENST00000269197	ASXL3	3.58181		29.3011	-1.68137	0.56627	-2.9692	0.00298581	0.00573282	uc010izf	ENST00000545377	ARHGEF28
468.869	1.61237	0.122278	13.1861	1.06e-39	2.65e-38	uc010qmr	ENST00000328142	ATAD1	1.61237		107.065	-2.21647	0.433289	-5.11546	3.13e-07	9.24e-07	uc003dih	ENST00000338458	ARHGEF3
272.099	3.47059	0.523634	6.62789	3.41e-11	1.39e-10	uc011lii	ENST00000287394	ATAD2	3.47059		1187.26	-1.6323	0.214382	-7.61399	2.66e-14	1.36e-13	uc003dig	ENST00000296315	ARHGEF3
1.30387	1.67396	0.50818	3.29403	0.000987608	0.00202455	uc010exx	ENST00000439915	ATAD2B	1.67396		46.7232	-1.23228	0.246571	-4.99764	5.8e-07	1.67e-06	uc003dii	ENST00000495373	ARHGEF3
174.662	1.37478	0.124616	11.0321	2.67e-28	3.34e-27	uc001aft	ENST00000378785	ATAD3C	1.37478		275.781	-1.53792	0.109872	-13.9974	1.62e-44	5.34e-43	uc003hxu	ENST00000265154	ARHGEF38
24.8125	2.98762	0.608366	4.91089	9.07e-07	2.57e-06	uc003nqs	ENST00000318999	ATAT1	2.98762		1425.33	-1.18046	0.101203	-11.6642	1.94e-31	2.93e-30	uc003hxv	ENST00000420470	ARHGEF38
32.2567	2.50347	0.414835	6.03487	1.59e-09	5.7e-09	uc003nqr	ENST00000376483	ATAT1	2.50347		3.5868	-1.81922	0.254328	-7.15306	8.49e-13	3.88e-12	uc011loz	ENST00000378387	ARHGEF39
88.0539	1.43604	0.1624	8.84261	9.35e-19	6.45e-18	uc010dts	ENST00000450849	ATCAY	1.43604		1.6152	-2.62733	0.584876	-4.49212	7.05e-06	1.83e-05	uc002trz	ENST00000409359	ARHGEF4
7.48727	3.4415	0.699229	4.92186	8.57e-07	2.43e-06	uc010smu	ENST00000262053	ATF1	3.4415		21.5791	-2.26314	0.155635	-14.5414	6.63e-48	2.75e-46	uc002try	ENST00000409359	ARHGEF4
1.95284	5.15171	1.78162	2.89159	0.00383298	0.0072452	uc010fqu	ENST00000264110	ATF2	5.15171		66.8742	-1.63927	0.136694	-11.9923	3.9e-33	6.54e-32	uc010fmw	ENST00000409359	ARHGEF4
2.47381	2.68516	1.01731	2.63947	0.00830358	0.0148777	uc002ujv	ENST00000264110	ATF2	2.68516		134.075	-1.23984	0.22472	-5.51724	3.44e-08	1.1e-07	uc004fab	ENST00000250617	ARHGEF6
7.97564	1.71077	0.424943	4.02587	5.68e-05	0.000134489	uc011dpg	ENST00000495579	ATF6B	1.71077		216.344	-1.64834	0.221326	-7.44758	9.51e-14	4.66e-13	uc001vrw	ENST00000218789	ARHGEF7
63.2599	1.28278	0.158895	8.07312	6.85e-16	3.89e-15	uc010uyp	ENST00000396560	ATF7IP2	1.28278		6.71742	-1.40027	0.204131	-6.85967	6.9e-12	2.95e-11	uc010tjn	ENST00000544132	ARHGEF7
48.6543	1.10461	0.400214	2.76005	0.00577917	0.0106275	uc010jas	ENST00000282185	ATG10	1.10461		1816.61	-1.22809	0.143066	-8.58403	9.16e-18	5.93e-17	uc010tjo	ENST00000426073	ARHGEF7
266.099	1.19958	0.175479	6.83602	8.14e-12	3.47e-11	uc001xbw	ENST00000558189	ATG14	1.19958		4.86275	-1.19299	0.0885399	-13.474	2.22e-41	6.12e-40	uc010agn	ENST00000483189	ARHGEF7
174.07	3.3372	0.265503	12.5693	3.11e-36	6.32e-35	uc002vtz	ENST00000392017	ATG16L1	3.3372		400.229	-2.34393	0.313294	-7.48157	7.34e-14	3.63e-13	uc001bmv	ENST00000324856	ARID1A
8.45064	3.43574	0.655203	5.24378	1.57e-07	4.78e-07	uc010npi	ENST00000372232	ATG4A	3.43574		1235.36	-2.17956	0.151602	-14.3769	7.23e-47	2.79e-45	uc001bmw	ENST00000374152	ARID1A
123.778	3.17672	0.338101	9.39577	5.68e-21	4.52e-20	uc010zoz	ENST00000404914	ATG4B	3.17672		1678.96	-2.05397	0.160936	-12.7626	2.65e-37	5.77e-36	uc001bmx	ENST00000324856	ARID1A
259.784	1.49441	0.0932474	16.0263	8.37e-58	6.53e-56	uc010dxj	ENST00000588667	ATG4D	1.49441		1778.32	-1.43502	0.14837	-9.6719	3.97e-22	3.38e-21	uc003qqn	ENST00000346085	ARID1B
10.0301	7.13161	1.42504	5.00449	5.6e-07	1.61e-06	uc010kdc	ENST00000369070	ATG5	7.13161		24.9763	-1.10165	0.0902989	-12.2	3.11e-34	5.57e-33	uc003qqq	ENST00000452544	ARID1B
2031.76	1.05433	0.0782889	13.4672	2.44e-41	6.7e-40	uc002vkf	ENST00000396761	ATG9A	1.05433		40.32	-2.76471	0.28249	-9.78693	1.28e-22	1.13e-21	uc001ror	ENST00000422737	ARID2
310.061	3.13269	0.378031	8.28685	1.16e-16	6.96e-16	uc002rqr	ENST00000378954	ATL2	3.13269		785.259	-2.19526	0.184783	-11.8802	1.5e-32	2.42e-31	uc001ros	ENST00000334344	ARID2
361.226	4.18753	0.417914	10.0201	1.24e-23	1.17e-22	uc010vnn	ENST00000564241	ATMIN	4.18753		3.792	-1.36859	0.0981064	-13.9501	3.14e-44	1.02e-42	uc001rot	ENST00000480128	ARID2
163.292	1.20356	0.217349	5.53744	3.07e-08	9.87e-08	uc003gxl	ENST00000273859	ATP10D	1.20356		383.95	-1.16397	0.13857	-8.39989	4.47e-17	2.76e-16	uc009zkh	ENST00000479608	ARID2
1486.53	1.38957	0.0839051	16.5611	1.33e-61	1.31e-59	uc002nnf	ENST00000497556	ATP13A1	1.38957		67.338	-1.47731	0.552379	-2.67446	0.00748504	0.0135186	uc002aye	ENST00000346246	ARID3B
0.921114	3.6473	1.61712	2.25543	0.0241061	0.0398785	uc003fte	ENST00000490925	ATP13A4	3.6473		986.061	-1.00954	0.0891217	-11.3277	9.57e-30	1.31e-28	uc001xdp	ENST00000355431	ARID4A
3.61781	1.37238	0.280582	4.89121	1e-06	2.83e-06	uc010hzi	ENST00000428352	ATP13A4	1.37238		7.58949	-2.49011	0.234943	-10.5988	3.02e-26	3.35e-25	uc001hws	ENST00000491632	ARID4B
583.885	1.96663	0.174107	11.2955	1.38e-29	1.87e-28	uc001fvd	ENST00000361216	ATP1A2	1.96663		21.2044	-2.1893	0.44935	-4.87215	1.1e-06	3.1e-06	uc001hwp	ENST00000474953	ARID4B
5.54176	1.90665	0.285623	6.67541	2.47e-11	1.01e-10	uc001fvh	ENST00000470705	ATP1A4	1.90665		1391.2	-1.65359	0.119586	-13.8276	1.74e-43	5.38e-42	uc001hwq	ENST00000264183	ARID4B
3.11009	1.39382	0.522737	2.66639	0.00766702	0.0138253	uc011mty	ENST00000218008	ATP1B4	1.39382		27.0303	-1.62466	0.217781	-7.46008	8.65e-14	4.25e-13	uc001jlu	ENST00000279873	ARID5B
38.5404	3.25818	0.837089	3.89227	9.93e-05	0.000229446	uc002drn	ENST00000395503	ATP2A1	3.25818		1.16087	-1.12515	0.302074	-3.72476	0.000195502	0.00043701	uc010qil	ENST00000279873	ARID5B
18.9735	1.62043	0.272134	5.95452	2.61e-09	9.2e-09	uc002drp	ENST00000395503	ATP2A1	1.62043		0.754074	-2.28483	0.993998	-2.29863	0.021526	0.035939	uc003cve	ENST00000430423	ARIH2
364.624	3.30964	0.253466	13.0575	5.76e-39	1.39e-37	uc009zvn	ENST00000377685	ATP2A2	3.30964		22.5479	-1.87994	0.284476	-6.60841	3.88e-11	1.57e-10	uc003cvd	ENST00000484999	ARIH2
963.058	1.24081	0.136782	9.07141	1.17e-19	8.58e-19	uc010ckn	ENST00000397041	ATP2A3	1.24081		100.175	-1.38641	0.177133	-7.82693	5e-15	2.68e-14	uc003dre	ENST00000535334	ARL13B
348.342	1.51749	0.253986	5.97468	2.31e-09	8.16e-09	uc009zsr	ENST00000359142	ATP2B1	1.51749		362.281	-1.25677	0.172943	-7.26698	3.68e-13	1.72e-12	uc003drf	ENST00000535334	ARL13B
161.053	3.79823	0.567955	6.68755	2.27e-11	9.35e-11	uc011blh	ENST00000504381	ATP2C1	3.79823		740.671	-1.33109	0.135906	-9.79418	1.19e-22	1.05e-21	uc003jpg	ENST00000504924	ARL15
1173.91	1.47611	0.14115	10.4578	1.35e-25	1.44e-24	uc003enu	ENST00000514654	ATP2C1	1.47611		258.652	-1.37731	0.281806	-4.88744	1.02e-06	2.88e-06	uc002txv	ENST00000295087	ARL5A
369.646	2.3477	0.235666	9.96199	2.24e-23	2.08e-22	uc002fhz	ENST00000416219	ATP2C2	2.3477		1144.8	-1.16902	0.0948112	-12.33	6.24e-35	1.18e-33	uc002txx	ENST00000295087	ARL5A
94.0663	1.37995	0.143995	9.58334	9.4e-22	7.84e-21	uc002fia	ENST00000567222	ATP2C2	1.37995		11.179	-1.01002	0.164358	-6.14523	7.98e-10	2.93e-09	uc010zcc	ENST00000446896	ARL5A
0.685924	1.30065	0.364187	3.57138	0.000355101	0.000769545	uc001vtz	ENST00000335288	ATP4B	1.30065		496.425	-1.47307	0.0924148	-15.9398	3.36e-57	2.52e-55	uc001iqd	ENST00000377275	ARL5B
2621.05	1.50138	0.0760846	19.7331	1.12e-86	5.64e-84	uc002lrn	ENST00000215375	ATP5F1D	1.50138		103.65	-1.01268	0.0919082	-11.0184	3.11e-28	3.88e-27	uc010hoy	ENST00000463745	ARL6
2006.48	1.23109	0.0826782	14.8901	3.82e-50	1.82e-48	uc002lro	ENST00000215375	ATP5F1D	1.23109		13.6521	-2.28892	0.833125	-2.74739	0.00600713	0.0110136	uc001irm	ENST00000298032	ARMC3
89.3871	1.21613	0.132792	9.1582	5.28e-20	3.94e-19	uc001sed	ENST00000552242	ATP5MC2	1.21613		9.89644	-1.43522	0.4275	-3.35725	0.000787216	0.00163399	uc010qcv	ENST00000298032	ARMC3
4262.68	1.13171	0.0681307	16.6108	5.82e-62	5.93e-60	uc003gas	ENST00000304312	ATP5ME	1.13171		2.21104	-1.1967	0.265267	-4.51132	6.44e-06	1.68e-05	uc001irn	ENST00000464017	ARMC3
1330.71	1.52468	0.147887	10.3098	6.37e-25	6.49e-24	uc004flh	ENST00000491569	ATP6AP1	1.52468		78.1677	-1.26326	0.290351	-4.35081	1.36e-05	3.43e-05	uc001itz	ENST00000305242	ARMC4
752.206	2.80032	0.240141	11.6612	2.01e-31	3.04e-30	uc004deu	ENST00000378438	ATP6AP2	2.80032		194.462	-1.04081	0.141362	-7.36273	1.8e-13	8.66e-13	uc002ecc	ENST00000457010	ARMC5
23.8928	4.0036	0.850861	4.70535	2.53e-06	6.88e-06	uc010cyg	ENST00000343619	ATP6V0A1	4.0036		234.08	-1.97994	0.317014	-6.24559	4.22e-10	1.58e-09	uc003esa	ENST00000469044	ARMC8
690.349	2.92445	0.14459	20.2258	5.8e-91	4.23e-88	uc002hzu	ENST00000587797	ATP6V0A1	2.92445		47.2743	-1.49975	0.34502	-4.34685	1.38e-05	3.49e-05	uc003ery	ENST00000358441	ARMC8
28.1078	2.73655	0.771273	3.5481	0.000388018	0.000836386	uc003vuf	ENST00000393054	ATP6V0A4	2.73655		54.466	-1.25998	0.266695	-4.72443	2.31e-06	6.3e-06	uc003erx	ENST00000358441	ARMC8
7.06465	2.03994	0.356789	5.71749	1.08e-08	3.61e-08	uc003vuh	ENST00000310018	ATP6V0A4	2.03994		101.906	-1.15291	0.20574	-5.60373	2.1e-08	6.85e-08	uc011bmg	ENST00000469044	ARMC8
392.373	1.63138	0.105135	15.517	2.66e-54	1.68e-52	uc001cle	ENST00000472174	ATP6V0B	1.63138		1046.14	-1.19146	0.163815	-7.27321	3.51e-13	1.65e-12	uc004ehz	ENST00000341189	ARMCX3
43.6498	1.19236	0.221062	5.39378	6.9e-08	2.16e-07	uc003ydp	ENST00000285393	ATP6V0D2	1.19236		17.0746	-1.4653	0.415357	-3.52782	0.000418998	0.000899103	uc004ehp	ENST00000452188	ARMCX4
349.671	1.74172	0.275309	6.32641	2.51e-10	9.56e-10	uc003wgr	ENST00000456496	ATP6V0E2	1.74172		883.65	-1.26025	0.122139	-10.3181	5.83e-25	5.97e-24	uc009xwy	ENST00000370033	ARMH3
39.5124	1.23027	0.288688	4.26161	2.03e-05	5.03e-05	uc011kur	ENST00000488315	ATP6V0E2-AS1	1.23027		1.98514	-2.40752	0.559483	-4.30311	1.68e-05	4.21e-05	uc010pcl	ENST00000358595	ARNT
77.5694	1.3563	0.306395	4.42666	9.57e-06	2.45e-05	uc002shj	ENST00000234396	ATP6V1B1	1.3563		537.673	-1.79134	0.130498	-13.727	7e-43	2.09e-41	uc001evs	ENST00000358595	ARNT
38.6563	6.70736	0.981956	6.83061	8.46e-12	3.6e-11	uc003yla	ENST00000395862	ATP6V1C1	6.70736		22.8668	-1.66943	0.633543	-2.63506	0.00841215	0.0150548	uc009wmb	ENST00000358595	ARNT
105.816	6.52566	0.667331	9.77876	1.39e-22	1.22e-21	uc011lhl	ENST00000395862	ATP6V1C1	6.52566		1058.22	-1.05346	0.193541	-5.44307	5.24e-08	1.66e-07	uc001evr	ENST00000358595	ARNT
14.2889	2.84298	0.829094	3.42902	0.000605757	0.00127499	uc010mbz	ENST00000395862	ATP6V1C1	2.84298		219.783	-2.29286	0.318476	-7.19947	6.04e-13	2.79e-12	uc002bfr	ENST00000303329	ARNT2
200.943	1.82764	0.197792	9.24019	2.46e-20	1.87e-19	uc002zmt	ENST00000253413	ATP6V1E1	1.82764		5.59335	-1.49846	0.492513	-3.04248	0.0023464	0.00456578	uc001rhu	ENST00000544915	ARNTL2
1.60132	3.70508	0.768149	4.82339	1.41e-06	3.93e-06	uc001gup	ENST00000309309	ATP6V1G3	3.70508		23.2931	-1.19453	0.239597	-4.98558	6.18e-07	1.77e-06	uc001rhv	ENST00000544915	ARNTL2
1.09288	2.02383	0.491953	4.11387	3.89e-05	9.37e-05	uc009wzd	ENST00000309309	ATP6V1G3	2.02383		165.297	-1.1775	0.182428	-6.45458	1.09e-10	4.25e-10	uc010bom	ENST00000268042	ARRDC4
23.7072	28.2704	1.08228	26.121	2.1e-150	2.28e-146	uc011ldv	ENST00000355221	ATP6V1H	28.2704		8.00524	-2.04316	0.235495	-8.676	4.1e-18	2.72e-17	uc011mhj	ENST00000381130	ARSH
71.0251	4.99678	0.635898	7.85784	3.91e-15	2.11e-14	uc010lyd	ENST00000355221	ATP6V1H	4.99678		10.3518	-1.19113	0.327273	-3.63957	0.000273096	0.00060037	uc010imv	ENST00000509829	ARSJ
331.165	1.45295	0.185444	7.835	4.69e-15	2.52e-14	uc003xrl	ENST00000396774	ATP6V1H	1.45295		1.07768	-3.57155	1.22215	-2.92234	0.00347411	0.00660261	uc003hji	ENST00000341029	ART3
540.506	1.40238	0.195375	7.17786	7.08e-13	3.25e-12	uc001zxt	ENST00000558498	ATP8B4	1.40238		8.12404	-1.89097	0.802615	-2.35601	0.0184726	0.031204	uc003hjk	ENST00000341029	ART3
16.2161	3.40876	0.480611	7.09255	1.32e-12	5.93e-12	uc010drb	ENST00000426216	ATP9B	3.40876		1.2286	-1.49094	0.642442	-2.32074	0.0203006	0.034047	uc010ija	ENST00000513494	ART3
38.6068	3.79529	1.34695	2.81769	0.00483699	0.00900069	uc010omg	ENST00000371937	ATPAF1	3.79529		5.13299	-1.37198	0.278283	-4.93014	8.22e-07	2.33e-06	uc009xfl	ENST00000310256	ARV1
14.8471	2.28866	0.555524	4.11982	3.79e-05	9.14e-05	uc010qsm	ENST00000355044	ATRNL1	2.28866		13.5361	-1.07238	0.149604	-7.16812	7.6e-13	3.49e-12	uc009xos	ENST00000395526	ASAH2
46.5142	1.55666	0.219932	7.07791	1.46e-12	6.57e-12	uc010qsn	ENST00000355044	ATRNL1	1.55666		5.25001	-1.40023	0.276942	-5.05602	4.28e-07	1.25e-06	uc001jjg	ENST00000374007	ASAH2B
19.5477	1.92592	0.606536	3.17528	0.0014969	0.00299326	uc011aqt	ENST00000252934	ATXN10	1.92592		487.879	-1.52771	0.213603	-7.15211	8.55e-13	3.9e-12	uc003yta	ENST00000357668	ASAP1
15.907	1.55657	0.165657	9.39631	5.65e-21	4.5e-20	uc001yaa	ENST00000564606	ATXN3	1.55657		33.8239	-1.31513	0.595419	-2.20875	0.0271921	0.0445667	uc011liw	ENST00000357668	ASAP1
33.8493	1.46775	0.495768	2.96056	0.0030708	0.00588521	uc001yad	ENST00000545170	ATXN3	1.46775		581.008	-1.46651	0.16181	-9.06319	1.27e-19	9.23e-19	uc002qzh	ENST00000281419	ASAP2
27.8457	1.45808	0.149633	9.74433	1.95e-22	1.7e-21	uc001yab	ENST00000568290	ATXN3	1.45808		1440.19	-1.3216	0.143436	-9.2139	3.14e-20	2.37e-19	uc001bha	ENST00000336689	ASAP3
658.836	1.41381	0.15013	9.41721	4.63e-21	3.7e-20	uc010wiv	ENST00000591295	ATXN7L3	1.41381		11.4446	-1.02946	0.442904	-2.32434	0.0201075	0.0337453	uc001iih	ENST00000459912	ASB13
456.868	2.07624	0.131432	15.7971	3.26e-56	2.31e-54	uc002sme	ENST00000486234	AUP1	2.07624		52.5571	-1.72958	0.310134	-5.57688	2.45e-08	7.94e-08	uc004cwk	ENST00000380488	ASB9
15.0004	2.57827	0.529127	4.87268	1.1e-06	3.09e-06	uc010zzd	ENST00000395914	AURKA	2.57827		51.6978	-1.61587	0.270272	-5.97869	2.25e-09	7.97e-09	uc004cwl	ENST00000380488	ASB9
77.2571	2.0753	0.887284	2.33893	0.019339	0.032553	uc009vkb	ENST00000321751	AURKAIP1	2.0753		31.269	-1.62496	0.208788	-7.78281	7.09e-15	3.76e-14	uc010qju	ENST00000394919	ASCC1
2030.51	1.16046	0.0814838	14.2416	5.05e-46	1.84e-44	uc001afb	ENST00000338370	AURKAIP1	1.16046		13.4579	-1.28768	0.216637	-5.94393	2.78e-09	9.79e-09	uc001jst	ENST00000342444	ASCC1
849.356	1.10384	0.0924827	11.9356	7.72e-33	1.27e-31	uc001afd	ENST00000378853	AURKAIP1	1.10384		1938.28	-1.16285	0.0813293	-14.2981	2.25e-46	8.38e-45	uc003pqk	ENST00000369162	ASCC3
1.32472	2.19742	0.701277	3.13345	0.00172763	0.00342477	uc010cnu	ENST00000316199	AURKB	2.19742		156.558	-1.21557	0.372716	-3.26138	0.00110871	0.00225599	uc009wqq	ENST00000368346	ASH1L
2.14771	1.7674	0.2704	6.53624	6.31e-11	2.51e-10	uc003tvv	ENST00000406775	AUTS2	1.7674		4508.43	-1.20816	0.0754118	-16.0209	9.14e-58	7.1e-56	uc001fkt	ENST00000368346	ASH1L
185.365	1.21713	0.15338	7.93537	2.1e-15	1.15e-14	uc001koh	ENST00000370626	AVPI1	1.21713		19.7172	-1.19253	0.485878	-2.45439	0.0141124	0.0243139	uc003xku	ENST00000428278	ASH2L
36.7709	1.07542	0.131618	8.17081	3.06e-16	1.78e-15	uc004fjh	ENST00000358927	AVPR2	1.07542		10.6279	-1.75673	0.489649	-3.58773	0.000333566	0.000725274	uc009zln	ENST00000228468	ASIC1
65755	1.58068	0.157873	10.0123	1.35e-23	1.27e-22	uc003ush	ENST00000292401	AZGP1	1.58068		15.6156	-1.43191	0.504229	-2.8398	0.00451424	0.00844027	uc001rvw	ENST00000228468	ASIC1
43.5218	1.10212	0.183337	6.01145	1.84e-09	6.56e-09	uc001bwv	ENST00000481886	AZIN2	1.10212		34.6158	-3.0995	0.3775	-8.2106	2.2e-16	1.29e-15	uc002hht	ENST00000225823	ASIC2
293.794	1.18058	0.146134	8.07874	6.54e-16	3.72e-15	uc001ntx	ENST00000265471	B3GAT3	1.18058		1.51113	-2.42889	0.712194	-3.41043	0.0006486	0.00136036	uc003ipe	ENST00000537611	ASIC5
1.72164	2.44284	0.926871	2.63558	0.0083993	0.0150351	uc001utn	ENST00000343307	B3GLCT	2.44284		8.31669	-1.30294	0.465433	-2.79942	0.0051195	0.00949183	uc003uox	ENST00000175506	ASNS
25.8927	2.90842	0.860589	3.37956	0.000726009	0.00151309	uc003flm	ENST00000326505	B3GNT5	2.90842		850.32	-1.04381	0.0943794	-11.0597	1.97e-28	2.48e-27	uc003uov	ENST00000175506	ASNS
120.473	1.28628	0.136974	9.39063	5.96e-21	4.74e-20	uc002oqs	ENST00000321702	B3GNT8	1.28628		1.75578	-1.02848	0.265164	-3.87864	0.000105041	0.000241992	uc001yoo	ENST00000548372	ASPG
43.106	1.36825	0.113067	12.1012	1.04e-33	1.81e-32	uc002kge	ENST00000572977	B3GNTL1	1.36825		3.37671	-1.99689	0.614843	-3.24781	0.00116297	0.00236063	uc003xuo	ENST00000379454	ASPH
162.946	1.03908	0.144791	7.1764	7.16e-13	3.29e-12	uc002kwy	ENST00000578114	B4GALT6	1.03908		59.16	-3.6329	0.193995	-18.7267	3e-78	8.97e-76	uc001gtu	ENST00000367409	ASPM
0.968557	1.66937	0.194785	8.57034	1.03e-17	6.65e-17	uc011lhm	ENST00000436771	BAALC-AS2	1.66937		46.6278	-2.57556	0.179523	-14.3467	1.12e-46	4.25e-45	uc001gtw	ENST00000367409	ASPM
137.797	4.91466	0.938147	5.23869	1.62e-07	4.9e-07	uc002nfw	ENST00000601043	BABAM1	4.91466		39.9458	-1.00197	0.193359	-5.18192	2.2e-07	6.58e-07	uc001gtv	ENST00000294732	ASPM
22.733	4.007	0.80626	4.96986	6.7e-07	1.92e-06	uc002rlv	ENST00000379624	BABAM2	4.007		571.859	-1.01614	0.177292	-5.73144	9.96e-09	3.34e-08	uc004ase	ENST00000375544	ASPN
0.949195	3.0257	0.543708	5.56493	2.62e-08	8.49e-08	uc001pra	ENST00000528053	BACE1	3.0257		656.175	-1.03273	0.175022	-5.90059	3.62e-09	1.26e-08	uc004bjt	ENST00000313400	ASTN2
281.287	1.54284	0.316555	4.87384	1.09e-06	3.08e-06	uc010rxg	ENST00000392937	BACE1	1.54284		790.438	-1.42154	0.149683	-9.49705	2.16e-21	1.77e-20	uc002wxs	ENST00000375687	ASXL1
9.56032	1.49896	0.641652	2.33609	0.0194864	0.0327766	uc001pqx	ENST00000313005	BACE1	1.49896		956.919	-1.90839	0.133545	-14.2902	2.52e-46	9.35e-45	uc002rgs	ENST00000336112	ASXL2
9.30947	8.85687	1.22302	7.24179	4.43e-13	2.06e-12	uc010wui	ENST00000575712	BAIAP2	8.85687		1.1765	-2.15888	0.601853	-3.58705	0.000334435	0.000727065	uc011knp	ENST00000284629	ASZ1
190.428	1.27474	0.15419	8.26733	1.37e-16	8.16e-16	uc002jzh	ENST00000321300	BAIAP2	1.27474		1463.86	-1.55741	0.187539	-8.30446	1e-16	6.03e-16	uc003yqh	ENST00000287394	ATAD2
24.4753	1.1008	0.213562	5.15447	2.54e-07	7.57e-07	uc003auv	ENST00000381669	BAIAP2L2	1.1008		3.93601	-1.37318	0.214825	-6.39209	1.64e-10	6.32e-10	uc003yqj	ENST00000521496	ATAD2
327.8	3.38961	0.34273	9.89003	4.6e-23	4.19e-22	uc010uva	ENST00000397488	BAIAP3	3.38961		271.075	-2.43552	0.153934	-15.8219	2.2e-56	1.57e-54	uc002rek	ENST00000238789	ATAD2B
93.6921	1.69355	0.20915	8.09731	5.62e-16	3.21e-15	uc003oer	ENST00000374467	BAK1	1.69355		11.5826	-1.46752	0.27865	-5.26652	1.39e-07	4.25e-07	uc002rej	ENST00000238789	ATAD2B
18.2301	4.6302	0.939696	4.92734	8.34e-07	2.37e-06	uc002fks	ENST00000393208	BANP	4.6302		75.0748	-1.47894	0.0914516	-16.1718	7.97e-59	6.62e-57	uc002hfs	ENST00000321990	ATAD5
15.6714	1.41987	0.566313	2.50721	0.0121689	0.0212006	uc002fkq	ENST00000393208	BANP	1.41987		6.75817	-1.78062	0.699209	-2.54663	0.0108769	0.0191206	uc011dmm	ENST00000318999	ATAT1
623.315	2.78183	0.203903	13.6429	2.22e-42	6.47e-41	uc010hmh	ENST00000460680	BAP1	2.78183		215.091	-1.77798	0.17839	-9.96676	2.13e-23	1.98e-22	uc001lfq	ENST00000224652	ATE1
129.406	1.09643	0.152091	7.20903	5.64e-13	2.61e-12	uc001xrr	ENST00000286639	BATF	1.09643		61.4505	-1.6286	0.180528	-9.02133	1.86e-19	1.34e-18	uc010qtt	ENST00000369043	ATE1
41.6169	1.33032	0.243122	5.47182	4.45e-08	1.41e-07	uc001oce	ENST00000435842	BATF2	1.33032		231.195	-1.27202	0.149011	-8.53643	1.38e-17	8.85e-17	uc001lfp	ENST00000369043	ATE1
147.517	4.28078	0.466366	9.17902	4.35e-20	3.26e-19	uc010rpg	ENST00000318312	BBS1	4.28078		7.37301	-2.06299	0.489901	-4.21103	2.54e-05	6.24e-05	uc002ujt	ENST00000264110	ATF2
1076.82	1.3962	0.24872	5.61354	1.98e-08	6.48e-08	uc002avc	ENST00000268057	BBS4	1.3962		2.85944	-1.81929	0.519344	-3.50305	0.000459958	0.000981934	uc002ujx	ENST00000264110	ATF2
6.71229	2.39029	0.367584	6.50271	7.89e-11	3.12e-10	uc003tds	ENST00000242067	BBS9	2.39029		634.473	-1.51934	0.155015	-9.80129	1.11e-22	9.84e-22	uc002ujl	ENST00000264110	ATF2
2.12846	1.2693	0.32359	3.92257	8.76e-05	0.000203548	uc001fpo	ENST00000361588	BCAN	1.2693		290.615	-1.14372	0.120466	-9.49417	2.22e-21	1.81e-20	uc002ujm	ENST00000345739	ATF2
45.9281	2.31002	0.441328	5.23425	1.66e-07	5.02e-07	uc011kly	ENST00000379119	BCAP29	2.31002		1116.55	-1.01595	0.0783245	-12.9711	1.79e-38	4.17e-37	uc001gbs	ENST00000367942	ATF6
319.962	2.45684	0.152034	16.1598	9.68e-59	7.97e-57	uc002fdt	ENST00000563038	BCAR1	2.45684		37.9614	-1.37369	0.214782	-6.39572	1.6e-10	6.18e-10	uc011dph	ENST00000495579	ATF6B
50.2994	1.03555	0.154413	6.70641	1.99e-11	8.26e-11	uc010vnb	ENST00000418647	BCAR1	1.03555		1019.15	-3.20858	0.549556	-5.83849	5.27e-09	1.81e-08	uc001sdz	ENST00000420353	ATF7
79.2771	1.17188	0.25138	4.66178	3.13e-06	8.44e-06	uc001dpy	ENST00000370247	BCAR3	1.17188		1.57737	-1.91519	0.78601	-2.43659	0.0148263	0.0254465	uc010shs	ENST00000537653	ATF7IP
169.672	4.84158	0.286637	16.891	5.24e-64	6.2e-62	uc010zza	ENST00000371435	BCAS1	4.84158		223.401	-1.89653	0.374109	-5.06945	3.99e-07	1.17e-06	uc001rbx	ENST00000261168	ATF7IP
8.4663	1.7058	0.333458	5.11548	3.13e-07	9.24e-07	uc002xvs	ENST00000358791	BCAS4	1.7058		362.773	-1.74103	0.362377	-4.80447	1.55e-06	4.3e-06	uc001rbw	ENST00000261168	ATF7IP
12.7968	2.40629	1.01618	2.36797	0.0178862	0.0302779	uc002pks	ENST00000402551	BCAT2	2.40629		1.53209	-1.51595	0.666568	-2.27427	0.0229498	0.0381026	uc010sht	ENST00000544627	ATF7IP
812.888	1.82689	0.102856	17.7616	1.4e-70	2.53e-68	uc002pkt	ENST00000402551	BCAT2	1.82689		38.3989	-1.12729	0.142458	-7.91319	2.51e-15	1.37e-14	uc001rbv	ENST00000543189	ATF7IP
61.232	1.10141	0.421113	2.61548	0.00891022	0.0158836	uc010quj	ENST00000299130	BCCIP	1.10141		2.65656	-1.09276	0.362051	-3.01826	0.00254233	0.0049262	uc001rbu	ENST00000537653	ATF7IP
0.488343	1.83509	0.706539	2.59729	0.00939636	0.0166901	uc010smm	ENST00000548872	BCDIN3D-AS1	1.83509		777.735	-1.08248	0.143371	-7.55016	4.35e-14	2.18e-13	uc001rby	ENST00000544627	ATF7IP
8.16137	2.95248	0.452318	6.52743	6.69e-11	2.66e-10	uc003fen	ENST00000264381	BCHE	2.95248		6.57561	-3.43527	1.14526	-2.99955	0.00270376	0.00522046	uc002czu	ENST00000396560	ATF7IP2
1.41734	2.0533	0.845813	2.42761	0.0151988	0.0260466	uc010ypi	ENST00000356842	BCL11A	2.0533		1.61611	-2.60861	0.72702	-3.58809	0.000333113	0.000724386	uc002vtx	ENST00000392017	ATG16L1
6.15656	1.25068	0.385876	3.24116	0.00119045	0.00241316	uc010ypj	ENST00000356842	BCL11A	1.25068		1255.44	-1.02706	0.113746	-9.02937	1.73e-19	1.25e-18	uc002vua	ENST00000392017	ATG16L1
456.664	2.20555	0.220636	9.99635	1.58e-23	1.48e-22	uc002wwm	ENST00000376055	BCL2L1	2.20555		25.5153	-1.10364	0.150609	-7.32784	2.34e-13	1.11e-12	uc001otc	ENST00000540567	ATG16L2
240.88	3.10412	0.37538	8.26927	1.35e-16	8.03e-16	uc002zna	ENST00000355028	BCL2L13	3.10412		3.8269	-1.46846	0.390755	-3.758	0.000171279	0.000385491	uc010rnt	ENST00000461701	ATG2A
23.4152	3.39693	0.91809	3.69999	0.000215606	0.000479423	uc010hza	ENST00000419510	BCL6	3.39693		1246.24	-1.22469	0.10074	-12.157	5.27e-34	9.31e-33	uc001obx	ENST00000421419	ATG2A
71.4887	2.0716	0.237503	8.72242	2.72e-18	1.83e-17	uc003tyg	ENST00000223368	BCL7B	2.0716		22.7973	-1.18125	0.34525	-3.42142	0.000622955	0.00130919	uc004ens	ENST00000372246	ATG4A
56.9089	1.61324	0.130938	12.3206	7.01e-35	1.31e-33	uc010lbf	ENST00000486818	BCL7B	1.61324		409.263	-1.00564	0.19252	-5.22357	1.76e-07	5.31e-07	uc004enr	ENST00000372232	ATG4A
1719.6	1.16958	0.0645167	18.1283	1.91e-73	4.16e-71	uc002dzv	ENST00000215115	BCL7C	1.16958		6.36051	-1.59211	0.727636	-2.18806	0.0286654	0.0467961	uc011aum	ENST00000354449	ATG7
819.188	1.76402	0.295745	5.96467	2.45e-09	8.66e-09	uc009zal	ENST00000334801	BCL9L	1.76402		1854.73	-1.34903	0.158841	-8.493	2.01e-17	1.27e-16	uc002vke	ENST00000396761	ATG9A
57.6822	29.2155	1.19888	24.3689	3.65e-131	2.63e-127	uc011ede	ENST00000531224	BCLAF1	29.2155		29.5052	-1.21344	0.311907	-3.89038	0.000100087	0.000231144	uc002vkd	ENST00000409033	ATG9A
454.715	2.73927	0.17215	15.9121	5.23e-57	3.86e-55	uc011edb	ENST00000353331	BCLAF1	2.73927		1709.06	-1.06615	0.15066	-7.07658	1.48e-12	6.63e-12	uc002rqq	ENST00000378954	ATL2
22.1136	1.3349	0.245284	5.44224	5.26e-08	1.66e-07	uc011mjg	ENST00000379687	BCLAF3	1.3349		529.486	-1.36418	0.116777	-11.682	1.58e-31	2.39e-30	uc001nxk	ENST00000398868	ATL3
5.34424	1.42653	0.480845	2.96672	0.00300993	0.00577589	uc010rwt	ENST00000357685	BCO2	1.42653		520.287	-2.31202	0.188088	-12.2923	9.97e-35	1.85e-33	uc001pkb	ENST00000278616	ATM
4.93314	6.3391	2.31466	2.73867	0.00616882	0.0112893	uc003fxu	ENST00000358186	BDH1	6.3391		40.5635	-2.26808	0.48562	-4.67049	3e-06	8.1e-06	uc009yxr	ENST00000278616	ATM
672.003	1.02721	0.103413	9.93309	2.99e-23	2.75e-22	uc003hwz	ENST00000296424	BDH2	1.02721		5.40969	-2.08071	0.215835	-9.64027	5.4e-22	4.57e-21	uc001pkg	ENST00000533690	ATM
49.6119	1.09439	0.440001	2.48725	0.0128735	0.0223359	uc001mru	ENST00000356660	BDNF	1.09439		11.1389	-1.28644	0.129123	-9.9629	2.22e-23	2.06e-22	uc001pkf	ENST00000531525	ATM
2.57767	1.90899	0.667127	2.8615	0.00421639	0.00791806	uc009yip	ENST00000501176	BDNF-AS	1.90899		3.93403	-4.95527	1.77339	-2.79424	0.00520226	0.00963646	uc001qrw	ENST00000356654	ATN1
2.59471	2.36888	0.663825	3.56853	0.000358985	0.000777444	uc003kbn	ENST00000380675	BDP1	2.36888		149.299	-1.3824	0.150215	-9.20283	3.49e-20	2.63e-19	uc001qry	ENST00000396684	ATN1
4.46478	1.96851	0.549032	3.58542	0.000336536	0.000731416	uc002eop	ENST00000562849	BEAN1	1.96851		24.5869	-1.56125	0.391034	-3.99262	6.53e-05	0.000153842	uc003hta	ENST00000306011	ATOH1
51.2924	1.07388	0.169869	6.32181	2.59e-10	9.84e-10	uc010whc	ENST00000361523	BECN1	1.07388		653.836	-1.31173	0.152851	-8.5818	9.34e-18	6.04e-17	uc003gxk	ENST00000273859	ATP10D
52.1531	1.31065	0.269145	4.86968	1.12e-06	3.14e-06	uc001yhq	ENST00000355173	BEGAIN	1.31065		55.3715	-3.93339	1.04706	-3.75661	0.000172228	0.000387493	uc001vsi	ENST00000375645	ATP11A
43.1875	1.27406	0.173782	7.33135	2.28e-13	1.09e-12	uc001crw	ENST00000463562	BEND5	1.27406		1455.76	-3.56067	0.199259	-17.8695	2.04e-71	3.87e-69	uc001vsj	ENST00000375630	ATP11A
30.0243	1.01136	0.152035	6.65218	2.89e-11	1.18e-10	uc001svi	ENST00000266661	BEST3	1.01136		27.4897	-2.05482	0.169824	-12.0997	1.06e-33	1.84e-32	uc001vsm	ENST00000459908	ATP11A
8.86864	1.28151	0.138518	9.25161	2.21e-20	1.69e-19	uc001cmm	ENST00000372207	BEST4	1.28151		1195.98	-1.41184	0.127554	-11.0686	1.78e-28	2.26e-27	uc010ago	ENST00000375645	ATP11A
255.535	1.87189	0.210826	8.87882	6.76e-19	4.7e-18	uc010uzh	ENST00000261658	BFAR	1.87189		0.819471	-1.37383	0.199925	-6.87172	6.34e-12	2.72e-11	uc001vsk	ENST00000446442	ATP11A-AS1
6.36747	1.48586	0.619543	2.39831	0.0164709	0.0280556	uc010zro	ENST00000536626	BFSP1	1.48586		3543.46	-2.5581	0.139308	-18.3629	2.6e-75	6.6e-73	uc003flb	ENST00000323116	ATP11B
90.1801	1.92775	0.168792	11.4209	3.29e-30	4.62e-29	uc001fnt	ENST00000368272	BGLAP	1.92775		16.7323	-1.81863	0.356987	-5.09439	3.5e-07	1.03e-06	uc010hxf	ENST00000490303	ATP11B
94.2316	2.21518	0.379329	5.83973	5.23e-09	1.8e-08	uc011mrv	ENST00000448867	BHLHB9	2.21518		836.923	-1.26597	0.0692171	-18.2899	9.97e-75	2.39e-72	uc003flc	ENST00000490303	ATP11B
0.844338	1.11354	0.483265	2.3042	0.0212114	0.0354557	uc011cti	ENST00000274353	BHMT	1.11354		537.294	-1.38435	0.186458	-7.42449	1.13e-13	5.51e-13	uc004faz	ENST00000327569	ATP11C
24.9676	5.09915	0.954989	5.33949	9.32e-08	2.89e-07	uc002tnw	ENST00000259238	BIN1	5.09915		63.5932	-1.07248	0.385807	-2.77982	0.00543887	0.0100455	uc004fba	ENST00000361648	ATP11C
51.204	4.27362	1.08124	3.9525	7.73e-05	0.000180626	uc002tnx	ENST00000352848	BIN1	4.27362		125.992	-4.87432	0.345185	-14.1209	2.82e-45	9.78e-44	uc001upp	ENST00000218548	ATP12A
17.999	4.25098	1.47524	2.88154	0.00395734	0.00746461	uc002tnu	ENST00000352848	BIN1	4.25098		3.61363	-2.64291	1.08916	-2.42657	0.0152423	0.0261164	uc010aaa	ENST00000218548	ATP12A
4.8734	2.76871	0.85741	3.22916	0.00124156	0.00251058	uc002tny	ENST00000316724	BIN1	2.76871		1374.51	-1.29778	0.0960974	-13.5049	1.46e-41	4.07e-40	uc002nnh	ENST00000357324	ATP13A1
33.7177	2.26197	0.438645	5.15672	2.51e-07	7.49e-07	uc002toc	ENST00000316724	BIN1	2.26197		11.1772	-1.0428	0.145859	-7.1494	8.72e-13	3.98e-12	uc001bad	ENST00000463860	ATP13A2
22.0185	2.13054	0.475669	4.47903	7.5e-06	1.94e-05	uc002tnz	ENST00000316724	BIN1	2.13054		1961.62	-2.24337	0.171679	-13.0673	5.07e-39	1.23e-37	uc003fty	ENST00000256031	ATP13A3
37.1842	1.67594	0.252417	6.63955	3.15e-11	1.28e-10	uc002tns	ENST00000316724	BIN1	1.67594		15.0746	-1.22507	0.176265	-6.95017	3.65e-12	1.59e-11	uc003ftz	ENST00000256031	ATP13A3
369.509	1.17915	0.11692	10.0851	6.43e-24	6.18e-23	uc010yzf	ENST00000376113	BIN1	1.17915		10569.9	-1.35997	0.130282	-10.4387	1.65e-25	1.75e-24	uc001ege	ENST00000295598	ATP1A1
6.07893	1.1506	0.436745	2.6345	0.00842625	0.0150776	uc002tnv	ENST00000316724	BIN1	1.1506		79.6701	-1.00708	0.103161	-9.76223	1.64e-22	1.43e-21	uc001egd	ENST00000488733	ATP1A1
22.8584	1.43891	0.424855	3.38684	0.000707038	0.00147564	uc009zlz	ENST00000452142	BIN2	1.43891		9.75684	-1.08929	0.251033	-4.33922	1.43e-05	3.6e-05	uc002osh	ENST00000441343	ATP1A3
632.137	2.79052	0.644906	4.32701	1.51e-05	3.8e-05	uc002xha	ENST00000414542	BLCAP	2.79052		1763.21	-1.74695	0.109355	-15.975	1.91e-57	1.46e-55	uc001tbh	ENST00000261173	ATP2B1
189.488	2.26951	0.239579	9.47292	2.72e-21	2.21e-20	uc010wbn	ENST00000261714	BLMH	2.26951		1094.91	-1.36897	0.238596	-5.7376	9.6e-09	3.22e-08	uc001gzw	ENST00000357681	ATP2B4
30.1071	7.27419	0.836582	8.69514	3.46e-18	2.31e-17	uc009xvc	ENST00000371176	BLNK	7.27419		582.427	-2.34271	0.312029	-7.50796	6.01e-14	2.99e-13	uc003ent	ENST00000422190	ATP2C1
10.1811	3.70641	1.21265	3.05646	0.00223967	0.00437041	uc001kmd	ENST00000224337	BLNK	3.70641		2905.81	-2.13912	0.242725	-8.81291	1.22e-18	8.35e-18	uc011blg	ENST00000505330	ATP2C1
11.2024	1.86496	0.727296	2.56423	0.0103404	0.0182382	uc001kme	ENST00000371176	BLNK	1.86496		198.719	-2.10611	0.387078	-5.44105	5.3e-08	1.67e-07	uc003eno	ENST00000428331	ATP2C1
2913.14	1.35406	0.0565211	23.9566	7.88e-127	4.26e-123	uc001shi	ENST00000549147	BLOC1S1	1.35406		218.471	-2.00337	0.235807	-8.49579	1.97e-17	1.24e-16	uc003enm	ENST00000513801	ATP2C1
116.328	1.34225	0.0682173	19.676	3.46e-86	1.69e-83	uc009zny	ENST00000549147	BLOC1S1	1.34225		771.657	-1.71664	0.301919	-5.68576	1.3e-08	4.32e-08	uc003enl	ENST00000508532	ATP2C1
186.061	1.08992	0.210851	5.16918	2.35e-07	7.02e-07	uc011kap	ENST00000297161	BMPER	1.08992		4066.84	-1.29492	0.104755	-12.3614	4.23e-35	8.02e-34	uc003ens	ENST00000359644	ATP2C1
132.483	1.01219	0.255602	3.96001	7.49e-05	0.000175315	uc003zmi	ENST00000380672	BNC2	1.01219		1470.73	-1.4527	0.156643	-9.27392	1.79e-20	1.38e-19	uc002fhx	ENST00000416219	ATP2C2
3.93102	3.55514	0.958906	3.7075	0.000209315	0.000466185	uc003mcl	ENST00000231668	BNIP1	3.55514		291.435	-1.48463	0.238929	-6.2137	5.18e-10	1.92e-09	uc002hzs	ENST00000264649	ATP6V0A1
140.633	6.82104	0.574518	11.8726	1.64e-32	2.64e-31	uc010luh	ENST00000380629	BNIP3L	6.82104		1622.99	-1.33163	0.12962	-10.2733	9.3e-25	9.4e-24	uc002hzq	ENST00000264649	ATP6V0A1
59.2613	3.68459	0.657902	5.60051	2.14e-08	6.97e-08	uc010lui	ENST00000380629	BNIP3L	3.68459		5.6197	-1.48821	0.236153	-6.30189	2.94e-10	1.11e-09	uc001ufq	ENST00000540368	ATP6V0A2
19.9039	2.00308	0.719283	2.78483	0.00535559	0.00989987	uc003xey	ENST00000380629	BNIP3L	2.00308		0.964554	-1.51067	0.600826	-2.51433	0.011926	0.0208059	uc011dnq	ENST00000376185	ATP6V1G2-DDX39B
11.925	2.26441	0.396665	5.70861	1.14e-08	3.8e-08	uc009wmj	ENST00000368931	BNIPL	2.26441		7.94596	-1.599	0.144157	-11.0921	1.37e-28	1.75e-27	uc004ecw	ENST00000343533	ATP7A
29.6576	1.27967	0.298428	4.28805	1.8e-05	4.49e-05	uc009wmi	ENST00000295294	BNIPL	1.27967		1421.8	-1.0015	0.0696699	-14.375	7.43e-47	2.87e-45	uc004ecx	ENST00000341514	ATP7A
349.552	1.65369	0.10222	16.1777	7.24e-59	6.04e-57	uc003eac	ENST00000355385	BOC	1.65369		220.737	-3.54363	0.315698	-11.2248	3.08e-29	4.09e-28	uc001vfw	ENST00000242839	ATP7B
28.9705	1.91174	0.702188	2.72255	0.00647793	0.0118104	uc002dxa	ENST00000305321	BOLA2B	1.91174		19.4845	-2.91358	0.504133	-5.77939	7.5e-09	2.54e-08	uc010tgu	ENST00000242839	ATP7B
283.929	1.32338	0.44064	3.00332	0.00267053	0.00516123	uc002dxb	ENST00000305321	BOLA2B	1.32338		163.062	-2.56865	0.243909	-10.5312	6.2e-26	6.76e-25	uc010tgv	ENST00000242839	ATP7B
0.647921	2.12629	0.623939	3.40785	0.000654764	0.00137222	uc002wyo	ENST00000354932	BPIFA2	2.12629		30.2113	-2.107	0.483768	-4.35539	1.33e-05	3.36e-05	uc010tgt	ENST00000242839	ATP7B
0.631803	1.20974	0.522379	2.31583	0.0205675	0.0344575	uc002wyx	ENST00000464032	BPIFB1	1.20974		67.6748	-1.98579	0.267905	-7.41229	1.24e-13	6.03e-13	uc001vfx	ENST00000242839	ATP7B
213.138	2.18944	0.194105	11.2797	1.65e-29	2.23e-28	uc010syh	ENST00000419234	BRAP	2.18944		27.6932	-1.27654	0.182075	-7.01106	2.37e-12	1.05e-11	uc001vfv	ENST00000242839	ATP7B
11.8286	5.06449	0.799076	6.33794	2.33e-10	8.89e-10	uc010who	ENST00000352993	BRCA1	5.06449		2105.22	-2.45128	0.147252	-16.6468	3.19e-62	3.28e-60	uc003gws	ENST00000264449	ATP8A1
344.497	1.56963	0.19729	7.95596	1.78e-15	9.8e-15	uc003jbl	ENST00000495265	BRD9	1.56963		28.0011	-2.01991	0.253079	-7.98133	1.45e-15	8.02e-15	uc011byz	ENST00000381668	ATP8A1
420.36	1.34882	0.0988478	13.6455	2.15e-42	6.26e-41	uc001yqk	ENST00000547530	BRF1	1.34882		160.03	-2.25199	0.633631	-3.55411	0.000379267	0.000818501	uc001uqk	ENST00000381655	ATP8A2
544.18	1.02492	0.0928723	11.0358	2.57e-28	3.21e-27	uc001yqo	ENST00000446501	BRF1	1.02492		34.4885	-2.1523	0.32696	-6.58276	4.62e-11	1.86e-10	uc010tdi	ENST00000381655	ATP8A2
53.8387	1.20498	0.130119	9.26059	2.03e-20	1.56e-19	uc002cpi	ENST00000328540	BRICD5	1.20498		20.7673	-1.75342	0.460541	-3.80731	0.000140488	0.000319114	uc001zxu	ENST00000284509	ATP8B4
8.6451	1.19867	0.211403	5.67007	1.43e-08	4.72e-08	uc010bsh	ENST00000328540	BRICD5	1.19867		0.913809	-1.25317	0.399754	-3.13484	0.00171946	0.00341027	uc010mkn	ENST00000430846	ATP8B5P
2.73959	1.16045	0.278546	4.1661	3.1e-05	7.55e-05	uc001glg	ENST00000361539	BRINP2	1.16045		3208.41	-2.30008	0.193706	-11.8741	1.61e-32	2.6e-31	uc002xwg	ENST00000338821	ATP9A
45.3881	1.34161	0.234336	5.72516	1.03e-08	3.46e-08	uc002qkh	ENST00000590333	BRSK1	1.34161		111.272	-1.9746	0.358372	-5.50992	3.59e-08	1.15e-07	uc002lmw	ENST00000426216	ATP9B
564.449	4.67602	0.551329	8.48136	2.23e-17	1.4e-16	uc010ohi	ENST00000455895	BSDC1	4.67602		11.4615	-1.40553	0.218717	-6.42624	1.31e-10	5.09e-10	uc002lmv	ENST00000307671	ATP9B
2.36042	1.8058	0.282886	6.3835	1.73e-10	6.67e-10	uc001cye	ENST00000371265	BSND	1.8058		4.46199	-1.22333	0.0897765	-13.6264	2.79e-42	8.08e-41	uc002lmu	ENST00000586722	ATP9B
61.4112	1.19551	0.28136	4.24905	2.15e-05	5.31e-05	uc010muw	ENST00000374183	BSPRY	1.19551		58.5728	-1.19029	0.0917155	-12.978	1.63e-38	3.82e-37	uc002lmz	ENST00000490210	ATP9B
230.368	2.68239	0.351675	7.62745	2.39e-14	1.23e-13	uc002bjo	ENST00000261721	BTBD1	2.68239		0.840279	-1.02756	0.418939	-2.45277	0.0141759	0.0244122	uc002lnb	ENST00000590477	ATP9B
6.04471	26.1201	1.46207	17.8652	2.2e-71	4.17e-69	uc009ygn	ENST00000278174	BTBD10	26.1201		11.0897	-1.20689	0.127361	-9.47613	2.64e-21	2.15e-20	uc010vxf	ENST00000497871	ATPAF2
17.8254	1.14937	0.378228	3.03884	0.00237493	0.00461741	uc009zut	ENST00000280758	BTBD11	1.14937		1281.6	-1.3998	0.0677887	-20.6495	9.87e-95	9.42e-92	uc003eux	ENST00000350721	ATR
4.0679	1.2245	0.243784	5.02286	5.09e-07	1.47e-06	uc001lgc	ENST00000260723	BTBD16	1.2245		6.43069	-3.89719	0.517697	-7.52795	5.15e-14	2.57e-13	uc004ecr	ENST00000395603	ATRX
475.871	2.54215	0.148517	17.1169	1.11e-65	1.46e-63	uc002luo	ENST00000589685	BTBD2	2.54215		2073.26	-2.25976	0.266103	-8.49206	2.03e-17	1.28e-16	uc004ecp	ENST00000373344	ATRX
647.475	1.40794	0.249053	5.65315	1.58e-08	5.2e-08	uc003ony	ENST00000314100	BTBD9	1.40794		1.4508	-2.1235	0.581477	-3.65191	0.000260298	0.000573496	uc010nly	ENST00000373344	ATRX
0.949875	2.31671	1.04293	2.22135	0.0263273	0.0432609	uc010nni	ENST00000308731	BTK	2.31671		101.824	-1.23892	0.147755	-8.38497	5.07e-17	3.12e-16	uc003nbv	ENST00000467008	ATXN1
3.89802	2.25275	0.623791	3.61139	0.000304561	0.000665597	uc010nnk	ENST00000308731	BTK	2.25275		182.333	-2.04062	0.236975	-8.61112	7.23e-18	4.72e-17	uc001tsh	ENST00000377617	ATXN2
3.33441	1.29304	0.591703	2.18528	0.0288685	0.0471014	uc010nnh	ENST00000308731	BTK	1.29304		23.5747	-1.55963	0.584839	-2.66677	0.00765844	0.0138103	uc001tsk	ENST00000377617	ATXN2
126.425	1.12018	0.216516	5.17364	2.3e-07	6.86e-07	uc011dko	ENST00000312541	BTN2A1	1.12018		116.142	-1.17777	0.258084	-4.56351	5.03e-06	1.33e-05	uc001tsj	ENST00000377617	ATXN2
15.0463	2.06485	0.482847	4.27641	1.9e-05	4.72e-05	uc011dkh	ENST00000356709	BTN2A2	2.06485		594.477	-2.94774	0.394601	-7.47019	8.01e-14	3.94e-13	uc002drc	ENST00000563314	ATXN2L
181.339	1.20339	0.204263	5.8914	3.83e-09	1.33e-08	uc011dkk	ENST00000289361	BTN3A1	1.20339		40.4197	-1.30188	0.246711	-5.27693	1.31e-07	4.02e-07	uc010byl	ENST00000340394	ATXN2L
198.194	3.14502	0.422136	7.45026	9.32e-14	4.57e-13	uc011dke	ENST00000356386	BTN3A2	3.14502		359.265	-1.01627	0.106467	-9.54538	1.36e-21	1.12e-20	uc010vdb	ENST00000563314	ATXN2L
133.27	1.16019	0.311393	3.72581	0.000194689	0.000435298	uc011dkn	ENST00000244519	BTN3A3	1.16019		13.4989	-2.19648	0.283861	-7.73788	1.01e-14	5.3e-14	uc003dlv	ENST00000474112	ATXN7
122.303	6.08694	0.788647	7.7182	1.18e-14	6.16e-14	uc010qud	ENST00000368865	BUB3	6.08694		3.1482	-2.21737	0.470237	-4.71543	2.41e-06	6.57e-06	uc011klr	ENST00000472910	ATXN7L1
42.887	4.74835	0.624632	7.60183	2.92e-14	1.49e-13	uc001ppo	ENST00000260210	BUD13	4.74835		19.9759	-1.55901	0.335682	-4.6443	3.41e-06	9.15e-06	uc003vdh	ENST00000474433	ATXN7L1
17.2899	2.16279	0.206062	10.4958	9.03e-26	9.73e-25	uc003zfx	ENST00000458364	BX255923.1	2.16279		328.649	-1.00881	0.135607	-7.43919	1.01e-13	4.95e-13	uc002ifz	ENST00000389384	ATXN7L3
24.8265	1.5465	0.130954	11.8095	3.49e-32	5.5e-31	uc001azs	ENST00000457075	BX284668.5	1.5465		25.0073	-2.36243	0.405166	-5.83077	5.52e-09	1.89e-08	uc002xxf	ENST00000395914	AURKA
0.608905	2.59859	0.868571	2.99179	0.00277343	0.00534704	uc011mhk	ENST00000425492	BX890604.2	2.59859		33.8316	-1.54428	0.554969	-2.78265	0.00539167	0.00996372	uc002gkm	ENST00000316199	AURKB
0.528845	1.46311	0.219673	6.6604	2.73e-11	1.12e-10	uc001koa	ENST00000370640	C10orf62	1.46311		86.2839	-1.59616	0.358863	-4.44781	8.68e-06	2.23e-05	uc003tvx	ENST00000406775	AUTS2
3.03036	2.12176	0.331666	6.39727	1.58e-10	6.12e-10	uc001lcr	ENST00000369210	C10orf82	2.12176		827.115	-1.69201	0.0821466	-20.5975	2.89e-94	2.68e-91	uc003tcv	ENST00000318709	AVL9
18.0497	2.09978	0.274644	7.64544	2.08e-14	1.07e-13	uc001lcs	ENST00000588224	C10orf82	2.09978		2.22008	-1.15275	0.302968	-3.80487	0.000141878	0.000322101	uc001hds	ENST00000367126	AVPR1B
43.0233	3.83173	1.1106	3.45015	0.000560271	0.00118387	uc001lgx	ENST00000368891	C10orf88	3.83173		16.3527	-1.18332	0.190581	-6.20902	5.33e-10	1.98e-09	uc002jfj	ENST00000585045	AXIN2
6.38693	1.73557	0.387894	4.47434	7.66e-06	1.99e-05	uc001kcu	ENST00000372126	C10orf99	1.73557		18.749	-1.37638	0.133435	-10.315	6.03e-25	6.16e-24	uc003cee	ENST00000463512	AZI2
23.2842	1.31529	0.543033	2.42211	0.0154306	0.0264139	uc001qeu	ENST00000310799	C11orf45	1.31529		1599.4	-1.30014	0.11614	-11.1946	4.33e-29	5.7e-28	uc003ykx	ENST00000337198	AZIN1
97.7603	1.79095	0.429513	4.16973	3.05e-05	7.43e-05	uc010rgz	ENST00000278460	C11orf49	1.79095		4.06315	-1.22173	0.467204	-2.61498	0.00892319	0.0159049	uc001bwz	ENST00000373443	AZIN2
344.538	2.97563	0.250276	11.8894	1.34e-32	2.18e-31	uc001pek	ENST00000331239	C11orf54	2.97563		33.6869	-1.26175	0.264296	-4.77402	1.81e-06	4.97e-06	uc003fdw	ENST00000392781	B3GALNT1
3.46315	6.01552	1.22973	4.89175	9.99e-07	2.82e-06	uc001pot	ENST00000325636	C11orf71	6.01552		18.0305	-1.13502	0.115155	-9.85638	6.43e-23	5.79e-22	uc001hxd	ENST00000313984	B3GALNT2
14.0567	1.17623	0.317007	3.71043	0.000206904	0.000461147	uc001mwz	ENST00000334307	C11orf74	1.17623		9.7161	-2.68568	0.248842	-10.7927	3.73e-27	4.38e-26	uc002yye	ENST00000343118	B3GALT5
13.849	1.01783	0.251214	4.05165	5.09e-05	0.00012105	uc001ojj	ENST00000360962	C11orf80	1.01783		0.398432	-1.4478	0.415417	-3.48517	0.000491832	0.0010465	uc002yyh	ENST00000380620	B3GALT5
3.05667	1.79986	0.382978	4.69964	2.61e-06	7.07e-06	uc010rwb	ENST00000327419	C11orf87	1.79986		6.23707	-1.33938	0.241595	-5.54389	2.96e-08	9.53e-08	uc002yyd	ENST00000329618	B3GALT5-AS1
0.859617	1.182	0.389538	3.03436	0.00241049	0.00468319	uc001pln	ENST00000332814	C11orf88	1.182		23.8259	-1.58954	0.115525	-13.7594	4.48e-43	1.35e-41	uc011lyd	ENST00000437707	B3GNT10
1527.88	1.32412	0.157747	8.39399	4.7e-17	2.9e-16	uc010rfl	ENST00000528572	C11orf96	1.32412		57.1107	-1.53733	0.22618	-6.79693	1.07e-11	4.51e-11	uc003fll	ENST00000326505	B3GNT5
8.84701	4.26335	0.738158	5.77566	7.67e-09	2.6e-08	uc009zsk	ENST00000356891	C12orf29	4.26335		855.768	-1.28656	0.198735	-6.47375	9.56e-11	3.76e-10	uc003flk	ENST00000326505	B3GNT5
233.223	1.12712	0.510719	2.20693	0.0273188	0.0447575	uc001qmt	ENST00000261250	C12orf4	1.12712		19.2613	-1.50794	0.250123	-6.02878	1.65e-09	5.91e-09	uc001qij	ENST00000322843	B4GALNT3
6180.02	1.16829	0.0684622	17.0647	2.72e-65	3.5e-63	uc001qrz	ENST00000229281	C12orf57	1.16829		223.007	-1.4497	0.1472	-9.84855	6.95e-23	6.24e-22	uc001qii	ENST00000266383	B4GALNT3
18.9895	1.12647	0.106462	10.5809	3.65e-26	4.04e-25	uc009zfj	ENST00000538392	C12orf57	1.12647		1.20628	-1.00136	0.366281	-2.73385	0.00625993	0.0114441	uc011biy	ENST00000359213	B4GALT4
1161.66	1.03554	0.13463	7.69179	1.45e-14	7.52e-14	uc001tlh	ENST00000443585	C12orf75	1.03554		228.357	-1.02944	0.265344	-3.87967	0.0001046	0.000241026	uc002kwz	ENST00000578114	B4GALT6
1.00653	2.12214	0.640101	3.31531	0.0009154	0.00188451	uc001tqe	ENST00000309050	C12orf76	2.12214		3.08627	-1.23343	0.278895	-4.42255	9.75e-06	2.5e-05	uc010mtd	ENST00000259407	BAAT
2.61042	1.0044	0.113405	8.8567	8.24e-19	5.7e-18	uc001tqf	ENST00000548191	C12orf76	1.0044		9.55478	-2.59021	0.570318	-4.5417	5.58e-06	1.47e-05	uc002rlq	ENST00000379632	BABAM2
1.03769	1.51675	0.182312	8.31956	8.83e-17	5.33e-16	uc001xuh	ENST00000439131	C14orf178	1.51675		123.106	-2.843	0.324507	-8.76097	1.94e-18	1.31e-17	uc002ynk	ENST00000399921	BACH1
5.85013	3.19104	0.287917	11.0832	1.51e-28	1.92e-27	uc001yow	ENST00000557649	C14orf180	3.19104		12.6401	-1.62609	0.138064	-11.7778	5.08e-32	7.93e-31	uc002ynl	ENST00000286800	BACH1
34.7316	2.24349	0.35329	6.35026	2.15e-10	8.23e-10	uc001wic	ENST00000299088	C14orf93	2.24349		2416.7	-1.00318	0.0640008	-15.6744	2.26e-55	1.53e-53	uc002ynj	ENST00000286800	BACH1
72.6366	1.14176	0.332851	3.43025	0.000603024	0.0012694	uc001wih	ENST00000299088	C14orf93	1.14176		0.529978	-1.71766	0.479166	-3.58468	0.000337488	0.000733383	uc010kch	ENST00000537989	BACH2
91.9591	1.21177	0.204765	5.91787	3.26e-09	1.14e-08	uc010uci	ENST00000567389	C15orf41	1.21177		225.72	-1.32451	0.163948	-8.07881	6.54e-16	3.72e-15	uc003xky	ENST00000287322	BAG4
1655.04	1.10831	0.0868042	12.768	2.48e-37	5.4e-36	uc002ech	ENST00000568491	C16orf58	1.10831		40.4596	-1.4141	0.327525	-4.31754	1.58e-05	3.96e-05	uc001ynh	ENST00000445922	BAG5
90.9627	1.74076	0.138351	12.5822	2.65e-36	5.4e-35	uc002fjc	ENST00000284245	C16orf74	1.74076		1732.24	-1.54807	0.2331	-6.64122	3.11e-11	1.27e-10	uc003nvi	ENST00000211379	BAG6
0.405798	1.08153	0.422028	2.5627	0.0103861	0.0183154	uc010vcm	ENST00000418886	C16orf82	1.08153		3001.92	-1.20037	0.108117	-11.1025	1.22e-28	1.56e-27	uc003nvh	ENST00000375964	BAG6
54.9295	1.10267	0.133825	8.23966	1.73e-16	1.02e-15	uc002ety	ENST00000403458	C16orf86	1.10267		7.41107	-2.43903	0.263448	-9.25812	2.08e-20	1.59e-19	uc002yit	ENST00000470054	BAGE2
160.142	1.20531	0.184457	6.5344	6.39e-11	2.55e-10	uc002cyk	ENST00000315997	C16orf89	1.20531		591.096	-1.10135	0.137072	-8.0348	9.37e-16	5.27e-15	uc002jyz	ENST00000575712	BAIAP2
0.749948	1.13592	0.206669	5.49631	3.88e-08	1.24e-07	uc002iyq	ENST00000269127	C17orf64	1.13592		2.06722	-1.5093	0.274831	-5.49176	3.98e-08	1.27e-07	uc010uvb	ENST00000567825	BAIAP3
11.9304	1.17644	0.155288	7.57585	3.57e-14	1.8e-13	uc010vpz	ENST00000575151	C17orf97	1.17644		103.569	-1.40881	0.282953	-4.97893	6.39e-07	1.83e-06	uc002clj	ENST00000397488	BAIAP3
29.6776	3.75087	1.02551	3.65758	0.000254612	0.00056158	uc002nsk	ENST00000323670	C19orf12	3.75087		1150.43	-1.34546	0.24362	-5.52276	3.34e-08	1.07e-07	uc010uuz	ENST00000397488	BAIAP3
53.997	1.22397	0.122075	10.0263	1.17e-23	1.1e-22	uc002qqv	ENST00000314391	C19orf18	1.22397		146.444	-1.47473	0.278295	-5.29916	1.16e-07	3.57e-07	uc003hvy	ENST00000322953	BANK1
1082.62	1.20855	0.0718567	16.8189	1.78e-63	1.99e-61	uc002lrw	ENST00000409293	C19orf24	1.20855		315.595	-1.10756	0.207731	-5.3317	9.73e-08	3.01e-07	uc003hvz	ENST00000444316	BANK1
1127.81	1.1577	0.080189	14.4371	3.02e-47	1.2e-45	uc002lrx	ENST00000469144	C19orf24	1.1577		6.17358	-1.45441	0.395874	-3.67391	0.000238866	0.000528626	uc002fko	ENST00000538234	BANP
26.384	2.64624	0.717552	3.68787	0.000226141	0.000501818	uc010eai	ENST00000221671	C19orf44	2.64624		124.431	-2.01801	0.200802	-10.0498	9.21e-24	8.75e-23	uc002veu	ENST00000260947	BARD1
106.122	1.40373	0.101702	13.8024	2.47e-43	7.57e-42	uc002oox	ENST00000469741	C19orf54	1.40373		1.536	-2.41547	0.751565	-3.21392	0.00130934	0.00263974	uc001dns	ENST00000370445	BARHL2
1.34186	3.12334	0.74929	4.1684	3.07e-05	7.47e-05	uc001gik	ENST00000367727	C1orf105	3.12334		11.2483	-1.18868	0.267776	-4.43908	9.03e-06	2.32e-05	uc004aud	ENST00000401724	BARX1
2328.28	1.01422	0.0622724	16.2868	1.22e-59	1.08e-57	uc010oii	ENST00000373043	C1orf122	1.01422		1073.64	-1.30241	0.0888244	-14.6628	1.12e-48	4.87e-47	uc001wsk	ENST00000360310	BAZ1A
2.4611	1.7613	0.241945	7.27974	3.34e-13	1.57e-12	uc001hmw	ENST00000439004	C1orf140	1.7613		3090.53	-2.11276	0.147179	-14.3551	9.9e-47	3.78e-45	uc001slp	ENST00000379441	BAZ2A
4.40963	1.80769	0.205152	8.81146	1.24e-18	8.45e-18	uc001ata	ENST00000312793	C1orf167	1.80769		6.7562	-1.83833	0.238037	-7.72288	1.14e-14	5.94e-14	uc010sqr	ENST00000551812	BAZ2A
0.753963	1.70778	0.546977	3.12222	0.00179493	0.00355157	uc001asz	ENST00000433342	C1orf167	1.70778		175.409	-1.15163	0.41627	-2.76654	0.0056654	0.0104318	uc009zow	ENST00000379441	BAZ2A
112.338	1.59533	0.116306	13.7166	8.07e-43	2.41e-41	uc001euc	ENST00000369102	C1orf54	1.59533		10.8167	-2.35429	0.284707	-8.26917	1.35e-16	8.03e-16	uc002uaq	ENST00000343439	BAZ2B
104.828	1.56003	0.161341	9.66912	4.08e-22	3.48e-21	uc001eud	ENST00000369099	C1orf54	1.56003		2.74605	-1.78958	0.294654	-6.07351	1.25e-09	4.52e-09	uc010fop	ENST00000482503	BAZ2B
13.6762	1.13978	0.327947	3.47549	0.00050992	0.00108265	uc001eue	ENST00000369099	C1orf54	1.13978		6.28419	-1.69249	0.243835	-6.94112	3.89e-12	1.69e-11	uc002uau	ENST00000392783	BAZ2B
1.26972	1.58421	0.305461	5.18628	2.15e-07	6.44e-07	uc001fow	ENST00000497824	C1orf61	1.58421		938.254	-1.62812	0.19956	-8.15854	3.39e-16	1.96e-15	uc002uao	ENST00000392783	BAZ2B
0.934097	1.28707	0.355628	3.61915	0.000295571	0.000647191	uc001bxs	ENST00000373374	C1orf94	1.28707		2.17904	-1.44619	0.132817	-10.8885	1.31e-27	1.58e-26	uc002uat	ENST00000467184	BAZ2B
46.7057	2.55434	0.224176	11.3943	4.46e-30	6.23e-29	uc002ihv	ENST00000253407	C1QL1	2.55434		13.972	-1.05636	0.293996	-3.59311	0.000326758	0.00071121	uc001mrg	ENST00000528583	BBOX1
0.660219	1.68673	0.216983	7.77358	7.63e-15	4.03e-14	uc002tlo	ENST00000272520	C1QL2	1.68673		4.66157	-1.44957	0.200975	-7.2127	5.49e-13	2.54e-12	uc010rpf	ENST00000533557	BBS1
3.38159	1.67718	0.250694	6.69016	2.23e-11	9.19e-11	uc001rtz	ENST00000334221	C1QL4	1.67718		55.4804	-1.11541	0.313364	-3.55947	0.000371598	0.000803072	uc001oik	ENST00000526760	BBS1
158.89	2.57622	0.335115	7.68758	1.5e-14	7.77e-14	uc002jws	ENST00000339142	C1QTNF1	2.57622		12.0141	-1.25768	0.418236	-3.00711	0.00263741	0.00510191	uc011kao	ENST00000433714	BBS9
269.407	2.11346	0.244128	8.65718	4.84e-18	3.19e-17	uc002jwq	ENST00000339142	C1QTNF1	2.11346		366.158	-1.05588	0.171317	-6.16333	7.12e-10	2.62e-09	uc003tdn	ENST00000242067	BBS9
67.9204	1.83758	0.248268	7.40162	1.35e-13	6.52e-13	uc002jwr	ENST00000392445	C1QTNF1	1.83758		9.4069	-1.03069	0.166368	-6.19524	5.82e-10	2.15e-09	uc011kan	ENST00000425508	BBS9
13.8728	1.70798	0.366749	4.65707	3.21e-06	8.62e-06	uc002jwt	ENST00000392445	C1QTNF1	1.70798		139.516	-2.04742	0.696306	-2.9404	0.00327784	0.00625358	uc003dwk	ENST00000415149	BBX
1267.17	1.11257	0.165911	6.70585	2e-11	8.29e-11	uc002jwp	ENST00000339142	C1QTNF1	1.11257		1455.11	-1.72924	0.21922	-7.88813	3.07e-15	1.67e-14	uc010hpr	ENST00000415149	BBX
5.48549	1.49072	0.165868	8.98739	2.53e-19	1.81e-18	uc001adl	ENST00000330388	C1QTNF12	1.49072		15.3214	-1.49879	0.590801	-2.53687	0.0111849	0.0196142	uc003dwl	ENST00000415149	BBX
0.7449	3.20395	0.445329	7.19457	6.27e-13	2.89e-12	uc002jwo	ENST00000581579	C1QTNF1-AS1	3.20395		350.516	-1.25622	0.247036	-5.08517	3.67e-07	1.08e-06	uc002fdv	ENST00000162330	BCAR1
25.6042	1.82126	0.130553	13.9504	3.13e-44	1.02e-42	uc001ngc	ENST00000302514	C1QTNF4	1.82126		207.184	-1.16615	0.227862	-5.1178	3.09e-07	9.14e-07	uc002fdw	ENST00000538440	BCAR1
40.0258	1.62369	0.182573	8.89338	5.93e-19	4.13e-18	uc003aqx	ENST00000470655	C1QTNF6	1.62369		4.5744	-1.33271	0.277261	-4.80669	1.53e-06	4.25e-06	uc009wdm	ENST00000539242	BCAR3
13.5462	2.2153	0.254726	8.69679	3.41e-18	2.28e-17	uc001upj	ENST00000332018	C1QTNF9	2.2153		96.5027	-3.62763	0.45847	-7.91245	2.52e-15	1.38e-14	uc002iyu	ENST00000589222	BCAS3
13.3448	2.65019	0.513513	5.1609	2.46e-07	7.33e-07	uc010tcx	ENST00000382137	C1QTNF9B	2.65019		7.34138	-1.57476	0.4116	-3.82596	0.000130263	0.000296946	uc002iyx	ENST00000585744	BCAS3
13.4755	1.54819	0.349336	4.4318	9.35e-06	2.4e-05	uc010tcv	ENST00000556521	C1QTNF9B	1.54819		7.76146	-2.57141	0.854174	-3.01041	0.00260897	0.00504946	uc001rgd	ENST00000261192	BCAT1
5.47689	1.36537	0.445504	3.06478	0.00217831	0.00425911	uc001uoz	ENST00000382145	C1QTNF9B	1.36537		12.5941	-1.75323	0.58754	-2.98401	0.00284497	0.00547667	uc001rgc	ENST00000261192	BCAT1
39.0873	1.2762	0.265994	4.79784	1.6e-06	4.44e-06	uc010tcw	ENST00000382137	C1QTNF9B	1.2762		29.0432	-1.39715	0.599408	-2.33088	0.0197598	0.0332029	uc002sae	ENST00000335712	BCL11A
696.376	3.5868	0.238838	15.0177	5.62e-51	2.84e-49	uc009zfr	ENST00000328916	C1S	3.5868		23.28	-1.4372	0.590417	-2.43421	0.0149244	0.0256027	uc001yga	ENST00000345514	BCL11B
626.931	2.00312	0.151393	13.2313	5.79e-40	1.48e-38	uc009zfs	ENST00000443875	C1S	2.00312		50.0293	-1.7161	0.176133	-9.74322	1.97e-22	1.72e-21	uc002wwo	ENST00000420488	BCL2L1
173.373	2.44515	0.242446	10.0854	6.41e-24	6.17e-23	uc011dop	ENST00000452323	C2	2.44515		114.737	-2.01961	0.282096	-7.1593	8.11e-13	3.71e-12	uc002thb	ENST00000393256	BCL2L11
32.6924	1.42449	0.265554	5.3642	8.13e-08	2.53e-07	uc003nyh	ENST00000486124	C2	1.42449		82.6634	-1.84877	0.30555	-6.05061	1.44e-09	5.18e-09	uc002tgu	ENST00000393256	BCL2L11
142.269	1.23804	0.291775	4.24312	2.2e-05	5.45e-05	uc002wij	ENST00000252032	C20orf194	1.23804		424.68	-1.81301	0.138538	-13.0867	3.92e-39	9.57e-38	uc002tgv	ENST00000393256	BCL2L11
5.91996	1.33701	0.168005	7.95818	1.75e-15	9.63e-15	uc002wer	ENST00000400633	C20orf202	1.33701		241.761	-1.79145	0.243273	-7.36392	1.79e-13	8.59e-13	uc002tgz	ENST00000393256	BCL2L11
1.81407	1.4458	0.542425	2.66544	0.0076887	0.0138621	uc010gko	ENST00000431158	C20orf204	1.4458		43.4897	-1.54458	0.540704	-2.8566	0.00428208	0.00803328	uc002thd	ENST00000393256	BCL2L11
4.79778	1.64993	0.198479	8.31284	9.34e-17	5.63e-16	uc003aej	ENST00000216071	C22orf31	1.64993		9.73971	-1.23639	0.51376	-2.40655	0.016104	0.0274839	uc010gqz	ENST00000355028	BCL2L13
96.703	3.72527	0.449947	8.27937	1.24e-16	7.39e-16	uc010sir	ENST00000333957	C2CD5	3.72527		2441.14	-1.10635	0.415948	-2.65983	0.00781812	0.0140779	uc001wjg	ENST00000250405	BCL2L2
636.152	1.14389	0.157566	7.25977	3.88e-13	1.81e-12	uc010fjf	ENST00000238044	C2orf40	1.14389		93.306	-1.16827	0.191164	-6.11132	9.88e-10	3.6e-09	uc001ubo	ENST00000538010	BCL7A
363.04	1.07334	0.0784913	13.6747	1.44e-42	4.24e-41	uc010yrq	ENST00000290390	C2orf81	1.07334		154.371	-2.71359	0.223972	-12.1158	8.71e-34	1.52e-32	uc010ozr	ENST00000234739	BCL9
124.494	2.349	0.566365	4.1475	3.36e-05	8.16e-05	uc002urs	ENST00000340623	C2orf88	2.349		3368.4	-1.07149	0.0540364	-19.829	1.67e-87	9.28e-85	uc001epq	ENST00000234739	BCL9
47.9456	2.55449	0.333544	7.65864	1.88e-14	9.68e-14	uc010hlp	ENST00000357203	C3orf18	2.55449		2761.23	-1.53697	0.242649	-6.33412	2.39e-10	9.11e-10	uc001pug	ENST00000334801	BCL9L
1.24412	1.12062	0.393591	2.84717	0.004411	0.00825937	uc003cgz	ENST00000452017	C3orf35	1.12062		776.756	-1.58601	0.186655	-8.49696	1.95e-17	1.23e-16	uc003qgy	ENST00000353331	BCLAF1
24.2762	1.70092	0.377693	4.50346	6.69e-06	1.74e-05	uc011bhs	ENST00000431717	C3orf52	1.70092		3947.25	-1.51724	0.144867	-10.4733	1.15e-25	1.23e-24	uc003qgx	ENST00000531224	BCLAF1
9.03946	1.58222	0.399265	3.96284	7.41e-05	0.000173348	uc003gep	ENST00000409860	C4orf48	1.58222		327.549	-1.12962	0.0840164	-13.4452	3.29e-41	8.96e-40	uc004czp	ENST00000379687	BCLAF3
16.5632	1.07086	0.286201	3.74162	0.000182835	0.000410036	uc003hvd	ENST00000511828	C4orf54	1.07086		154.577	-1.04374	0.110312	-9.46171	3.03e-21	2.45e-20	uc004czo	ENST00000379687	BCLAF3
206.482	1.28259	0.102162	12.5545	3.76e-36	7.57e-35	uc011cmj	ENST00000334000	C5orf38	1.28259		1226.65	-2.25891	0.150482	-15.0111	6.21e-51	3.13e-49	uc004dem	ENST00000397354	BCOR
27.2978	1.02419	0.33364	3.06974	0.00214247	0.00419359	uc003jdc	ENST00000334000	C5orf38	1.02419		893.659	-2.22646	0.123112	-18.0849	4.19e-73	8.98e-71	uc004den	ENST00000378444	BCOR
1898.13	1.62853	0.0779496	20.8921	6.32e-97	7.74e-94	uc003ojs	ENST00000374026	C6orf106	1.62853		12.6773	-2.17822	0.221589	-9.82998	8.36e-23	7.46e-22	uc004deq	ENST00000490976	BCOR
13.262	3.62287	0.410986	8.81507	1.2e-18	8.19e-18	uc011dmn	ENST00000293604	C6orf136	3.62287		611.742	-1.80865	0.128805	-14.0418	8.64e-45	2.9e-43	uc004deo	ENST00000378455	BCOR
11.8243	7.46826	0.994436	7.51004	5.91e-14	2.94e-13	uc003sqp	ENST00000359073	C7orf26	7.46826		52.8236	-2.10691	0.263979	-7.98134	1.45e-15	8.02e-15	uc010gtx	ENST00000359540	BCR
94.507	1.14183	0.125501	9.09811	9.19e-20	6.76e-19	uc010lgo	ENST00000448720	C7orf43	1.14183		442.318	-3.33988	0.318499	-10.4863	9.99e-26	1.07e-24	uc003kbp	ENST00000358731	BDP1
2.39528	5.27263	2.06006	2.55946	0.0104836	0.0184772	uc011jvt	ENST00000357429	C7orf50	5.27263		125.993	-1.70421	0.195227	-8.72935	2.56e-18	1.72e-17	uc003kbq	ENST00000514903	BDP1
7.5916	1.12225	0.139964	8.01816	1.07e-15	6.01e-15	uc004cka	ENST00000224181	C8G	1.12225		250.434	-1.45959	0.162187	-8.99942	2.27e-19	1.63e-18	uc003kbo	ENST00000508917	BDP1
375.627	1.10249	0.12949	8.51405	1.68e-17	1.07e-16	uc003zfd	ENST00000530455	C8orf33	1.10249		558.21	-1.39797	0.0960054	-14.5614	4.94e-48	2.06e-46	uc003prs	ENST00000429433	BEND3
1.20184	2.59345	1.10267	2.35198	0.0186738	0.0315127	uc004cfs	ENST00000371791	C9orf116	2.59345		999.763	-2.08337	0.21649	-9.6234	6.37e-22	5.37e-21	uc003gwn	ENST00000502486	BEND4
2007.25	1.20471	0.0636811	18.9178	8.13e-80	2.61e-77	uc004btp	ENST00000372994	C9orf16	1.20471		27.5555	-2.06547	0.168623	-12.2491	1.7e-34	3.11e-33	uc011byy	ENST00000502486	BEND4
8.33402	1.346	0.150318	8.95437	3.42e-19	2.42e-18	uc003zui	ENST00000379133	C9orf24	1.346		8.5405	-1.14779	0.196019	-5.85552	4.76e-09	1.64e-08	uc001imm	ENST00000341083	BEND7
27.2341	1.0347	0.258398	4.0043	6.22e-05	0.000146743	uc003zug	ENST00000379133	C9orf24	1.0347		5.7295	-1.54333	0.470615	-3.27938	0.00104035	0.00212609	uc010stm	ENST00000330891	BEST3
57.116	1.95856	0.394836	4.96042	7.03e-07	2.01e-06	uc004anc	ENST00000314700	C9orf64	1.95856		18.5641	-1.58725	0.146374	-10.8438	2.13e-27	2.54e-26	uc001lnz	ENST00000410108	BET1L
56.8029	1.07545	0.220629	4.87446	1.09e-06	3.07e-06	uc004byo	ENST00000372447	C9orf78	1.07545		45.8224	-2.48109	0.646	-3.84069	0.000122687	0.000280367	uc011mrq	ENST00000457056	BHLHB9
431.842	1.22806	0.114195	10.7541	5.67e-27	6.59e-26	uc002pjz	ENST00000084798	CA11	1.22806		38.4255	-1.50865	0.652974	-2.31043	0.0208641	0.0349176	uc010nog	ENST00000457056	BHLHB9
61.2001	1.81206	0.619261	2.92617	0.00343164	0.00652762	uc002amd	ENST00000178638	CA12	1.81206		234.767	-1.23641	0.211911	-5.83458	5.39e-09	1.85e-08	uc004ejo	ENST00000457056	BHLHB9
156.15	1.56936	0.235357	6.66797	2.59e-11	1.06e-10	uc002ame	ENST00000178638	CA12	1.56936		262.617	-2.63736	0.155147	-16.9992	8.33e-65	1.04e-62	uc001jki	ENST00000373886	BICC1
107.195	2.81409	0.255114	11.0307	2.72e-28	3.4e-27	uc001etx	ENST00000369111	CA14	2.81409		108.035	-2.33895	0.257935	-9.068	1.21e-19	8.84e-19	uc001rku	ENST00000548411	BICD1
286.338	3.16898	0.41166	7.69804	1.38e-14	7.17e-14	uc003ydj	ENST00000285381	CA3	3.16898		584.23	-2.27391	0.134149	-16.9506	1.9e-64	2.34e-62	uc001rkv	ENST00000548411	BICD1
6.03272	1.49766	0.467091	3.20636	0.00134428	0.00270472	uc011lfv	ENST00000285381	CA3	1.49766		106.669	-2.10449	0.247817	-8.49213	2.03e-17	1.28e-16	uc010skd	ENST00000548411	BICD1
89.1651	1.66827	0.209129	7.97721	1.5e-15	8.29e-15	uc002iym	ENST00000300900	CA4	1.66827		143.152	-1.98151	0.144705	-13.6935	1.11e-42	3.29e-41	uc001rkw	ENST00000552160	BICD1
0.392431	1.42094	0.499821	2.84289	0.00447058	0.00836178	uc009vmn	ENST00000377443	CA6	1.42094		552.837	-1.83821	0.111455	-16.4928	4.13e-61	3.96e-59	uc004asp	ENST00000356884	BICD2
1311.58	1.89399	0.123659	15.3163	5.95e-53	3.39e-51	uc001vcx	ENST00000347776	CAB39L	1.89399		68.7885	-1.5198	0.182574	-8.32429	8.48e-17	5.13e-16	uc001txk	ENST00000397558	BICDL1
33.2625	3.91442	0.511512	7.65264	1.97e-14	1.01e-13	uc002kub	ENST00000256925	CABLES1	3.91442		353.168	-2.55277	0.322936	-7.90486	2.68e-15	1.46e-14	uc003osn	ENST00000314073	BICRAL
18.1822	1.93721	0.249883	7.75246	9.01e-15	4.74e-14	uc001tyv	ENST00000453000	CABP1	1.93721		2.82495	-1.32339	0.239209	-5.53236	3.16e-08	1.01e-07	uc003osm	ENST00000314073	BICRAL
5.30137	1.47471	0.36497	4.04063	5.33e-05	0.000126625	uc001tyw	ENST00000453000	CABP1	1.47471		28.2412	-1.30751	0.181334	-7.21052	5.57e-13	2.58e-12	uc010rur	ENST00000527910	BIRC2
10.9687	1.43898	0.248484	5.79105	6.99e-09	2.38e-08	uc001tyx	ENST00000453000	CABP1	1.43898		1397.97	-1.15305	0.0770062	-14.9734	1.09e-50	5.43e-49	uc001pgy	ENST00000227758	BIRC2
1.79626	2.12413	0.417963	5.0821	3.73e-07	1.09e-06	uc003hff	ENST00000273936	CABS1	2.12413		0.601703	-2.1111	0.510497	-4.13539	3.54e-05	8.58e-05	uc002jvd	ENST00000590925	BIRC5
12.9158	1.28035	0.273346	4.684	2.81e-06	7.61e-06	uc002kvb	ENST00000399496	CABYR	1.28035		28.8782	-1.08008	0.447364	-2.41432	0.0157645	0.0269421	uc002jvf	ENST00000301633	BIRC5
728.786	1.11013	0.109935	10.098	5.64e-24	5.44e-23	uc004cec	ENST00000291722	CACFD1	1.11013		4799.11	-1.28691	0.0703211	-18.3005	8.2e-75	1.99e-72	uc010ezu	ENST00000421745	BIRC6
12.988	1.17665	0.152475	7.71699	1.19e-14	6.21e-14	uc002mwv	ENST00000360228	CACNA1A	1.17665		783.237	-1.39607	0.117407	-11.8908	1.32e-32	2.14e-31	uc001vps	ENST00000257336	BIVM
15.5852	2.96084	0.557199	5.31379	1.07e-07	3.31e-07	uc001qky	ENST00000399655	CACNA1C	2.96084		1.45264	-3.30579	1.21537	-2.71999	0.00652831	0.0118969	uc010uqi	ENST00000355112	BLM
186.184	1.49721	0.190118	7.87516	3.4e-15	1.84e-14	uc010sea	ENST00000399655	CACNA1C	1.49721		33.922	-3.02457	0.256738	-11.7808	4.9e-32	7.67e-31	uc002bpr	ENST00000355112	BLM
2.88785	1.68583	0.239302	7.04478	1.86e-12	8.27e-12	uc010nip	ENST00000323022	CACNA1F	1.68583		395.259	-2.02163	0.189654	-10.6595	1.57e-26	1.78e-25	uc001zkw	ENST00000354670	BMF
583.505	1.86471	0.182418	10.2222	1.58e-24	1.57e-23	uc010brj	ENST00000358590	CACNA1H	1.86471		421.465	-1.06611	0.164605	-6.47677	9.37e-11	3.69e-10	uc001zkv	ENST00000397573	BMF
19.399	2.19663	0.659461	3.33095	0.000865489	0.00178695	uc001gvv	ENST00000362061	CACNA1S	2.19663		1563.96	-1.08975	0.106994	-10.1851	2.31e-24	2.28e-23	uc001irh	ENST00000376663	BMI1
5.10782	3.276	0.631746	5.18563	2.15e-07	6.46e-07	uc011beu	ENST00000490478	CACNA2D3	3.276		237.688	-1.79592	0.123015	-14.5992	2.84e-48	1.2e-46	uc003hlk	ENST00000335016	BMP2K
3.01907	3.04053	0.632168	4.80969	1.51e-06	4.19e-06	uc010hmv	ENST00000468658	CACNA2D3	3.04053		535.663	-1.19354	0.158627	-7.52425	5.3e-14	2.65e-13	uc003mxu	ENST00000283147	BMP6
9.46456	1.52427	0.455899	3.34344	0.000827479	0.00171339	uc003dhh	ENST00000471363	CACNA2D3	1.52427		146.783	-1.01656	0.136779	-7.43216	1.07e-13	5.21e-13	uc001cdz	ENST00000372827	BMP8B
18.0864	2.68877	0.486254	5.52955	3.21e-08	1.03e-07	uc002hro	ENST00000344140	CACNB1	2.68877		998.003	-1.01439	0.122801	-8.26041	1.45e-16	8.63e-16	uc001kdy	ENST00000372037	BMPR1A
7.48732	1.46422	0.270655	5.4099	6.31e-08	1.98e-07	uc002hrn	ENST00000394310	CACNB1	1.46422		1146.78	-2.97394	0.299208	-9.93935	2.81e-23	2.59e-22	uc003htm	ENST00000515059	BMPR1B
76.6081	1.928	0.330875	5.82696	5.64e-09	1.93e-08	uc009xjz	ENST00000396576	CACNB2	1.928		4529.32	-1.48407	0.0950024	-15.6213	5.21e-55	3.45e-53	uc002uzf	ENST00000374580	BMPR2
54.5894	1.78814	0.347937	5.13926	2.76e-07	8.19e-07	uc010fnz	ENST00000539935	CACNB4	1.78814		30.9862	-3.75729	1.0297	-3.64891	0.000263353	0.000579931	uc004cww	ENST00000357607	BMX
31.2637	1.96106	0.222261	8.82324	1.11e-18	7.63e-18	uc002jfu	ENST00000226021	CACNG1	1.96106		2370.55	-1.05496	0.0767636	-13.7429	5.62e-43	1.69e-41	uc003gmz	ENST00000040738	BOD1L1
3.03547	3.7276	0.961286	3.87772	0.00010544	0.000242807	uc002qct	ENST00000252729	CACNG6	3.7276		48.0261	-1.63214	0.281244	-5.80328	6.5e-09	2.21e-08	uc001viv	ENST00000390667	BORA
360.26	1.2783	0.0936122	13.6553	1.88e-42	5.5e-41	uc010xho	ENST00000429344	CACTIN	1.2783		1177.71	-2.21152	0.198807	-11.1239	9.59e-29	1.24e-27	uc002jge	ENST00000335221	BPTF
703.947	1.07839	0.117374	9.18762	4.02e-20	3.02e-19	uc010eyw	ENST00000264705	CAD	1.07839		1452.06	-1.63742	0.0964666	-16.974	1.28e-64	1.59e-62	uc002jgf	ENST00000321892	BPTF
0.660621	2.1518	0.852236	2.52489	0.0115735	0.0202426	uc001ppf	ENST00000537140	CADM1	2.1518		5.14666	-1.61312	0.3897	-4.13939	3.48e-05	8.44e-05	uc010wqm	ENST00000544778	BPTF
4.84455	2.7178	0.960299	2.83016	0.00465251	0.00868105	uc002faa	ENST00000302628	CALB2	2.7178		194.682	-1.17632	0.0604105	-19.4722	1.89e-84	8.02e-82	uc002jgh	ENST00000581258	BPTF
6.92564	1.10037	0.203271	5.4133	6.19e-08	1.95e-07	uc002fac	ENST00000349553	CALB2	1.10037		482.092	-1.02051	0.074045	-13.7823	3.26e-43	9.93e-42	uc003vwc	ENST00000288602	BRAF
366.162	1.31616	0.127679	10.3084	6.46e-25	6.58e-24	uc001see	ENST00000548263	CALCOCO1	1.31616		4.76587	-3.8578	1.02094	-3.77866	0.000157671	0.000356237	uc010whl	ENST00000357654	BRCA1
96.9828	4.71261	0.52089	9.04721	1.47e-19	1.06e-18	uc010wlq	ENST00000258947	CALCOCO2	4.71261		31.1461	-1.65486	0.522608	-3.16654	0.00154266	0.00307896	uc002icp	ENST00000357654	BRCA1
6117.43	1.20937	0.171792	7.03974	1.93e-12	8.57e-12	uc010lmn	ENST00000443197	CALD1	1.20937		36.4316	-1.07994	0.224093	-4.81917	1.44e-06	4.01e-06	uc010whn	ENST00000352993	BRCA1
7.80845	1.44971	0.200591	7.22716	4.93e-13	2.29e-12	uc001aih	ENST00000307786	CALML6	1.44971		60.1654	-1.85466	0.129042	-14.3725	7.7e-47	2.97e-45	uc001uub	ENST00000544455	BRCA2
5.12012	1.4138	0.245614	5.75616	8.6e-09	2.9e-08	uc001lmo	ENST00000252939	CALY	1.4138		7.28338	-2.16466	0.250187	-8.65217	5.05e-18	3.33e-17	uc011mzy	ENST00000369462	BRCC3
7.17824	7.8284	1.18257	6.61981	3.6e-11	1.46e-10	uc010kyc	ENST00000457475	CAMK2B	7.8284		224.799	-1.37263	0.154155	-8.90427	5.37e-19	3.76e-18	uc004fna	ENST00000369462	BRCC3
105.628	3.14631	0.407007	7.73034	1.07e-14	5.61e-14	uc003tkw	ENST00000457475	CAMK2B	3.14631		19.7947	-1.8638	0.308571	-6.0401	1.54e-09	5.52e-09	uc011arf	ENST00000404760	BRD1
43.6621	1.87168	0.608637	3.0752	0.00210358	0.00412195	uc001jvo	ENST00000423381	CAMK2G	1.87168		9.56664	-1.40723	0.641682	-2.19303	0.0283054	0.0462583	uc011arg	ENST00000404034	BRD1
143.046	1.75708	0.460333	3.81697	0.000135101	0.000307426	uc001jvs	ENST00000423381	CAMK2G	1.75708		2162.46	-1.24989	0.116433	-10.7348	6.99e-27	8.07e-26	uc003ocn	ENST00000374825	BRD2
44.9373	1.12545	0.244868	4.59615	4.3e-06	1.14e-05	uc001uab	ENST00000392473	CAMKK2	1.12545		201.503	-1.23018	0.0979377	-12.5608	3.47e-36	7.01e-35	uc003oco	ENST00000374831	BRD2
7.50388	1.34751	0.242265	5.56213	2.66e-08	8.62e-08	uc003csj	ENST00000296435	CAMP	1.34751		20.7728	-1.52453	0.117921	-12.9284	3.11e-38	7.18e-37	uc004cex	ENST00000371834	BRD3
21.6279	5.8324	1.01715	5.73408	9.8e-09	3.29e-08	uc004cgq	ENST00000389532	CAMSAP1	5.8324		55.9716	-1.82841	0.131205	-13.9355	3.85e-44	1.24e-42	uc002nat	ENST00000360016	BRD4
888.555	1.47743	0.100556	14.6925	7.2e-49	3.18e-47	uc002mgw	ENST00000595692	CAMSAP3	1.47743		505.19	-1.69697	0.355344	-4.77558	1.79e-06	4.94e-06	uc003lci	ENST00000411594	BRD8
47.6925	1.44922	0.231204	6.26816	3.65e-10	1.37e-09	uc003bxj	ENST00000295989	CAND2	1.44922		735.162	-1.51732	0.145875	-10.4015	2.44e-25	2.55e-24	uc003lcg	ENST00000230901	BRD8
990.539	2.75945	0.132839	20.7729	7.62e-96	8.38e-93	uc002jwl	ENST00000302345	CANT1	2.75945		27.2255	-1.44587	0.137943	-10.4816	1.05e-25	1.13e-24	uc010jes	ENST00000411594	BRD8
939.516	4.94211	0.831649	5.94254	2.81e-09	9.87e-09	uc011dgq	ENST00000247461	CANX	4.94211		740.669	-1.12508	0.108468	-10.3725	3.31e-25	3.43e-24	uc003jbq	ENST00000495265	BRD9
6923.5	1.10597	0.155552	7.10998	1.16e-12	5.25e-12	uc003mkl	ENST00000452673	CANX	1.10597		3.70994	-1.01546	0.094621	-10.7318	7.22e-27	8.33e-26	uc003jbp	ENST00000475706	BRD9
389.236	7.06864	1.04096	6.79047	1.12e-11	4.71e-11	uc010oje	ENST00000372797	CAP1	7.06864		2.32045	-1.02557	0.33057	-3.10244	0.00191935	0.00378035	uc010axj	ENST00000392557	BRF1
41.9053	3.72684	0.692568	5.38119	7.4e-08	2.31e-07	uc011djd	ENST00000229922	CAP2	3.72684		45.9027	-2.22392	0.138053	-16.1092	2.2e-58	1.78e-56	uc002izk	ENST00000259008	BRIP1
8.52919	2.05823	0.897612	2.29301	0.0218476	0.0364263	uc011djc	ENST00000229922	CAP2	2.05823		2.36869	-1.65919	0.229159	-7.24032	4.48e-13	2.09e-12	uc002izl	ENST00000577598	BRIP1
1667.37	1.10258	0.217513	5.06904	4e-07	1.17e-06	uc010fgi	ENST00000263867	CAPG	1.10258		6.97937	-1.26689	0.0717007	-17.6691	7.25e-70	1.24e-67	uc003jiz	ENST00000510834	BRIX1
48.3151	1.03372	0.142285	7.2651	3.73e-13	1.75e-12	uc010fgj	ENST00000409724	CAPG	1.03372		24.7059	-2.00833	0.304973	-6.58528	4.54e-11	1.83e-10	uc010puu	ENST00000537020	BROX
221	5.73231	1.07184	5.34809	8.89e-08	2.76e-07	uc010roa	ENST00000279247	CAPN1	5.73231		312.774	-1.73948	0.152293	-11.4219	3.25e-30	4.57e-29	uc001hnq	ENST00000340934	BROX
716.22	1.41505	0.22419	6.31183	2.76e-10	1.05e-09	uc001odf	ENST00000524773	CAPN1	1.41505		147.653	-1.52674	0.125366	-12.1783	4.06e-34	7.23e-33	uc010puv	ENST00000539697	BROX
58.9751	3.05227	0.291836	10.4589	1.33e-25	1.42e-24	uc002vzm	ENST00000391984	CAPN10	3.05227		8.24382	-2.22357	0.762543	-2.91599	0.00354565	0.00673206	uc011dtj	ENST00000357641	BRPF3
109.046	1.34097	0.103476	12.9593	2.08e-38	4.85e-37	uc010egd	ENST00000594552	CAPN12	1.34097		2057.56	-1.58107	0.126813	-12.4677	1.12e-35	2.2e-34	uc003olv	ENST00000357641	BRPF3
1068.28	1.69183	0.316102	5.35217	8.69e-08	2.7e-07	uc010puy	ENST00000433674	CAPN2	1.69183		2.71831	-4.18647	1.29135	-3.24194	0.00118718	0.00240692	uc001ltk	ENST00000308219	BRSK2
10.2854	3.71076	1.32685	2.79666	0.00516335	0.00956794	uc001zpn	ENST00000397163	CAPN3	3.71076		12.3022	-2.68975	0.624438	-4.30748	1.65e-05	4.13e-05	uc001ltj	ENST00000308219	BRSK2
40.049	1.97563	0.321486	6.14532	7.98e-10	2.92e-09	uc001zpr	ENST00000337571	CAPN3	1.97563		18.1955	-2.34592	0.299131	-7.84248	4.42e-15	2.37e-14	uc001lth	ENST00000529433	BRSK2
2.64293	1.6861	0.353353	4.77171	1.83e-06	5.03e-06	uc010bcv	ENST00000337571	CAPN3	1.6861		38.3688	-1.17102	0.294089	-3.98186	6.84e-05	0.000160631	uc001ltn	ENST00000308219	BRSK2
47.2411	1.63368	0.225413	7.24747	4.25e-13	1.98e-12	uc001zpt	ENST00000337571	CAPN3	1.63368		72.348	-1.15959	0.403339	-2.87498	0.00404059	0.00760904	uc010qwx	ENST00000308219	BRSK2
12.1085	1.08571	0.415558	2.61267	0.00898392	0.0160053	uc010udg	ENST00000356316	CAPN3	1.08571		10.4187	-5.30814	1.39616	-3.80195	0.000143563	0.000325755	uc002yxk	ENST00000333229	BRWD1
28.8477	1.06943	0.24068	4.44336	8.86e-06	2.28e-05	uc001zpq	ENST00000397200	CAPN3	1.06943		68.2747	-2.9141	0.361048	-8.07124	6.96e-16	3.95e-15	uc004edp	ENST00000373275	BRWD3
59.2371	2.40137	0.321567	7.46771	8.16e-14	4.02e-13	uc011msu	ENST00000324068	CAPN6	2.40137		89.7681	-2.80815	0.389209	-7.21502	5.39e-13	2.5e-12	uc004edt	ENST00000373275	BRWD3
360.713	1.21135	0.279215	4.33843	1.44e-05	3.62e-05	uc004epc	ENST00000324068	CAPN6	1.21135		119.769	-1.04695	0.0747421	-14.0075	1.4e-44	4.65e-43	uc010nmi	ENST00000373275	BRWD3
52.4497	1.62179	0.268173	6.04755	1.47e-09	5.28e-09	uc002eid	ENST00000457326	CAPNS2	1.62179		141.682	-1.07211	0.404277	-2.65191	0.00800387	0.0143864	uc001bvj	ENST00000341071	BSDC1
624.908	4.6084	0.546307	8.43554	3.3e-17	2.06e-16	uc001mvj	ENST00000341394	CAPRIN1	4.6084		416.916	-1.05686	0.163919	-6.44745	1.14e-10	4.45e-10	uc010ohg	ENST00000455895	BSDC1
6.07633	1.57531	0.207025	7.6093	2.76e-14	1.41e-13	uc001sxi	ENST00000409004	CAPS2	1.57531		5.88459	-2.12124	0.300722	-7.05383	1.74e-12	7.77e-12	uc001kht	ENST00000265990	BTAF1
31.6656	3.06304	0.566782	5.40426	6.51e-08	2.04e-07	uc011knk	ENST00000361183	CAPZA2	3.06304		18.6623	-1.97829	0.210278	-9.408	5.06e-21	4.04e-20	uc009xua	ENST00000265990	BTAF1
0.810291	2.89482	0.469502	6.16572	7.02e-10	2.58e-09	uc001rdy	ENST00000317658	CAPZA3	2.89482		27.1568	-1.86403	0.22768	-8.18704	2.68e-16	1.56e-15	uc001khs	ENST00000265990	BTAF1
32.9824	1.15078	0.345906	3.32687	0.000878264	0.0018119	uc011ank	ENST00000488141	CARD10	1.15078		1669.42	-1.04745	0.0727626	-14.3955	5.52e-47	2.15e-45	uc001khr	ENST00000265990	BTAF1
63.9645	1.12013	0.1314	8.52463	1.53e-17	9.76e-17	uc001pip	ENST00000375706	CARD16	1.12013		2.72862	-1.96945	0.29516	-6.67248	2.52e-11	1.03e-10	uc009ygo	ENST00000525864	BTBD10
4.48184	1.47125	0.274746	5.35493	8.56e-08	2.66e-07	uc002pid	ENST00000518450	CARD8	1.47125		117.981	-1.79759	0.288414	-6.23267	4.59e-10	1.71e-09	uc001tml	ENST00000357167	BTBD11
429.955	1.21896	0.110734	11.008	3.5e-28	4.35e-27	uc004chf	ENST00000481053	CARD9	1.21896		226.571	-1.20597	0.201516	-5.98449	2.17e-09	7.7e-09	uc001tmk	ENST00000280758	BTBD11
39.4744	1.09101	0.325368	3.35315	0.000798972	0.00165764	uc010zic	ENST00000402905	CARF	1.09101		311.325	-1.72192	0.256613	-6.71019	1.94e-11	8.05e-11	uc002woa	ENST00000399006	BTBD3
47.951	1.31554	0.187203	7.02734	2.11e-12	9.34e-12	uc003lqr	ENST00000518014	CARMN	1.31554		40.5032	-1.67712	0.485164	-3.4568	0.00054663	0.00115681	uc010zrf	ENST00000399006	BTBD3
86.987	1.2415	0.103594	11.9842	4.3e-33	7.18e-32	uc009yrp	ENST00000307823	CARNS1	1.2415		14.3752	-1.35586	0.398826	-3.39963	0.00067478	0.00141139	uc010zrg	ENST00000254977	BTBD3
86.6821	2.80824	0.191079	14.6968	6.76e-49	2.99e-47	uc009ydu	ENST00000470221	CARS	2.80824		472.948	-1.33161	0.228142	-5.83676	5.32e-09	1.83e-08	uc002wny	ENST00000254977	BTBD3
103.511	1.85213	0.289441	6.39899	1.56e-10	6.05e-10	uc003kbv	ENST00000296777	CARTPT	1.85213		294.487	-1.0382	0.170376	-6.09361	1.1e-09	4e-09	uc002wnz	ENST00000378226	BTBD3
19.3419	1.16335	0.330673	3.51813	0.000434596	0.000930514	uc010sje	ENST00000320267	CASC1	1.16335		21.0197	-2.71692	0.701553	-3.87272	0.000107626	0.000247586	uc010aur	ENST00000334746	BTBD7
9.00246	1.33769	0.553633	2.4162	0.0156834	0.0268112	uc009xzb	ENST00000454781	CASC2	1.33769		314.841	-2.4612	0.278501	-8.83731	9.81e-19	6.76e-18	uc001ybo	ENST00000334746	BTBD7
141.292	4.00375	0.367421	10.8969	1.19e-27	1.44e-26	uc004dfj	ENST00000421587	CASK	4.00375		8.98795	-1.01079	0.148257	-6.81786	9.24e-12	3.92e-11	uc001ybq	ENST00000554644	BTBD7
518.235	1.66797	0.123937	13.4582	2.76e-41	7.55e-40	uc010wsc	ENST00000321617	CASKIN2	1.66797		16.7503	-2.08091	0.308079	-6.75445	1.43e-11	6e-11	uc001doo	ENST00000342818	BTBD8
10.3132	1.10359	0.21514	5.12967	2.9e-07	8.6e-07	uc001phz	ENST00000531091	CASP17P	1.10359		118.4	-2.05859	0.271652	-7.57804	3.51e-14	1.78e-13	uc010otd	ENST00000370378	BTBD8
2.81216	2.89109	1.24642	2.31952	0.0203669	0.0341488	uc011kta	ENST00000310447	CASP2	2.89109		4.86344	-1.0485	0.295565	-3.54743	0.000389002	0.000838343	uc010otc	ENST00000342818	BTBD8
32.3943	3.09834	0.386253	8.02154	1.04e-15	5.85e-15	uc003hzo	ENST00000352981	CASP6	3.09834		138.937	-2.42101	0.270964	-8.9348	4.08e-19	2.87e-18	uc003ooa	ENST00000481247	BTBD9
37.3125	2.75555	0.364482	7.56018	4.03e-14	2.03e-13	uc010ftf	ENST00000264274	CASP8	2.75555		1002.7	-2.08436	0.173852	-11.9893	4.04e-33	6.77e-32	uc010jwx	ENST00000481247	BTBD9
4.96969	2.72884	0.846999	3.22178	0.00127397	0.0025721	uc009voi	ENST00000546424	CASP9	2.72884		1.43679	-1.63372	0.736308	-2.2188	0.0265007	0.0435281	uc011avw	ENST00000437172	BTD
11.8875	1.83758	0.449817	4.08518	4.4e-05	0.000105508	uc010owu	ENST00000261448	CASQ2	1.83758		4.688	-1.16627	0.310816	-3.75227	0.000175241	0.000393958	uc004ehi	ENST00000308731	BTK
292.087	1.70015	0.260439	6.52801	6.67e-11	2.65e-10	uc001efx	ENST00000261448	CASQ2	1.70015		4.46356	-1.58682	0.332373	-4.77421	1.8e-06	4.97e-06	uc010jqi	ENST00000356386	BTN3A2
122.696	4.17364	0.918199	4.54547	5.48e-06	1.44e-05	uc010jbl	ENST00000484552	CAST	4.17364		667.572	-1.8714	0.234108	-7.99373	1.31e-15	7.28e-15	uc001kta	ENST00000370187	BTRC
5.98388	2.96065	0.62586	4.73053	2.24e-06	6.12e-06	uc003uua	ENST00000436886	CASTOR3	2.96065		92.9881	-3.9283	0.50494	-7.77973	7.27e-15	3.85e-14	uc002tgc	ENST00000302759	BUB1
167.358	1.22066	0.146905	8.3092	9.64e-17	5.8e-16	uc010lgt	ENST00000436886	CASTOR3	1.22066		1.05384	-2.2231	0.357634	-6.21613	5.1e-10	1.89e-09	uc002tgd	ENST00000465029	BUB1
10.6844	1.76521	0.137465	12.8411	9.64e-38	2.16e-36	uc002vht	ENST00000441749	CATIP-AS1	1.76521		181.048	-1.75369	0.128019	-13.6987	1.03e-42	3.07e-41	uc001zkx	ENST00000287598	BUB1B
0.637349	2.86096	1.23869	2.30967	0.0209062	0.0349844	uc010efw	ENST00000312265	CATSPERG	2.86096		5.90005	-1.11915	0.216058	-5.17986	2.22e-07	6.65e-07	uc009yzc	ENST00000260210	BUD13
867.32	2.2001	0.264065	8.33166	7.97e-17	4.83e-16	uc010lkf	ENST00000393467	CAV1	2.2001		38.5468	-1.84562	0.230598	-8.00364	1.21e-15	6.73e-15	uc011mhl	ENST00000438107	BX890604.2
31.6038	1.67307	0.26459	6.32325	2.56e-10	9.75e-10	uc003vie	ENST00000222693	CAV2	1.67307		13.0672	-1.68838	0.607684	-2.77839	0.00546293	0.0100868	uc004crn	ENST00000424415	BX890604.2
14.808	2.73481	0.447633	6.10949	1e-09	3.64e-09	uc003brb	ENST00000343849	CAV3	2.73481		199.419	-1.24423	0.276038	-4.50746	6.56e-06	1.71e-05	uc004crl	ENST00000381108	BX890604.2
643.944	30	1.44689	20.7342	1.7e-95	1.7e-92	uc010wgi	ENST00000357037	CAVIN1	30		12.8548	-2.95646	0.250229	-11.815	3.27e-32	5.16e-31	uc002uwb	ENST00000452206	BZW1
511.592	1.55431	0.118716	13.0927	3.63e-39	8.87e-38	uc001mcu	ENST00000303927	CAVIN3	1.55431		9.12624	-1.21526	0.136426	-8.90789	5.2e-19	3.64e-18	uc003stn	ENST00000480517	BZW2
2.74399	5.77903	2.35433	2.45464	0.0141027	0.0242997	uc010zug	ENST00000375279	CBFA2T2	5.77903		1470.88	-1.13137	0.148912	-7.59758	3.02e-14	1.53e-13	uc001peg	ENST00000331239	C11orf54
218.559	1.00899	0.144951	6.96088	3.38e-12	1.48e-11	uc002fmk	ENST00000327483	CBFA2T3	1.00899		12.9459	-1.01149	0.364972	-2.77143	0.00558104	0.0102888	uc009ywi	ENST00000331239	C11orf54
114.899	5.02749	0.791778	6.34962	2.16e-10	8.26e-10	uc010vja	ENST00000290858	CBFB	5.02749		8.6397	-1.12327	0.138316	-8.12104	4.62e-16	2.65e-15	uc010sof	ENST00000551670	C12orf10
212.802	1.4309	0.516839	2.76857	0.00563034	0.0103723	uc011kmf	ENST00000440859	CBLL1	1.4309		507.904	-1.16458	0.325118	-3.58203	0.000340931	0.000740468	uc001qms	ENST00000261250	C12orf4
8.20684	1.3905	0.269976	5.15048	2.6e-07	7.73e-07	uc002xxa	ENST00000064571	CBLN4	1.3905		19.5647	-1.58609	0.436763	-3.63146	0.000281819	0.00061856	uc001sry	ENST00000536975	C12orf56
168.875	3.79464	0.891234	4.25774	2.07e-05	5.12e-05	uc002zct	ENST00000398165	CBS	3.79464		30.9499	-1.07078	0.202021	-5.30033	1.16e-07	3.55e-07	uc001tqb	ENST00000309050	C12orf76
780.225	1.52206	0.31261	4.86887	1.12e-06	3.15e-06	uc001sfj	ENST00000209875	CBX5	1.52206		5.38181	-1.7222	0.327776	-5.2542	1.49e-07	4.53e-07	uc002fgc	ENST00000299578	C16orf46
803.066	1.5715	0.0800316	19.636	7.61e-86	3.61e-83	uc010dzh	ENST00000318003	CC2D1A	1.5715		290.785	-1.38929	0.181766	-7.64329	2.12e-14	1.09e-13	uc002erd	ENST00000219139	C16orf70
152.82	1.01381	0.150372	6.74201	1.56e-11	6.52e-11	uc003goa	ENST00000503292	CC2D2A	1.01381		12.7229	-1.2813	0.114821	-11.1591	6.46e-29	8.43e-28	uc002ere	ENST00000569626	C16orf70
49.6684	1.76342	0.304827	5.785	7.25e-09	2.46e-08	uc002lib	ENST00000439986	CCBE1	1.76342		23.4304	-1.00981	0.265157	-3.80833	0.000139907	0.000317859	uc010czq	ENST00000319977	C17orf53
401.468	1.48149	0.0713426	20.7658	8.83e-96	9.39e-93	uc011loy	ENST00000426546	CCDC107	1.48149		4.23094	-1.07696	0.427001	-2.52216	0.0116637	0.0203847	uc002jla	ENST00000392620	C17orf77
664.299	1.33568	0.0615137	21.7135	1.53e-104	2.84e-101	uc011lox	ENST00000426546	CCDC107	1.33568		54.2081	-2.08966	0.347552	-6.01251	1.83e-09	6.52e-09	uc010dfj	ENST00000359042	C17orf80
39.1841	1.49035	0.331453	4.49643	6.91e-06	1.8e-05	uc003ixv	ENST00000307588	CCDC110	1.49035		3.3805	-1.16655	0.410056	-2.84487	0.00444302	0.0083131	uc010wqu	ENST00000255557	C17orf80
45.3725	1.80153	0.429841	4.19115	2.78e-05	6.79e-05	uc010vid	ENST00000443128	CCDC113	1.80153		36.4974	-1.39113	0.184458	-7.54176	4.64e-14	2.33e-13	uc002lfo	ENST00000300091	C18orf54
7.19634	1.7127	0.689246	2.48488	0.0129594	0.0224722	uc011akj	ENST00000249064	CCDC117	1.7127		3.23457	-1.81248	0.581193	-3.11855	0.00181743	0.00359324	uc010kto	ENST00000402468	C1GALT1
238.238	4.14834	0.401789	10.3247	5.45e-25	5.59e-24	uc003jvy	ENST00000396496	CCDC125	4.14834		1.45338	-1.53373	0.164805	-9.30632	1.32e-20	1.03e-19	uc010ktm	ENST00000476068	C1GALT1
1.58127	1.01905	0.444495	2.2926	0.0218712	0.036461	uc011azq	ENST00000435327	CCDC13	1.01905		172.857	-1.06376	0.215847	-4.92828	8.3e-07	2.36e-06	uc010oig	ENST00000358011	C1orf109
86.0098	1.71621	0.127268	13.485	1.92e-41	5.29e-40	uc003vny	ENST00000480137	CCDC136	1.71621		16.0512	-2.77754	0.439813	-6.31528	2.7e-10	1.02e-09	uc001ggp	ENST00000359326	C1orf112
27.0968	1.55122	0.206874	7.49838	6.46e-14	3.2e-13	uc003ugc	ENST00000461259	CCDC146	1.55122		1.88502	-1.73516	0.650624	-2.66692	0.0076551	0.013805	uc001ggq	ENST00000286031	C1orf112
5.28438	2.85447	0.455728	6.26353	3.76e-10	1.41e-09	uc002mrr	ENST00000591345	CCDC151	2.85447		2.12287	-1.39966	0.29001	-4.82626	1.39e-06	3.87e-06	uc001ggo	ENST00000472795	C1orf112
7.78517	1.68646	0.344977	4.88863	1.02e-06	2.86e-06	uc010dxz	ENST00000591345	CCDC151	1.68646		49.6729	-1.23376	0.0890716	-13.8513	1.25e-43	3.91e-42	uc009wvu	ENST00000359326	C1orf112
22.0579	2.03258	0.685438	2.96538	0.0030231	0.00579946	uc003jmx	ENST00000361970	CCDC152	2.03258		9885.85	-1.16713	0.101848	-11.4595	2.11e-30	3e-29	uc001hfd	ENST00000359470	C1orf116
179.693	1.03393	0.12596	8.2084	2.24e-16	1.31e-15	uc011cpr	ENST00000361970	CCDC152	1.03393		5.3071	-1.34946	0.0807997	-16.7012	1.28e-62	1.36e-60	uc001huo	ENST00000471936	C1orf131
24.0492	1.46089	0.125811	11.6118	3.59e-31	5.34e-30	uc010rze	ENST00000375140	CCDC153	1.46089		6.31126	-1.11044	0.174794	-6.35285	2.11e-10	8.09e-10	uc009vls	ENST00000486765	C1orf174
2.02754	1.2044	0.291343	4.13394	3.57e-05	8.63e-05	uc003ptc	ENST00000368965	CCDC162P	1.2044		1.68606	-1.09955	0.335449	-3.27784	0.00104605	0.00213667	uc001fee	ENST00000368525	C1orf189
7.44104	1.87019	0.438335	4.26658	1.98e-05	4.93e-05	uc010tel	ENST00000479850	CCDC169	1.87019		9.03553	-1.43839	0.589456	-2.4402	0.0146792	0.0252115	uc001hud	ENST00000470540	C1orf198
1.89876	2.77421	0.890029	3.11699	0.00182707	0.00361087	uc010hej	ENST00000303688	CCDC174	2.77421		1653.02	-1.05777	0.10382	-10.1885	2.23e-24	2.21e-23	uc001hub	ENST00000366663	C1orf198
7.93159	2.2627	0.415512	5.44557	5.16e-08	1.63e-07	uc010dme	ENST00000403303	CCDC178	2.2627		38.5697	-3.16087	0.539918	-5.85435	4.79e-09	1.65e-08	uc010sfz	ENST00000536053	C1R
6.62602	1.55819	0.4157	3.74834	0.000178007	0.000399816	uc002kxo	ENST00000383096	CCDC178	1.55819		25.2206	-1.93224	0.84505	-2.28654	0.0222227	0.0369957	uc010sga	ENST00000535233	C1R
27.5418	1.20581	0.134969	8.93394	4.11e-19	2.89e-18	uc010xbq	ENST00000581852	CCDC178	1.20581		47.511	-1.78519	0.215278	-8.29248	1.11e-16	6.65e-16	uc003nyc	ENST00000497706	C2
15.0941	1.106	0.438471	2.52241	0.0116555	0.0203724	uc002kxn	ENST00000403303	CCDC178	1.106		545.829	-1.18258	0.202925	-5.82771	5.62e-09	1.93e-08	uc003nyf	ENST00000299367	C2
29.2527	1.38509	0.380379	3.64134	0.000271223	0.000596555	uc001gga	ENST00000367805	CCDC181	1.38509		3.20773	-1.50785	0.426934	-3.53182	0.000412703	0.000886592	uc010grp	ENST00000509549	C22orf39
219.785	1.64652	0.113236	14.5405	6.71e-48	2.77e-46	uc009vxc	ENST00000372318	CCDC24	1.64652		400.348	-2.09551	0.272556	-7.68835	1.49e-14	7.72e-14	uc002yzv	ENST00000329623	C2CD2
96.6978	1.13818	0.242969	4.68447	2.81e-06	7.59e-06	uc003xge	ENST00000520486	CCDC25	1.13818		482.219	-1.71165	0.164787	-10.3871	2.84e-25	2.96e-24	uc002yzw	ENST00000380486	C2CD2
266.219	1.13692	0.189514	5.9991	1.98e-09	7.06e-09	uc003xgd	ENST00000520486	CCDC25	1.13692		111.935	-1.21398	0.406242	-2.98832	0.00280513	0.00540318	uc002yzu	ENST00000329623	C2CD2
459.413	1.55231	0.139849	11.0999	1.26e-28	1.6e-27	uc009xjb	ENST00000378839	CCDC3	1.55231		70.3035	-1.14764	0.176486	-6.50271	7.89e-11	3.12e-10	uc002yzt	ENST00000329623	C2CD2
3.45025	1.02918	0.368556	2.79247	0.00523069	0.00968692	uc001ilr	ENST00000378839	CCDC3	1.02918		431.83	-1.97795	0.128838	-15.3522	3.42e-53	1.98e-51	uc001ouu	ENST00000313663	C2CD3
0.570325	1.18981	0.228093	5.21636	1.82e-07	5.51e-07	uc002glo	ENST00000293845	CCDC42	1.18981		7.94039	-1.24097	0.135094	-9.18597	4.08e-20	3.06e-19	uc010pdr	ENST00000434182	C2CD4D-AS1
60.0482	5.8968	0.908438	6.49114	8.52e-11	3.36e-10	uc010czw	ENST00000457422	CCDC43	5.8968		4.12767	-1.36671	0.09598	-14.2395	5.21e-46	1.89e-44	uc009ziy	ENST00000541310	C2CD5
33.2145	1.08988	0.138183	7.88723	3.09e-15	1.68e-14	uc003dia	ENST00000480884	CCDC66	1.08988		5.65388	-1.05141	0.166801	-6.30337	2.91e-10	1.1e-09	uc002uyf	ENST00000439140	C2CD6
182.89	4.56754	0.543447	8.40477	4.29e-17	2.65e-16	uc011dcq	ENST00000355417	CCDC69	4.56754		4154	-1.35825	0.189208	-7.17861	7.04e-13	3.24e-12	uc002mfm	ENST00000245907	C3
31.6222	2.06787	0.655952	3.15247	0.00161897	0.00322197	uc010jhu	ENST00000521308	CCDC69	2.06787		0.70867	-2.59333	0.631982	-4.10349	4.07e-05	9.79e-05	uc011biw	ENST00000295622	C3orf30
705.668	1.72865	0.162468	10.6399	1.94e-26	2.19e-25	uc003dzf	ENST00000206423	CCDC80	1.72865		6.21165	-2.02154	0.259033	-7.80418	5.99e-15	3.19e-14	uc003dkv	ENST00000468415	C3orf67
26.938	1.37915	0.13548	10.1797	2.44e-24	2.41e-23	uc001pby	ENST00000528728	CCDC81	1.37915		3.91274	-1.36026	0.0981772	-13.8551	1.18e-43	3.72e-42	uc003dkw	ENST00000472469	C3orf67
1.65816	1.79897	0.699047	2.57346	0.0100686	0.0177902	uc010ryk	ENST00000334418	CCDC84	1.79897		4.01782	-1.15632	0.354535	-3.26152	0.00110818	0.00225505	uc003dkt	ENST00000295966	C3orf67
143.182	1.06072	0.140465	7.55153	4.3e-14	2.16e-13	uc010ryl	ENST00000334418	CCDC84	1.06072		4.59766	-1.14852	0.220216	-5.21545	1.83e-07	5.53e-07	uc011bfg	ENST00000468415	C3orf67
1021.63	1.69557	0.106962	15.8521	1.36e-56	9.81e-55	uc001ogf	ENST00000312579	CCDC85B	1.69557		11286	-1.09041	0.167178	-6.52245	6.92e-11	2.75e-10	uc011doy	ENST00000428956	C4A
225.18	1.6009	0.10251	15.6169	5.58e-55	3.68e-53	uc001oac	ENST00000356786	CCDC88B	1.6009		48.3282	-4.45409	0.505446	-8.81219	1.23e-18	8.4e-18	uc011dpf	ENST00000425700	C4B
38.8656	1.21586	0.111472	10.9073	1.06e-27	1.29e-26	uc001oab	ENST00000479965	CCDC88B	1.21586		196.142	-1.15647	0.106525	-10.8564	1.86e-27	2.23e-26	uc003iqa	ENST00000379205	C4orf46
23.0912	1.05647	0.284664	3.71129	0.000206202	0.000459631	uc001oaa	ENST00000359902	CCDC88B	1.05647		819.658	-1.46558	0.11488	-12.7575	2.83e-37	6.16e-36	uc003jhj	ENST00000325366	C5orf22
85.2632	3.18547	0.427707	7.4478	9.49e-14	4.65e-13	uc009zjl	ENST00000539107	CCDC91	3.18547		104.846	-1.29585	0.207633	-6.24108	4.35e-10	1.62e-09	uc003jhk	ENST00000325366	C5orf22
510.078	1.21331	0.101056	12.0063	3.29e-33	5.55e-32	uc010ucn	ENST00000397536	CCDC9B	1.21331		1118.79	-1.84216	0.193681	-9.51129	1.88e-21	1.55e-20	uc003kzz	ENST00000394976	C5orf24
5.60902	2.80338	0.315953	8.87278	7.13e-19	4.95e-18	uc003cld	ENST00000396169	CCK	2.80338		24.7491	-1.80765	0.3323	-5.43982	5.33e-08	1.68e-07	uc003kzy	ENST00000394976	C5orf24
0.805208	1.2682	0.367494	3.45092	0.000558669	0.00118082	uc011azk	ENST00000484359	CCK	1.2682		37.2069	-1.77599	0.260485	-6.81804	9.23e-12	3.92e-11	uc003koh	ENST00000510890	C5orf30
23.3956	1.92822	0.339643	5.6772	1.37e-08	4.53e-08	uc001mcp	ENST00000334619	CCKBR	1.92822		1049.81	-1.1908	0.166498	-7.152	8.55e-13	3.91e-12	uc003omx	ENST00000480824	C6orf89
2.36308	1.27585	0.253498	5.033	4.83e-07	1.4e-06	uc003udt	ENST00000394905	CCL26	1.27585		34.3464	-1.12329	0.336489	-3.33826	0.000843048	0.00174341	uc003omv	ENST00000480824	C6orf89
0.653616	1.35534	0.362736	3.73642	0.000186657	0.000418145	uc003zvm	ENST00000259631	CCL27	1.35534		224.207	-1.63891	0.106823	-15.3423	3.99e-53	2.29e-51	uc010mre	ENST00000375419	C9orf129
262.271	3.0493	0.447354	6.81632	9.34e-12	3.96e-11	uc003tmp	ENST00000541586	CCM2	3.0493		50.4068	-1.02102	0.216154	-4.72357	2.32e-06	6.32e-06	uc004aux	ENST00000473778	C9orf3
43.264	1.2929	0.15231	8.48862	2.09e-17	1.32e-16	uc003tmr	ENST00000544363	CCM2	1.2929		1.16376	-1.38734	0.17512	-7.92222	2.33e-15	1.28e-14	uc004ajp	ENST00000455609	C9orf41-AS1
222.303	2.87682	0.343088	8.38507	5.07e-17	3.12e-16	uc001vwy	ENST00000353689	CCNB1IP1	2.87682		2.51846	-1.93069	0.546322	-3.53399	0.000409344	0.000879755	uc003ydi	ENST00000523953	CA1
4.22415	1.22876	0.268567	4.57527	4.76e-06	1.26e-05	uc004doz	ENST00000376038	CCNB3	1.22876		7.77039	-3.2911	0.678977	-4.84715	1.25e-06	3.5e-06	uc002itw	ENST00000451037	CA10
38.7039	3.23318	0.471895	6.85148	7.31e-12	3.12e-11	uc003oro	ENST00000372991	CCND3	3.23318		20.7197	-1.305	0.201448	-6.4781	9.29e-11	3.66e-10	uc003xua	ENST00000524872	CA8
157.271	1.12138	0.20822	5.38553	7.22e-08	2.26e-07	uc002cqe	ENST00000397066	CCNF	1.12138		138.329	-1.18357	0.193903	-6.10393	1.03e-09	3.76e-09	uc003xtz	ENST00000317995	CA8
19.435	27.2257	1.73231	15.7164	1.17e-55	8e-54	uc003hkp	ENST00000316355	CCNG2	27.2257		654.199	-2.22424	0.312918	-7.10808	1.18e-12	5.32e-12	uc010fxr	ENST00000258418	CAB39
13.9818	2.09395	0.448621	4.66753	3.05e-06	8.21e-06	uc011cxg	ENST00000378731	CCNI2	2.09395		87.8707	-1.30995	0.167745	-7.80917	5.76e-15	3.07e-14	uc010fxq	ENST00000258418	CAB39
10.4208	1.67622	0.369661	4.53447	5.77e-06	1.51e-05	uc003kxq	ENST00000378731	CCNI2	1.67622		2268.36	-1.23875	0.142983	-8.66365	4.57e-18	3.02e-17	uc002vqx	ENST00000258418	CAB39
130.699	2.03016	0.217102	9.35119	8.67e-21	6.81e-20	uc001afg	ENST00000480479	CCNL2	2.03016		10.9172	-2.31658	0.405974	-5.70621	1.16e-08	3.85e-08	uc002zzk	ENST00000398319	CABIN1
182.334	3.26872	0.847159	3.85845	0.000114108	0.000261867	uc001iyv	ENST00000374706	CCNY	3.26872		699.303	-1.12339	0.183188	-6.13246	8.65e-10	3.16e-09	uc002zzl	ENST00000398319	CABIN1
81.2379	3.05963	0.535658	5.71191	1.12e-08	3.73e-08	uc010qet	ENST00000374704	CCNY	3.05963		8.78323	-1.39624	0.14981	-9.3201	1.16e-20	9.04e-20	uc009yrw	ENST00000545040	CABP4
51.2032	4.20559	0.342495	12.2793	1.17e-34	2.16e-33	uc002acx	ENST00000310958	CCPG1	4.20559		48.0099	-1.04703	0.28264	-3.70448	0.000211822	0.000471543	uc011mdh	ENST00000316948	CACFD1
99.4887	3.2675	0.700934	4.66163	3.14e-06	8.44e-06	uc002acw	ENST00000310958	CCPG1	3.2675		9.70448	-4.10218	0.513107	-7.9948	1.3e-15	7.21e-15	uc004cog	ENST00000371372	CACNA1B
26.7711	1.33653	0.118575	11.2715	1.81e-29	2.44e-28	uc002iax	ENST00000332438	CCR10	1.33653		80.6811	-1.15971	0.220746	-5.25357	1.49e-07	4.54e-07	uc004coi	ENST00000277549	CACNA1B
11.3418	1.1005	0.361019	3.04832	0.00230123	0.00448313	uc010hjf	ENST00000357392	CCRL2	1.1005		7.77598	-5.89019	1.16281	-5.06547	4.07e-07	1.19e-06	uc001qkr	ENST00000399655	CACNA1C
252.083	6.38427	1.02449	6.23167	4.61e-10	1.72e-09	uc010phl	ENST00000295688	CCT3	6.38427		2.61002	-3.888	1.10874	-3.50667	0.000453754	0.000969358	uc001qkp	ENST00000399655	CACNA1C
1401.37	3.06226	0.210794	14.5273	8.14e-48	3.35e-46	uc001fon	ENST00000295688	CCT3	3.06226		88.2079	-2.44125	0.567037	-4.30527	1.67e-05	4.17e-05	uc001qks	ENST00000399655	CACNA1C
83.0121	3.91183	0.696759	5.61433	1.97e-08	6.45e-08	uc010ypq	ENST00000394440	CCT4	3.91183		62.5224	-1.68119	0.620848	-2.70789	0.00677135	0.0123104	uc009zdv	ENST00000399655	CACNA1C
499.519	1.21769	0.088271	13.7949	2.73e-43	8.37e-42	uc010ypr	ENST00000394440	CCT4	1.21769		3.68734	-1.66936	0.322722	-5.17275	2.31e-07	6.9e-07	uc001qkv	ENST00000335762	CACNA1C
842.1	1.99521	0.53875	3.7034	0.000212729	0.000473464	uc011kcu	ENST00000275603	CCT6A	1.99521		0.594534	-1.08759	0.381	-2.85457	0.0043095	0.00808238	uc009zdy	ENST00000491104	CACNA1C
86.1103	1.16716	0.155595	7.50125	6.32e-14	3.14e-13	uc010wcc	ENST00000314144	CCT6B	1.16716		172.836	-3.66686	0.274937	-13.3371	1.41e-40	3.72e-39	uc003dgu	ENST00000288139	CACNA1D
17.9181	3.93517	0.928028	4.24036	2.23e-05	5.51e-05	uc010yrg	ENST00000539919	CCT7	3.93517		1357.62	-3.57996	0.191581	-18.6864	6.39e-78	1.88e-75	uc003dgy	ENST00000288139	CACNA1D
530.585	3.84235	0.214219	17.9366	6.11e-72	1.23e-69	uc002sja	ENST00000540468	CCT7	3.84235		101.627	-2.85302	0.243273	-11.7277	9.2e-32	1.41e-30	uc003dgx	ENST00000481478	CACNA1D
234.131	2.72068	0.232076	11.7232	9.69e-32	1.49e-30	uc010yri	ENST00000540468	CCT7	2.72068		38.3576	-2.67442	0.516515	-5.17783	2.24e-07	6.72e-07	uc003dgw	ENST00000288139	CACNA1D
191.495	4.55273	0.990971	4.59421	4.34e-06	1.15e-05	uc011acq	ENST00000286788	CCT8	4.55273		862.174	-1.35865	0.170089	-7.98784	1.37e-15	7.62e-15	uc011bes	ENST00000288139	CACNA1D
95.1959	1.19869	0.390926	3.06627	0.00216748	0.00423909	uc002yna	ENST00000470450	CCT8	1.19869		1.25803	-2.64361	0.546272	-4.83937	1.3e-06	3.64e-06	uc002isj	ENST00000506520	CACNA1G
15.9316	1.05632	0.11408	9.25947	2.05e-20	1.57e-19	uc001eol	ENST00000369288	CD160	1.05632		652.917	-1.19455	0.230716	-5.1776	2.25e-07	6.73e-07	uc002ckt	ENST00000358590	CACNA1H
128.598	1.07656	0.119073	9.0412	1.55e-19	1.12e-18	uc001boc	ENST00000374027	CD164L2	1.07656		321.512	-1.72131	0.225876	-7.62059	2.53e-14	1.29e-13	uc003uhr	ENST00000356860	CACNA2D1
6.2989	1.2176	0.289816	4.20129	2.65e-05	6.5e-05	uc009wsw	ENST00000444681	CD1E	1.2176		595.653	-1.8496	0.125813	-14.7012	6.33e-49	2.8e-47	uc003dap	ENST00000266039	CACNA2D2
13.231	1.61786	0.38198	4.23545	2.28e-05	5.63e-05	uc010edx	ENST00000085219	CD22	1.61786		32.1493	-3.15875	0.580406	-5.44231	5.26e-08	1.66e-07	uc001ips	ENST00000396576	CACNB2
10.4872	1.02686	0.229429	4.47572	7.62e-06	1.97e-05	uc009wtr	ENST00000368034	CD244	1.02686		8.79178	-2.46018	0.686309	-3.58466	0.000337522	0.000733432	uc001ipv	ENST00000396576	CACNB2
5.03024	1.99358	0.659814	3.02143	0.00251583	0.00487777	uc002vaj	ENST00000324106	CD28	1.99358		0.534925	-1.80711	0.682521	-2.64771	0.00810399	0.0145478	uc010qcn	ENST00000377315	CACNB2
10.8425	2.75341	0.462655	5.95133	2.66e-09	9.37e-09	uc010dfs	ENST00000360141	CD300A	2.75341		225.763	-1.07686	0.1675	-6.429	1.28e-10	5.01e-10	uc001rsl	ENST00000301050	CACNB3
6.977	2.89817	0.451906	6.41321	1.42e-10	5.53e-10	uc010dfw	ENST00000469092	CD300LF	2.89817		7.54679	-3.26104	1.40451	-2.32184	0.0202418	0.0339565	uc002tya	ENST00000539935	CACNB4
0.786919	2.38616	0.607967	3.92482	8.68e-05	0.00020174	uc010czl	ENST00000539718	CD300LG	2.38616		183.056	-1.15864	0.299152	-3.87308	0.00010747	0.000247245	uc002txz	ENST00000539935	CACNB4
25.156	1.53016	0.212198	7.21099	5.55e-13	2.57e-12	uc002iem	ENST00000317310	CD300LG	1.53016		1323.25	-2.09723	0.145986	-14.366	8.46e-47	3.25e-45	uc002rji	ENST00000264705	CAD
56.3601	1.79854	0.458294	3.92443	8.69e-05	0.000202055	uc010zco	ENST00000259053	CD302	1.79854		133.767	-1.02659	0.295263	-3.47685	0.00050735	0.00107747	uc003dqj	ENST00000383699	CADM2
135.455	3.35272	0.376013	8.91649	4.81e-19	3.37e-18	uc002mjl	ENST00000301458	CD320	3.35272		257.783	-3.37365	0.313774	-10.7518	5.81e-27	6.75e-26	uc003dln	ENST00000383710	CADPS
105.838	4.07859	0.378903	10.7642	5.08e-27	5.92e-26	uc010psj	ENST00000310833	CD34	4.07859		17.9841	-2.93354	0.571032	-5.13726	2.79e-07	8.27e-07	uc003dll	ENST00000383710	CADPS
2.5778	4.17655	0.988382	4.22564	2.38e-05	5.87e-05	uc011kgv	ENST00000309881	CD36	4.17655		209.193	-2.62893	0.280111	-9.38534	6.27e-21	4.98e-20	uc003dlk	ENST00000383710	CADPS
3.48659	3.35974	1.16291	2.88907	0.00386384	0.0072995	uc003uhd	ENST00000309881	CD36	3.35974		1808.45	-1.09849	0.100545	-10.9253	8.73e-28	1.06e-26	uc010lkq	ENST00000313070	CADPS2
11.6703	1.12445	0.5134	2.1902	0.0285099	0.0465632	uc003uhh	ENST00000432207	CD36	1.12445		633.893	-1.19768	0.210011	-5.70292	1.18e-08	3.92e-08	uc002upv	ENST00000392370	CALCRL
179.258	1.07235	0.173047	6.19685	5.76e-10	2.13e-09	uc003uhf	ENST00000464213	CD36	1.07235		28.2551	-2.06836	0.842297	-2.45561	0.0140645	0.0242383	uc011kpu	ENST00000393118	CALD1
1312.05	1.00319	0.246763	4.06538	4.8e-05	0.000114444	uc003gol	ENST00000226279	CD38	1.00319		3222.74	-1.07869	0.165006	-6.53725	6.27e-11	2.5e-10	uc003vsd	ENST00000393118	CALD1
74.8715	4.64528	0.760409	6.10893	1e-09	3.65e-09	uc010sfk	ENST00000011653	CD4	4.64528		2.95475	-1.33949	0.113571	-11.7943	4.18e-32	6.56e-31	uc001iid	ENST00000543008	CALML3-AS1
22.1252	1.43005	0.206892	6.91207	4.78e-12	2.07e-11	uc002xrk	ENST00000372285	CD40	1.43005		46.2359	-1.06882	0.276749	-3.86205	0.000112438	0.000258207	uc003twc	ENST00000395276	CALN1
31.4798	1.15949	0.373618	3.10342	0.001913	0.00376865	uc002xrj	ENST00000372285	CD40	1.15949		6.282	-1.69895	0.455025	-3.73376	0.000188645	0.000422338	uc003ibl	ENST00000296402	CAMK2D
49.2262	6.01259	1.07859	5.5745	2.48e-08	8.05e-08	uc009ykh	ENST00000263398	CD44	6.01259		2562.87	-1.06258	0.144744	-7.34114	2.12e-13	1.01e-12	uc001bdh	ENST00000375078	CAMK2N1
263.661	4.70206	0.813646	5.779	7.51e-09	2.55e-08	uc001mvy	ENST00000263398	CD44	4.70206		13.9335	-1.74316	0.228853	-7.61694	2.6e-14	1.33e-13	uc001uad	ENST00000404169	CAMKK2
167.779	5.55067	0.926828	5.98889	2.11e-09	7.5e-09	uc001hgg	ENST00000322918	CD46	5.55067		1289.78	-1.36043	0.188192	-7.22894	4.87e-13	2.26e-12	uc001tzy	ENST00000324774	CAMKK2
223.332	3.64355	0.565461	6.4435	1.17e-10	4.56e-10	uc001hgh	ENST00000357714	CD46	3.64355		6711.35	-1.25934	0.142562	-8.83363	1.01e-18	6.97e-18	uc001tzt	ENST00000337174	CAMKK2
28.0117	1.91154	0.403635	4.73581	2.18e-06	5.96e-06	uc010owa	ENST00000271324	CD53	1.91154		781.817	-1.85172	0.219666	-8.42971	3.47e-17	2.16e-16	uc004cgr	ENST00000389532	CAMSAP1
1.00447	3.39243	1.17804	2.87972	0.00398035	0.0075043	uc009xcf	ENST00000367064	CD55	3.39243		1426.09	-1.60225	0.210298	-7.61895	2.56e-14	1.31e-13	uc001gvk	ENST00000358823	CAMSAP2
9.15771	2.77239	0.553565	5.00824	5.49e-07	1.58e-06	uc001nqt	ENST00000313421	CD6	2.77239		185.708	-1.02122	0.265132	-3.85176	0.000117273	0.000268683	uc002mgu	ENST00000446248	CAMSAP3
438.245	7.46935	0.895337	8.3425	7.27e-17	4.42e-16	uc009znz	ENST00000420846	CD63	7.46935		28.7532	-3.40073	0.556047	-6.11589	9.6e-10	3.5e-09	uc001aok	ENST00000303635	CAMTA1
223.248	1.11837	0.311081	3.59511	0.000324256	0.000706143	uc002ghu	ENST00000250092	CD68	1.11837		44.1927	-1.81035	0.30408	-5.95354	2.62e-09	9.25e-09	uc001aoj	ENST00000303635	CAMTA1
32.4584	2.12993	0.799909	2.66272	0.00775124	0.0139675	uc003nbh	ENST00000379153	CD83	2.12993		11.8968	-1.18654	0.201805	-5.87962	4.11e-09	1.43e-08	uc001aoi	ENST00000303635	CAMTA1
6.02622	4.39872	0.862032	5.10273	3.35e-07	9.86e-07	uc011bjp	ENST00000330540	CD86	4.39872		695.215	-1.69532	0.235486	-7.19922	6.06e-13	2.8e-12	uc002gah	ENST00000348066	CAMTA2
28.9103	1.43609	0.44768	3.20785	0.0013373	0.00269203	uc011bjo	ENST00000330540	CD86	1.43609		124.39	-1.0186	0.139432	-7.30535	2.77e-13	1.31e-12	uc002gag	ENST00000361571	CAMTA2
22.7475	3.03772	0.716044	4.24237	2.21e-05	5.46e-05	uc011myb	ENST00000437787	CD99L2	3.03772		3605.08	-1.70595	0.115184	-14.8107	1.25e-49	5.77e-48	uc001stn	ENST00000545606	CAND1
34.7087	2.22727	0.636322	3.50023	0.000464862	0.000991816	uc004fen	ENST00000355149	CD99L2	2.22727		410.08	-1.77795	0.18019	-9.86708	5.78e-23	5.23e-22	uc002jwn	ENST00000302345	CANT1
694.344	1.92405	0.186633	10.3093	6.4e-25	6.52e-24	uc004fek	ENST00000370377	CD99L2	1.92405		3531.98	-1.35396	0.0992175	-13.6464	2.12e-42	6.18e-41	uc002jwj	ENST00000302345	CANT1
411.268	1.05378	0.0644682	16.3457	4.67e-60	4.2e-58	uc001zqj	ENST00000562465	CDAN1	1.05378		330.534	-2.40651	0.282238	-8.52652	1.51e-17	9.61e-17	uc011dgp	ENST00000452673	CANX
96.5223	1.09482	0.192556	5.68573	1.3e-08	4.32e-08	uc003csi	ENST00000351231	CDC25A	1.09482		39584.5	-1.24274	0.153673	-8.08689	6.12e-16	3.49e-15	uc003mkk	ENST00000247461	CANX
12.6649	1.09213	0.303626	3.59697	0.000321942	0.000701457	uc003lcq	ENST00000348983	CDC25C	1.09213		7.04875	-2.35642	0.372341	-6.32865	2.47e-10	9.43e-10	uc002rnp	ENST00000458085	CAPN13
457.363	1.54294	0.146103	10.5606	4.54e-26	4.99e-25	uc010wkp	ENST00000066544	CDC27	1.54294		12.4593	-3.00604	0.746428	-4.02723	5.64e-05	0.000133735	uc002chh	ENST00000219611	CAPN15
308.454	6.55001	0.815214	8.03471	9.38e-16	5.27e-15	uc009vqh	ENST00000400259	CDC42	6.55001		5702.31	-1.03392	0.109029	-9.48299	2.47e-21	2.01e-20	uc001hob	ENST00000295006	CAPN2
9.41791	2.5986	1.16517	2.23023	0.0257321	0.0423751	uc010pvs	ENST00000366769	CDC42BPA	2.5986		31.0132	-2.17279	0.454976	-4.77561	1.79e-06	4.94e-06	uc001oxy	ENST00000278559	CAPN5
1097.71	1.27616	0.120104	10.6255	2.27e-26	2.54e-25	uc001hqp	ENST00000334218	CDC42BPA	1.27616		6.50627	-2.02025	0.775285	-2.60582	0.00916559	0.0163075	uc009yup	ENST00000278559	CAPN5
312.008	4.52622	0.358755	12.6164	1.71e-36	3.54e-35	uc002jjp	ENST00000335793	CDC42EP4	4.52622		9060.85	-1.22359	0.10885	-11.241	2.56e-29	3.42e-28	uc001mvi	ENST00000341394	CAPRIN1
1557.92	2.08636	0.154434	13.5098	1.37e-41	3.81e-40	uc002qfz	ENST00000301200	CDC42EP5	2.08636		1323.85	-1.18736	0.0610593	-19.4459	3.15e-84	1.32e-81	uc001mvg	ENST00000389645	CAPRIN1
20.6458	1.02347	0.343588	2.97877	0.00289406	0.00556688	uc002zpt	ENST00000407835	CDC45	1.02347		1274.09	-1.17914	0.473455	-2.4905	0.0127564	0.022148	uc001mvh	ENST00000341394	CAPRIN1
44.9403	1.15582	0.329529	3.5075	0.000452346	0.000966573	uc010zek	ENST00000306721	CDCA7	1.15582		5.00601	-1.79125	0.73778	-2.4279	0.0151866	0.0260265	uc001rjh	ENST00000298892	CAPRIN2
220.694	1.23562	0.168244	7.34421	2.07e-13	9.9e-13	uc010kul	ENST00000406877	CDCA7L	1.23562		1.92971	-1.1514	0.271926	-4.23425	2.29e-05	5.66e-05	uc001rjn	ENST00000553026	CAPRIN2
2463.49	1.8328	0.174822	10.4838	1.02e-25	1.1e-24	uc010vlj	ENST00000261769	CDH1	1.8328		1.08914	-1.93277	0.599192	-3.22562	0.00125699	0.00254003	uc001sxk	ENST00000409445	CAPS2
6868.86	1.82416	0.161946	11.264	1.98e-29	2.66e-28	uc010cfg	ENST00000261769	CDH1	1.82416		5.26277	-1.347	0.446558	-3.01642	0.00255779	0.00495484	uc009zsa	ENST00000328705	CAPS2
14.9536	2.40039	0.473241	5.07222	3.93e-07	1.15e-06	uc011cnu	ENST00000264463	CDH10	2.40039		2.13646	-1.17367	0.531012	-2.21026	0.0270875	0.0444133	uc001sxj	ENST00000409799	CAPS2
118.118	1.56225	0.321369	4.86122	1.17e-06	3.27e-06	uc010cdn	ENST00000268603	CDH11	1.56225		5.66692	-1.04533	0.0809033	-12.9208	3.44e-38	7.91e-37	uc002jxu	ENST00000571427	CARD14
24.4604	1.56034	0.220465	7.07752	1.47e-12	6.59e-12	uc002fmt	ENST00000289746	CDH15	1.56034		1.07952	-1.43251	0.485391	-2.95125	0.00316492	0.00605202	uc010nbj	ENST00000556340	CARD9
0.922486	2.27448	0.582615	3.90391	9.47e-05	0.000219137	uc002eqm	ENST00000299752	CDH16	2.27448		46.4074	-1.20268	0.166773	-7.21148	5.53e-13	2.56e-12	uc002uzp	ENST00000320443	CARF
3.76534	1.33734	0.394598	3.3891	0.000701213	0.00146409	uc003jgc	ENST00000507958	CDH18	1.33734		229.429	-1.01575	0.147701	-6.87706	6.11e-12	2.63e-11	uc002uzo	ENST00000402905	CARF
1.06297	1.98339	0.759736	2.61063	0.00903753	0.0160959	uc001jsj	ENST00000398788	CDH23	1.98339		718.046	-1.0053	0.114893	-8.74987	2.14e-18	1.44e-17	uc011djw	ENST00000329474	CARMIL1
11.9178	1.63529	0.189059	8.64963	5.17e-18	3.41e-17	uc010qjr	ENST00000398788	CDH23	1.63529		305.849	-1.74094	0.101014	-17.2346	1.46e-66	2.04e-64	uc004ajq	ENST00000376834	CARNMT1
6.29548	1.15132	0.313497	3.67251	0.00024018	0.000531445	uc002ybi	ENST00000244049	CDH26	1.15132		21.1187	-1.60713	0.213452	-7.52924	5.1e-14	2.55e-13	uc001olc	ENST00000531388	CARNS1
71.2294	1.08957	0.212685	5.12295	3.01e-07	8.9e-07	uc002ybh	ENST00000350849	CDH26	1.08957		2.58463	-1.18717	0.123764	-9.59221	8.62e-22	7.21e-21	uc001ldk	ENST00000426021	CASC2
601.203	1.13603	0.168168	6.75531	1.43e-11	5.96e-11	uc010vli	ENST00000264012	CDH3	1.13603		51.2623	-1.47717	0.12924	-11.4297	2.97e-30	4.19e-29	uc010cwt	ENST00000264645	CASC3
4.52754	1.92004	0.304973	6.29574	3.06e-10	1.16e-09	uc002eog	ENST00000577390	CDH8	1.92004		6.83617	-1.37083	0.173201	-7.9147	2.48e-15	1.35e-14	uc010cws	ENST00000418132	CASC3
5.82901	1.68456	0.264048	6.37975	1.77e-10	6.83e-10	uc002eoh	ENST00000584337	CDH8	1.68456		3.1058	-2.10325	0.324069	-6.49012	8.58e-11	3.38e-10	uc001zto	ENST00000299957	CASC4
52.4728	1.65686	0.176136	9.40671	5.12e-21	4.09e-20	uc001kcx	ENST00000459673	CDHR1	1.65686		0.83524	-1.1797	0.409109	-2.88359	0.00393173	0.00741997	uc010bdu	ENST00000557945	CASC4
6.80723	1.2742	0.309578	4.11593	3.86e-05	9.29e-05	uc001kcw	ENST00000332904	CDHR1	1.2742		4925.83	-1.03317	0.108987	-9.47975	2.55e-21	2.08e-20	uc001ztp	ENST00000299957	CASC4
34.6598	3.33038	0.594629	5.60077	2.13e-08	6.96e-08	uc010btu	ENST00000563332	CDIP1	3.33038		6.53925	-1.06439	0.199357	-5.33911	9.34e-08	2.9e-07	uc002jod	ENST00000581870	CASKIN2
252.144	2.78959	0.172562	16.1658	8.79e-59	7.26e-57	uc002duk	ENST00000561555	CDIPT	2.78959		13.2305	-1.74691	0.804447	-2.17156	0.0298888	0.0486233	uc002uxk	ENST00000360132	CASP10
196.359	1.29462	0.16035	8.0737	6.82e-16	3.87e-15	uc002dun	ENST00000219789	CDIPT	1.29462		164	-1.29547	0.269756	-4.80238	1.57e-06	4.34e-06	uc002uxj	ENST00000286186	CASP10
22.3558	2.55003	0.386178	6.60324	4.02e-11	1.63e-10	uc001jlg	ENST00000395284	CDK1	2.55003		4.23941	-1.14178	0.315832	-3.61516	0.00030016	0.000656686	uc002uxl	ENST00000272879	CASP10
465.073	2.22035	0.134094	16.5582	1.4e-61	1.37e-59	uc002foi	ENST00000353379	CDK10	2.22035		684.56	-2.12396	0.163915	-12.9577	2.12e-38	4.95e-37	uc003wco	ENST00000310447	CASP2
61.8872	1.98679	0.333563	5.95628	2.58e-09	9.1e-09	uc002fog	ENST00000353379	CDK10	1.98679		33.4488	-1.89547	0.371463	-5.10271	3.35e-07	9.86e-07	uc003wcq	ENST00000310447	CASP2
49.8002	1.0208	0.418688	2.43809	0.0147651	0.0253468	uc002fof	ENST00000353379	CDK10	1.0208		193.473	-1.25406	0.161467	-7.76665	8.06e-15	4.26e-14	uc003iwh	ENST00000308394	CASP3
3.75437	6.42273	2.24295	2.86352	0.00418966	0.00787036	uc009vkr	ENST00000356200	CDK11A	6.42273		7.27787	-1.12902	0.363355	-3.10722	0.00188858	0.00372381	uc003iwg	ENST00000393585	CASP3
125.139	3.58339	0.724111	4.94867	7.47e-07	2.13e-06	uc011khl	ENST00000406263	CDK14	3.58339		31.4851	-1.23076	0.34982	-3.51825	0.000434402	0.00093019	uc001lao	ENST00000369321	CASP7
54.2038	2.0815	0.435517	4.77937	1.76e-06	4.85e-06	uc001hcp	ENST00000360066	CDK18	2.0815		466.251	-1.04509	0.140323	-7.44773	9.5e-14	4.65e-13	uc001laq	ENST00000345633	CASP7
8.45875	1.97184	0.486301	4.05477	5.02e-05	0.000119514	uc001hcs	ENST00000515494	CDK18	1.97184		3.571	-3.00677	0.621221	-4.8401	1.3e-06	3.62e-06	uc002uxo	ENST00000392258	CASP8
38.2256	1.05298	0.343586	3.06469	0.00217898	0.00426005	uc001hcr	ENST00000360066	CDK18	1.05298		7.73154	-2.60607	0.359815	-7.24281	4.39e-13	2.05e-12	uc010ftc	ENST00000471383	CASP8
242.681	1.00798	0.194666	5.17803	2.24e-07	6.71e-07	uc001hcq	ENST00000360066	CDK18	1.00798		212.53	-1.89759	0.225861	-8.4016	4.4e-17	2.72e-16	uc002uxq	ENST00000392266	CASP8
22.185	2.51783	0.574282	4.38431	1.16e-05	2.96e-05	uc010spy	ENST00000266970	CDK2	2.51783		1.88667	-1.58078	0.287047	-5.50704	3.65e-08	1.17e-07	uc010fte	ENST00000392258	CASP8
6.72305	4.34541	1.29341	3.35965	0.000780405	0.00162057	uc010ssb	ENST00000257904	CDK4	4.34541		18.2896	-1.01465	0.191269	-5.30482	1.13e-07	3.47e-07	uc002uxv	ENST00000358485	CASP8
0.871013	2.40251	1.05643	2.27418	0.0229555	0.038109	uc001spw	ENST00000257904	CDK4	2.40251		62.4445	-1.90034	0.511198	-3.71743	0.000201264	0.000449162	uc003pnt	ENST00000237177	CASP8AP2
34.4832	1.38746	0.235863	5.88247	4.04e-09	1.4e-08	uc010gem	ENST00000339269	CDK5RAP1	1.38746		211.398	-1.81694	0.321766	-5.64676	1.63e-08	5.39e-08	uc003pnr	ENST00000237177	CASP8AP2
338.5	1.05679	0.0882096	11.9804	4.5e-33	7.5e-32	uc010gel	ENST00000346416	CDK5RAP1	1.05679		1.56002	-1.3225	0.331271	-3.9922	6.55e-05	0.000154102	uc003pns	ENST00000551025	CASP8AP2
159.637	1.32841	0.380344	3.49267	0.000478219	0.00101894	uc002ims	ENST00000584063	CDK5RAP3	1.32841		418.47	-1.92082	0.194747	-9.86316	6.01e-23	5.43e-22	uc003klx	ENST00000395812	CAST
13.4808	2.09264	0.469808	4.45423	8.42e-06	2.17e-05	uc009ydr	ENST00000440480	CDKN1C	2.09264		14.1197	-1.43091	0.343522	-4.16541	3.11e-05	7.57e-05	uc011cup	ENST00000511049	CAST
105.618	1.00826	0.218522	4.61401	3.95e-06	1.05e-05	uc001lwu	ENST00000440480	CDKN1C	1.00826		2355.85	-1.35058	0.1161	-11.6329	2.8e-31	4.2e-30	uc011cuo	ENST00000395813	CAST
0.326498	2.0152	0.925053	2.17846	0.0293714	0.0478584	uc010aoj	ENST00000335183	CDKN3	2.0152		98.655	-1.70712	0.139953	-12.1978	3.19e-34	5.72e-33	uc009vmx	ENST00000496432	CASZ1
3.44354	2.82889	1.25957	2.24591	0.0247096	0.0408165	uc010qbv	ENST00000378442	CDNF	2.82889		14.1186	-1.49371	0.139566	-10.7025	9.9e-27	1.13e-25	uc001arq	ENST00000492173	CASZ1
767.915	1.31176	0.216947	6.04644	1.48e-09	5.32e-09	uc003krg	ENST00000250535	CDO1	1.31176		7.94066	-1.26161	0.218136	-5.78357	7.31e-09	2.48e-08	uc001xzs	ENST00000256343	CATSPERB
58.0184	1.39977	0.283903	4.93047	8.2e-07	2.33e-06	uc010zqv	ENST00000460006	CDS2	1.39977		618.08	-2.0093	0.352959	-5.69274	1.25e-08	4.16e-08	uc002wze	ENST00000375279	CBFA2T2
31.9976	6.48401	0.792011	8.18677	2.68e-16	1.56e-15	uc003mwk	ENST00000343762	CDYL	6.48401		1025.9	-1.89597	0.196503	-9.64858	4.98e-22	4.23e-21	uc002wzh	ENST00000397800	CBFA2T2
48.0535	3.74235	0.438829	8.52804	1.49e-17	9.49e-17	uc010eii	ENST00000352591	CEACAM1	3.74235		34.5808	-1.67609	0.514961	-3.25478	0.0011348	0.00230634	uc002wzg	ENST00000346541	CBFA2T2
4.99109	1.21342	0.380869	3.18593	0.0014429	0.00289168	uc002orc	ENST00000407170	CEACAM21	1.21342		456.666	-1.67389	0.177145	-9.4493	3.41e-21	2.75e-20	uc002wzi	ENST00000375279	CBFA2T2
5.69838	1.08446	0.323715	3.35006	0.000807953	0.00167515	uc002org	ENST00000457737	CEACAM21	1.08446		18.0047	-1.42704	0.651418	-2.19067	0.0284756	0.0465119	uc002wzf	ENST00000492345	CBFA2T2
4020.47	1.10237	0.132262	8.33477	7.76e-17	4.71e-16	uc003xqh	ENST00000408965	CEBPD	1.10237		50.2269	-1.4847	0.21595	-6.87521	6.19e-12	2.66e-11	uc010cif	ENST00000569464	CBFA2T3
102.44	1.02078	0.193858	5.26563	1.4e-07	4.27e-07	uc010naa	ENST00000372080	CEL	1.02078		971.794	-1.0515	0.0815101	-12.9002	4.49e-38	1.03e-36	uc002era	ENST00000290858	CBFB
0.434194	2.70686	0.94341	2.86923	0.00411476	0.00773952	uc002lai	ENST00000420428	CELF4	2.70686		202.516	-1.73251	0.137239	-12.624	1.56e-36	3.22e-35	uc011bhi	ENST00000264122	CBLB
0.806001	2.8324	0.613446	4.61719	3.89e-06	1.04e-05	uc010xhg	ENST00000334293	CELF5	2.8324		4.48206	-1.72604	0.361928	-4.76902	1.85e-06	5.09e-06	uc003dwe	ENST00000403724	CBLB
40.4645	1.53444	0.20658	7.42785	1.1e-13	5.38e-13	uc010ukl	ENST00000287202	CELF6	1.53444		460.565	-1.3912	0.0838695	-16.5877	8.56e-62	8.63e-60	uc003dwc	ENST00000264122	CBLB
5.55131	6.44929	1.47308	4.3781	1.2e-05	3.04e-05	uc011lsb	ENST00000377044	CEMIP2	6.44929		30.7771	-2.12568	0.137431	-15.4673	5.77e-54	3.53e-52	uc003irz	ENST00000504480	CBR4
421.725	1.29322	0.197608	6.54438	5.97e-11	2.39e-10	uc004aik	ENST00000377057	CEMIP2	1.29322		22.1777	-1.75637	0.141761	-12.3897	2.97e-35	5.7e-34	uc010yxw	ENST00000433343	CBWD2
86.4048	1.94825	0.156253	12.4685	1.11e-35	2.18e-34	uc001lrh	ENST00000330106	CEND1	1.94825		2.20258	-2.2224	0.302744	-7.34085	2.12e-13	1.01e-12	uc002jxb	ENST00000269399	CBX2
14.1166	1.26482	0.47501	2.66272	0.00775108	0.0139675	uc010ihj	ENST00000273853	CENPC	1.26482		10.5997	-1.3196	0.136429	-9.67243	3.95e-22	3.37e-21	uc003awm	ENST00000469420	CBX6
10.9595	2.9173	0.65477	4.45546	8.37e-06	2.16e-05	uc010ixc	ENST00000283006	CENPH	2.9173		182.598	-1.68565	0.166155	-10.145	3.49e-24	3.4e-23	uc003gnx	ENST00000389652	CC2D2A
51.9543	1.76197	0.259726	6.78398	1.17e-11	4.92e-11	uc010gyq	ENST00000472374	CENPM	1.76197		139.667	-1.00642	0.169931	-5.92254	3.17e-09	1.11e-08	uc003gnz	ENST00000503292	CC2D2A
81.9443	1.56112	0.56408	2.76755	0.00564796	0.0104024	uc010vnm	ENST00000305850	CENPN	1.56112		2326.38	-1.0141	0.0785232	-12.9147	3.72e-38	8.54e-37	uc001joo	ENST00000265872	CCAR1
51.6841	3.3966	0.283967	11.9612	5.67e-33	9.39e-32	uc004asj	ENST00000375579	CENPP	3.3966		14.5931	-1.47616	0.201468	-7.32705	2.35e-13	1.12e-12	uc002lkj	ENST00000577772	CCDC102B
21.2624	1.02526	0.43587	2.35222	0.018662	0.0314943	uc003iwp	ENST00000281453	CENPU	1.02526		73.4792	-1.92195	0.314384	-6.11339	9.75e-10	3.55e-09	uc003ixu	ENST00000307588	CCDC110
6.41611	5.24078	0.723771	7.24094	4.46e-13	2.08e-12	uc002jfk	ENST00000317442	CEP112	5.24078		505.042	-1.13417	0.107316	-10.5685	4.17e-26	4.6e-25	uc002ene	ENST00000219299	CCDC113
70.9013	1.16351	0.23417	4.96866	6.74e-07	1.93e-06	uc001pgn	ENST00000263468	CEP126	1.16351		1.86066	-1.61123	0.587901	-2.74064	0.00613188	0.0112262	uc002pir	ENST00000315396	CCDC114
180.565	1.22293	0.113407	10.7836	4.12e-27	4.82e-26	uc002jzm	ENST00000269392	CEP131	1.22293		133.406	-1.88289	0.266154	-7.07444	1.5e-12	6.73e-12	uc003aeb	ENST00000249064	CCDC117
36.4061	1.14599	0.145778	7.86118	3.81e-15	2.05e-14	uc002jzq	ENST00000573053	CEP131	1.14599		1.83224	-1.89761	0.380831	-4.9828	6.27e-07	1.8e-06	uc010tfn	ENST00000476570	CCDC122
31.3312	1.70797	0.325887	5.241	1.6e-07	4.85e-07	uc003hbj	ENST00000506202	CEP135	1.70797		309.28	-1.48348	0.188451	-7.87196	3.49e-15	1.89e-14	uc003jvx	ENST00000396496	CCDC125
44.9438	1.63894	0.262659	6.23981	4.38e-10	1.64e-09	uc002krx	ENST00000540847	CEP192	1.63894		11.9446	-1.14807	0.14006	-8.19698	2.47e-16	1.44e-15	uc003jvz	ENST00000512045	CCDC125
12.9531	3.69763	0.645795	5.7257	1.03e-08	3.45e-08	uc003vpy	ENST00000223208	CEP41	3.69763		76.1711	-2.7006	0.341794	-7.90124	2.76e-15	1.5e-14	uc002ten	ENST00000295124	CCDC138
7.39942	3.13283	1.10849	2.82621	0.00471029	0.00877826	uc010lmf	ENST00000223208	CEP41	3.13283		19.0299	-1.42089	0.239014	-5.94479	2.77e-09	9.74e-09	uc002teo	ENST00000412964	CCDC138
19.9736	1.97238	0.554594	3.55644	0.000375915	0.000811811	uc011kpg	ENST00000223208	CEP41	1.97238		334.75	-2.15004	0.342585	-6.27592	3.48e-10	1.31e-09	uc011bjx	ENST00000488653	CCDC14
57.719	12.0866	1.24946	9.67346	3.91e-22	3.33e-21	uc001pfr	ENST00000325542	CEP57	12.0866		160.565	-1.36744	0.131324	-10.4127	2.17e-25	2.28e-24	uc003egx	ENST00000489746	CCDC14
88.5878	1.71883	0.437308	3.93048	8.48e-05	0.000197255	uc001pfq	ENST00000325542	CEP57	1.71883		103.904	-1.13787	0.178443	-6.37665	1.81e-10	6.97e-10	uc003egz	ENST00000495381	CCDC14
45.1978	1.77221	0.566994	3.12562	0.00177428	0.00351295	uc003eql	ENST00000337090	CEP63	1.77221		40.8049	-1.96119	0.196935	-9.95857	2.31e-23	2.15e-22	uc002gqk	ENST00000360524	CCDC144A
102.193	2.60224	0.335969	7.74549	9.52e-15	5e-14	uc002sdk	ENST00000377990	CEP68	2.60224		49.417	-2.2064	0.206193	-10.7007	1.01e-26	1.15e-25	uc002gua	ENST00000285176	CCDC144B
89.7155	4.03677	0.404888	9.97009	2.06e-23	1.92e-22	uc011bmm	ENST00000264982	CEP70	4.03677		10.4825	-1.58321	0.257802	-6.14118	8.19e-10	3e-09	uc002gyf	ENST00000327925	CCDC144NL
4.31218	1.81288	0.592172	3.06141	0.00220298	0.00430516	uc010wzz	ENST00000262127	CEP76	1.81288		2.22547	-1.6233	0.698174	-2.32506	0.0200685	0.0336885	uc002gyg	ENST00000577537	CCDC144NL-AS1
468.863	1.05792	0.105668	10.0118	1.35e-23	1.27e-22	uc010hae	ENST00000216264	CERK	1.05792		3.87723	-1.42361	0.249882	-5.6971	1.22e-08	4.06e-08	uc002gyh	ENST00000577537	CCDC144NL-AS1
923.56	4.05915	0.485334	8.36362	6.08e-17	3.72e-16	uc009wmh	ENST00000368954	CERS2	4.05915		26.8013	-1.44775	0.101253	-14.2983	2.24e-46	8.35e-45	uc003gre	ENST00000324309	CCDC149
607.406	1.17674	0.229252	5.13294	2.85e-07	8.46e-07	uc002eim	ENST00000422046	CES1	1.17674		0.74918	-1.9655	0.595711	-3.29942	0.000968846	0.00198854	uc010zgt	ENST00000448409	CCDC150
368.772	1.14686	0.199011	5.7628	8.27e-09	2.79e-08	uc002ein	ENST00000422046	CES1	1.14686		0.911723	-1.60454	0.672478	-2.38601	0.0170321	0.0289363	uc002utp	ENST00000389175	CCDC150
852.107	1.08324	0.194678	5.56425	2.63e-08	8.52e-08	uc002eil	ENST00000360526	CES1	1.08324		15.458	-1.1751	0.135617	-8.66483	4.52e-18	2.99e-17	uc010brp	ENST00000463299	CCDC154
19.8055	1.90123	0.3035	6.26435	3.74e-10	1.41e-09	uc010viw	ENST00000543856	CES3	1.90123		1.982	-1.93822	0.283561	-6.83531	8.18e-12	3.48e-11	uc003pta	ENST00000453496	CCDC162P
0.602688	2.0926	0.617345	3.38967	0.000699777	0.00146123	uc002eio	ENST00000319165	CES5A	2.0926		1.75559	-2.76364	0.977286	-2.82787	0.00468592	0.0087371	uc003zme	ENST00000380701	CCDC171
5.62647	1.19846	0.224502	5.33829	9.38e-08	2.91e-07	uc001pgq	ENST00000434758	CFAP300	1.19846		34.6375	-1.1251	0.257576	-4.36803	1.25e-05	3.18e-05	uc003zmd	ENST00000380701	CCDC171
7.31918	1.64847	0.330899	4.98181	6.3e-07	1.81e-06	uc002zeo	ENST00000339818	CFAP410	1.64847		20.5535	-1.08216	0.129604	-8.34976	6.84e-17	4.17e-16	uc010hei	ENST00000465759	CCDC174
563.564	1.12433	0.0712611	15.7776	4.44e-56	3.12e-54	uc002zer	ENST00000339818	CFAP410	1.12433		5.23327	-1.29196	0.526006	-2.45618	0.0140424	0.0242042	uc004axf	ENST00000494917	CCDC180
889.344	1.05064	0.0636747	16.5001	3.66e-61	3.51e-59	uc002zep	ENST00000339818	CFAP410	1.05064		180.999	-2.53122	0.39192	-6.45852	1.06e-10	4.14e-10	uc001lbc	ENST00000369287	CCDC186
4.26906	2.02095	0.8004	2.52492	0.0115724	0.0202412	uc010hqj	ENST00000393845	CFAP44	2.02095		1225.62	-1.97369	0.174519	-11.3093	1.18e-29	1.61e-28	uc001lbb	ENST00000369287	CCDC186
134.268	1.39607	0.143521	9.72733	2.31e-22	2e-21	uc002vjl	ENST00000341552	CFAP65	1.39607		31.7382	-1.0564	0.292478	-3.61189	0.000303973	0.000664513	uc001lbd	ENST00000369285	CCDC186
2.06766	1.33441	0.399664	3.33884	0.000841303	0.00174002	uc001aik	ENST00000464311	CFAP74	1.33441		29.5954	-1.25173	0.160722	-7.78821	6.8e-15	3.61e-14	uc010hxe	ENST00000476379	CCDC39
939.278	2.4962	0.464791	5.37059	7.85e-08	2.45e-07	uc002lqc	ENST00000327726	CFD	2.4962		184.235	-1.35834	0.138975	-9.77395	1.46e-22	1.28e-21	uc010dht	ENST00000397545	CCDC40
9.8314	1.24807	0.160421	7.77995	7.26e-15	3.84e-14	uc002fea	ENST00000566901	CFDP1	1.24807		36.0189	-1.5801	0.327111	-4.83046	1.36e-06	3.8e-06	uc010ddx	ENST00000225726	CCDC47
311.254	2.35774	0.307836	7.6591	1.87e-14	9.65e-14	uc010tpn	ENST00000298159	CFL2	2.35774		1.22004	-1.34194	0.381972	-3.51318	0.000442776	0.000947152	uc001iwm	ENST00000375028	CCDC7
286.926	1.792	0.308789	5.8033	6.5e-09	2.21e-08	uc001wsg	ENST00000341223	CFL2	1.792		67.9274	-1.39577	0.360379	-3.87306	0.000107477	0.000247253	uc009zdk	ENST00000422000	CCDC77
102.532	1.18009	0.315002	3.74629	0.000179469	0.000402863	uc001wsj	ENST00000298159	CFL2	1.18009		48.8612	-1.11115	0.282877	-3.92802	8.56e-05	0.000199184	uc001qig	ENST00000239830	CCDC77
85.5599	1.10257	0.210059	5.24886	1.53e-07	4.65e-07	uc001wsi	ENST00000298159	CFL2	1.10257		104.34	-1.47504	0.626871	-2.35303	0.0186213	0.0314314	uc003dzh	ENST00000206423	CCDC80
111.417	1.47419	0.409657	3.59859	0.000319945	0.000697292	uc011knq	ENST00000003084	CFTR	1.47419		2.02791	-1.11457	0.487268	-2.28739	0.0221729	0.0369213	uc001pbh	ENST00000280245	CCDC83
3.45207	1.98807	0.306187	6.493	8.41e-11	3.32e-10	uc002pmd	ENST00000596965	CGB7	1.98807		71.3886	-1.95964	0.407813	-4.80523	1.55e-06	4.28e-06	uc010yoz	ENST00000436346	CCDC88A
2.3591	1.66567	0.512226	3.25183	0.00114666	0.00232928	uc002pme	ENST00000596965	CGB7	1.66567		1772.42	-1.92406	0.117759	-16.339	5.21e-60	4.68e-58	uc010aty	ENST00000389857	CCDC88C
2.31457	3.0532	0.765399	3.98903	6.63e-05	0.000156047	uc010uct	ENST00000446533	CHAC1	3.0532		4.84214	-1.68465	0.233364	-7.21899	5.24e-13	2.43e-12	uc010twk	ENST00000554872	CCDC88C
1476.46	1.14361	0.0873569	13.0912	3.7e-39	9.03e-38	uc002zxw	ENST00000484558	CHCHD10	1.14361		3.70073	-1.47495	0.240369	-6.13619	8.45e-10	3.09e-09	uc001rip	ENST00000545737	CCDC91
81.8525	4.05221	0.590498	6.86237	6.77e-12	2.9e-11	uc001epo	ENST00000369259	CHD1L	4.05221		12.2305	-1.94588	0.196174	-9.91918	3.44e-23	3.15e-22	uc010fld	ENST00000376300	CCDC93
104.454	1.79795	0.360916	4.98164	6.3e-07	1.81e-06	uc009wjh	ENST00000431239	CHD1L	1.79795		2.53548	-2.58281	0.335489	-7.69864	1.38e-14	7.14e-14	uc003gse	ENST00000295589	CCKAR
863.496	2.44883	0.54455	4.49699	6.89e-06	1.79e-05	uc002gje	ENST00000330494	CHD3	2.44883		2.36782	-1.19375	0.356166	-3.35168	0.000803235	0.00166606	uc011kga	ENST00000222902	CCL24
1438.3	1.19596	0.0968984	12.3424	5.35e-35	1.01e-33	uc002gjj	ENST00000481999	CHD3	1.19596		34.5455	-1.34775	0.166289	-8.10487	5.28e-16	3.02e-15	uc010ivn	ENST00000513525	CCL28
4014.53	1.00589	0.0724577	13.8825	8.09e-44	2.55e-42	uc002gjh	ENST00000470531	CHD3	1.00589		215.245	-1.39073	0.125971	-11.04	2.45e-28	3.07e-27	uc003iec	ENST00000274026	CCNA2
15.6609	2.49333	0.612855	4.06838	4.73e-05	0.000113053	uc002xkd	ENST00000373233	CHD6	2.49333		1949.62	-1.23547	0.120908	-10.2183	1.64e-24	1.64e-23	uc003pqe	ENST00000520429	CCNC
117.174	1.42691	0.127179	11.2197	3.26e-29	4.33e-28	uc001qcf	ENST00000438015	CHEK1	1.42691		1.56649	-2.77751	1.13685	-2.44317	0.014559	0.0250195	uc002nsn	ENST00000262643	CCNE1
155.039	1.29015	0.121696	10.6014	2.93e-26	3.26e-25	uc010sbh	ENST00000534070	CHEK1	1.29015		120.025	-1.6488	0.131386	-12.5493	4.01e-36	8.06e-35	uc003yhc	ENST00000308108	CCNE2
31.2556	4.15174	0.544594	7.62354	2.47e-14	1.26e-13	uc010zqz	ENST00000378961	CHGB	4.15174		239.939	-1.55903	0.198627	-7.84901	4.19e-15	2.26e-14	uc002cqd	ENST00000397066	CCNF
88.7267	1.09254	0.29893	3.65483	0.000257353	0.000567336	uc001ean	ENST00000369744	CHI3L2	1.09254		387.833	-1.38651	0.105826	-13.1018	3.21e-39	7.88e-38	uc003lzc	ENST00000340828	CCNG1
126.803	2.32399	0.803024	2.89405	0.00380312	0.00719253	uc011mql	ENST00000373504	CHIC1	2.32399		933.445	-1.98621	0.147635	-13.4535	2.94e-41	8.03e-40	uc011ccc	ENST00000509972	CCNG2
1.22256	1.27347	0.547496	2.326	0.0200187	0.0336098	uc010qwv	ENST00000454838	CHID1	1.27347		339.033	-1.59066	0.179172	-8.8778	6.82e-19	4.74e-18	uc010qoq	ENST00000265992	CCNJ
17.1182	1.82541	0.592912	3.07872	0.00207892	0.00407646	uc001gzo	ENST00000367229	CHIT1	1.82541		556.124	-1.20395	0.129563	-9.29242	1.51e-20	1.17e-19	uc003fbe	ENST00000464316	CCNL1
444.86	1.7911	0.225349	7.94814	1.89e-15	1.04e-14	uc001onk	ENST00000265689	CHKA	1.7911		62.4202	-1.04179	0.123949	-8.40495	4.28e-17	2.65e-16	uc003fbi	ENST00000461804	CCNL1
134.242	1.2389	0.141265	8.77	1.79e-18	1.21e-17	uc003bmt	ENST00000492582	CHKB	1.2389		44.4089	-1.01495	0.202497	-5.01218	5.38e-07	1.55e-06	uc011bor	ENST00000475298	CCNL1
425.524	3.33678	0.166642	20.0236	3.43e-89	2.2e-86	uc002fnt	ENST00000547687	CHMP1A	3.33678		66.6688	-1.60116	0.204593	-7.82609	5.03e-15	2.7e-14	uc009zkz	ENST00000261900	CCNT1
41.914	1.70748	0.414822	4.11616	3.85e-05	9.28e-05	uc011bgn	ENST00000263780	CHMP2B	1.70748		186.033	-1.3034	0.163275	-7.98284	1.43e-15	7.93e-15	uc002tud	ENST00000264157	CCNT2
38.1751	4.19679	0.542222	7.73997	9.94e-15	5.21e-14	uc010kvl	ENST00000412711	CHN2	4.19679		600.749	-1.154	0.105479	-10.9406	7.37e-28	9.03e-27	uc002tuc	ENST00000264157	CCNT2
3.06511	2.41349	0.923407	2.61367	0.00895745	0.0159625	uc010kve	ENST00000412711	CHN2	2.41349		482.602	-1.18325	0.140797	-8.40394	4.32e-17	2.67e-16	uc002dgk	ENST00000396212	CCP110
23.5082	1.39877	0.287857	4.85926	1.18e-06	3.3e-06	uc002yku	ENST00000400128	CHODL	1.39877		8.17857	-1.1822	0.0666213	-17.745	1.88e-70	3.37e-68	uc002dgj	ENST00000569190	CCP110
48.7027	4.19506	0.782913	5.35827	8.4e-08	2.62e-07	uc009yvz	ENST00000320585	CHORDC1	4.19506		847.365	-1.81186	0.220028	-8.23471	1.8e-16	1.06e-15	uc002acz	ENST00000310958	CCPG1
1278.18	1.19909	0.0882253	13.5912	4.52e-42	1.29e-40	uc003wjq	ENST00000495645	CHPF2	1.19909		33.4658	-1.51924	0.18656	-8.14344	3.84e-16	2.22e-15	uc003cpm	ENST00000445132	CCR2
166.404	1.03578	0.126409	8.19389	2.53e-16	1.48e-15	uc010mem	ENST00000220913	CHRAC1	1.03578		34.6491	-1.42575	0.204233	-6.98097	2.93e-12	1.29e-11	uc003cfg	ENST00000330953	CCR4
1652.24	1.42013	0.159238	8.91829	4.74e-19	3.32e-18	uc004eov	ENST00000372045	CHRDL1	1.42013		4.34592	-1.6427	0.705428	-2.32865	0.0198775	0.0333884	uc003qvn	ENST00000341935	CCR6
10.8251	1.64437	0.28454	5.77903	7.51e-09	2.55e-08	uc001ovj	ENST00000528471	CHRDL2	1.64437		5.3557	-1.89881	0.327759	-5.79331	6.9e-09	2.35e-08	uc010hhr	ENST00000326306	CCR8
201.117	1.11511	0.257133	4.33669	1.45e-05	3.64e-05	uc001ovh	ENST00000263671	CHRDL2	1.11511		73.4785	-1.74786	0.123717	-14.1279	2.56e-45	8.88e-44	uc003hsu	ENST00000505073	CCSER1
167.287	1.06047	0.206549	5.13422	2.83e-07	8.4e-07	uc001ovi	ENST00000376332	CHRDL2	1.06047		12.9593	-1.62096	0.374467	-4.32871	1.5e-05	3.77e-05	uc010ikv	ENST00000505073	CCSER1
26.5556	1.87847	0.287667	6.53002	6.58e-11	2.62e-10	uc002uje	ENST00000348749	CHRNA1	1.87847		99.28	-1.01843	0.0943631	-10.7927	3.73e-27	4.38e-26	uc003hsv	ENST00000509176	CCSER1
0.467457	1.73993	0.620913	2.80221	0.00507543	0.00941522	uc002ujf	ENST00000409323	CHRNA1	1.73993		833.016	-1.59626	0.185229	-8.61781	6.82e-18	4.46e-17	uc010qmd	ENST00000224756	CCSER2
20.4728	1.23876	0.253422	4.88814	1.02e-06	2.87e-06	uc010qxu	ENST00000250699	CHRNA10	1.23876		34.3619	-1.18814	0.118293	-10.0441	9.76e-24	9.26e-23	uc011cmq	ENST00000423695	CCT5
1447.11	2.86221	0.201923	14.1747	1.31e-45	4.63e-44	uc010lus	ENST00000407991	CHRNA2	2.86221		408.214	-2.23064	0.282983	-7.88258	3.21e-15	1.74e-14	uc003php	ENST00000437994	CD109
1172.08	1.86379	0.275041	6.77643	1.23e-11	5.18e-11	uc011lal	ENST00000407991	CHRNA2	1.86379		14.7684	-1.06944	0.485429	-2.20308	0.0275889	0.0451624	uc009zfw	ENST00000359156	CD163
0.801121	1.69343	0.52544	3.22288	0.00126909	0.00256313	uc002beb	ENST00000348639	CHRNA3	1.69343		5.89599	-1.28491	0.55937	-2.29707	0.0216149	0.0360763	uc001fsc	ENST00000444681	CD1E
0.872629	1.61303	0.730055	2.20947	0.0271421	0.0444939	uc002yev	ENST00000370263	CHRNA4	1.61303		3.56884	-1.1408	0.497457	-2.29327	0.0218325	0.0364056	uc009wsv	ENST00000444681	CD1E
7.29529	1.46339	0.314701	4.65008	3.32e-06	8.91e-06	uc002yes	ENST00000370263	CHRNA4	1.46339		0.934856	-2.16611	0.575593	-3.76326	0.000167711	0.000377827	uc010oxa	ENST00000369478	CD2
1.05326	1.53398	0.388069	3.95286	7.72e-05	0.000180377	uc010vtz	ENST00000573209	CHRNB1	1.53398		10.763	-1.21406	0.554421	-2.18978	0.0285399	0.0466098	uc003dzj	ENST00000308611	CD200R1
51.4358	1.00624	0.144092	6.98334	2.88e-12	1.27e-11	uc010tsj	ENST00000551947	CHURC1	1.00624		10.6888	-5.33335	1.09111	-4.88799	1.02e-06	2.87e-06	uc002mht	ENST00000315599	CD209
39.8097	1.26779	0.197226	6.42811	1.29e-10	5.03e-10	uc001euh	ENST00000369095	CIART	1.26779		3.15656	-3.1882	1.44337	-2.20887	0.0271839	0.0445557	uc002mhv	ENST00000315599	CD209
23.3416	1.00901	0.216939	4.65113	3.3e-06	8.87e-06	uc001euj	ENST00000290363	CIART	1.00901		3.12615	-2.66115	1.16539	-2.28348	0.022402	0.0372703	uc010dvq	ENST00000315599	CD209
120.111	1.50932	0.297337	5.07614	3.85e-07	1.13e-06	uc002bdc	ENST00000258930	CIB2	1.50932		10.7561	-2.02399	0.386482	-5.23695	1.63e-07	4.95e-07	uc010dqo	ENST00000280200	CD226
4.24511	4.84422	1.08414	4.46828	7.89e-06	2.04e-05	uc003btq	ENST00000336832	CIDEC	4.84422		4784.43	-1.65352	0.113552	-14.5618	4.91e-48	2.05e-46	uc002avv	ENST00000318443	CD276
5.31053	3.4895	0.588769	5.92678	3.09e-09	1.08e-08	uc003btp	ENST00000336832	CIDEC	3.4895		45.2121	-1.57856	0.130698	-12.0778	1.38e-33	2.38e-32	uc002avu	ENST00000561213	CD276
1.90563	1.42207	0.445876	3.18938	0.00142577	0.00285983	uc003bts	ENST00000423850	CIDEC	1.42207		4758.56	-1.09015	0.0674264	-16.168	8.48e-59	7.02e-57	uc003oyw	ENST00000359314	CD2AP
1.06117	1.07757	0.381356	2.82564	0.00471863	0.00879331	uc003bto	ENST00000423850	CIDEC	1.07757		1.79591	-1.17842	0.321032	-3.67073	0.000241856	0.000534898	uc002jlb	ENST00000392619	CD300E
167.564	4.04149	0.898685	4.49711	6.89e-06	1.79e-05	uc001xtc	ENST00000361786	CIPC	4.04149		37.5986	-1.28466	0.182744	-7.02981	2.07e-12	9.18e-12	uc001psu	ENST00000532917	CD3G
433.864	5.84586	1.02611	5.6971	1.22e-08	4.06e-08	uc010xgl	ENST00000593093	CIRBP	5.84586		658.676	-1.38116	0.174051	-7.93535	2.1e-15	1.15e-14	uc001qqv	ENST00000011653	CD4
10.6412	1.17744	0.23217	5.07144	3.95e-07	1.16e-06	uc004eas	ENST00000246139	CITED1	1.17744		29.2855	-1.44855	0.415678	-3.48479	0.000492519	0.00104782	uc004faa	ENST00000370629	CD40LG
593.408	1.28703	0.100039	12.8652	7.06e-38	1.6e-36	uc001cgj	ENST00000372638	CITED4	1.28703		117.383	-1.30745	0.359261	-3.63928	0.000273397	0.000600969	uc001hgj	ENST00000322875	CD46
65.8249	2.29497	0.827795	2.77238	0.00556472	0.0102625	uc004btw	ENST00000393608	CIZ1	2.29497		93.0564	-2.16858	0.861941	-2.51593	0.011872	0.02072	uc001dzw	ENST00000271324	CD53
151.852	1.53372	0.41074	3.73404	0.000188434	0.000421907	uc011mar	ENST00000372938	CIZ1	1.53372		14.3414	-1.13353	0.132006	-8.5869	8.93e-18	5.79e-17	uc010owy	ENST00000457047	CD58
56.8384	2.37864	0.556226	4.2764	1.9e-05	4.72e-05	uc010tha	ENST00000378037	CKAP2	2.37864		1.6212	-1.68716	0.479666	-3.51735	0.000435872	0.000933062	uc001frk	ENST00000368174	CD5L
3.50712	1.26141	0.450434	2.80043	0.00510346	0.00946399	uc002tif	ENST00000302450	CKAP2L	1.26141		3.65978	-1.30278	0.366776	-3.55197	0.000382358	0.000824841	uc001nqp	ENST00000313421	CD6
617.269	3.37635	0.304803	11.0772	1.62e-28	2.05e-27	uc002pbd	ENST00000221476	CKM	3.37635		0.568517	-1.01693	0.44343	-2.29332	0.0218296	0.036402	uc010hqt	ENST00000478182	CD80
2.88278	2.32875	0.791048	2.94388	0.0032413	0.0061895	uc003khc	ENST00000424301	CKMT2	2.32875		2.00472	-1.07127	0.296841	-3.60892	0.000307479	0.000671613	uc001fwj	ENST00000360056	CD84
173.832	1.98435	0.223407	8.88224	6.55e-19	4.56e-18	uc003khd	ENST00000254035	CKMT2	1.98435		4.68939	-1.05048	0.334131	-3.14392	0.00166699	0.00331174	uc002srv	ENST00000409511	CD8A
37.9191	2.74537	0.34273	8.01032	1.14e-15	6.39e-15	uc002tmy	ENST00000409078	CLASP1	2.74537		50.998	-1.01194	0.113406	-8.92316	4.53e-19	3.18e-18	uc004feo	ENST00000346693	CD99L2
20.3058	8.02827	1.33769	6.00159	1.95e-09	6.95e-09	uc010xxh	ENST00000221455	CLASRP	8.02827		1.24524	-1.05712	0.167383	-6.3156	2.69e-10	1.02e-09	uc009xja	ENST00000281141	CDC123
0.598224	2.29575	0.488703	4.69764	2.63e-06	7.14e-06	uc010osh	ENST00000466454	CLCA3P	2.29575		1.37459	-1.95818	0.790411	-2.47742	0.0132336	0.0229099	uc009wed	ENST00000361544	CDC14A
34.061	1.01091	0.315133	3.20788	0.00133715	0.0026918	uc009wcu	ENST00000370563	CLCA4	1.01091		6.46452	-1.43234	0.195805	-7.31514	2.57e-13	1.22e-12	uc001dte	ENST00000370124	CDC14A
6.50282	3.06837	0.994082	3.08664	0.00202435	0.0039751	uc010hya	ENST00000265593	CLCN2	3.06837		77.4058	-1.11538	0.118524	-9.41054	4.94e-21	3.94e-20	uc010tkm	ENST00000494766	CDC16
20.7707	1.79487	0.43108	4.16365	3.13e-05	7.62e-05	uc011brm	ENST00000265593	CLCN2	1.79487		42.8576	-1.70007	0.303118	-5.60861	2.04e-08	6.66e-08	uc001ciy	ENST00000372462	CDC20
4.5062	1.47162	0.657449	2.23838	0.025196	0.0415608	uc010oaw	ENST00000446542	CLCN6	1.47162		1.29913	-3.08175	0.61237	-5.03249	4.84e-07	1.4e-06	uc003jpp	ENST00000507931	CDC20B
200.65	1.44983	0.33455	4.33366	1.47e-05	3.69e-05	uc010oau	ENST00000346436	CLCN6	1.44983		122.039	-1.49801	0.207765	-7.21011	5.59e-13	2.59e-12	uc003csh	ENST00000302506	CDC25A
19.9604	1.00259	0.184043	5.44757	5.11e-08	1.61e-07	uc010oav	ENST00000446542	CLCN6	1.00259		12.0721	-3.21359	0.899078	-3.57432	0.000351138	0.00076139	uc003lcp	ENST00000323760	CDC25C
323.676	3.99377	0.515274	7.75076	9.13e-15	4.8e-14	uc002clw	ENST00000448525	CLCN7	3.99377		20.171	-1.44524	0.406998	-3.55097	0.000383812	0.000827756	uc003lcr	ENST00000323760	CDC25C
359.748	1.13326	0.129758	8.73367	2.47e-18	1.66e-17	uc002clu	ENST00000563642	CLCN7	1.13326		133.991	-2.12986	0.337719	-6.30662	2.85e-10	1.08e-09	uc002ile	ENST00000066544	CDC27
12.3514	1.99542	0.289609	6.89007	5.58e-12	2.4e-11	uc010obw	ENST00000464764	CLCNKA	1.99542		580.753	-1.62629	0.274494	-5.9247	3.13e-09	1.1e-08	uc002ild	ENST00000066544	CDC27
1.52922	2.6431	1.19696	2.20817	0.0272323	0.0446259	uc001axx	ENST00000375679	CLCNKB	2.6431		1012.35	-1.09504	0.155435	-7.04504	1.85e-12	8.26e-12	uc002ilf	ENST00000066544	CDC27
11.9789	1.44991	0.170321	8.51282	1.7e-17	1.08e-16	uc001axy	ENST00000375667	CLCNKB	1.44991		26.9292	-1.00606	0.314738	-3.19649	0.00139109	0.0027938	uc010ods	ENST00000400259	CDC42
738.233	1.90714	0.189657	10.0557	8.67e-24	8.26e-23	uc003uks	ENST00000287916	CLDN12	1.90714		1362.48	-2.02401	0.327267	-6.18456	6.23e-10	2.3e-09	uc001hqr	ENST00000366769	CDC42BPA
3.03536	1.20783	0.429155	2.81443	0.00488643	0.00908565	uc010ojv	ENST00000539749	CLDN19	1.20783		243.252	-1.85114	0.203369	-9.10238	8.84e-20	6.51e-19	uc001hqs	ENST00000366769	CDC42BPA
60.1086	5.05247	0.398187	12.6887	6.83e-37	1.45e-35	uc004emt	ENST00000336803	CLDN2	5.05247		5.14899	-1.06956	0.163283	-6.55035	5.74e-11	2.3e-10	uc001hqt	ENST00000429440	CDC42BPA
4.00296	2.47746	0.485335	5.10465	3.31e-07	9.76e-07	uc004emq	ENST00000541806	CLDN2	2.47746		210.234	-1.89967	0.15551	-12.2158	2.56e-34	4.62e-33	uc001ymj	ENST00000361246	CDC42BPB
1.78881	5.38424	1.99146	2.70367	0.00685786	0.0124587	uc010isa	ENST00000323319	CLDN22	5.38424		16.1088	-1.94571	0.793968	-2.45062	0.0142612	0.0245467	uc003kvk	ENST00000360515	CDC42SE2
810.588	1.52136	0.123676	12.3012	8.93e-35	1.66e-33	uc002zpu	ENST00000413119	CLDN5	1.52136		2314.96	-1.88022	0.13233	-14.2086	8.11e-46	2.9e-44	uc003kvi	ENST00000360515	CDC42SE2
20.0823	1.11092	0.137608	8.07306	6.86e-16	3.89e-15	uc002pwi	ENST00000291715	CLDND2	1.11092		51.4384	-1.31383	0.137516	-9.55399	1.25e-21	1.03e-20	uc003kvh	ENST00000505065	CDC42SE2
589.901	1.12694	0.080187	14.0539	7.3e-45	2.46e-43	uc002psy	ENST00000250340	CLEC11A	1.12694		65.3949	-1.59738	0.262843	-6.0773	1.22e-09	4.42e-09	uc002zpr	ENST00000407835	CDC45
8.22201	1.06755	0.292525	3.64942	0.00026283	0.000578821	uc001qwq	ENST00000355690	CLEC12A	1.06755		2.25974	-1.14322	0.464744	-2.45989	0.0138978	0.023974	uc011agz	ENST00000437685	CDC45
2.54094	1.17596	0.368122	3.19448	0.00140085	0.00281258	uc002exy	ENST00000536907	CLEC18C	1.17596		33.9507	-2.49194	0.505529	-4.92938	8.25e-07	2.34e-06	uc001doe	ENST00000234626	CDC7
14.0359	1.69469	0.365075	4.64203	3.45e-06	9.24e-06	uc010sgx	ENST00000457018	CLEC1A	1.69469		7.63363	-1.38777	0.606792	-2.28706	0.0221922	0.0369506	uc009wdc	ENST00000428239	CDC7
597.589	1.6271	0.135275	12.0281	2.53e-33	4.29e-32	uc003cok	ENST00000296130	CLEC3B	1.6271		22.8085	-1.37284	0.482134	-2.84742	0.00440751	0.00825341	uc001dof	ENST00000234626	CDC7
4.2801	1.6735	0.485932	3.4439	0.000573398	0.00120991	uc001qub	ENST00000229332	CLEC4A	1.6735		4.76442	-3.69546	0.623639	-5.92564	3.11e-09	1.09e-08	uc003xeq	ENST00000330560	CDCA2
6.48743	1.06582	0.385404	2.76546	0.00568423	0.010463	uc001quc	ENST00000229332	CLEC4A	1.06582		15.5887	-2.71076	0.331015	-8.18924	2.63e-16	1.53e-15	uc003xep	ENST00000330560	CDCA2
4.22285	3.57142	0.364047	9.81032	1.02e-22	9.02e-22	uc002mim	ENST00000596555	CLEC4GP1	3.57142		3.55044	-2.49562	0.947056	-2.63513	0.00841047	0.0150526	uc011lae	ENST00000330560	CDCA2
0.591853	2.38554	0.468032	5.09697	3.45e-07	1.01e-06	uc002mia	ENST00000327325	CLEC4M	2.38554		34.713	-1.57167	0.278137	-5.65073	1.6e-08	5.27e-08	uc002uic	ENST00000306721	CDCA7
72.0917	1.4258	0.150205	9.49236	2.26e-21	1.85e-20	uc004ckj	ENST00000494426	CLIC3	1.4258		136.253	-1.17989	0.241315	-4.88944	1.01e-06	2.85e-06	uc002uid	ENST00000306721	CDCA7
248.138	1.29375	0.129895	9.95997	2.28e-23	2.12e-22	uc003lxg	ENST00000524306	CLINT1	1.29375		0.509393	-1.8611	0.788776	-2.35948	0.0183005	0.0309358	uc010oih	ENST00000327331	CDCA8
3.70695	2.91421	0.688635	4.23187	2.32e-05	5.71e-05	uc009zxo	ENST00000540338	CLIP1	2.91421		145.783	-1.73316	0.175391	-9.88166	5e-23	4.54e-22	uc001cbs	ENST00000373055	CDCA8
79.8238	1.32397	0.267167	4.95561	7.21e-07	2.06e-06	uc001ucj	ENST00000540338	CLIP1	1.32397		19632.8	-2.51478	0.215776	-11.6546	2.17e-31	3.28e-30	uc002ewg	ENST00000261769	CDH1
1467.39	1.05081	0.136694	7.6873	1.5e-14	7.79e-14	uc002ocz	ENST00000360535	CLIP3	1.05081		181.922	-1.1656	0.239498	-4.86683	1.13e-06	3.18e-06	uc003jgr	ENST00000264463	CDH10
211.02	1.22441	0.178212	6.87054	6.4e-12	2.74e-11	uc002rmw	ENST00000320081	CLIP4	1.22441		25.5193	-1.38162	0.301077	-4.58891	4.46e-06	1.18e-05	uc002eoj	ENST00000394156	CDH11
173.316	2.82816	0.507928	5.56804	2.58e-08	8.34e-08	uc009wqm	ENST00000368361	CLK2	2.82816		1079.83	-1.35603	0.217795	-6.22619	4.78e-10	1.78e-09	uc002eoi	ENST00000268603	CDH11
162.137	4.73202	0.526907	8.98076	2.69e-19	1.92e-18	uc010vcv	ENST00000360019	CLN3	4.73202		30.1713	-1.41297	0.316397	-4.4658	7.98e-06	2.06e-05	uc003ygh	ENST00000027335	CDH17
161.995	2.81011	0.286511	9.80803	1.04e-22	9.22e-22	uc002dpm	ENST00000359984	CLN3	2.81011		54.6198	-1.50061	0.394716	-3.80174	0.000143683	0.000326006	uc002kwg	ENST00000269141	CDH2
4.48969	2.80523	1.0916	2.56983	0.0101749	0.0179682	uc010vcu	ENST00000359984	CLN3	2.80523		42.877	-1.00972	0.178772	-5.6481	1.62e-08	5.35e-08	uc001wil	ENST00000397359	CDH24
266.663	6.31266	0.391204	16.1365	1.41e-58	1.16e-56	uc010ujy	ENST00000249806	CLN6	6.31266		102.589	-2.95607	0.27572	-10.7213	8.09e-27	9.31e-26	uc002lkb	ENST00000397968	CDH7
33.8046	2.4514	1.08903	2.25099	0.0243864	0.0403125	uc009yml	ENST00000533682	CLP1	2.4514		13.0825	-1.81685	0.21131	-8.59804	8.11e-18	5.27e-17	uc002lka	ENST00000536984	CDH7
32.7543	1.89586	0.325579	5.82306	5.78e-09	1.98e-08	uc010rjw	ENST00000533682	CLP1	1.89586		8.15022	-1.44595	0.522614	-2.76677	0.00566138	0.0104251	uc002ljz	ENST00000323011	CDH7
1.30613	1.75332	0.436691	4.01501	5.94e-05	0.000140522	uc010jvz	ENST00000360454	CLPSL2	1.75332		13.3995	-1.35179	0.411451	-3.28542	0.00101832	0.00208383	uc010hkz	ENST00000412678	CDHR4
518.344	3.04212	0.433021	7.02535	2.14e-12	9.47e-12	uc010xxg	ENST00000337392	CLPTM1	3.04212		15.3999	-1.87378	0.181557	-10.3206	5.69e-25	5.82e-24	uc010qii	ENST00000475504	CDK1
41.9284	2.21548	0.181791	12.1869	3.65e-34	6.51e-33	uc001qst	ENST00000331148	CLSTN3	2.21548		340.822	-1.39165	0.161833	-8.59932	8.02e-18	5.22e-17	uc001jld	ENST00000395284	CDK1
3180.69	1.0786	0.0533259	20.2266	5.71e-91	4.21e-88	uc003mei	ENST00000345807	CLTB	1.0786		106.783	-1.13023	0.215494	-5.24481	1.56e-07	4.75e-07	uc009vkv	ENST00000378633	CDK11A
656.831	2.45576	0.26336	9.32473	1.11e-20	8.67e-20	uc003xfw	ENST00000316403	CLU	2.45576		43.7768	-2.88862	0.396877	-7.27836	3.38e-13	1.59e-12	uc010wef	ENST00000584632	CDK12
25470.7	2.25586	0.172881	13.0486	6.47e-39	1.56e-37	uc003xfz	ENST00000316403	CLU	2.25586		1417.47	-1.41336	0.13453	-10.5059	8.11e-26	8.77e-25	uc010cvv	ENST00000447079	CDK12
278.962	1.8783	0.193322	9.7159	2.58e-22	2.23e-21	uc003xfx	ENST00000316403	CLU	1.8783		246.212	-1.38797	0.169626	-8.18251	2.78e-16	1.62e-15	uc003thh	ENST00000181839	CDK13
639.951	2.67422	0.133363	20.0522	1.93e-89	1.28e-86	uc010ckc	ENST00000575014	CLUH	2.67422		974.12	-1.17367	0.0793625	-14.7888	1.73e-49	7.95e-48	uc003thi	ENST00000181839	CDK13
13.069	3.78653	0.26206	14.4491	2.54e-47	1.01e-45	uc003xui	ENST00000518592	CLVS1	3.78653		110.845	-1.00584	0.124761	-8.06211	7.5e-16	4.25e-15	uc003thj	ENST00000181839	CDK13
2.43567	1.86122	0.330556	5.63058	1.8e-08	5.9e-08	uc010alx	ENST00000206446	CMA1	1.86122		538.673	-1.70988	0.154593	-11.0606	1.95e-28	2.46e-27	uc003uky	ENST00000380050	CDK14
130.077	4.64779	0.789403	5.88772	3.92e-09	1.36e-08	uc002fgr	ENST00000537098	CMIP	4.64779		780.596	-1.00504	0.160506	-6.2617	3.81e-10	1.43e-09	uc010les	ENST00000406263	CDK14
132.388	1.76399	0.259089	6.80845	9.87e-12	4.18e-11	uc009zuw	ENST00000412676	CMKLR1	1.76399		49.2005	-3.64381	0.72376	-5.03456	4.79e-07	1.39e-06	uc009ztk	ENST00000261211	CDK17
786.705	4.63098	0.322767	14.3478	1.1e-46	4.18e-45	uc010omp	ENST00000371873	CMPK1	4.63098		134.298	-1.59344	0.16049	-9.92858	3.13e-23	2.87e-22	uc010svb	ENST00000261211	CDK17
17.1096	2.65626	0.299182	8.8784	6.78e-19	4.72e-18	uc001wjs	ENST00000359320	CMTM5	2.65626		1123.68	-3.39223	0.301837	-11.2386	2.64e-29	3.52e-28	uc003puh	ENST00000368911	CDK19
0.950476	2.60979	0.624426	4.1795	2.92e-05	7.13e-05	uc001wju	ENST00000359320	CMTM5	2.60979		569.774	-2.96704	0.283757	-10.4563	1.37e-25	1.46e-24	uc003pui	ENST00000323817	CDK19
1.931	1.60893	0.425727	3.77926	0.000157295	0.00035541	uc001wjt	ENST00000359320	CMTM5	1.60893		4.19727	-3.73631	1.21014	-3.08751	0.0020184	0.0039645	uc011lxx	ENST00000349780	CDK5RAP2
1.46854	1.50269	0.381098	3.94307	8.04e-05	0.000187575	uc010ako	ENST00000359320	CMTM5	1.50269		6.08828	-3.42153	1.49542	-2.28801	0.022137	0.0368681	uc011lxy	ENST00000349780	CDK5RAP2
163.997	2.61037	0.5039	5.18033	2.21e-07	6.64e-07	uc002ezz	ENST00000338099	CMTR2	2.61037		604.77	-2.35664	0.33548	-7.02468	2.15e-12	9.52e-12	uc004bkf	ENST00000349780	CDK5RAP2
1.40554	1.64584	0.416706	3.94963	7.83e-05	0.000182702	uc002llq	ENST00000358821	CNDP1	1.64584		10.7021	-1.45816	0.553769	-2.63315	0.00845959	0.0151326	uc011lxz	ENST00000349780	CDK5RAP2
710.639	2.64316	0.155351	17.0141	6.46e-65	8.14e-63	uc002lln	ENST00000324301	CNDP2	2.64316		34.6701	-1.41278	0.114012	-12.3916	2.9e-35	5.58e-34	uc004bki	ENST00000483412	CDK5RAP2
52.1416	3.45385	0.530844	6.50634	7.7e-11	3.05e-10	uc002efv	ENST00000458059	CNEP1R1	3.45385		9.93949	-1.29655	0.445099	-2.91296	0.00358024	0.00679357	uc004bkh	ENST00000360822	CDK5RAP2
196.938	1.46672	0.106396	13.7855	3.12e-43	9.51e-42	uc002otp	ENST00000222032	CNFN	1.46672		77.0351	-1.03306	0.236467	-4.36874	1.25e-05	3.17e-05	uc001uqs	ENST00000381527	CDK8
32.2192	1.40785	0.321168	4.38351	1.17e-05	2.97e-05	uc001xav	ENST00000216416	CNIH1	1.40785		81.2054	-1.59282	0.299159	-5.32432	1.01e-07	3.13e-07	uc003ndd	ENST00000274695	CDKAL1
214.818	1.89888	0.600663	3.1613	0.00157066	0.0031311	uc009vse	ENST00000361530	CNKSR1	1.89888		11.7225	-4.42143	0.635588	-6.95645	3.49e-12	1.53e-11	uc004cym	ENST00000379996	CDKL5
4.0209	1.16175	0.32509	3.57363	0.000352064	0.00076332	uc001vhh	ENST00000448904	CNMD	1.16175		118.932	-1.99676	0.223156	-8.94784	3.63e-19	2.56e-18	uc004cyn	ENST00000379989	CDKL5
23971.9	1.76198	0.148843	11.8379	2.49e-32	3.96e-31	uc002msc	ENST00000252456	CNN1	1.76198		64.7979	-1.20165	0.270707	-4.43895	9.04e-06	2.32e-05	uc001xap	ENST00000335183	CDKN3
10.4281	1.09757	0.359252	3.05516	0.00224941	0.00438863	uc010xmc	ENST00000592923	CNN1	1.09757		300.844	-2.71925	0.245129	-11.0931	1.35e-28	1.73e-27	uc001qdc	ENST00000392693	CDON
302.521	2.42533	0.225296	10.7651	5.03e-27	5.86e-26	uc002lqv	ENST00000263097	CNN2	2.42533		33.049	-1.82275	0.431696	-4.22231	2.42e-05	5.95e-05	uc009zbw	ENST00000392693	CDON
20.7546	2.03608	0.788441	2.58241	0.00981139	0.0173684	uc010xgb	ENST00000263097	CNN2	2.03608		23.0095	-1.11623	0.118122	-9.44978	3.4e-21	2.74e-20	uc009zbx	ENST00000525625	CDON
18.808	4.22859	0.875508	4.82987	1.37e-06	3.81e-06	uc010otx	ENST00000370206	CNN3	4.22859		4.06393	-2.64708	0.283941	-9.32264	1.13e-20	8.84e-20	uc010ike	ENST00000295887	CDS1
176.289	2.25454	0.28145	8.01044	1.14e-15	6.38e-15	uc002swz	ENST00000377060	CNNM3	2.25454		565.642	-1.53929	0.11187	-13.7596	4.46e-43	1.35e-41	uc002ffs	ENST00000570137	CDYL2
934.362	2.86	0.1659	17.2393	1.35e-66	1.89e-64	uc002ent	ENST00000563130	CNOT1	2.86		20.083	-1.95161	0.286472	-6.81258	9.59e-12	4.06e-11	uc002oua	ENST00000377806	CEACAM1
290.546	2.27574	0.18208	12.4986	7.6e-36	1.5e-34	uc010hfw	ENST00000328834	CNOT10	2.27574		5.14529	-1.83574	0.621566	-2.95341	0.00314282	0.00601258	uc002oub	ENST00000377806	CEACAM1
307.689	2.50939	0.255337	9.82777	8.55e-23	7.62e-22	uc011ddg	ENST00000403027	CNOT8	2.50939		17.4048	-1.61705	0.217628	-7.43033	1.08e-13	5.28e-13	uc002ouc	ENST00000403136	CEACAM1
145.801	5.90263	1.75602	3.36136	0.000775597	0.00161121	uc002hym	ENST00000393892	CNP	5.90263		9.15187	-3.56344	0.762343	-4.67433	2.95e-06	7.96e-06	uc002orj	ENST00000398599	CEACAM5
233.58	1.96346	0.127307	15.423	1.15e-53	6.82e-52	uc003otb	ENST00000372836	CNPY3	1.96346		147.988	-2.40883	0.272412	-8.84262	9.35e-19	6.45e-18	uc002orl	ENST00000221992	CEACAM5
7.27986	1.09226	0.202372	5.39729	6.77e-08	2.12e-07	uc002sej	ENST00000263655	CNRIP1	1.09226		7.79671	-1.08247	0.331115	-3.26915	0.0010787	0.00219865	uc002ori	ENST00000006724	CEACAM7
8.66572	1.3185	0.541333	2.43565	0.0148651	0.0255058	uc002ibm	ENST00000315066	CNTD1	1.3185		6.9003	-1.65903	0.216571	-7.66046	1.85e-14	9.55e-14	uc002zmm	ENST00000342247	CECR2
76.0723	1.52662	0.370439	4.12112	3.77e-05	9.09e-05	uc003zup	ENST00000378980	CNTFR	1.52662		438.679	-2.00241	0.182124	-10.9948	4.05e-28	5.02e-27	uc001nfp	ENST00000395290	CELF1
66.8107	1.42754	0.231054	6.17838	6.48e-10	2.39e-09	uc003zuq	ENST00000378980	CNTFR	1.42754		226.623	-1.90712	0.236746	-8.05557	7.91e-16	4.47e-15	uc001nfn	ENST00000395290	CELF1
1.10696	1.11522	0.178061	6.26315	3.77e-10	1.42e-09	uc011asj	ENST00000350110	CNTN6	1.11522		203.999	-1.87203	0.179096	-10.4527	1.42e-25	1.51e-24	uc001nfl	ENST00000395290	CELF1
37.9357	1.94744	0.83651	2.32806	0.0199091	0.0334355	uc010wgs	ENST00000264638	CNTNAP1	1.94744		141.555	-1.80582	0.148525	-12.1583	5.18e-34	9.16e-33	uc001nfr	ENST00000531165	CELF1
164.571	1.76385	0.547368	3.22242	0.00127114	0.00256687	uc011kcl	ENST00000395542	COBL	1.76385		83.3072	-1.12364	0.206089	-5.4522	4.97e-08	1.57e-07	uc001nfm	ENST00000395290	CELF1
96.5744	2.02287	0.257841	7.84543	4.31e-15	2.32e-14	uc001wqt	ENST00000468826	COCH	2.02287		88.7202	-3.59195	0.262943	-13.6605	1.75e-42	5.13e-41	uc003cul	ENST00000164024	CELSR3
14.9839	1.71735	0.619877	2.77047	0.00559746	0.0103167	uc002jjh	ENST00000299886	COG1	1.71735		12.8254	-2.2993	0.431894	-5.32376	1.02e-07	3.14e-07	uc003cuf	ENST00000164024	CELSR3
77.8115	5.0369	0.931672	5.4063	6.43e-08	2.02e-07	uc010tfv	ENST00000349995	COG3	5.0369		1399.84	-2.23287	0.189932	-11.7562	6.56e-32	1.02e-30	uc011lsa	ENST00000377044	CEMIP2
49.8445	3.70638	0.983738	3.76765	0.000164789	0.000371516	uc003ved	ENST00000347053	COG5	3.70638		58.9002	-1.44466	0.3069	-4.70725	2.51e-06	6.82e-06	uc010mos	ENST00000377044	CEMIP2
79.9133	1.98435	0.193263	10.2676	9.86e-25	9.95e-24	uc001kxq	ENST00000433822	COL17A1	1.98435		817.227	-1.12201	0.121422	-9.24058	2.45e-20	1.87e-19	uc011lrz	ENST00000377044	CEMIP2
659.734	1.65669	0.110225	15.03	4.67e-51	2.37e-49	uc002zhk	ENST00000342220	COL18A1	1.65669		44.3556	-1.43471	0.290785	-4.93393	8.06e-07	2.29e-06	uc002rhr	ENST00000335756	CENPA
671.542	1.12847	0.112054	10.0708	7.44e-24	7.11e-23	uc002zhj	ENST00000342220	COL18A1	1.12847		30.8155	-1.54858	0.161636	-9.58063	9.65e-22	8.04e-21	uc010ihm	ENST00000510189	CENPC
169.554	4.03081	1.05635	3.81577	0.000135758	0.000308887	uc011kib	ENST00000297268	COL1A2	4.03081		7.82896	-1.29694	0.295161	-4.39401	1.11e-05	2.84e-05	uc010ihk	ENST00000506882	CENPC
22.6485	1.32663	0.425004	3.12145	0.00179963	0.00356021	uc011dxg	ENST00000370819	COL21A1	1.32663		10.3846	-2.94785	0.575277	-5.12424	2.99e-07	8.84e-07	uc003hxb	ENST00000265148	CENPE
136.774	1.88627	0.14774	12.7675	2.49e-37	5.43e-36	uc010jkt	ENST00000390654	COL23A1	1.88627		0.757504	-2.17136	0.345716	-6.28077	3.37e-10	1.27e-09	uc003hxd	ENST00000380026	CENPE
14.9581	1.27087	0.464302	2.73716	0.0061972	0.0113378	uc004enx	ENST00000461897	COL4A6	1.27087		154.08	-1.59904	0.119263	-13.4077	5.45e-41	1.47e-39	uc003hxc	ENST00000265148	CENPE
1683.42	1.02065	0.116398	8.76866	1.81e-18	1.23e-17	uc002zhv	ENST00000498614	COL6A1	1.02065		538.382	-1.9386	0.142346	-13.6189	3.09e-42	8.94e-41	uc001hkm	ENST00000366955	CENPF
1.60102	2.38572	0.576466	4.13853	3.5e-05	8.46e-05	uc010htk	ENST00000312481	COL6A5	2.38572		10.1465	-3.11505	0.379583	-8.2065	2.28e-16	1.33e-15	uc004egx	ENST00000423383	CENPI
207.134	1.43831	0.282904	5.08411	3.69e-07	1.08e-06	uc001bzw	ENST00000303143	COL8A2	1.43831		7.85093	-1.00332	0.205563	-4.88084	1.06e-06	2.97e-06	uc001upu	ENST00000418179	CENPJ
45.7577	2.13598	0.253503	8.42584	3.58e-17	2.23e-16	uc003pfe	ENST00000320755	COL9A1	2.13598		23.6429	-2.23473	0.418342	-5.34188	9.2e-08	2.85e-07	uc003jts	ENST00000396679	CENPK
162.436	1.52694	0.432942	3.52689	0.000420467	0.000901897	uc003pfg	ENST00000357250	COL9A1	1.52694		92.6003	-1.76339	0.145862	-12.0894	1.2e-33	2.08e-32	uc001gjf	ENST00000356198	CENPL
35.0785	1.04956	0.415749	2.52451	0.011586	0.0202623	uc003pff	ENST00000320755	COL9A1	1.04956		33.9761	-1.25597	0.269622	-4.65827	3.19e-06	8.58e-06	uc001gjg	ENST00000356198	CENPL
17.195	2.01232	0.242598	8.29486	1.09e-16	6.52e-16	uc002ydm	ENST00000343916	COL9A3	2.01232		30.718	-1.32431	0.21176	-6.25383	4.01e-10	1.5e-09	uc002ffy	ENST00000305850	CENPN
5.37047	2.57058	0.356849	7.20355	5.87e-13	2.71e-12	uc003yoo	ENST00000332843	COLEC10	2.57058		3071.97	-1.08124	0.169864	-6.36531	1.95e-10	7.48e-10	uc002ffx	ENST00000305850	CENPN
3.81779	1.3861	0.522744	2.65159	0.00801139	0.0143987	uc010ewo	ENST00000460971	COLEC11	1.3861		61.4567	-1.31284	0.293767	-4.46897	7.86e-06	2.03e-05	uc010vkd	ENST00000440851	CENPT
10.4857	1.11725	0.430497	2.59525	0.00945217	0.0167815	uc002qyc	ENST00000382062	COLEC11	1.11725		35.2243	-2.4699	0.288469	-8.5621	1.11e-17	7.14e-17	uc003iwr	ENST00000281453	CENPU
118.19	2.01233	0.198295	10.1482	3.38e-24	3.3e-23	uc001gqq	ENST00000361927	COLGALT2	2.01233		21.7483	-2.01009	0.230915	-8.70488	3.18e-18	2.12e-17	uc001akz	ENST00000494653	CEP104
4.04096	1.38578	0.548707	2.52555	0.0115519	0.0202086	uc002azz	ENST00000267935	COMMD4	1.38578		4.23751	-1.79351	0.445095	-4.0295	5.59e-05	0.000132502	uc009yxa	ENST00000532529	CEP126
17.3123	1.12595	0.113504	9.91992	3.41e-23	3.13e-22	uc010aet	ENST00000406936	COMMD6	1.12595		109.909	-1.08274	0.0695123	-15.5763	1.06e-54	6.84e-53	uc001xux	ENST00000281129	CEP128
491.168	1.3455	0.0997389	13.4902	1.79e-41	4.93e-40	uc001jxb	ENST00000372538	COMTD1	1.3455		200.945	-1.45584	0.156731	-9.28879	1.56e-20	1.2e-19	uc003hbi	ENST00000257287	CEP135
217.075	1.76514	0.182291	9.68304	3.56e-22	3.04e-21	uc009wwv	ENST00000367669	COP1	1.76514		8.73579	-1.04942	0.0642913	-16.323	6.78e-60	6.05e-58	uc010igz	ENST00000515081	CEP135
2086.06	3.02612	0.506515	5.9744	2.31e-09	8.18e-09	uc011bmv	ENST00000333188	COPB2	3.02612		6.31287	-1.33172	0.193525	-6.8814	5.93e-12	2.55e-11	uc001zxa	ENST00000325747	CEP152
45.0886	7.2488	0.966044	7.50359	6.21e-14	3.08e-13	uc010ufa	ENST00000388901	COPS2	7.2488		57.5856	-1.27068	0.196077	-6.48051	9.14e-11	3.6e-10	uc001zwz	ENST00000380950	CEP152
148.004	2.86943	0.236177	12.1495	5.77e-34	1.02e-32	uc010fxy	ENST00000350033	COPS7B	2.86943		116.236	-1.7286	0.289576	-5.96942	2.38e-09	8.42e-09	uc010kbp	ENST00000403245	CEP162
8.20694	1.49871	0.149278	10.0397	1.02e-23	9.67e-23	uc002vyu	ENST00000307266	COPS9	1.49871		9.91178	-1.74495	0.421867	-4.13627	3.53e-05	8.55e-05	uc010rxk	ENST00000278935	CEP164
1954.52	1.13344	0.0567508	19.9723	9.6e-89	5.82e-86	uc010zof	ENST00000607357	COPS9	1.13344		8.06488	-1.43718	0.17667	-8.13481	4.13e-16	2.38e-15	uc001prd	ENST00000527609	CEP164
342.368	1.33953	0.102521	13.0659	5.16e-39	1.25e-37	uc010sot	ENST00000262061	COPZ1	1.33953		13.1081	-1.56226	0.12138	-12.8708	6.57e-38	1.49e-36	uc001jbx	ENST00000456938	CEP164P1
184.652	1.20165	0.144929	8.29128	1.12e-16	6.71e-16	uc001sft	ENST00000262061	COPZ1	1.20165		121.204	-1.53654	0.13039	-11.7842	4.71e-32	7.37e-31	uc001hzv	ENST00000366543	CEP170
67.5708	3.72067	0.788068	4.72126	2.34e-06	6.39e-06	uc010fsl	ENST00000263960	COQ10B	3.72067		1152.52	-1.35771	0.135282	-10.0362	1.06e-23	1e-22	uc010axb	ENST00000414716	CEP170B
18.5851	5.25316	0.681243	7.71114	1.25e-14	6.5e-14	uc010szj	ENST00000288532	COQ5	5.25316		7.94948	-1.99741	0.15461	-12.9191	3.51e-38	8.07e-37	uc010imy	ENST00000502249	CEP170P1
10.555	4.9009	1.20702	4.06032	4.9e-05	0.000116826	uc009xeq	ENST00000366778	COQ8A	4.9009		413.171	-2.06987	0.202713	-10.2108	1.77e-24	1.76e-23	uc010xac	ENST00000506447	CEP192
514.651	2.87201	0.226439	12.6834	7.31e-37	1.55e-35	uc010pvr	ENST00000366779	COQ8A	2.87201		158.216	-1.30982	0.163728	-7.99996	1.24e-15	6.93e-15	uc010xad	ENST00000506447	CEP192
2.51788	2.6416	0.633991	4.16661	3.09e-05	7.53e-05	uc010pvp	ENST00000366777	COQ8A	2.6416		59.6661	-1.07811	0.101601	-10.6112	2.64e-26	2.95e-25	uc010dlf	ENST00000325971	CEP192
563.315	1.37708	0.0716203	19.2275	2.18e-82	7.9e-80	uc002ooq	ENST00000243583	COQ8B	1.37708		6.23158	-1.94869	0.194177	-10.0356	1.06e-23	1.01e-22	uc010gfe	ENST00000397524	CEP250
242.931	2.01945	0.147614	13.6806	1.33e-42	3.92e-41	uc002els	ENST00000569980	COQ9	2.01945		516.22	-1.85043	0.134508	-13.757	4.62e-43	1.39e-41	uc001tar	ENST00000552810	CEP290
233.939	3.95269	0.451378	8.75694	2.01e-18	1.36e-17	uc010sxf	ENST00000261401	CORO1C	3.95269		403.802	-1.74957	0.123146	-14.2073	8.26e-46	2.95e-44	uc009ywb	ENST00000325212	CEP295
18.2271	3.30745	0.441583	7.48999	6.89e-14	3.41e-13	uc002hem	ENST00000469090	CORO6	3.30745		620.787	-2.47902	0.187974	-13.1881	1.03e-39	2.58e-38	uc001gnt	ENST00000367607	CEP350
95.1809	1.64749	0.215243	7.6541	1.95e-14	1e-13	uc002hel	ENST00000388767	CORO6	1.64749		23.2785	-2.33743	0.183319	-12.7506	3.09e-37	6.69e-36	uc001gnx	ENST00000429851	CEP350
74.4457	1.17742	0.182141	6.46433	1.02e-10	3.99e-10	uc002hen	ENST00000469090	CORO6	1.17742		53.4123	-2.13103	0.660071	-3.22848	0.0012445	0.00251621	uc009wxl	ENST00000367607	CEP350
22.8401	1.56748	0.0984454	15.9224	4.43e-57	3.29e-55	uc001ari	ENST00000377049	CORT	1.56748		2.64935	-2.03465	0.404205	-5.03371	4.81e-07	1.39e-06	uc001gnr	ENST00000367607	CEP350
8.55123	4.58855	0.81556	5.62626	1.84e-08	6.04e-08	uc010vvs	ENST00000261643	COX10	4.58855		61.3032	-1.46705	0.274952	-5.33567	9.52e-08	2.95e-07	uc003vqa	ENST00000223208	CEP41
88.779	1.88381	0.36708	5.13188	2.87e-07	8.5e-07	uc010vvt	ENST00000261643	COX10	1.88381		43.4437	-1.00859	0.0887537	-11.3639	6.32e-30	8.76e-29	uc010iro	ENST00000457424	CEP44
26.2626	1.35029	0.107083	12.6097	1.87e-36	3.84e-35	uc002goc	ENST00000423323	COX10-AS1	1.35029		62.5259	-2.47192	0.283501	-8.71924	2.8e-18	1.88e-17	uc001kiq	ENST00000371485	CEP55
62.908	1.90957	0.797023	2.39587	0.0165809	0.0282288	uc010qpj	ENST00000370483	COX15	1.90957		5.46989	-2.86225	0.864182	-3.3121	0.000926	0.00190524	uc010ruh	ENST00000325542	CEP57
42.3094	4.42015	0.695396	6.3563	2.07e-10	7.92e-10	uc010iih	ENST00000449739	COX18	4.42015		20.6361	-1.96756	0.230681	-8.52937	1.47e-17	9.39e-17	uc009ywn	ENST00000325542	CEP57
14055	1.15768	0.0579223	19.9868	7.18e-89	4.44e-86	uc002fje	ENST00000568339	COX4I1	1.15768		1388.94	-1.09337	0.143905	-7.59785	3.01e-14	1.53e-13	uc001pfp	ENST00000325542	CEP57
66.3433	1.51016	0.132745	11.3764	5.48e-30	7.62e-29	uc002wwj	ENST00000376075	COX4I2	1.51016		10.8603	-1.1218	0.399289	-2.80951	0.00496173	0.00921589	uc010kdk	ENST00000407272	CEP57L1
4802.97	1.1139	0.058052	19.188	4.66e-82	1.65e-79	uc002sya	ENST00000258424	COX5B	1.1139		10.3175	-1.97035	0.521642	-3.7772	0.000158602	0.000358177	uc010yqb	ENST00000377990	CEP68
27.0021	3.73528	0.592322	6.30617	2.86e-10	1.08e-09	uc002ebx	ENST00000287490	COX6A2	3.73528		13.3287	-1.22785	0.418947	-2.93081	0.00338078	0.00643768	uc002krh	ENST00000590143	CEP76
600.006	2.38322	0.131223	18.1615	1.04e-73	2.29e-71	uc002odm	ENST00000292907	COX7A1	2.38322		4.48926	-1.0242	0.212493	-4.81994	1.44e-06	3.99e-06	uc010xab	ENST00000586887	CEP76
1.9135	4.27494	1.0326	4.13997	3.47e-05	8.42e-05	uc003gxf	ENST00000355591	COX7B2	4.27494		68.068	-2.16503	0.215152	-10.0628	8.07e-24	7.7e-23	uc004akx	ENST00000424347	CEP78
125.471	2.56897	0.374011	6.86871	6.48e-12	2.78e-11	uc003eww	ENST00000460674	CP	2.56897		8.98691	-1.59879	0.151034	-10.5856	3.47e-26	3.85e-25	uc011lsp	ENST00000536374	CEP78
4.15952	1.99389	0.282209	7.06528	1.6e-12	7.17e-12	uc003vpx	ENST00000011292	CPA1	1.99389		1.27744	-1.34384	0.525881	-2.55541	0.0106064	0.0186774	uc009zsw	ENST00000397809	CEP83
0.706184	1.69441	0.211342	8.01739	1.08e-15	6.04e-15	uc003vpq	ENST00000222481	CPA2	1.69441		264.494	-1.6548	0.184413	-8.97334	2.88e-19	2.05e-18	uc001blr	ENST00000252992	CEP85
1.87581	2.47924	0.494409	5.01454	5.32e-07	1.53e-06	uc001vaw	ENST00000181383	CPB2	2.47924		25.2576	-1.59214	0.647485	-2.45896	0.0139339	0.0240325	uc001bls	ENST00000252992	CEP85
16.422	1.00504	0.233953	4.29591	1.74e-05	4.34e-05	uc003vjt	ENST00000423795	CPED1	1.00504		45.4032	-1.36989	0.172523	-7.94035	2.02e-15	1.11e-14	uc003pxz	ENST00000368491	CEP85L
86.4458	1.49803	0.427266	3.50609	0.000454744	0.000971314	uc003gbj	ENST00000304062	CPLX1	1.49803		333.555	-1.00351	0.126255	-7.9483	1.89e-15	1.04e-14	uc002nty	ENST00000305768	CEP89
2098.35	1.84643	0.164884	11.1984	4.15e-29	5.47e-28	uc003ydw	ENST00000517490	CPNE3	1.84643		247.873	-1.47204	0.177993	-8.27022	1.34e-16	7.96e-16	uc002jem	ENST00000556440	CEP95
309.632	1.19922	0.147082	8.15339	3.54e-16	2.05e-15	uc003eoj	ENST00000514439	CPNE4	1.19922		149.392	-2.06301	0.219279	-9.40815	5.05e-21	4.03e-20	uc003dvk	ENST00000341893	CEP97
150.405	2.48465	0.271788	9.14185	6.14e-20	4.56e-19	uc001wll	ENST00000397016	CPNE6	2.48465		0.967318	-1.24003	0.394112	-3.14638	0.00165303	0.00328571	uc010hpm	ENST00000489172	CEP97
1.42068	2.12334	0.516574	4.11043	3.95e-05	9.51e-05	uc001wlm	ENST00000558995	CPNE6	2.12334		47.0666	-1.36051	0.314349	-4.32801	1.5e-05	3.78e-05	uc001eah	ENST00000545121	CEPT1
266.071	1.27913	0.191349	6.68479	2.31e-11	9.52e-11	uc002fnq	ENST00000268720	CPNE7	1.27913		0.706551	-1.384	0.406348	-3.40594	0.000659373	0.00138126	uc003zlj	ENST00000380911	CER1
34.1034	1.70758	0.435599	3.92007	8.85e-05	0.000205572	uc001rlr	ENST00000538596	CPNE8	1.70758		1.11167	-3.72308	1.32188	-2.8165	0.00485506	0.00903223	uc002uny	ENST00000410087	CERKL
82.9304	2.05466	0.225758	9.10116	8.94e-20	6.58e-19	uc011kix	ENST00000292476	CPSF4	2.05466		0.585756	-2.71542	1.12868	-2.40584	0.0161352	0.0275329	uc002uoa	ENST00000410087	CERKL
31.3315	8.00413	1.15114	6.9532	3.57e-12	1.56e-11	uc011asa	ENST00000457250	CPT1B	8.00413		331.685	-1.23767	0.124936	-9.90643	3.9e-23	3.57e-22	uc001evy	ENST00000271688	CERS2
43.3611	6.13185	1.05253	5.82584	5.68e-09	1.95e-08	uc003bmm	ENST00000360719	CPT1B	6.13185		1914.18	-1.50365	0.0909046	-16.541	1.86e-61	1.81e-59	uc002ueb	ENST00000305747	CERS6
53.6694	5.13166	0.787067	6.51998	7.03e-11	2.79e-10	uc003bml	ENST00000312108	CPT1B	5.13166		31.3781	-1.89745	0.26597	-7.13409	9.74e-13	4.43e-12	uc001kxw	ENST00000357060	CFAP43
12.6887	1.61427	0.204105	7.90904	2.59e-15	1.41e-14	uc010eni	ENST00000323446	CPT1C	1.61427		4.23056	-1.63362	0.347513	-4.70087	2.59e-06	7.03e-06	uc001kxx	ENST00000278064	CFAP43
461.2	1.30747	0.157822	8.28441	1.19e-16	7.1e-16	uc002wgu	ENST00000380605	CPXM1	1.30747		61.322	-1.38225	0.134696	-10.262	1.05e-24	1.05e-23	uc003eae	ENST00000295868	CFAP44
434.832	1.35711	0.341261	3.97676	6.99e-05	0.00016394	uc003glm	ENST00000360986	CPZ	1.35711		0.772058	-2.7474	1.01103	-2.71743	0.00657906	0.011984	uc004ddj	ENST00000297866	CFAP47
43.1928	2.27808	0.261372	8.71584	2.89e-18	1.94e-17	uc002bdp	ENST00000299529	CRABP1	2.27808		1.85452	-1.20284	0.278472	-4.31941	1.56e-05	3.92e-05	uc010ngv	ENST00000297866	CFAP47
1114	1.16928	0.178695	6.54345	6.01e-11	2.4e-10	uc001fpr	ENST00000368222	CRABP2	1.16928		2.48714	-1.71818	0.767216	-2.2395	0.0251232	0.0414501	uc002gly	ENST00000352665	CFAP52
718.905	1.36273	0.146037	9.3314	1.04e-20	8.16e-20	uc001lrw	ENST00000527763	CRACR2B	1.36273		3.17244	-2.04997	0.392673	-5.22054	1.78e-07	5.39e-07	uc001teq	ENST00000524981	CFAP54
2845.65	1.0108	0.113967	8.86922	7.37e-19	5.11e-18	uc001lrv	ENST00000450448	CRACR2B	1.0108		1.68944	-2.0088	0.29371	-6.83939	7.95e-12	3.39e-11	uc001ter	ENST00000554108	CFAP54
85.2206	3.96331	1.21868	3.25214	0.00114538	0.00232682	uc003bpr	ENST00000491834	CRBN	3.96331		1.10671	-1.27596	0.173435	-7.357	1.88e-13	9.03e-13	uc001tes	ENST00000550977	CFAP54
45.4408	6.75806	0.946535	7.13979	9.35e-13	4.26e-12	uc011kdw	ENST00000360415	CRCP	6.75806		9.33375	-1.50676	0.23175	-6.50168	7.94e-11	3.14e-10	uc010ojz	ENST00000528956	CFAP57
253.332	2.22901	0.21422	10.4053	2.35e-25	2.46e-24	uc003tuu	ENST00000360415	CRCP	2.22901		2.19959	-1.25003	0.420966	-2.96942	0.00298363	0.0057288	uc001ciq	ENST00000528956	CFAP57
16.5824	1.30889	0.189327	6.9134	4.73e-12	2.05e-11	uc003szp	ENST00000482692	CREB5	1.30889		7.34945	-2.49317	0.48156	-5.17729	2.25e-07	6.74e-07	uc003ukg	ENST00000389297	CFAP69
642.343	1.65254	0.245575	6.72927	1.71e-11	7.09e-11	uc002cvw	ENST00000262367	CREBBP	1.65254		835.195	-1.37039	0.202668	-6.76176	1.36e-11	5.71e-11	uc010lep	ENST00000389297	CFAP69
866.767	1.27226	0.126811	10.0328	1.09e-23	1.03e-22	uc009zhv	ENST00000228865	CREBL2	1.27226		19.7715	-1.25471	0.229015	-5.47874	4.28e-08	1.36e-07	uc003ukf	ENST00000451029	CFAP69
8.08356	1.35568	0.357223	3.79506	0.00014761	0.000334471	uc003mcf	ENST00000522692	CREBRF	1.35568		36.9487	-1.60196	0.202561	-7.90853	2.6e-15	1.42e-14	uc009xrc	ENST00000310715	CFAP70
11.5225	1.64213	0.429218	3.82587	0.000130313	0.000297041	uc001iyq	ENST00000348787	CREM	1.64213		24.0061	-1.70598	0.131337	-12.9894	1.41e-38	3.31e-37	uc003ixg	ENST00000514798	CFAP97
2.3251	2.28717	1.03347	2.21311	0.0268902	0.044111	uc010dao	ENST00000314537	CRHR1	2.28717		527.384	-1.72709	0.190266	-9.07723	1.11e-19	8.14e-19	uc002uxb	ENST00000309955	CFLAR
4.77031	1.54163	0.398204	3.87146	0.000108187	0.000248808	uc002ijp	ENST00000398285	CRHR1	1.54163		58.8708	-1.12977	0.244147	-4.62743	3.7e-06	9.89e-06	uc002uxf	ENST00000309955	CFLAR
725.669	1.28629	0.156924	8.19689	2.47e-16	1.44e-15	uc001yri	ENST00000392531	CRIP1	1.28629		419.439	-1.84213	0.538448	-3.42119	0.000623475	0.00131025	uc003vjd	ENST00000003084	CFTR
47.9422	2.38921	0.191143	12.4996	7.5e-36	1.49e-34	uc003ouu	ENST00000372569	CRIP3	2.38921		51.6034	-1.99417	0.321962	-6.19382	5.87e-10	2.17e-09	uc003plj	ENST00000369582	CGA
0.995284	1.26261	0.46825	2.69644	0.00700857	0.0127104	uc010jyn	ENST00000274990	CRIP3	1.26261		3119.13	-1.50244	0.101878	-14.7476	3.19e-49	1.44e-47	uc009wmw	ENST00000271636	CGN
22.205	5.20874	1.20216	4.33282	1.47e-05	3.7e-05	uc003ozw	ENST00000335847	CRISP1	5.20874		205.679	-2.14421	0.312864	-6.85347	7.21e-12	3.08e-11	uc010bfw	ENST00000281282	CGNL1
3.8312	3.6416	0.533227	6.82936	8.53e-12	3.63e-11	uc003ozx	ENST00000335847	CRISP1	3.6416		702.856	-2.08132	0.279909	-7.43571	1.04e-13	5.08e-13	uc001vuv	ENST00000361283	CHAMP1
63.6796	29.6618	1.08968	27.2207	3.69e-163	7.99e-159	uc011lfl	ENST00000262207	CRISPLD1	29.6618		2.30108	-4.824	0.939664	-5.13376	2.84e-07	8.42e-07	uc001jhy	ENST00000395559	CHAT
100.838	5.4396	0.80258	6.77764	1.22e-11	5.13e-11	uc011lfk	ENST00000262207	CRISPLD1	5.4396		831.029	-1.90027	0.141503	-13.4292	4.08e-41	1.1e-39	uc003knf	ENST00000284049	CHD1
6.02671	1.4073	0.257604	5.46303	4.68e-08	1.48e-07	uc002fim	ENST00000569262	CRISPLD2	1.4073		953.889	-1.96041	0.237798	-8.24402	1.67e-16	9.85e-16	uc001epm	ENST00000369258	CHD1L
130.555	1.02889	0.190809	5.39223	6.96e-08	2.18e-07	uc010ebt	ENST00000392386	CRLF1	1.02889		6377.34	-1.89581	0.284383	-6.66641	2.62e-11	1.07e-10	uc002gjd	ENST00000380358	CHD3
30.691	2.3164	0.51154	4.52828	5.95e-06	1.56e-05	uc010wbr	ENST00000324238	CRLF3	2.3164		121.808	-1.80214	0.164129	-10.98	4.77e-28	5.89e-27	uc002gjg	ENST00000358181	CHD3
0.832386	1.78138	0.579546	3.07376	0.00211382	0.00414051	uc001ezx	ENST00000271835	CRNN	1.78138		2964.28	-1.74517	0.194033	-8.99419	2.38e-19	1.7e-18	uc001qpo	ENST00000357008	CHD4
224.273	1.10026	0.120476	9.13259	6.69e-20	4.96e-19	uc001azu	ENST00000375541	CROCC	1.10026		3410.33	-1.93205	0.125603	-15.3822	2.16e-53	1.26e-51	uc002xka	ENST00000373233	CHD6
394.667	1.03569	0.0793711	13.0487	6.47e-39	1.56e-37	uc001azv	ENST00000375541	CROCC	1.03569		0.784098	-1.16559	0.204222	-5.70746	1.15e-08	3.83e-08	uc002xkb	ENST00000373233	CHD6
1.25383	1.33033	0.471045	2.82421	0.00473977	0.00883017	uc001fty	ENST00000437342	CRP	1.33033		965.711	-1.09109	0.0760294	-14.3509	1.05e-46	4.01e-45	uc003xue	ENST00000423902	CHD7
93.2004	3.2388	0.329482	9.82998	8.36e-23	7.46e-22	uc001kou	ENST00000370597	CRTAC1	3.2388		5.81031	-2.54709	0.221176	-11.5161	1.09e-30	1.58e-29	uc001wav	ENST00000430710	CHD8
74.8388	2.35848	0.20196	11.678	1.65e-31	2.51e-30	uc001kot	ENST00000370597	CRTAC1	2.35848		1667.8	-2.1774	0.181363	-12.0058	3.31e-33	5.58e-32	uc001war	ENST00000399982	CHD8
14.6378	2.11469	0.483943	4.36971	1.24e-05	3.16e-05	uc001kov	ENST00000370591	CRTAC1	2.11469		148.803	-2.95237	0.696506	-4.23884	2.25e-05	5.55e-05	uc002ehb	ENST00000566029	CHD9
313.709	1.62171	0.0987088	16.4293	1.18e-60	1.1e-58	uc001fdf	ENST00000461638	CRTC2	1.62171		103.86	-2.8629	0.575154	-4.97762	6.44e-07	1.84e-06	uc002ehc	ENST00000447540	CHD9
2840.88	2.21557	0.155602	14.2386	5.28e-46	1.91e-44	uc001pmf	ENST00000527950	CRYAB	2.21557		44.0076	-1.68928	0.263845	-6.40255	1.53e-10	5.92e-10	uc002ehd	ENST00000565803	CHD9
32.9145	1.76533	0.179987	9.80809	1.04e-22	9.21e-22	uc010rwp	ENST00000533971	CRYAB	1.76533		99.3486	-1.4463	0.156157	-9.26182	2.01e-20	1.54e-19	uc002ehg	ENST00000447540	CHD9
42.7792	1.0049	0.189144	5.31291	1.08e-07	3.32e-07	uc002vjj	ENST00000392096	CRYBA2	1.0049		446.768	-1.40817	0.196075	-7.18182	6.88e-13	3.16e-12	uc002ehf	ENST00000566029	CHD9
8.714	1.55371	0.435603	3.56679	0.000361376	0.000782256	uc003acz	ENST00000354760	CRYBA4	1.55371		1.69345	-4.75428	0.826417	-5.75288	8.77e-09	2.95e-08	uc001qcg	ENST00000534070	CHEK1
8.72372	1.67365	0.179937	9.30127	1.39e-20	1.08e-19	uc003abp	ENST00000398215	CRYBB2	1.67365		42.669	-2.75647	0.528433	-5.2163	1.83e-07	5.51e-07	uc009zbo	ENST00000534070	CHEK1
5.38172	2.14362	0.175852	12.1899	3.52e-34	6.29e-33	uc003abo	ENST00000215855	CRYBB3	2.14362		12.4116	-2.11249	0.565599	-3.73496	0.000187742	0.000420416	uc010sbi	ENST00000534070	CHEK1
1.7498	2.87848	0.468254	6.14726	7.88e-10	2.89e-09	uc002vcn	ENST00000264376	CRYGD	2.87848		5.27244	-1.33252	0.0856776	-15.5528	1.52e-54	9.79e-53	uc002nej	ENST00000546538	CHERP
0.986364	2.47824	0.336612	7.36231	1.81e-13	8.69e-13	uc010lqd	ENST00000478106	CRYGN	2.47824		2016.3	-1.1665	0.087964	-13.2611	3.89e-40	1e-38	uc002nei	ENST00000546361	CHERP
3.81676	1.84439	0.281605	6.54958	5.77e-11	2.31e-10	uc003wke	ENST00000337323	CRYGN	1.84439		1919.51	-1.00183	0.257054	-3.89733	9.73e-05	0.000224915	uc001ybc	ENST00000216492	CHGA
3.3504	1.22757	0.235475	5.21316	1.86e-07	5.6e-07	uc003wkg	ENST00000476631	CRYGN	1.22757		272.084	-1.22284	0.367795	-3.3248	0.000884832	0.00182488	uc004ebk	ENST00000373504	CHIC1
26.4316	1.2327	0.137584	8.95956	3.26e-19	2.31e-18	uc003fqe	ENST00000392499	CRYGS	1.2327		87.0515	-3.86654	0.584943	-6.61012	3.84e-11	1.56e-10	uc003bot	ENST00000256509	CHL1
47.3867	3.85656	0.354038	10.8931	1.24e-27	1.5e-26	uc001dgm	ENST00000417775	CRYZ	3.85656		667.366	-1.97657	0.22996	-8.59527	8.31e-18	5.39e-17	uc004eet	ENST00000357749	CHM
755.07	5.12262	0.639494	8.01042	1.14e-15	6.38e-15	uc001skt	ENST00000351328	CS	5.12262		559.125	-1.45329	0.064097	-22.6733	8.22e-114	2.22e-110	uc001hzd	ENST00000366553	CHML
123.314	1.63198	0.221778	7.35864	1.86e-13	8.92e-13	uc001sbw	ENST00000267085	CSAD	1.63198		2.10507	-1.83714	0.583325	-3.14943	0.00163588	0.00325382	uc011kzs	ENST00000397677	CHMP7
418.605	1.02203	0.135344	7.55134	4.31e-14	2.17e-13	uc003bak	ENST00000306149	CSDC2	1.02203		101.659	-2.88208	0.620035	-4.64825	3.35e-06	8.98e-06	uc003szz	ENST00000222792	CHN2
50.8067	4.72063	1.00744	4.68578	2.79e-06	7.55e-06	uc001efi	ENST00000438362	CSDE1	4.72063		270.041	-2.69009	0.333825	-8.05839	7.73e-16	4.37e-15	uc011jzu	ENST00000222792	CHN2
268.187	2.3956	0.507951	4.7162	2.4e-06	6.54e-06	uc009wgv	ENST00000358528	CSDE1	2.3956		88.3574	-1.81827	0.41992	-4.33003	1.49e-05	3.75e-05	uc011jzv	ENST00000412711	CHN2
6299.76	1.87865	0.127571	14.7263	4.37e-49	1.95e-47	uc001efn	ENST00000339438	CSDE1	1.87865		51.5185	-1.0148	0.345031	-2.94119	0.00326957	0.00623945	uc010kvc	ENST00000222792	CHN2
536.421	1.3908	0.280589	4.95671	7.17e-07	2.05e-06	uc001efm	ENST00000438362	CSDE1	1.3908		2544.71	-1.18429	0.079734	-14.853	6.65e-50	3.11e-48	uc003wjr	ENST00000035307	CHPF2
59.6903	2.42624	0.566392	4.28367	1.84e-05	4.58e-05	uc010zyg	ENST00000262982	CSE1L	2.42624		140.217	-1.63177	0.301843	-5.40604	6.44e-08	2.02e-07	uc003fov	ENST00000204604	CHRD
1320.5	1.29211	0.114339	11.3007	1.3e-29	1.77e-28	uc010ghy	ENST00000262982	CSE1L	1.29211		238.991	-1.86659	0.223612	-8.34746	6.97e-17	4.25e-16	uc001hyp	ENST00000255380	CHRM3
250.704	1.35035	0.134103	10.0695	7.54e-24	7.21e-23	uc011dcd	ENST00000504875	CSF1R	1.35035		33.8575	-1.45201	0.262433	-5.53286	3.15e-08	1.01e-07	uc001hyo	ENST00000468573	CHRM3
12.4251	2.05341	0.432019	4.75305	2e-06	5.5e-06	uc011mhc	ENST00000501036	CSF2RA	2.05341		2.12973	-1.80567	0.579104	-3.11804	0.00182059	0.00359894	uc001zhk	ENST00000383263	CHRM5
14.6823	2.1075	0.511318	4.12171	3.76e-05	9.07e-05	uc010wep	ENST00000331769	CSF3	2.1075		1.57198	-1.09321	0.345818	-3.16124	0.00157099	0.00313137	uc010gke	ENST00000370263	CHRNA4
52.3801	1.55159	0.376018	4.12637	3.69e-05	8.9e-05	uc002hto	ENST00000394149	CSF3	1.55159		56.2545	-1.16083	0.51058	-2.27354	0.0229934	0.0381662	uc001lhm	ENST00000346248	CHST15
157.329	1.96608	0.139751	14.0685	5.93e-45	2.01e-43	uc010bkc	ENST00000220003	CSK	1.96608		1.13443	-1.42409	0.464302	-3.06717	0.00216099	0.00422678	uc010bre	ENST00000262315	CHTF18
166.661	3.16105	0.732869	4.31325	1.61e-05	4.03e-05	uc011dcb	ENST00000377843	CSNK1A1	3.16105		42.9346	-1.3746	0.50608	-2.71616	0.00660431	0.0120266	uc002ewn	ENST00000306585	CHTF8
41.4726	2.29197	0.183809	12.4693	1.1e-35	2.16e-34	uc002ang	ENST00000303052	CSNK1G1	2.29197		2068.31	-1.07738	0.21558	-4.99762	5.8e-07	1.67e-06	uc002ewp	ENST00000306585	CHTF8
90.8703	3.614	0.503991	7.17077	7.46e-13	3.42e-12	uc011cws	ENST00000345990	CSNK1G3	3.614		37.9586	-1.57689	0.122829	-12.8381	1e-37	2.24e-36	uc009woi	ENST00000368694	CHTOP
37.5244	2.10699	0.647401	3.25453	0.0011358	0.00230816	uc011cwr	ENST00000345990	CSNK1G3	2.10699		27.8132	-1.1825	0.11604	-10.1904	2.19e-24	2.16e-23	uc010uin	ENST00000557835	CIAO2A
65.3639	2.79249	0.765238	3.64918	0.00026308	0.000579352	uc010ppr	ENST00000367306	CSRP1	2.79249		153.814	-1.42283	0.35097	-4.05399	5.04e-05	0.000119898	uc002daj	ENST00000324288	CIITA
43331.2	1.41613	0.119933	11.8077	3.56e-32	5.61e-31	uc001gws	ENST00000367306	CSRP1	1.41613		1.15623	-1.63169	0.718239	-2.2718	0.0230987	0.0383302	uc010hpw	ENST00000487834	CIP2A
62.6952	3.82186	1.01989	3.74732	0.000178731	0.000401304	uc001mpk	ENST00000533783	CSRP3	3.82186		150.1	-1.37123	0.0929858	-14.7466	3.23e-49	1.46e-47	uc003dxb	ENST00000295746	CIP2A
18406.4	1.24825	0.0702301	17.7738	1.13e-70	2.05e-68	uc002wtn	ENST00000376925	CST3	1.24825		0.888032	-1.17527	0.486054	-2.41798	0.015607	0.0266884	uc010hpv	ENST00000481530	CIP2A
62.0817	2.34732	0.278603	8.4253	3.6e-17	2.24e-16	uc002wto	ENST00000217423	CST4	2.34732		98.1893	-3.08324	0.37604	-8.19925	2.42e-16	1.41e-15	uc001txj	ENST00000392521	CIT
31.2383	1.20696	0.242288	4.9815	6.31e-07	1.81e-06	uc001ogr	ENST00000312134	CST6	1.20696		2611.97	-1.1498	0.185486	-6.19882	5.69e-10	2.11e-09	uc004btt	ENST00000372938	CIZ1
290.089	1.34664	0.161208	8.35344	6.63e-17	4.04e-16	uc003eex	ENST00000264474	CSTA	1.34664		205.019	-1.61104	0.314618	-5.12062	3.05e-07	9.01e-07	uc001vgv	ENST00000378037	CKAP2
222.311	1.04639	0.204461	5.11777	3.09e-07	9.14e-07	uc002xxn	ENST00000493039	CSTF1	1.04639		475.262	-1.25582	0.223525	-5.61826	1.93e-08	6.32e-08	uc001vgu	ENST00000378037	CKAP2
942.049	1.26729	0.0946347	13.3914	6.79e-41	1.82e-39	uc003gcw	ENST00000290921	CTBP1	1.26729		13.8638	-1.20682	0.149002	-8.09934	5.53e-16	3.16e-15	uc001vgt	ENST00000378034	CKAP2
85.2211	2.63131	0.330843	7.95335	1.82e-15	1e-14	uc010cek	ENST00000401394	CTCF	2.63131		30.7445	-3.76558	0.485733	-7.75236	9.02e-15	4.74e-14	uc002tie	ENST00000302450	CKAP2L
4.2067	1.34357	0.242845	5.53263	3.15e-08	1.01e-07	uc003jbv	ENST00000514376	CTD-3080P12.3	1.34357		2.2185	-2.4263	0.411208	-5.90042	3.63e-09	1.26e-08	uc010yxq	ENST00000302450	CKAP2L
173.08	1.54412	0.627167	2.46205	0.0138145	0.0238424	uc002dzw	ENST00000279804	CTF1	1.54412		3.00545	-1.20243	0.278643	-4.31532	1.59e-05	3.99e-05	uc002eox	ENST00000417030	CKLF
14.1485	3.18809	0.668846	4.76655	1.87e-06	5.15e-06	uc010oqq	ENST00000411986	CTH	3.18809		4.70586	-5.35954	1.73664	-3.08615	0.00202765	0.00398122	uc010yyy	ENST00000409078	CLASP1
12.3902	1.67834	0.519397	3.23133	0.00123216	0.00249304	uc001dfe	ENST00000411986	CTH	1.67834		12.381	-3.7598	0.935667	-4.01831	5.86e-05	0.000138666	uc010yyx	ENST00000455322	CLASP1
145.999	1.43391	0.138596	10.346	4.36e-25	4.5e-24	uc002lde	ENST00000256413	CTIF	1.43391		350.067	-1.80484	0.164377	-10.9799	4.78e-28	5.9e-27	uc002tng	ENST00000541377	CLASP1
7.15517	2.87761	0.454929	6.3254	2.53e-10	9.62e-10	uc010ftz	ENST00000302823	CTLA4	2.87761		25.4267	-1.73132	0.431758	-4.00995	6.07e-05	0.000143453	uc010yzc	ENST00000409078	CLASP1
20.4909	1.34475	0.278011	4.83704	1.32e-06	3.68e-06	uc010ysj	ENST00000343114	CTNNA2	1.34475		365.073	-1.61655	0.225111	-7.18112	6.91e-13	3.18e-12	uc002tna	ENST00000409078	CLASP1
0.447291	1.15327	0.475404	2.42587	0.0152716	0.026161	uc001jna	ENST00000545309	CTNNA3	1.15327		3.40855	-1.51849	0.110609	-13.7284	6.86e-43	2.05e-41	uc002tnf	ENST00000472776	CLASP1
143.874	3.01957	0.244824	12.3337	5.97e-35	1.13e-33	uc010mts	ENST00000325551	CTNNAL1	3.01957		58.7826	-1.5366	0.646914	-2.37528	0.0175358	0.0297313	uc009wcs	ENST00000370563	CLCA4
1549.75	4.46352	0.446446	9.9979	1.56e-23	1.46e-22	uc011azg	ENST00000349496	CTNNB1	4.46352		112.592	-1.8147	0.140059	-12.9567	2.15e-38	5.01e-37	uc001dwh	ENST00000369976	CLCC1
656.885	1.34187	0.0950699	14.1146	3.09e-45	1.07e-43	uc002xhj	ENST00000373469	CTNNBL1	1.34187		3.77858	-1.20681	0.254179	-4.74786	2.06e-06	5.63e-06	uc011brn	ENST00000485667	CLCN2
9.79916	1.20453	0.50503	2.38507	0.0170761	0.0290065	uc002xhh	ENST00000373473	CTNNBL1	1.20453		244.997	-1.15684	0.134795	-8.58223	9.31e-18	6.02e-17	uc003foi	ENST00000265593	CLCN2
0.709588	2.66419	1.00501	2.65091	0.00802742	0.0144247	uc001nlf	ENST00000399050	CTNND1	2.66419		207.94	-2.68294	0.18908	-14.1895	1.06e-45	3.77e-44	uc003isj	ENST00000513761	CLCN3
1841.47	1.34009	0.311529	4.30166	1.7e-05	4.24e-05	uc001nmb	ENST00000361796	CTNND1	1.34009		2442.59	-1.9296	0.178395	-10.8164	2.88e-27	3.4e-26	uc003isi	ENST00000513761	CLCN3
98.8818	1.82946	0.373314	4.90059	9.56e-07	2.7e-06	uc011cmy	ENST00000304623	CTNND2	1.82946		12.0383	-1.91665	0.602183	-3.18284	0.00145838	0.00292089	uc011cjz	ENST00000513761	CLCN3
77.1466	3.61361	0.380291	9.50224	2.05e-21	1.68e-20	uc010vrv	ENST00000046640	CTNS	3.61361		1254.69	-1.55873	0.108637	-14.348	1.1e-46	4.17e-45	uc003ish	ENST00000513761	CLCN3
6.48419	2.33176	0.606035	3.84756	0.000119298	0.000272987	uc010vrw	ENST00000046640	CTNS	2.33176		169.404	-1.34476	0.237968	-5.65101	1.6e-08	5.26e-08	uc004csy	ENST00000380833	CLCN4
2.22561	1.70987	0.627625	2.72435	0.00644287	0.0117518	uc002fds	ENST00000361017	CTRB1	1.70987		52.9362	-2.17068	0.387442	-5.6026	2.11e-08	6.89e-08	uc004doq	ENST00000376088	CLCN5
4.63722	2.00132	0.302	6.62686	3.43e-11	1.4e-10	uc002fdr	ENST00000303037	CTRB2	2.00132		22.2123	-2.12096	0.661859	-3.20456	0.0013527	0.00272074	uc004dot	ENST00000376088	CLCN5
0.578258	1.60335	0.219773	7.2955	2.98e-13	1.4e-12	uc001awj	ENST00000375949	CTRC	1.60335		30.7774	-1.89799	0.35884	-5.28926	1.23e-07	3.77e-07	uc004dor	ENST00000376088	CLCN5
17.6303	4.36731	1.22174	3.57466	0.000350678	0.000760443	uc001pcl	ENST00000227266	CTSC	4.36731		14.5679	-1.64374	0.234219	-7.01798	2.25e-12	9.97e-12	uc009vnh	ENST00000312413	CLCN6
52.8141	1.26758	0.213212	5.94517	2.76e-09	9.72e-09	uc001wpq	ENST00000552252	CTSG	1.26758		700.086	-1.01118	0.232562	-4.34802	1.37e-05	3.47e-05	uc001ate	ENST00000346436	CLCN6
1445.26	1.93665	0.128811	15.0348	4.34e-51	2.21e-49	uc001opx	ENST00000346329	CTTN	1.93665		81.8796	-1.95839	0.453355	-4.31978	1.56e-05	3.92e-05	uc010leq	ENST00000287916	CLDN12
34.9412	1.5705	0.393967	3.98638	6.71e-05	0.00015772	uc010cia	ENST00000453996	CTU2	1.5705		2518.43	-1.85772	0.174558	-10.6424	1.89e-26	2.13e-25	uc003ukr	ENST00000287916	CLDN12
672.239	1.08947	0.106155	10.263	1.03e-24	1.04e-23	uc002miy	ENST00000318978	CTXN1	1.08947		22.6108	-1.70289	0.656594	-2.59351	0.00950009	0.0168587	uc003dss	ENST00000394180	CLDND1
1.53356	1.53835	0.663772	2.31759	0.0204715	0.0343055	uc003kul	ENST00000379445	CTXN3	1.53835		51.5451	-1.46822	0.14102	-10.4114	2.2e-25	2.31e-24	uc003dsp	ENST00000503004	CLDND1
45.8698	1.01101	0.294479	3.43321	0.000596477	0.00125636	uc001kvm	ENST00000465409	CUEDC2	1.01101		8.33307	-1.86923	0.5293	-3.53151	0.000413193	0.000887586	uc001qwr	ENST00000304361	CLEC12A
132.082	5.28468	0.364069	14.5156	9.65e-48	3.95e-46	uc003wfa	ENST00000325222	CUL1	5.28468		373.851	-1.53718	0.143404	-10.7192	8.27e-27	9.51e-26	uc002dao	ENST00000409790	CLEC16A
662.067	1.56717	0.211459	7.41122	1.25e-13	6.07e-13	uc003wez	ENST00000325222	CUL1	1.56717		188.158	-1.22668	0.0817175	-15.0112	6.2e-51	3.13e-49	uc002dan	ENST00000409552	CLEC16A
250.093	2.44134	0.453464	5.38376	7.29e-08	2.28e-07	uc010qer	ENST00000374749	CUL2	2.44134		249.626	-1.42847	0.316442	-4.51416	6.36e-06	1.66e-05	uc009zgu	ENST00000444971	CLEC2D
193.629	3.66516	0.762327	4.80786	1.53e-06	4.23e-06	uc010fwy	ENST00000264414	CUL3	3.66516		1.93544	-1.53244	0.486355	-3.15088	0.0016278	0.00323863	uc010yqv	ENST00000272367	CLEC4F
54.4459	1.44799	0.321577	4.50277	6.71e-06	1.75e-05	uc003oek	ENST00000487637	CUTA	1.44799		1.36948	-1.61884	0.464919	-3.48198	0.000497716	0.00105847	uc001qxk	ENST00000534609	CLEC7A
13.4881	2.51721	0.906805	2.77591	0.00550468	0.010159	uc003uyw	ENST00000437600	CUX1	2.51721		53.0072	-1.55027	0.358523	-4.32406	1.53e-05	3.85e-05	uc001qxf	ENST00000534609	CLEC7A
2.9979	1.51797	0.30331	5.00467	5.6e-07	1.61e-06	uc009yaf	ENST00000368904	CUZD1	1.51797		1.86963	-1.1595	0.27074	-4.28272	1.85e-05	4.6e-05	uc001qwi	ENST00000540988	CLECL1
152.409	2.31167	0.161979	14.2714	3.3e-46	1.21e-44	uc002uno	ENST00000410053	CWC22	2.31167		48.5273	-1.22325	0.223874	-5.46402	4.65e-08	1.48e-07	uc002ryi	ENST00000401408	CLHC1
12.8477	4.36752	0.794786	5.49522	3.9e-08	1.24e-07	uc001kqt	ENST00000354105	CWF19L1	4.36752		1679.18	-1.21272	0.181201	-6.69271	2.19e-11	9.03e-11	uc011ddv	ENST00000523094	CLINT1
278.066	1.87401	0.172344	10.8737	1.54e-27	1.85e-26	uc010qpn	ENST00000354105	CWF19L1	1.87401		53.4911	-3.59178	0.643782	-5.57919	2.42e-08	7.84e-08	uc001uch	ENST00000358808	CLIP1
439.615	2.04245	0.262232	7.7887	6.77e-15	3.59e-14	uc011bzl	ENST00000513409	CWH43	2.04245		3350.04	-1.25317	0.116189	-10.7856	4.03e-27	4.72e-26	uc001uci	ENST00000358808	CLIP1
90.6169	3.09802	0.336894	9.19582	3.72e-20	2.8e-19	uc010tzk	ENST00000556905	CXADRP2	3.09802		10.5493	-1.77613	0.271119	-6.55111	5.71e-11	2.29e-10	uc011dgi	ENST00000520199	CLK4
0.752921	1.16655	0.441277	2.64358	0.00820356	0.0147131	uc011mpy	ENST00000535490	CXorf49	1.16655		7.21851	-1.01462	0.261411	-3.88131	0.000103894	0.000239493	uc010jkw	ENST00000522556	CLK4
1271.75	5.081	0.3696	13.7473	5.29e-43	1.59e-41	uc010wpf	ENST00000360793	CYB561	5.081		22.6892	-2.18518	0.459726	-4.75324	2e-06	5.49e-06	uc002dpq	ENST00000355477	CLN3
3047.03	2.36124	0.31522	7.49078	6.85e-14	3.39e-13	uc010wpg	ENST00000360793	CYB561	2.36124		8.25915	-1.40622	0.308624	-4.55644	5.2e-06	1.37e-05	uc003gmo	ENST00000226951	CLNK
152.115	2.74747	0.365582	7.51533	5.68e-14	2.83e-13	uc010ovl	ENST00000310611	CYB561D1	2.74747		514.541	-2.00402	0.155852	-12.8585	7.71e-38	1.73e-36	uc003hba	ENST00000309964	CLOCK
161.199	1.42778	0.183279	7.79022	6.69e-15	3.55e-14	uc009yfk	ENST00000533558	CYB5R2	1.42778		41.293	-1.37641	0.191415	-7.19075	6.44e-13	2.97e-12	uc003haz	ENST00000309964	CLOCK
12.8306	1.20777	0.214793	5.62295	1.88e-08	6.15e-08	uc001mfn	ENST00000524790	CYB5R2	1.20777		155.38	-1.25526	0.116411	-10.783	4.14e-27	4.85e-26	uc010igu	ENST00000309964	CLOCK
1094.64	1.16378	0.110194	10.5611	4.51e-26	4.96e-25	uc002flb	ENST00000261623	CYBA	1.16378		10.4671	-1.13683	0.453608	-2.50619	0.012204	0.0212549	uc001osj	ENST00000294053	CLPB
196.777	3.8267	0.391867	9.7653	1.59e-22	1.39e-21	uc002kfe	ENST00000306645	CYBC1	3.8267		19.0056	-1.13347	0.0986732	-11.4871	1.53e-30	2.2e-29	uc010ejv	ENST00000588855	CLPTM1
927.231	1.59166	0.1333	11.9405	7.28e-33	1.2e-31	uc002ugz	ENST00000321348	CYBRD1	1.59166		7.00989	-1.54308	0.272556	-5.66152	1.5e-08	4.95e-08	uc010bhg	ENST00000558958	CLPX
597.157	1.84243	0.145043	12.7026	5.72e-37	1.22e-35	uc003zcy	ENST00000424149	CYHR1	1.84243		29.2427	-3.36946	0.309621	-10.8825	1.4e-27	1.69e-26	uc001bzi	ENST00000318121	CLSPN
1.14309	2.85583	0.637597	4.47905	7.5e-06	1.94e-05	uc010bjn	ENST00000268053	CYP11A1	2.85583		10882.7	-1.26946	0.0835989	-15.1851	4.44e-52	2.41e-50	uc010oag	ENST00000377298	CLSTN1
19.7501	2.53208	0.41719	6.06937	1.28e-09	4.63e-09	uc002axs	ENST00000358632	CYP11A1	2.53208		3910.94	-1.2686	0.122309	-10.3721	3.32e-25	3.45e-24	uc001aqi	ENST00000377298	CLSTN1
7.41464	2.21819	0.428582	5.17565	2.27e-07	6.8e-07	uc010bjm	ENST00000358632	CYP11A1	2.21819		485.129	-3.88793	0.278375	-13.9665	2.5e-44	8.18e-43	uc002ixp	ENST00000393043	CLTC
0.846871	3.92845	1.3614	2.8856	0.00390665	0.0073765	uc001zzd	ENST00000405913	CYP19A1	3.92845		1666.33	-1.04144	0.110825	-9.39715	5.61e-21	4.46e-20	uc002fuy	ENST00000435359	CLUH
3.65865	1.79172	0.27283	6.56718	5.13e-11	2.06e-10	uc001zza	ENST00000396402	CYP19A1	1.79172		1188.13	-1.00257	0.155147	-6.46208	1.03e-10	4.05e-10	uc002fgp	ENST00000537098	CMIP
4.41709	1.11946	0.382733	2.92491	0.00344551	0.00655132	uc010bjx	ENST00000395048	CYP1A1	1.11946		0.846833	-1.19853	0.196255	-6.10698	1.02e-09	3.69e-09	uc001crh	ENST00000471289	CMPK1
3.52155	2.87237	0.355896	8.07079	6.98e-16	3.96e-15	uc002ayr	ENST00000343932	CYP1A2	2.87237		1.74723	-1.32918	0.320035	-4.15323	3.28e-05	7.96e-05	uc002epn	ENST00000379500	CMTM1
256.866	1.15551	0.141948	8.14037	3.94e-16	2.27e-15	uc002uzy	ENST00000431118	CYP20A1	1.15551		2898.44	-2.57255	0.129836	-19.8139	2.26e-87	1.23e-84	uc002eqa	ENST00000330687	CMTM4
12.7834	1.28508	0.389254	3.3014	0.000962051	0.0019756	uc002xwu	ENST00000216862	CYP24A1	1.28508		2.78345	-1.83018	0.396143	-4.62	3.84e-06	1.02e-05	uc010jwu	ENST00000373451	CMTR1
28.6461	1.40404	0.365893	3.83731	0.000124391	0.00028416	uc010yrb	ENST00000001146	CYP26B1	1.40404		348.141	-1.82115	0.279914	-6.5061	7.71e-11	3.06e-10	uc002ezy	ENST00000434935	CMTR2
2863.64	1.60995	0.160656	10.0211	1.23e-23	1.16e-22	uc002viz	ENST00000494263	CYP27A1	1.60995		666.521	-1.13327	0.15556	-7.28507	3.21e-13	1.51e-12	uc010cga	ENST00000434935	CMTR2
1.54194	1.01716	0.273276	3.72212	0.000197558	0.000441348	uc002opn	ENST00000291764	CYP2A7	1.01716		9.37075	-1.02576	0.145655	-7.04242	1.89e-12	8.41e-12	uc002llp	ENST00000585263	CNDP2
3.87852	1.03544	0.299179	3.46096	0.000538261	0.00114003	uc010qoc	ENST00000490994	CYP2C8	1.03544		43.0721	-1.05704	0.465309	-2.2717	0.0231045	0.0383388	uc002eft	ENST00000458059	CNEP1R1
1.00536	2.00021	0.638265	3.13383	0.00172543	0.00342113	uc009ybm	ENST00000252945	CYP2E1	2.00021		0.719332	-1.11863	0.508423	-2.2002	0.027793	0.0454713	uc001mcn	ENST00000379936	CNGA4
12.7966	1.84524	0.400476	4.60761	4.07e-06	1.08e-05	uc009ybl	ENST00000252945	CYP2E1	1.84524		54.0492	-2.62557	0.471967	-5.56304	2.65e-08	8.58e-08	uc001kpp	ENST00000356713	CNNM1
71.5059	1.26874	0.210108	6.03852	1.56e-09	5.57e-09	uc001lnj	ENST00000252945	CYP2E1	1.26874		92.0157	-1.88344	0.246383	-7.64437	2.1e-14	1.08e-13	uc009xwf	ENST00000356713	CNNM1
8.286	1.26509	0.544896	2.3217	0.020249	0.0339669	uc001lnk	ENST00000252945	CYP2E1	1.26509		2647.11	-2.29456	0.239326	-9.58758	9.02e-22	7.53e-21	uc002env	ENST00000317147	CNOT1
20.6404	1.50881	0.254922	5.91869	3.25e-09	1.14e-08	uc010xvx	ENST00000310054	CYP2S1	1.50881		1026.14	-2.2429	0.275033	-8.15502	3.49e-16	2.02e-15	uc002enu	ENST00000317147	CNOT1
45.0758	1.62275	0.235304	6.89639	5.33e-12	2.3e-11	uc003sjq	ENST00000308919	CYP2W1	1.62275		901.656	-1.30204	0.129758	-10.0344	1.08e-23	1.02e-22	uc003cfc	ENST00000328834	CNOT10
4.78108	1.17756	0.423872	2.7781	0.00546773	0.0100954	uc003sjr	ENST00000340150	CYP2W1	1.17756		29.4572	-1.22731	0.209189	-5.86699	4.44e-09	1.53e-08	uc009zrp	ENST00000418359	CNOT2
42.6791	3.92382	0.561337	6.99013	2.75e-12	1.21e-11	uc010jzd	ENST00000275016	CYP39A1	3.92382		70.4353	-1.40763	0.493337	-2.85328	0.00432708	0.00811348	uc011kpz	ENST00000541284	CNOT4
3.5549	1.0344	0.26904	3.84479	0.000120657	0.000275969	uc010lgi	ENST00000354829	CYP3A43	1.0344		79.8575	-1.02061	0.166116	-6.14394	8.05e-10	2.95e-09	uc003vsu	ENST00000315544	CNOT4
30.9802	3.20293	0.370562	8.64344	5.45e-18	3.59e-17	uc003urs	ENST00000222982	CYP3A5	3.20293		1243.84	-1.9253	0.133794	-14.39	5.98e-47	2.32e-45	uc003mlx	ENST00000261951	CNOT6
14.1818	1.55273	0.290405	5.34675	8.95e-08	2.78e-07	uc003uru	ENST00000336374	CYP3A7	1.55273		27.5306	-1.67078	0.483341	-3.45673	0.000546778	0.00115708	uc010jld	ENST00000393356	CNOT6
40.034	1.0462	0.143415	7.29494	2.99e-13	1.41e-12	uc001ygo	ENST00000261835	CYP46A1	1.0462		2.90962	-3.69251	0.727737	-5.07397	3.9e-07	1.14e-06	uc011cce	ENST00000504123	CNOT6L
19.9795	4.07486	0.505965	8.05364	8.04e-16	4.54e-15	uc010omk	ENST00000371923	CYP4B1	4.07486		3.71742	-2.43873	0.393113	-6.20364	5.52e-10	2.04e-09	uc003hkt	ENST00000512485	CNOT6L
47.2607	1.78208	0.443416	4.01899	5.84e-05	0.000138308	uc009vym	ENST00000371923	CYP4B1	1.78208		247.111	-1.60644	0.455601	-3.52598	0.000421927	0.00090482	uc011ccd	ENST00000504123	CNOT6L
128.781	1.10653	0.462396	2.39303	0.0167098	0.0284288	uc001cqm	ENST00000371923	CYP4B1	1.10653		711.39	-1.67724	0.253701	-6.61109	3.82e-11	1.55e-10	uc003lvv	ENST00000403027	CNOT8
38.0518	3.90186	0.354552	11.005	3.61e-28	4.49e-27	uc010xot	ENST00000392846	CYP4F2	3.90186		123.921	-1.0313	0.252217	-4.08894	4.33e-05	0.000103872	uc003lvu	ENST00000517876	CNOT8
163.347	2.2684	0.519375	4.36755	1.26e-05	3.19e-05	uc002nbs	ENST00000221700	CYP4F2	2.2684		291.708	-1.37036	0.0774714	-17.6886	5.14e-70	8.87e-68	uc010zkh	ENST00000273064	CNOT9
0.640393	1.28094	0.553724	2.31333	0.0207048	0.0346687	uc010xou	ENST00000221700	CYP4F2	1.28094		5.77329	-1.19687	0.293376	-4.07966	4.51e-05	0.000107935	uc001bif	ENST00000374472	CNR2
94.205	1.78592	0.251142	7.11119	1.15e-12	5.2e-12	uc002nbh	ENST00000269703	CYP4F22	1.78592		191.223	-2.36258	0.217817	-10.8466	2.07e-27	2.47e-26	uc003zmy	ENST00000380647	CNTLN
21.4713	1.22168	0.247583	4.93443	8.04e-07	2.29e-06	uc002yjf	ENST00000428301	CYP4F29P	1.22168		7.94364	-2.1701	0.260325	-8.3361	7.68e-17	4.66e-16	uc003zmz	ENST00000380647	CNTLN
17.6339	2.88389	0.309042	9.33172	1.04e-20	8.14e-20	uc010xon	ENST00000221307	CYP4F3	2.88389		38.8636	-1.42762	0.1475	-9.67879	3.71e-22	3.17e-21	uc003zmw	ENST00000484374	CNTLN
308.085	1.53179	0.286905	5.33902	9.34e-08	2.9e-07	uc010xoj	ENST00000441682	CYP4F8	1.53179		238.809	-1.19862	0.115196	-10.4051	2.35e-25	2.46e-24	uc003zmx	ENST00000380641	CNTLN
16.9976	1.15012	0.244212	4.70951	2.48e-06	6.75e-06	uc001vck	ENST00000282018	CYSLTR2	1.15012		155.16	-2.31879	0.280602	-8.26362	1.41e-16	8.41e-16	uc003bpc	ENST00000418658	CNTN4
70.8439	1.03586	0.121814	8.50361	1.84e-17	1.16e-16	uc004cmb	ENST00000409414	CYSRT1	1.03586		8.09381	-1.96582	0.309746	-6.34655	2.2e-10	8.43e-10	uc003bpb	ENST00000427741	CNTN4
1224.97	1.43653	0.0843621	17.0282	5.08e-65	6.45e-63	uc010wtv	ENST00000591455	CYTH1	1.43653		2.41134	-1.94037	0.825266	-2.3512	0.0187129	0.0315729	uc003bpe	ENST00000427331	CNTN4
435.196	1.58026	0.228722	6.90907	4.88e-12	2.11e-11	uc011jws	ENST00000350796	CYTH3	1.58026		12.3772	-1.47218	0.263281	-5.59168	2.25e-08	7.32e-08	uc003bpd	ENST00000430505	CNTN4
103.895	1.00736	0.124781	8.07302	6.86e-16	3.89e-15	uc010fgz	ENST00000331944	CYTOR	1.00736		125.327	-1.2956	0.217105	-5.96764	2.41e-09	8.51e-09	uc003bpf	ENST00000427331	CNTN4
257.815	2.55967	0.17929	14.2767	3.06e-46	1.13e-44	uc002wci	ENST00000473126	D2HGDH	2.55967		579.445	-1.18013	0.27336	-4.31713	1.58e-05	3.96e-05	uc003weu	ENST00000361727	CNTNAP2
178.389	1.06487	0.212824	5.00351	5.63e-07	1.62e-06	uc002wch	ENST00000486953	D2HGDH	1.06487		91.2485	-1.64788	0.274111	-6.01172	1.84e-09	6.55e-09	uc004abi	ENST00000297668	CNTNAP3
7.99252	3.07723	0.432872	7.10888	1.17e-12	5.29e-12	uc010nmr	ENST00000510272	DACH2	3.07723		16.8835	-1.32204	0.175947	-7.51384	5.74e-14	2.86e-13	uc004abk	ENST00000358144	CNTNAP3
14.2607	1.34439	0.396083	3.39421	0.00068828	0.00143842	uc004eew	ENST00000461604	DACH2	1.34439		17.0966	-1.16227	0.209625	-5.5445	2.95e-08	9.5e-08	uc011lqs	ENST00000377659	CNTNAP3
461.795	1.36428	0.0831937	16.3988	1.95e-60	1.79e-58	uc011jwt	ENST00000297056	DAGLB	1.36428		3.40972	-1.43196	0.351687	-4.07169	4.67e-05	0.000111498	uc002tno	ENST00000431078	CNTNAP5
32.0573	1.13942	0.434303	2.62357	0.0087014	0.0155356	uc003sqc	ENST00000297056	DAGLB	1.13942		155.821	-1.652	0.202556	-8.15577	3.47e-16	2.01e-15	uc004bkx	ENST00000238341	CNTRL
163.949	30	1.97842	15.1636	6.16e-52	3.31e-50	uc011cmw	ENST00000230895	DAP	30		8.60345	-1.57656	0.198815	-7.92979	2.2e-15	1.2e-14	uc004bkw	ENST00000373855	CNTRL
236.682	1.25842	0.139375	9.02901	1.73e-19	1.25e-18	uc010pgl	ENST00000368336	DAP3	1.25842		96.2255	-1.27628	0.1418	-9.00053	2.25e-19	1.61e-18	uc004bla	ENST00000373847	CNTRL
288.343	1.28709	0.213365	6.03235	1.62e-09	5.78e-09	uc011ltg	ENST00000469640	DAPK1	1.28709		6.61654	-1.21021	0.341385	-3.54499	0.000392624	0.000845697	uc004bkz	ENST00000373847	CNTRL
117.5	1.35021	0.1246	10.8363	2.32e-27	2.75e-26	uc002lzb	ENST00000595279	DAPK3	1.35021		305.761	-2.20159	0.362151	-6.07922	1.21e-09	4.37e-09	uc003tpr	ENST00000395542	COBL
130.974	4.29007	0.849432	5.05052	4.41e-07	1.28e-06	uc010fnj	ENST00000264161	DARS	4.29007		955.37	-2.06664	0.330831	-6.24682	4.19e-10	1.57e-09	uc003tps	ENST00000395542	COBL
507.166	1.78369	0.182293	9.78478	1.31e-22	1.15e-21	uc011drd	ENST00000374542	DAXX	1.78369		3.41962	-1.17073	0.246623	-4.74703	2.06e-06	5.65e-06	uc010kzc	ENST00000395542	COBL
94.8294	1.56147	0.571612	2.7317	0.00630076	0.0115107	uc011dre	ENST00000374542	DAXX	1.56147		30.4069	-2.98376	0.457515	-6.52167	6.95e-11	2.76e-10	uc010zcw	ENST00000392717	COBLL1
196.934	5.12803	0.407752	12.5763	2.85e-36	5.8e-35	uc010snc	ENST00000412716	DAZAP2	5.12803		158.58	-2.18269	0.389274	-5.60707	2.06e-08	6.72e-08	uc010zcx	ENST00000409184	COBLL1
111.722	1.64577	0.498679	3.30027	0.000965929	0.00198287	uc010yyi	ENST00000535757	DBI	1.64577		472.107	-1.5453	0.173518	-8.90566	5.31e-19	3.71e-18	uc002ucp	ENST00000342193	COBLL1
13.293	1.18342	0.163801	7.22476	5.02e-13	2.33e-12	uc002tlx	ENST00000393103	DBI	1.18342		25.0312	-1.46008	0.179096	-8.15249	3.57e-16	2.06e-15	uc002ucn	ENST00000489955	COBLL1
514.59	1.10813	0.128865	8.59911	8.03e-18	5.22e-17	uc010yyh	ENST00000535757	DBI	1.10813		35.3621	-1.33294	0.156595	-8.51203	1.71e-17	1.09e-16	uc002uco	ENST00000493868	COBLL1
135.786	4.43331	0.462776	9.57983	9.72e-22	8.1e-21	uc011dga	ENST00000309007	DBN1	4.43331		1.94463	-2.28414	0.669286	-3.4128	0.000642989	0.00134938	uc010tfu	ENST00000349995	COG3
107.089	1.26737	0.195757	6.47417	9.53e-11	3.75e-10	uc003mgz	ENST00000393565	DBN1	1.26737		1742.26	-1.36638	0.15021	-9.09642	9.34e-20	6.86e-19	uc001vak	ENST00000349995	COG3
20.8812	1.39754	0.331418	4.21684	2.48e-05	6.09e-05	uc002xod	ENST00000372717	DBNDD2	1.39754		375.974	-1.63548	0.235563	-6.94284	3.84e-12	1.68e-11	uc003pwm	ENST00000243222	COL10A1
519.557	1.23298	0.132482	9.30678	1.32e-20	1.02e-19	uc002xoc	ENST00000372717	DBNDD2	1.23298		13.7385	-3.67906	0.883117	-4.16599	3.1e-05	7.55e-05	uc001dul	ENST00000370096	COL11A1
32.1854	1.22635	0.39829	3.07905	0.00207662	0.0040722	uc002xof	ENST00000372710	DBNDD2	1.22635		1586.34	-2.18062	0.263507	-8.27539	1.28e-16	7.64e-16	uc003phs	ENST00000322507	COL12A1
275.137	1.18573	0.142909	8.29707	1.07e-16	6.4e-16	uc002xnz	ENST00000372723	DBNDD2	1.18573		45.6298	-1.05341	0.21882	-4.81406	1.48e-06	4.11e-06	uc003phu	ENST00000416123	COL12A1
39.2883	3.43389	0.794567	4.32171	1.55e-05	3.89e-05	uc011kbp	ENST00000494774	DBNL	3.43389		2.28087	-1.13802	0.394738	-2.88298	0.00393931	0.00743319	uc001btl	ENST00000373668	COL16A1
21.5945	2.4378	0.689408	3.53608	0.000406119	0.000873113	uc011kbn	ENST00000494774	DBNL	2.4378		2.84288	-2.13378	0.770026	-2.77104	0.0055877	0.0102999	uc010qqv	ENST00000369733	COL17A1
603.76	1.91432	0.145491	13.1577	1.54e-39	3.83e-38	uc011kbs	ENST00000494774	DBNL	1.91432		2.34532	-1.18929	0.532327	-2.23414	0.0254742	0.0419769	uc010mvd	ENST00000451716	COL27A1
97.9559	1.68721	0.175464	9.61572	6.86e-22	5.77e-21	uc003ert	ENST00000260803	DBR1	1.68721		5.09569	-1.08909	0.439257	-2.4794	0.0131603	0.0227945	uc003srd	ENST00000444268	COL28A1
20.797	3.13561	0.880549	3.56097	0.000369487	0.000798882	uc001wmc	ENST00000446197	DCAF11	3.13561		1885.35	-4.22921	0.541839	-7.80529	5.94e-15	3.16e-14	uc001rqu	ENST00000380518	COL2A1
506.664	2.17468	0.228207	9.52943	1.58e-21	1.3e-20	uc001wmb	ENST00000446197	DCAF11	2.17468		269.717	-2.01874	0.651335	-3.09939	0.00193918	0.00381605	uc001rqv	ENST00000380518	COL2A1
514.865	1.77131	0.262244	6.7544	1.43e-11	6e-11	uc001wma	ENST00000446197	DCAF11	1.77131		1009.96	-1.87616	0.357123	-5.25353	1.49e-07	4.54e-07	uc001rqt	ENST00000380518	COL2A1
8.57856	1.58845	0.246655	6.43996	1.2e-10	4.66e-10	uc004eul	ENST00000371126	DCAF12L1	1.58845		3.42461	-2.0897	0.307061	-6.80548	1.01e-11	4.26e-11	uc003kdu	ENST00000405807	COL4A3BP
96.8142	1.10595	0.110675	9.99275	1.64e-23	1.53e-22	uc002mxu	ENST00000254337	DCAF15	1.10595		692.812	-1.02176	0.255104	-4.00526	6.19e-05	0.000146198	uc004enz	ENST00000361603	COL4A5
7.91917	4.22077	0.916492	4.60535	4.12e-06	1.1e-05	uc010zdr	ENST00000375255	DCAF17	4.22077		1157.41	-1.45428	0.191192	-7.60639	2.82e-14	1.44e-13	uc002uqk	ENST00000374866	COL5A2
27.8979	4.87651	0.601087	8.11282	4.95e-16	2.83e-15	uc001xni	ENST00000353777	DCAF4	4.87651		229.233	-2.42812	0.356777	-6.8057	1.01e-11	4.25e-11	uc002vwo	ENST00000353578	COL6A3
24.3611	1.10192	0.394653	2.79211	0.00523653	0.00969662	uc010tts	ENST00000555042	DCAF4	1.10192		340.323	-1.62396	0.248673	-6.53049	6.56e-11	2.61e-10	uc002vwl	ENST00000295550	COL6A3
703.875	2.21569	0.144647	15.3179	5.8e-53	3.31e-51	uc001gez	ENST00000489398	DCAF6	2.21569		0.533081	-1.46973	0.444438	-3.30694	0.000943209	0.00193862	uc010hel	ENST00000446690	COL6A4P1
7.55007	3.24645	0.916998	3.5403	0.000399675	0.000860056	uc001fvq	ENST00000475733	DCAF8	3.24645		69.2814	-2.14285	0.55158	-3.88493	0.000102361	0.000236127	uc003dtg	ENST00000261037	COL8A1
1.93592	1.14715	0.420322	2.72922	0.00634851	0.0115927	uc010dpf	ENST00000442544	DCC	1.14715		573.206	-1.3276	0.188364	-7.04804	1.81e-12	8.09e-12	uc003dth	ENST00000261037	COL8A1
50.0759	1.03396	0.227722	4.54048	5.61e-06	1.47e-05	uc003ndw	ENST00000378450	DCDC2	1.03396		109.081	-1.24861	0.321459	-3.88418	0.000102675	0.000236802	uc003dti	ENST00000273342	COL8A1
23.013	4.61378	0.711925	6.4807	9.13e-11	3.6e-10	uc010abk	ENST00000379893	DCLK1	4.61378		177.999	-1.05587	0.238873	-4.4202	9.86e-06	2.53e-05	uc001cfi	ENST00000482722	COL9A2
1.83728	2.5171	0.805419	3.12521	0.0017768	0.00351762	uc001tbo	ENST00000052754	DCN	2.5171		3943.47	-2.10246	0.15581	-13.4937	1.7e-41	4.71e-40	uc001ple	ENST00000532918	COLCA1
86.7672	3.73536	0.654319	5.70877	1.14e-08	3.8e-08	uc010irw	ENST00000500813	DCTD	3.73536		0.78572	-2.03985	0.564297	-3.61486	0.000300512	0.000657367	uc010eax	ENST00000252599	COLGALT1
385.979	4.53536	0.226203	20.0499	2.02e-89	1.33e-86	uc002skt	ENST00000491465	DCTN1	4.53536		496.487	-1.2892	0.123407	-10.4467	1.52e-25	1.61e-24	uc001gku	ENST00000367669	COP1
1.04705	1.26026	0.167255	7.53497	4.88e-14	2.44e-13	uc002skz	ENST00000437991	DCTN1-AS1	1.26026		1115.24	-1.25203	0.154959	-8.07971	6.49e-16	3.69e-15	uc001fvv	ENST00000241704	COPA
162.792	2.06755	0.1946	10.6246	2.29e-26	2.56e-25	uc010agw	ENST00000332592	DCUN1D2	2.06755		3567.82	-1.5988	0.134426	-11.8935	1.28e-32	2.08e-31	uc001mlh	ENST00000249923	COPB1
13732.3	1.4707	0.0916613	16.0449	6.21e-58	4.88e-56	uc002kdg	ENST00000306869	DCXR	1.4707		791.821	-1.55602	0.120823	-12.8785	5.95e-38	1.35e-36	uc001mli	ENST00000249923	COPB1
19.2195	3.24277	0.476666	6.80303	1.02e-11	4.33e-11	uc009yli	ENST00000378603	DDB2	3.24277		20.4411	-1.97069	0.13871	-14.2073	8.25e-46	2.95e-44	uc011bmw	ENST00000510181	COPB2
30.0617	2.64006	0.295354	8.93863	3.94e-19	2.78e-18	uc001nee	ENST00000378600	DDB2	2.64006		225.578	-1.81291	0.167158	-10.8455	2.1e-27	2.5e-26	uc010hui	ENST00000333188	COPB2
4.44584	1.40478	0.614143	2.28738	0.0221737	0.0369217	uc001ned	ENST00000378601	DDB2	1.40478		9764.45	-1.575	0.129797	-12.1344	6.94e-34	1.22e-32	uc003etf	ENST00000333188	COPB2
3.7258	5.03926	1.40001	3.59944	0.000318906	0.000695145	uc001xaj	ENST00000357758	DDHD1	5.03926		1.92853	-1.72472	0.467941	-3.68577	0.000228012	0.000505693	uc010lyv	ENST00000357849	COPS5
305.165	1.43724	0.110547	13.0011	1.21e-38	2.84e-37	uc003xld	ENST00000517385	DDHD2	1.43724		44.3936	-1.11082	0.121757	-9.1233	7.29e-20	5.39e-19	uc003xxd	ENST00000521509	COPS5
46.9345	1.30171	0.189145	6.88209	5.9e-12	2.54e-11	uc009zpt	ENST00000551116	DDIT3	1.30171		47.6151	-1.73105	0.142605	-12.1387	6.58e-34	1.16e-32	uc011max	ENST00000372875	COQ4
169.287	1.3924	0.211665	6.57832	4.76e-11	1.92e-10	uc003hvq	ENST00000273990	DDIT4L	1.3924		32.3214	-1.04652	0.362811	-2.88448	0.00392057	0.00740105	uc010tuk	ENST00000394026	COQ6
30.3365	1.25513	0.258473	4.85595	1.2e-06	3.36e-06	uc001rsv	ENST00000421952	DDN	1.25513		6.00234	-1.19197	0.164944	-7.22651	4.96e-13	2.3e-12	uc002elp	ENST00000566388	COQ9
271.451	2.07683	0.630262	3.29518	0.000983577	0.0020168	uc010ode	ENST00000375048	DDOST	2.07683		3819.9	-1.66617	0.0987788	-16.8677	7.78e-64	9.01e-62	uc004aym	ENST00000375077	CORO2A
179.695	1.31149	0.120543	10.8799	1.44e-27	1.73e-26	uc009zjo	ENST00000228264	DDX11	1.31149		16.5374	-2.38404	0.521148	-4.57459	4.77e-06	1.26e-05	uc003ewz	ENST00000264613	CP
1.97037	1.25839	0.353305	3.56177	0.000368364	0.00079656	uc010utv	ENST00000559159	DDX11L9	1.25839		1035.89	-2.03548	0.252567	-8.05917	7.68e-16	4.34e-15	uc003ewy	ENST00000264613	CP
132.82	4.00009	0.466592	8.57299	1.01e-17	6.51e-17	uc010vma	ENST00000302243	DDX19A	4.00009		3.95248	-1.92341	0.287886	-6.68116	2.37e-11	9.75e-11	uc010hvf	ENST00000489736	CP
51.6856	2.06223	0.473365	4.35653	1.32e-05	3.34e-05	uc010vlx	ENST00000562519	DDX19B	2.06223		61.1789	-1.27301	0.250437	-5.08314	3.71e-07	1.09e-06	uc011bnr	ENST00000481169	CP
74.7463	3.75727	0.476357	7.8875	3.08e-15	1.67e-14	uc010owf	ENST00000369702	DDX20	3.75727		1896.93	-2.72929	0.192588	-14.1717	1.37e-45	4.83e-44	uc002hfb	ENST00000225719	CPD
2.56078	5.21843	1.96761	2.65217	0.00799761	0.0143759	uc010twq	ENST00000330836	DDX24	5.21843		3838.37	-2.26492	0.140232	-16.1513	1.11e-58	9.14e-57	uc010wbo	ENST00000225719	CPD
1498.34	2.34687	0.217859	10.7724	4.65e-27	5.42e-26	uc010twr	ENST00000330836	DDX24	2.34687		78.6384	-1.45971	0.668315	-2.18416	0.0289502	0.0472229	uc003gnn	ENST00000442003	CPEB2
43.7112	29.1822	2.02441	14.4152	4.15e-47	1.64e-45	uc010xnp	ENST00000589318	DDX39A	29.1822		147.786	-1.20219	0.447266	-2.68787	0.00719089	0.0130236	uc010qnn	ENST00000412050	CPEB3
1088.22	1.38778	0.254014	5.46339	4.67e-08	1.48e-07	uc003ntu	ENST00000458640	DDX39B	1.38778		438.947	-1.91045	0.341467	-5.59484	2.21e-08	7.19e-08	uc011dfg	ENST00000265085	CPEB4
392.063	2.33443	0.520605	4.48408	7.32e-06	1.9e-05	uc011mkq	ENST00000399959	DDX3X	2.33443		212.329	-1.88008	0.328571	-5.72199	1.05e-08	3.52e-08	uc003mcs	ENST00000265085	CPEB4
2722.23	1.03153	0.144123	7.15725	8.23e-13	3.77e-12	uc011mks	ENST00000399959	DDX3X	1.03153		439.2	-2.37789	0.140343	-16.9434	2.15e-64	2.63e-62	uc011cpa	ENST00000425232	CPLANE1
674.176	1.71559	0.249934	6.86418	6.69e-12	2.86e-11	uc010nww	ENST00000336079	DDX3Y	1.71559		1.99631	-2.32931	0.444324	-5.24238	1.59e-07	4.81e-07	uc011cpb	ENST00000508244	CPLANE1
433.823	1.50681	0.161024	9.35769	8.15e-21	6.41e-20	uc002nks	ENST00000247003	DDX49	1.50681		2.12553	-1.88838	0.634539	-2.97598	0.0029205	0.00561474	uc003jkr	ENST00000509849	CPLANE1
20.5355	9.26542	2.1043	4.40308	1.07e-05	2.72e-05	uc010wqa	ENST00000225792	DDX5	9.26542		48.997	-1.01329	0.115779	-8.7519	2.1e-18	1.42e-17	uc010gfk	ENST00000397443	CPNE1
424.359	5.54629	0.419734	13.2138	7.3e-40	1.85e-38	uc010deh	ENST00000225792	DDX5	5.54629		574.246	-2.31712	0.445625	-5.1997	2e-07	6e-07	uc002eks	ENST00000290776	CPNE2
159.028	1.16984	0.125859	9.29489	1.47e-20	1.14e-19	uc001ufl	ENST00000238146	DDX55	1.16984		1607.31	-1.34832	0.152016	-8.86959	7.34e-19	5.1e-18	uc003eom	ENST00000512055	CPNE4
342.233	1.51874	0.11205	13.5542	7.48e-42	2.12e-40	uc002fpq	ENST00000268676	DEF8	1.51874		5.26818	-1.3101	0.20033	-6.53969	6.16e-11	2.46e-10	uc011bgz	ENST00000515041	CPOX
126.733	1.267	0.165332	7.66338	1.81e-14	9.34e-14	uc002fpl	ENST00000418391	DEF8	1.267		16.6795	-1.32569	0.197149	-6.72434	1.76e-11	7.33e-11	uc010mbe	ENST00000220763	CPQ
0.888626	1.5729	0.408306	3.85225	0.000117038	0.000268174	uc003wqv	ENST00000382692	DEFA1	1.5729		40.1955	-2.57253	0.896469	-2.86963	0.00410958	0.00773067	uc002vee	ENST00000233072	CPS1
183.408	1.25495	0.217537	5.76892	7.98e-09	2.7e-08	uc003wqs	ENST00000297439	DEFB1	1.25495		20.2428	-2.17784	0.181078	-12.0271	2.56e-33	4.34e-32	uc001nrs	ENST00000544669	CPSF7
3.53655	1.67637	0.408755	4.10116	4.11e-05	9.88e-05	uc002wcx	ENST00000382398	DEFB126	1.67637		17.6859	-1.881	0.139349	-13.4984	1.6e-41	4.43e-40	uc009ynp	ENST00000544669	CPSF7
1.36862	3.34916	0.536455	6.24314	4.29e-10	1.6e-09	uc002wda	ENST00000246105	DEFB129	3.34916		1297.87	-1.6693	0.253527	-6.58431	4.57e-11	1.84e-10	uc001nrr	ENST00000394888	CPSF7
0.600483	3.17155	0.651943	4.86476	1.15e-06	3.21e-06	uc011bwt	ENST00000334879	DEFB131A	3.17155		1553.66	-1.20978	0.10832	-11.1686	5.81e-29	7.59e-28	uc001nrq	ENST00000394888	CPSF7
175.168	1.13749	0.174681	6.51178	7.43e-11	2.94e-10	uc002wdb	ENST00000382376	DEFB132	1.13749		4617.38	-1.0873	0.0817156	-13.3059	2.14e-40	5.61e-39	uc001oog	ENST00000265641	CPT1A
194.167	3.86929	0.675059	5.73178	9.94e-09	3.33e-08	uc011djf	ENST00000397239	DEK	3.86929		19.5992	-2.17909	0.372487	-5.8501	4.91e-09	1.69e-08	uc001hfx	ENST00000367049	CR1
42.1382	1.55204	0.417717	3.71553	0.00020278	0.00045236	uc004bob	ENST00000394215	DENND1A	1.55204		18.2711	-2.82902	0.900112	-3.14297	0.00167245	0.00332187	uc001hfv	ENST00000367057	CR2
196.504	1.60437	0.104849	15.3018	7.44e-53	4.23e-51	uc003ywb	ENST00000523308	DENND3	1.60437		75.7581	-4.22608	0.450257	-9.38593	6.24e-21	4.95e-20	uc010sen	ENST00000440314	CRACR2A
152.609	2.72894	0.162117	16.8331	1.39e-63	1.57e-61	uc001mhk	ENST00000527700	DENND5A	2.72894		330.487	-1.03914	0.16197	-6.41561	1.4e-10	5.45e-10	uc001qmi	ENST00000333750	CRACR2A
44.9865	1.23712	0.272024	4.54784	5.42e-06	1.43e-05	uc001dej	ENST00000456315	DEPDC1	1.23712		30.0005	-1.47143	0.154825	-9.50385	2.02e-21	1.66e-20	uc004bxj	ENST00000415948	CRAT
100.315	1.51509	0.131202	11.5477	7.58e-31	1.11e-29	uc011alx	ENST00000400248	DEPDC5	1.51509		14.1214	-1.21165	0.438443	-2.76352	0.00571812	0.0105224	uc011aso	ENST00000432408	CRBN
14.8173	6.75445	1.17678	5.73978	9.48e-09	3.18e-08	uc011lid	ENST00000286234	DEPTOR	6.75445		677.426	-1.66804	0.241818	-6.89791	5.28e-12	2.28e-11	uc002vcc	ENST00000432329	CREB1
76.002	3.35276	0.417997	8.02101	1.05e-15	5.87e-15	uc011lif	ENST00000259512	DERL1	3.35276		2220.38	-2.05325	0.259138	-7.92339	2.31e-15	1.26e-14	uc003vtw	ENST00000330387	CREB3L2
80340.5	2.045	0.157524	12.9821	1.55e-38	3.62e-37	uc002vll	ENST00000373960	DES	2.045		7.05443	-1.55831	0.187247	-8.32225	8.63e-17	5.22e-16	uc003vtx	ENST00000456390	CREB3L2
14.0772	1.57029	0.363051	4.32526	1.52e-05	3.83e-05	uc010bnk	ENST00000557842	DET1	1.57029		62.7659	-1.06131	0.266006	-3.98978	6.61e-05	0.000155589	uc001fdm	ENST00000368607	CREB3L4
40.9249	3.0494	0.476808	6.39546	1.6e-10	6.19e-10	uc001oxb	ENST00000228027	DGAT2	3.0494		108.16	-1.04956	0.253203	-4.14514	3.4e-05	8.24e-05	uc001fdn	ENST00000368607	CREB3L4
2271.51	2.38668	0.155357	15.3626	2.92e-53	1.7e-51	uc011agr	ENST00000537045	DGCR2	2.38668		4609.01	-1.32068	0.11269	-11.7196	1.01e-31	1.55e-30	uc002cvv	ENST00000262367	CREBBP
47.2692	1.33421	0.110145	12.1132	8.99e-34	1.57e-32	uc002zoi	ENST00000480608	DGCR6	1.33421		27.7568	-1.5359	0.275337	-5.57826	2.43e-08	7.88e-08	uc011dfd	ENST00000296953	CREBRF
511.37	1.23255	0.0805545	15.3008	7.56e-53	4.29e-51	uc002zog	ENST00000413981	DGCR6	1.23255		8.21586	-1.08458	0.362829	-2.98922	0.00279687	0.00538918	uc003mcg	ENST00000522692	CREBRF
74.909	1.04121	0.0672887	15.4737	5.22e-54	3.21e-52	uc010gsc	ENST00000248879	DGCR6L	1.04121		2.61655	-1.20647	0.239632	-5.03469	4.79e-07	1.39e-06	uc002tba	ENST00000324768	CREG2
74.5171	1.59255	0.391055	4.07245	4.65e-05	0.000111153	uc010grz	ENST00000383024	DGCR8	1.59255		2772.42	-1.44436	0.206645	-6.98957	2.76e-12	1.21e-11	uc003yan	ENST00000262207	CRISPLD1
566.791	1.29286	0.0881366	14.6688	1.02e-48	4.46e-47	uc002zrj	ENST00000498171	DGCR8	1.29286		11.9247	-1.17296	0.3093	-3.7923	0.000149259	0.000338042	uc001pyj	ENST00000227348	CRTAM
65.196	3.05558	0.518919	5.88835	3.9e-09	1.36e-08	uc009zof	ENST00000402956	DGKA	3.05558		1338.27	-1.05467	0.148685	-7.0933	1.31e-12	5.9e-12	uc010rgn	ENST00000443527	CRY2
1267.22	1.0343	0.136736	7.5642	3.9e-14	1.97e-13	uc010fyi	ENST00000430834	DGKD	1.0343		175.248	-1.04198	0.481445	-2.16427	0.0304436	0.0494304	uc009ykw	ENST00000443527	CRY2
50.3199	1.02438	0.228627	4.48057	7.44e-06	1.93e-05	uc011brx	ENST00000265022	DGKG	1.02438		4362.18	-2.56376	0.155205	-16.5185	2.7e-61	2.6e-59	uc003prh	ENST00000369066	CRYBG1
118.646	2.32117	0.620266	3.74222	0.000182403	0.000409138	uc010ibn	ENST00000273814	DGKQ	2.32117		2.34106	-1.28763	0.516624	-2.49239	0.0126887	0.0220411	uc001unf	ENST00000298248	CRYL1
22.1714	1.81363	0.520205	3.48637	0.000489631	0.00104199	uc001xyz	ENST00000256324	DGLUCY	1.81363		32.9283	-1.42627	0.387805	-3.67781	0.000235244	0.000520986	uc001gli	ENST00000354921	CRYZL2P-SEC16B
12467.3	1.50373	0.12516	12.0145	2.98e-33	5.03e-32	uc010ooi	ENST00000371269	DHCR24	1.50373		29.2265	-1.11124	0.298758	-3.71954	0.000199585	0.000445677	uc001glj	ENST00000354921	CRYZL2P-SEC16B
254.747	4.66852	0.991867	4.7068	2.52e-06	6.84e-06	uc001oqk	ENST00000355527	DHCR7	4.66852		137.463	-1.64403	0.202285	-8.12732	4.39e-16	2.52e-15	uc001skr	ENST00000548567	CS
492.245	3.73155	0.337245	11.0648	1.86e-28	2.35e-27	uc010wba	ENST00000378895	DHRS13	3.73155		51.7408	-1.19112	0.085607	-13.9138	5.22e-44	1.66e-42	uc010sqm	ENST00000546621	CS
46.7641	1.06773	0.154278	6.9208	4.49e-12	1.95e-11	uc010akz	ENST00000313250	DHRS4	1.06773		7010.68	-1.05087	0.10329	-10.174	2.59e-24	2.55e-23	uc001sks	ENST00000351328	CS
257.549	1.45569	0.364871	3.9896	6.62e-05	0.000155701	uc001wkz	ENST00000556379	DHRS4-AS1	1.45569		3248.68	-1.4163	0.204358	-6.93049	4.19e-12	1.82e-11	uc001efk	ENST00000358528	CSDE1
36.3004	2.28061	0.56531	4.03427	5.48e-05	0.000129957	uc010alb	ENST00000335125	DHRS4L2	2.28061		21311.5	-1.10258	0.117241	-9.40438	5.23e-21	4.17e-20	uc001efl	ENST00000339438	CSDE1
101.852	1.5812	0.132782	11.9082	1.07e-32	1.75e-31	uc001wli	ENST00000335125	DHRS4L2	1.5812		2841.12	-1.61274	0.123812	-13.0257	8.74e-39	2.08e-37	uc002xty	ENST00000262982	CSE1L
762.802	1.00481	0.0760227	13.2173	6.98e-40	1.77e-38	uc001wle	ENST00000397071	DHRS4L2	1.00481		53.2352	-1.01962	0.399022	-2.55531	0.0106094	0.0186812	uc004cpn	ENST00000381524	CSF2RA
0.951119	3.4971	0.845273	4.13724	3.52e-05	8.51e-05	uc010cof	ENST00000330255	DHRS7C	3.4971		127.901	-1.54387	0.57521	-2.68402	0.00727437	0.0131612	uc003aqa	ENST00000403662	CSF2RB
0.767789	1.91861	0.5105	3.7583	0.000171068	0.000385045	uc002uer	ENST00000357546	DHRS9	1.91861		98.8604	-2.38644	0.261502	-9.12591	7.11e-20	5.26e-19	uc011kyo	ENST00000332246	CSGALNACT1
169.505	1.50699	0.143446	10.5056	8.14e-26	8.8e-25	uc003gqv	ENST00000512903	DHX15	1.50699		222.957	-1.47126	0.316059	-4.65503	3.24e-06	8.71e-06	uc003wzg	ENST00000397998	CSGALNACT1
469.629	1.05457	0.0687506	15.3391	4.19e-53	2.41e-51	uc003nqy	ENST00000376437	DHX16	1.05457		6327.89	-1.09137	0.116478	-9.36978	7.27e-21	5.74e-20	uc011kyp	ENST00000332246	CSGALNACT1
533.667	2.64278	0.16798	15.7327	9.03e-56	6.21e-54	uc001lje	ENST00000368721	DHX32	2.64278		5.06259	-1.63928	0.459392	-3.56838	0.000359201	0.000777859	uc011kwj	ENST00000335551	CSMD1
295.619	1.16866	0.0778385	15.0139	5.96e-51	3.01e-49	uc010xyo	ENST00000328771	DHX34	1.16866		22.0645	-1.7634	0.445602	-3.95735	7.58e-05	0.000177146	uc001bxm	ENST00000373381	CSMD2
125.899	1.54591	0.313287	4.93448	8.04e-07	2.28e-06	uc010zwc	ENST00000252011	DHX35	1.54591		19.8038	-1.0095	0.256139	-3.94121	8.11e-05	0.000188977	uc001bxn	ENST00000241312	CSMD2
59.463	4.69612	0.680431	6.90168	5.14e-12	2.22e-11	uc010hvq	ENST00000496811	DHX36	4.69612		1.67641	-1.68802	0.735487	-2.29511	0.0217271	0.0362477	uc011lhx	ENST00000297405	CSMD3
30.5758	1.86292	0.648067	2.87458	0.00404562	0.00761785	uc003ezz	ENST00000496811	DHX36	1.86292		1013.9	-1.34328	0.194783	-6.89628	5.34e-12	2.3e-11	uc003lqw	ENST00000377843	CSNK1A1
118.936	2.37169	0.156758	15.1296	1.03e-51	5.47e-50	uc001ugz	ENST00000544745	DHX37	2.37169		4074.97	-1.32062	0.124313	-10.6233	2.32e-26	2.6e-25	uc003lqy	ENST00000377843	CSNK1A1
483.548	1.87507	0.117109	16.0114	1.06e-57	8.22e-56	uc010vmp	ENST00000268482	DHX38	1.87507		9.99956	-2.22801	0.297384	-7.49205	6.78e-14	3.36e-13	uc002anh	ENST00000607537	CSNK1G1
15.4302	1.03642	0.451627	2.29485	0.0217417	0.0362683	uc010woe	ENST00000251241	DHX40	1.03642		1.27154	-1.54726	0.169448	-9.1312	6.77e-20	5.02e-19	uc002anj	ENST00000606793	CSNK1G1
263.041	2.53957	0.199484	12.7307	3.99e-37	8.59e-36	uc001gpt	ENST00000485081	DHX9	2.53957		827.179	-1.31168	0.107989	-12.1464	6e-34	1.06e-32	uc002anf	ENST00000303052	CSNK1G1
9.70079	1.703	0.456947	3.7269	0.000193846	0.000433501	uc010tac	ENST00000413918	DIABLO	1.703		130.736	-2.15797	0.149026	-14.4805	1.61e-47	6.5e-46	uc002wdw	ENST00000217244	CSNK2A1
43.8521	1.47603	0.38871	3.79725	0.000146308	0.000331706	uc010jgc	ENST00000518047	DIAPH1	1.47603		1173.37	-1.56985	0.13034	-12.0443	2.08e-33	3.54e-32	uc002wdx	ENST00000349736	CSNK2A1
2.92523	1.95351	0.593342	3.29239	0.000993408	0.00203587	uc011aao	ENST00000370366	DIDO1	1.95351		857.697	-1.46881	0.084335	-17.4164	6.19e-68	9.24e-66	uc001mjp	ENST00000528848	CSNK2A3
3.85383	1.67413	0.215805	7.75761	8.65e-15	4.56e-14	uc001ykd	ENST00000557109	DIO3OS	1.67413		13.6293	-2.993	0.462086	-6.47716	9.35e-11	3.68e-10	uc003xxg	ENST00000519163	CSPP1
1.42226	1.6289	0.396985	4.10319	4.07e-05	9.8e-05	uc001ykh	ENST00000557532	DIO3OS	1.6289		104.653	-1.62949	0.313569	-5.1966	2.03e-07	6.1e-07	uc003xxi	ENST00000262210	CSPP1
81.287	1.59216	0.123457	12.8965	4.71e-38	1.08e-36	uc001yke	ENST00000555174	DIO3OS	1.59216		1.6744	-1.17513	0.266382	-4.41143	1.03e-05	2.63e-05	uc003xxh	ENST00000519163	CSPP1
84.6831	1.44562	0.150796	9.58662	9.1e-22	7.6e-21	uc001ykf	ENST00000557661	DIO3OS	1.44562		296.75	-1.46773	0.264404	-5.55112	2.84e-08	9.16e-08	uc002wtq	ENST00000304725	CST2
32.1159	7.87169	1.32492	5.94125	2.83e-09	9.94e-09	uc010hrm	ENST00000261038	DIRC2	7.87169		15.3377	-1.0267	0.114982	-8.92924	4.29e-19	3.02e-18	uc002ktv	ENST00000391403	CTAGE1
10.9291	1.26221	0.168576	7.48748	7.02e-14	3.47e-13	uc002vgo	ENST00000474063	DIRC3	1.26221		377.764	-1.15817	0.0769444	-15.052	3.35e-51	1.72e-49	uc003gcy	ENST00000578730	CTBP1-DT
8.74768	1.53589	0.133746	11.4837	1.59e-30	2.28e-29	uc011mdt	ENST00000601276	DKFZP434A062	1.53589		656.076	-1.37145	0.169761	-8.07872	6.54e-16	3.72e-15	uc009yal	ENST00000337195	CTBP2
8.43784	1.78247	0.131773	13.5268	1.09e-41	3.04e-40	uc001nbn	ENST00000378779	DKFZp779M0652	1.78247		4.455	-1.0218	0.240451	-4.24951	2.14e-05	5.3e-05	uc001lie	ENST00000309035	CTBP2
113.047	4.95103	0.742424	6.66873	2.58e-11	1.06e-10	uc010rcf	ENST00000326932	DKK3	4.95103		2072.11	-1.33446	0.101351	-13.1666	1.37e-39	3.41e-38	uc002etl	ENST00000264010	CTCF
104.532	5.75651	0.691305	8.32701	8.29e-17	5.02e-16	uc010rwr	ENST00000280346	DLAT	5.75651		3052.83	-1.33922	0.112398	-11.915	9.89e-33	1.62e-31	uc009zqf	ENST00000398073	CTDSP2
16.7986	5.64957	1.51779	3.72222	0.000197476	0.000441195	uc011kmi	ENST00000205402	DLD	5.64957		2031.53	-1.1955	0.111109	-10.7598	5.33e-27	6.2e-26	uc001sqm	ENST00000398073	CTDSP2
28.8545	2.46581	0.757544	3.25501	0.00113388	0.0023046	uc011kmh	ENST00000205402	DLD	2.46581		1685.89	-1.08521	0.148668	-7.29956	2.89e-13	1.36e-12	uc003chg	ENST00000273179	CTDSPL
9.45798	1.26198	0.162079	7.78625	6.9e-15	3.66e-14	uc003chs	ENST00000478428	DLEC1	1.26198		636.345	-1.6452	0.166467	-9.88303	4.93e-23	4.48e-22	uc001ztr	ENST00000260327	CTDSPL2
0.928903	1.17063	0.310392	3.77146	0.000162293	0.000366105	uc001vez	ENST00000504404	DLEU7	1.17063		419.265	-1.21323	0.174994	-6.93299	4.12e-12	1.79e-11	uc001zts	ENST00000260327	CTDSPL2
2.67692	1.4056	0.506134	2.77714	0.00548401	0.0101231	uc010rtb	ENST00000531015	DLG2	1.4056		11920.4	-1.1228	0.087347	-12.8544	8.12e-38	1.82e-36	uc003ldh	ENST00000302763	CTNNA1
53.7865	1.34511	0.262306	5.12801	2.93e-07	8.67e-07	uc010vtn	ENST00000302955	DLG4	1.34511		73.5456	-1.53603	0.232481	-6.60713	3.92e-11	1.59e-10	uc011azf	ENST00000349496	CTNNB1
3.59327	6.0146	2.57565	2.33518	0.0195343	0.032852	uc010wyw	ENST00000400155	DLGAP1	6.0146		11025.8	-1.32502	0.204367	-6.48352	8.96e-11	3.53e-10	uc003ckr	ENST00000349496	CTNNB1
71.715	1.11962	0.216056	5.1821	2.19e-07	6.58e-07	uc002kmg	ENST00000400145	DLGAP1	1.11962		352.685	-2.0551	0.400448	-5.132	2.87e-07	8.5e-07	uc001nlv	ENST00000361796	CTNND1
1.50452	3.51367	0.48354	7.26656	3.69e-13	1.73e-12	uc002kml	ENST00000577649	DLGAP1-AS3	3.51367		5025.04	-1.95012	0.183147	-10.6478	1.78e-26	2.01e-25	uc001nlo	ENST00000530094	CTNND1
1.26722	1.03218	0.174993	5.89843	3.67e-09	1.28e-08	uc003wpj	ENST00000522092	DLGAP2	1.03218		1499.08	-1.86229	0.206361	-9.02442	1.81e-19	1.3e-18	uc001nlu	ENST00000361796	CTNND1
9.87477	2.06692	0.519849	3.976	7.01e-05	0.000164422	uc001yhs	ENST00000341267	DLK1	2.06692		1015.09	-1.71384	0.175587	-9.76064	1.66e-22	1.45e-21	uc001nlw	ENST00000361796	CTNND1
0.553205	1.31401	0.518673	2.53341	0.0112959	0.0197945	uc001yhu	ENST00000341267	DLK1	1.31401		21.039	-1.56982	0.603156	-2.60268	0.00924981	0.0164469	uc001nll	ENST00000361796	CTNND1
13.4192	2.34588	0.727342	3.22528	0.00125849	0.00254299	uc003ova	ENST00000372488	DLK2	2.34588		508.419	-1.45881	0.204859	-7.12105	1.07e-12	4.85e-12	uc001nln	ENST00000361796	CTNND1
376.614	1.17704	0.193079	6.09618	1.09e-09	3.94e-09	uc003ovb	ENST00000357338	DLK2	1.17704		117.883	-1.43594	0.327713	-4.3817	1.18e-05	2.99e-05	uc001nlj	ENST00000526357	CTNND1
256.505	4.19613	0.386731	10.8502	1.99e-27	2.38e-26	uc010tuw	ENST00000334220	DLST	4.19613		799.016	-1.28394	0.445246	-2.88367	0.00393068	0.0074182	uc001nlt	ENST00000361796	CTNND1
141.09	1.19308	0.251914	4.73604	2.18e-06	5.96e-06	uc002oqz	ENST00000592922	DMAC2	1.19308		61.7893	-1.23892	0.470073	-2.6356	0.00839899	0.015035	uc001nme	ENST00000361332	CTNND1
244.834	2.78192	0.595624	4.6706	3e-06	8.1e-06	uc001clq	ENST00000361745	DMAP1	2.78192		17.2983	-4.22084	1.00935	-4.18172	2.89e-05	7.07e-05	uc003jfa	ENST00000304623	CTNND2
25.8091	1.09574	0.290047	3.77779	0.000158223	0.000357397	uc009yac	ENST00000368956	DMBT1	1.09574		233.545	-1.98193	0.217423	-9.11553	7.83e-20	5.78e-19	uc011cmz	ENST00000304623	CTNND2
161.547	2.03962	0.257433	7.92291	2.32e-15	1.27e-14	uc011mkb	ENST00000378723	DMD	2.03962		402.685	-1.46294	0.139541	-10.4839	1.02e-25	1.1e-24	uc011cmx	ENST00000304623	CTNND2
0.28668	1.6381	0.640403	2.55792	0.0105301	0.0185526	uc010ngr	ENST00000357033	DMD	1.6381		11.6445	-1.19065	0.266439	-4.46876	7.87e-06	2.04e-05	uc004cxk	ENST00000443824	CTPS2
240.943	1.23285	0.388888	3.17019	0.00152341	0.00304289	uc004dcn	ENST00000378723	DMD	1.23285		746.09	-1.07523	0.111818	-9.6159	6.85e-22	5.76e-21	uc004cxl	ENST00000359276	CTPS2
7.67095	1.5005	0.290988	5.15657	2.52e-07	7.49e-07	uc011ctg	ENST00000523732	DMGDH	1.5005		1.95431	-1.77178	0.634983	-2.79028	0.00526621	0.00974741	uc002xqj	ENST00000606788	CTSA
22.2439	2.48892	0.348582	7.14013	9.32e-13	4.25e-12	uc002nzi	ENST00000408915	DMKN	2.48892		6.1541	-1.74829	0.176575	-9.90116	4.11e-23	3.76e-22	uc001ebz	ENST00000607039	CTTNBP2NL
7.01429	1.78453	0.211026	8.45643	2.76e-17	1.73e-16	uc002oab	ENST00000447113	DMKN	1.78453		1795.94	-1.10329	0.0656447	-16.8069	2.17e-63	2.42e-61	uc001ebx	ENST00000271277	CTTNBP2NL
28.3148	1.64835	0.182607	9.02677	1.77e-19	1.28e-18	uc002nzy	ENST00000480507	DMKN	1.64835		1.07408	-1.60233	0.540587	-2.96406	0.00303607	0.00582331	uc009xjr	ENST00000377833	CUBN
0.483261	1.60413	0.488622	3.28297	0.00102719	0.00210099	uc002oaa	ENST00000447113	DMKN	1.60413		593.413	-1.43557	0.147743	-9.71668	2.56e-22	2.21e-21	uc001ixw	ENST00000374751	CUL2
14.08	1.42793	0.296338	4.81857	1.45e-06	4.02e-06	uc002nzs	ENST00000463292	DMKN	1.42793		1766.11	-1.77528	0.12503	-14.1988	9.31e-46	3.31e-44	uc004esv	ENST00000371322	CUL4B
98.496	1.36446	0.202325	6.74391	1.54e-11	6.43e-11	uc002nzk	ENST00000490622	DMKN	1.36446		8.22938	-1.6196	0.235983	-6.86322	6.73e-12	2.88e-11	uc001pju	ENST00000393094	CUL5
8.49646	1.26564	0.263084	4.8108	1.5e-06	4.17e-06	uc002nzz	ENST00000447113	DMKN	1.26564		1578.16	-1.52846	0.113067	-13.5182	1.22e-41	3.41e-40	uc003otq	ENST00000535468	CUL7
21.4873	1.19622	0.292133	4.09477	4.23e-05	0.000101425	uc002nzj	ENST00000434389	DMKN	1.19622		595.343	-1.29108	0.100043	-12.9053	4.2e-38	9.62e-37	uc011dvb	ENST00000535468	CUL7
148.823	1.15129	0.182388	6.31231	2.75e-10	1.04e-09	uc002nzl	ENST00000490622	DMKN	1.15129		5.76663	-1.87187	0.507314	-3.68976	0.000224465	0.000498251	uc003ouj	ENST00000451399	CUL9
11.1407	1.13521	0.273052	4.15749	3.22e-05	7.82e-05	uc002nzx	ENST00000462538	DMKN	1.13521		935.891	-1.21951	0.0935855	-13.0309	8.16e-39	1.95e-37	uc003ouk	ENST00000252050	CUL9
428.563	2.02092	0.14482	13.9547	2.94e-44	9.61e-43	uc010xxs	ENST00000596686	DMPK	2.02092		186.307	-2.147	0.597507	-3.59326	0.000326565	0.000710862	uc003uyu	ENST00000437600	CUX1
1005.44	1.50361	0.13002	11.5645	6.24e-31	9.16e-30	uc010xxt	ENST00000588522	DMPK	1.50361		348.732	-1.52373	0.158705	-9.60098	7.92e-22	6.64e-21	uc003uys	ENST00000360264	CUX1
854.596	1.10917	0.142238	7.79799	6.29e-15	3.34e-14	uc002pdf	ENST00000588522	DMPK	1.10917		15.2681	-1.32825	0.148293	-8.95695	3.34e-19	2.36e-18	uc003jtm	ENST00000381070	CWC27
5.37062	2.68877	0.339866	7.91124	2.55e-15	1.39e-14	uc003zgy	ENST00000382251	DMRT2	2.68877		514.313	-1.19059	0.152566	-7.80376	6.01e-15	3.2e-14	uc001kqq	ENST00000354105	CWF19L1
332.442	2.07373	0.269118	7.70564	1.3e-14	6.77e-14	uc011khb	ENST00000331242	DMTF1	2.07373		2544.93	-1.05474	0.174596	-6.04103	1.53e-09	5.49e-09	uc003gyv	ENST00000226432	CWH43
40.1875	3.12944	0.318493	9.82576	8.72e-23	7.77e-22	uc003ksc	ENST00000539542	DMXL1	3.12944		1192.36	-2.11218	0.116119	-18.1897	6.22e-74	1.4e-71	uc002yki	ENST00000284878	CXADR
6.50484	1.97604	0.279228	7.07679	1.48e-12	6.62e-12	uc010vnw	ENST00000563818	DNAAF1	1.97604		17.7535	-1.92355	0.215597	-8.92194	4.58e-19	3.22e-18	uc002ykh	ENST00000284878	CXADR
16.4366	1.37213	0.27705	4.95266	7.32e-07	2.09e-06	uc002qjh	ENST00000533527	DNAAF3	1.37213		213.905	-1.1379	0.109595	-10.3828	2.97e-25	3.09e-24	uc002ykj	ENST00000400169	CXADR
201.136	3.67063	0.327612	11.2042	3.89e-29	5.13e-28	uc011lnt	ENST00000330899	DNAJA1	3.67063		9.50392	-1.66728	0.244834	-6.80984	9.77e-12	4.14e-11	uc010xai	ENST00000581457	CXADRP3
221.799	4.66396	0.41484	11.2428	2.51e-29	3.36e-28	uc010uxk	ENST00000262375	DNAJA3	4.66396		575.66	-1.15063	0.172121	-6.68502	2.31e-11	9.51e-11	uc003hjl	ENST00000306602	CXCL10
385.956	2.38897	0.373273	6.40006	1.55e-10	6.01e-10	uc010xnr	ENST00000254322	DNAJB1	2.38897		411.494	-1.04728	0.177402	-5.90342	3.56e-09	1.24e-08	uc003hjm	ENST00000306621	CXCL11
11.8698	1.35073	0.192888	7.00264	2.51e-12	1.11e-11	uc001ouo	ENST00000339764	DNAJB13	1.35073		3.47903	-2.22659	0.324387	-6.86397	6.7e-12	2.87e-11	uc001jbh	ENST00000374426	CXCL12
59.2118	1.24448	0.242211	5.13797	2.78e-07	8.24e-07	uc010ili	ENST00000442697	DNAJB14	1.24448		97.8438	-1.22083	0.276792	-4.41062	1.03e-05	2.63e-05	uc003hhk	ENST00000296027	CXCL5
56.2691	1.42263	0.21212	6.70669	1.99e-11	8.24e-11	uc011los	ENST00000454002	DNAJB5	1.42263		865.529	-1.26947	0.187846	-6.75802	1.4e-11	5.86e-11	uc003hjh	ENST00000264888	CXCL9
1198.85	1.22112	0.121423	10.0567	8.58e-24	8.18e-23	uc003zvt	ENST00000453597	DNAJB5	1.22112		15.1928	-1.328	0.224768	-5.90831	3.46e-09	1.21e-08	uc002vgx	ENST00000443392	CXCR2P1
20.49	2.60008	0.981599	2.64882	0.00807728	0.0145051	uc011kvy	ENST00000262177	DNAJB6	2.60008		101.312	-1.21173	0.122536	-9.88883	4.65e-23	4.24e-22	uc011mko	ENST00000378426	CXorf38
307.826	2.08677	0.28595	7.29768	2.93e-13	1.38e-12	uc011kvz	ENST00000262177	DNAJB6	2.08677		1.90087	-1.27724	0.133498	-9.56749	1.1e-21	9.11e-21	uc010ilo	ENST00000394767	CXXC4
485.707	4.89084	0.691746	7.07029	1.55e-12	6.93e-12	uc010fro	ENST00000264065	DNAJC10	4.89084		950.782	-1.11865	0.130909	-8.54529	1.28e-17	8.22e-17	uc002jas	ENST00000584031	CYB561
114.521	3.41382	0.56782	6.01214	1.83e-09	6.53e-09	uc010nzu	ENST00000377577	DNAJC11	3.41382		11268.7	-1.10183	0.216988	-5.07781	3.82e-07	1.12e-06	uc002jat	ENST00000360793	CYB561
0.462723	1.39527	0.516723	2.70022	0.00692943	0.0125809	uc010htq	ENST00000486798	DNAJC13	1.39527		7.06338	-1.77248	0.7688	-2.30551	0.0211381	0.0353468	uc009ynn	ENST00000294072	CYB561A3
8.7194	1.22018	0.462143	2.64026	0.00828434	0.0148457	uc010jff	ENST00000302060	DNAJC18	1.22018		51.3584	-1.43703	0.167194	-8.595	8.33e-18	5.41e-17	uc010rlh	ENST00000426130	CYB561A3
9.45396	26.9012	1.66391	16.1675	8.56e-59	7.08e-57	uc009yjm	ENST00000465995	DNAJC24	26.9012		213.349	-1.89225	0.378323	-5.00167	5.68e-07	1.64e-06	uc010ovn	ENST00000310611	CYB561D1
31.4212	1.34497	0.582684	2.30823	0.0209865	0.035107	uc002hyp	ENST00000457167	DNAJC7	1.34497		121.755	-1.30101	0.49028	-2.65361	0.0079636	0.0143196	uc001dxu	ENST00000310611	CYB561D1
193.428	1.57369	0.278613	5.64829	1.62e-08	5.34e-08	uc010arv	ENST00000553645	DNAL1	1.57369		24.0466	-1.15671	0.47253	-2.4479	0.0143691	0.02472	uc009wfd	ENST00000430195	CYB561D1
16.1763	1.60325	0.284455	5.6362	1.74e-08	5.71e-08	uc002cpq	ENST00000320700	DNASE1L2	1.60325		26.2586	-1.03013	0.0980686	-10.5042	8.26e-26	8.93e-25	uc002exf	ENST00000514123	CYB5B
18.1387	1.68076	0.413932	4.06048	4.9e-05	0.000116748	uc010xmr	ENST00000222219	DNASE2	1.68076		13.8546	-1.7709	0.460075	-3.84916	0.000118523	0.000271346	uc001cwy	ENST00000421415	CYB5RL
39.1434	1.36249	0.165591	8.22807	1.9e-16	1.12e-15	uc009yfg	ENST00000532467	DNHD1	1.36249		133.741	-1.17104	0.146453	-7.99605	1.28e-15	7.15e-15	uc009vzo	ENST00000490863	CYB5RL
494.924	3.53833	0.428531	8.25688	1.5e-16	8.88e-16	uc010ski	ENST00000452533	DNM1L	3.53833		443.413	-2.02189	0.315167	-6.41531	1.41e-10	5.46e-10	uc004ddr	ENST00000378588	CYBB
1200.28	1.28708	0.0815995	15.7731	4.77e-56	3.33e-54	uc002mpw	ENST00000389253	DNM2	1.28708		1.90613	-4.53903	1.132	-4.00973	6.08e-05	0.000143577	uc002egn	ENST00000569418	CYLD
17.6578	1.15906	0.329593	3.51663	0.000437061	0.000935495	uc010geg	ENST00000353855	DNMT3B	1.15906		123.756	-1.52415	0.285122	-5.34561	9.01e-08	2.8e-07	uc010cbs	ENST00000566206	CYLD
575.482	1.55146	0.23972	6.47196	9.67e-11	3.8e-10	uc002vli	ENST00000273075	DNPEP	1.55146		20.3972	-1.17487	0.137074	-8.57106	1.03e-17	6.61e-17	uc002ego	ENST00000569891	CYLD
2.95602	1.77319	0.583497	3.0389	0.00237441	0.00461654	uc010vef	ENST00000350119	DOC2A	1.77319		1.20752	-1.19865	0.401445	-2.98583	0.00282807	0.00544639	uc001sqb	ENST00000546567	CYP27B1
16.3686	1.91834	0.207211	9.25791	2.08e-20	1.59e-19	uc001omm	ENST00000495263	DOC2GP	1.91834		2635.75	-1.41007	0.135245	-10.4261	1.89e-25	1.99e-24	uc003ulm	ENST00000003100	CYP51A1
185.625	1.45912	0.313888	4.64855	3.34e-06	8.97e-06	uc009yaq	ENST00000280333	DOCK1	1.45912		1711.92	-1.99371	0.150575	-13.2407	5.11e-40	1.31e-38	uc003spt	ENST00000350796	CYTH3
306.209	1.54926	0.174583	8.87405	7.05e-19	4.9e-18	uc003zgk	ENST00000382329	DOCK8	1.54926		1188.56	-1.69761	0.122906	-13.8123	2.15e-43	6.62e-42	uc001xea	ENST00000395125	DAAM1
2.19966	3.76847	0.954983	3.94611	7.94e-05	0.000185335	uc010tiq	ENST00000448493	DOCK9	3.76847		5.29448	-1.10057	0.47305	-2.32654	0.0199899	0.0335661	uc001xeb	ENST00000360909	DAAM1
30.9526	1.11289	0.12077	9.215	3.11e-20	2.35e-19	uc002smw	ENST00000233668	DOK1	1.11289		483.042	-1.17799	0.107496	-10.9584	6.05e-28	7.43e-27	uc003sqa	ENST00000297056	DAGLB
24.1939	1.57597	0.301246	5.23149	1.68e-07	5.09e-07	uc010lth	ENST00000276420	DOK2	1.57597		2.41865	-1.13212	0.118546	-9.55006	1.3e-21	1.07e-20	uc004eqg	ENST00000430756	DANT2
24.7239	1.59612	0.247392	6.45178	1.11e-10	4.33e-10	uc003ghf	ENST00000515886	DOK7	1.59612		655.899	-2.72793	0.339213	-8.04193	8.84e-16	4.98e-15	uc004apc	ENST00000472284	DAPK1
119.601	5.14789	0.581111	8.85871	8.09e-19	5.6e-18	uc001pvj	ENST00000354202	DPAGT1	5.14789		515.525	-2.37649	0.233051	-10.1973	2.04e-24	2.02e-23	uc004apd	ENST00000469640	DAPK1
104.267	6.78354	0.908006	7.47081	7.97e-14	3.93e-13	uc010roe	ENST00000528416	DPF2	6.78354		45.9636	-1.91185	0.17128	-11.1621	6.25e-29	8.15e-28	uc004apf	ENST00000491893	DAPK1
42.2005	2.06307	0.405185	5.09168	3.55e-07	1.04e-06	uc010okk	ENST00000255108	DPH2	2.06307		1.12915	-1.22706	0.390128	-3.14528	0.00165931	0.00329738	uc011cek	ENST00000507994	DAPP1
44.0192	1.59798	0.336206	4.75299	2e-06	5.5e-06	uc001cla	ENST00000255108	DPH2	1.59798		4.10357	-1.44771	0.651232	-2.22304	0.0262133	0.0430877	uc004fvo	ENST00000405239	DAZ1
10.1552	1.18026	0.134524	8.77361	1.73e-18	1.17e-17	uc001zjc	ENST00000501169	DPH6-DT	1.18026		445.612	-1.04412	0.0800875	-13.0372	7.51e-39	1.8e-37	uc010snf	ENST00000425012	DAZAP2
115.022	1.67493	0.140623	11.9107	1.04e-32	1.7e-31	uc004cnj	ENST00000467243	DPH7	1.67493		267.86	-1.19298	0.17424	-6.84676	7.55e-12	3.22e-11	uc003ujf	ENST00000265728	DBF4
1530.82	1.12762	0.064097	17.5924	2.82e-69	4.6e-67	uc001fhn	ENST00000368400	DPM3	1.12762		1.63545	-1.06843	0.417947	-2.55637	0.0105772	0.0186291	uc010wjb	ENST00000393547	DBF4B
164.802	1.05365	0.0654855	16.0898	3.01e-58	2.43e-56	uc001fhm	ENST00000368399	DPM3	1.05365		8.62932	-1.27992	0.469981	-2.72334	0.00646264	0.0117845	uc003mgx	ENST00000292385	DBN1
94.9262	5.61677	0.67607	8.30798	9.73e-17	5.86e-16	uc010rpe	ENST00000532677	DPP3	5.61677		205.638	-1.06932	0.329065	-3.24958	0.00115575	0.00234714	uc003tjq	ENST00000494774	DBNL
120.429	1.84016	0.188859	9.74354	1.97e-22	1.71e-21	uc001oih	ENST00000541961	DPP3	1.84016		554.681	-1.89757	0.1297	-14.6304	1.8e-48	7.7e-47	uc003dbe	ENST00000423656	DCAF1
26.8154	1.87128	0.262601	7.12592	1.03e-12	4.69e-12	uc011kvq	ENST00000404039	DPP6	1.87128		87.9153	-1.80195	0.129584	-13.9057	5.85e-44	1.86e-42	uc003dbg	ENST00000504652	DCAF1
0.826348	1.1181	0.191642	5.8343	5.4e-09	1.85e-08	uc002qcf	ENST00000376650	DPRX	1.1181		1068.58	-1.06697	0.0828066	-12.8851	5.46e-38	1.24e-36	uc004aao	ENST00000242323	DCAF10
731.196	1.74548	0.201555	8.66007	4.71e-18	3.12e-17	uc001gfp	ENST00000367817	DPT	1.74548		906.115	-1.07418	0.167579	-6.40998	1.46e-10	5.65e-10	uc001wlw	ENST00000446197	DCAF11
94.2549	2.30713	0.241405	9.55709	1.21e-21	1e-20	uc010svv	ENST00000258534	DRAM1	2.30713		131.447	-2.41372	0.282793	-8.53528	1.4e-17	8.94e-17	uc002ugx	ENST00000375255	DCAF17
11.5822	1.58779	0.146273	10.855	1.89e-27	2.26e-26	uc001lqp	ENST00000176183	DRD4	1.58779		310.189	-1.66784	0.156522	-10.6556	1.64e-26	1.86e-25	uc010zdq	ENST00000375255	DCAF17
77.0949	1.82559	0.544864	3.35055	0.000806516	0.00167228	uc002yyt	ENST00000422749	DSCAM-AS1	1.82559		13.7048	-1.40343	0.250115	-5.61115	2.01e-08	6.57e-08	uc010fqf	ENST00000375255	DCAF17
53.4365	1.59559	0.383161	4.16427	3.12e-05	7.6e-05	uc002yyu	ENST00000444046	DSCAM-AS1	1.59559		173.377	-2.08638	0.278257	-7.49804	6.48e-14	3.21e-13	uc001xng	ENST00000555042	DCAF4
113.65	1.1274	0.11478	9.82224	9.03e-23	8.04e-22	uc003pwu	ENST00000606712	DSE	1.1274		47.5172	-1.30675	0.126651	-10.3177	5.86e-25	5.99e-24	uc001xks	ENST00000553943	DCAF5
12.5479	1.40397	0.299215	4.69218	2.7e-06	7.32e-06	uc002kwt	ENST00000257189	DSG3	1.40397		17.5095	-1.83473	0.794658	-2.30884	0.0209527	0.035054	uc010plk	ENST00000367840	DCAF6
99.4896	1.4048	0.150856	9.31219	1.25e-20	9.73e-20	uc010zvs	ENST00000373734	DSN1	1.4048		2092.88	-1.27054	0.0962215	-13.2043	8.29e-40	2.1e-38	uc001gew	ENST00000367843	DCAF6
28.2952	1.40863	0.342784	4.10937	3.97e-05	9.55e-05	uc001hiz	ENST00000366991	DTL	1.40863		24.7098	-1.30985	0.518253	-2.52743	0.01149	0.020109	uc010pjc	ENST00000368074	DCAF8
27.8772	1.82681	0.331715	5.50715	3.65e-08	1.17e-07	uc002kxx	ENST00000554864	DTNA	1.82681		104.796	-1.03371	0.111703	-9.25408	2.16e-20	1.65e-19	uc001fvp	ENST00000610139	DCAF8
366.359	1.31846	0.16939	7.78357	7.05e-15	3.74e-14	uc010xby	ENST00000444659	DTNA	1.31846		86.6725	-2.22065	0.293362	-7.56964	3.74e-14	1.89e-13	uc003pxr	ENST00000338728	DCBLD1
337.854	1.17097	0.202151	5.79253	6.93e-09	2.36e-08	uc010dmj	ENST00000399121	DTNA	1.17097		69.9472	-1.34912	0.12483	-10.8077	3.17e-27	3.74e-26	uc003pxs	ENST00000296955	DCBLD1
242.158	4.32076	0.279317	15.469	5.61e-54	3.44e-52	uc002rgg	ENST00000406818	DTNB	4.32076		21.8573	-1.75984	0.719375	-2.44635	0.0144312	0.0248177	uc003ndy	ENST00000378454	DCDC2
15.8724	2.01641	0.49214	4.09722	4.18e-05	0.000100408	uc010ykp	ENST00000406818	DTNB	2.01641		298.897	-1.65261	0.205317	-8.04907	8.34e-16	4.71e-15	uc001uvf	ENST00000255448	DCLK1
349.501	1.53248	0.138963	11.028	2.8e-28	3.5e-27	uc010yko	ENST00000496972	DTNB	1.53248		198.634	-1.38423	0.253962	-5.45054	5.02e-08	1.59e-07	uc010teh	ENST00000379893	DCLK1
85.768	4.16164	0.293857	14.1621	1.57e-45	5.51e-44	uc003ufk	ENST00000413936	DTX2	4.16164		203.615	-1.00187	0.105958	-9.45541	3.22e-21	2.6e-20	uc001eeg	ENST00000369563	DCLRE1B
100.721	2.47805	0.16258	15.242	1.86e-52	1.03e-50	uc003ufn	ENST00000468546	DTX2	2.47805		505.139	-2.30199	0.182467	-12.6159	1.73e-36	3.56e-35	uc003kqh	ENST00000389063	DCP2
247.119	1.05256	0.182176	5.77772	7.57e-09	2.57e-08	uc003ufh	ENST00000324432	DTX2	1.05256		2.31707	-1.5855	0.30583	-5.18426	2.17e-07	6.5e-07	uc010jhj	ENST00000447998	DCTN4
484.095	1.1248	0.103471	10.8707	1.59e-27	1.91e-26	uc001sox	ENST00000337737	DTX3	1.1248		0.482728	-1.18001	0.412689	-2.85932	0.00424545	0.00796848	uc011dck	ENST00000424236	DCTN4
113.537	2.76008	0.277205	9.95683	2.35e-23	2.18e-22	uc010bee	ENST00000321429	DUOX1	2.76008		18.6416	-1.17799	0.327127	-3.60102	0.000316969	0.000691153	uc003lsu	ENST00000424236	DCTN4
558.358	1.11133	0.284026	3.91277	9.12e-05	0.000211576	uc001zut	ENST00000321429	DUOX1	1.11133		1073.94	-1.16378	0.0730841	-15.9238	4.33e-57	3.22e-55	uc003fld	ENST00000292782	DCUN1D1
27.2698	2.87298	0.260147	11.0437	2.35e-28	2.95e-27	uc010uem	ENST00000267803	DUOXA1	2.87298		1139.2	-1.63585	0.118684	-13.7833	3.21e-43	9.8e-42	uc001dlb	ENST00000284031	DDAH1
91.9526	1.20383	0.286528	4.20142	2.65e-05	6.5e-05	uc001zuq	ENST00000558996	DUOXA1	1.20383		2.02877	-1.97253	0.34703	-5.68402	1.32e-08	4.36e-08	uc009ynl	ENST00000301764	DDB1
36.3367	1.91465	0.272084	7.03698	1.96e-12	8.74e-12	uc001zuo	ENST00000323030	DUOXA2	1.91465		8.40859	-1.31207	0.138073	-9.50268	2.05e-21	1.68e-20	uc001nrd	ENST00000301764	DDB1
1.49548	3.32434	0.915149	3.63257	0.000280618	0.00061613	uc001jwq	ENST00000338487	DUPD1	3.32434		35.8412	-2.51857	0.397138	-6.3418	2.27e-10	8.68e-10	uc003tpf	ENST00000357936	DDC
2318.12	1.03658	0.101919	10.1706	2.68e-24	2.64e-23	uc002kdp	ENST00000306796	DUS1L	1.03658		497.698	-1.3124	0.225553	-5.81858	5.93e-09	2.03e-08	uc003xlb	ENST00000397166	DDHD2
5.18665	2.57744	0.866984	2.97289	0.00295014	0.00566802	uc010vkk	ENST00000565263	DUS2	2.57744		345.429	-2.3789	0.138367	-17.1927	3.01e-66	4.13e-64	uc001awx	ENST00000480945	DDI2
50.7833	4.49113	0.67235	6.67976	2.39e-11	9.84e-11	uc002mdd	ENST00000309061	DUS3L	4.49113		1.72539	-1.12356	0.133766	-8.39944	4.49e-17	2.77e-16	uc001aww	ENST00000486680	DDI2
14.5942	1.3301	0.26018	5.11221	3.18e-07	9.4e-07	uc010ljl	ENST00000265720	DUS4L	1.3301		27.2864	-2.99499	0.378606	-7.91057	2.56e-15	1.4e-14	uc001ozt	ENST00000533655	DDIAS
36.2288	1.37626	0.26609	5.17216	2.31e-07	6.92e-07	uc001hmz	ENST00000366899	DUSP10	1.37626		8.93402	-2.16152	0.58225	-3.71236	0.000205334	0.000457773	uc010rsr	ENST00000533655	DDIAS
3.35816	4.06771	1.25407	3.2436	0.0011803	0.00239371	uc001jws	ENST00000372702	DUSP13	4.06771		0.724473	-1.64841	0.343655	-4.79671	1.61e-06	4.46e-06	uc009yvd	ENST00000525361	DDIAS
1.64886	3.92949	1.51278	2.59754	0.00938953	0.0166794	uc001jww	ENST00000372702	DUSP13	3.92949		8.6707	-2.16613	0.877392	-2.46883	0.0135557	0.0234303	uc003nrq	ENST00000454612	DDR1
4.11793	3.74001	0.929524	4.02358	5.73e-05	0.000135765	uc001jwu	ENST00000372702	DUSP13	3.74001		2576.94	-1.56877	0.14186	-11.0586	1.99e-28	2.51e-27	uc003nrr	ENST00000324771	DDR1
2.19472	2.85001	1.26317	2.25624	0.0240559	0.0398056	uc001jwt	ENST00000372702	DUSP13	2.85001		61.5464	-1.32879	0.263009	-5.05228	4.37e-07	1.27e-06	uc011dms	ENST00000376569	DDR1
0.909426	2.63621	1.19792	2.20065	0.0277605	0.0454205	uc001jwv	ENST00000372702	DUSP13	2.63621		7.90722	-1.32369	0.169031	-7.83105	4.84e-15	2.59e-14	uc011dmt	ENST00000431373	DDR1
0.957549	1.46113	0.398133	3.66995	0.000242596	0.000536425	uc001jwr	ENST00000472493	DUSP13	1.46113		2007.09	-1.25469	0.178737	-7.01975	2.22e-12	9.85e-12	uc003nrs	ENST00000324771	DDR1
33.2331	2.52145	0.199397	12.6454	1.19e-36	2.47e-35	uc002www	ENST00000398084	DUSP15	2.52145		76.8935	-1.2441	0.168568	-7.38042	1.58e-13	7.61e-13	uc003nru	ENST00000376567	DDR1
30.3771	2.18992	0.198574	11.0282	2.79e-28	3.49e-27	uc002wwx	ENST00000339738	DUSP15	2.18992		9.82192	-1.05325	0.315132	-3.34226	0.000831	0.00172019	uc003nrw	ENST00000513240	DDR1
5.08471	1.6397	0.416274	3.939	8.18e-05	0.000190666	uc002wwv	ENST00000398083	DUSP15	1.6397		3.14098	-1.26829	0.107537	-11.794	4.19e-32	6.58e-31	uc001pkl	ENST00000526794	DDX10
865.93	1.42282	0.175906	8.08851	6.04e-16	3.44e-15	uc002svk	ENST00000288943	DUSP2	1.42282		5561.57	-1.95447	0.173878	-11.2405	2.58e-29	3.44e-28	uc003avx	ENST00000396821	DDX17
679.739	1.1031	0.129634	8.50937	1.75e-17	1.11e-16	uc001fub	ENST00000368107	DUSP23	1.1031		3257.48	-1.41098	0.172685	-8.17084	3.06e-16	1.78e-15	uc003avy	ENST00000396821	DDX17
37.619	1.66454	0.568555	2.92767	0.00341509	0.00649842	uc003xjp	ENST00000256261	DUSP26	1.66454		236.025	-1.19851	0.237094	-5.05499	4.3e-07	1.25e-06	uc011anu	ENST00000432525	DDX17
75.4111	1.46878	0.280163	5.2426	1.58e-07	4.81e-07	uc003xjq	ENST00000256261	DUSP26	1.46878		3112.83	-1.75213	0.0904924	-19.3621	1.61e-83	6.49e-81	uc001jov	ENST00000354185	DDX21
155.305	1.44776	0.246037	5.88434	4e-09	1.39e-08	uc001taz	ENST00000279488	DUSP6	1.44776		46.1244	-1.24531	0.258207	-4.82291	1.41e-06	3.94e-06	uc001jow	ENST00000354185	DDX21
52.0761	1.37514	0.139684	9.84465	7.23e-23	6.48e-22	uc009vka	ENST00000378891	DVL1	1.37514		1878.9	-1.0689	0.102582	-10.42	2.01e-25	2.11e-24	uc003ntx	ENST00000462256	DDX39B
9.11513	26.7898	2.82143	9.49513	2.2e-21	1.8e-20	uc010vtr	ENST00000005340	DVL2	26.7898		5562.44	-1.89593	0.230793	-8.21484	2.12e-16	1.25e-15	uc004dfe	ENST00000399959	DDX3X
25.564	3.55223	0.532585	6.66979	2.56e-11	1.05e-10	uc003fah	ENST00000489090	DWORF	3.55223		2323.85	-1.53816	0.130734	-11.7655	5.88e-32	9.13e-31	uc004dff	ENST00000399959	DDX3X
68.3771	1.00685	0.116836	8.61763	6.84e-18	4.47e-17	uc003nyq	ENST00000337523	DXO	1.00685		2.60812	-1.46146	0.122444	-11.9357	7.71e-33	1.27e-31	uc010nhf	ENST00000478993	DDX3X
216.264	2.98467	0.268651	11.1098	1.12e-28	1.44e-27	uc010xdf	ENST00000269445	DYM	2.98467		21.912	-1.15699	0.101884	-11.3559	6.93e-30	9.58e-29	uc004dfd	ENST00000480592	DDX3X
85.7784	2.84001	0.644128	4.40908	1.04e-05	2.65e-05	uc002uhe	ENST00000409773	DYNC1I2	2.84001		22.566	-1.47391	0.166836	-8.83445	1.01e-18	6.93e-18	uc010nwv	ENST00000336079	DDX3Y
32.0587	1.17377	0.239347	4.90406	9.39e-07	2.65e-06	uc010zdu	ENST00000479806	DYNC1I2	1.17377		2020.05	-1.33123	0.179698	-7.40815	1.28e-13	6.21e-13	uc004fsv	ENST00000336079	DDX3Y
78.9983	4.51087	0.445105	10.1344	3.89e-24	3.78e-23	uc011axh	ENST00000273130	DYNC1LI1	4.51087		23.4159	-1.01174	0.170573	-5.93139	3e-09	1.05e-08	uc003mhq	ENST00000505081	DDX41
1366.31	2.10964	0.19115	11.0366	2.55e-28	3.19e-27	uc010vis	ENST00000258198	DYNC1LI2	2.10964		417.452	-1.78408	0.184739	-9.65729	4.58e-22	3.89e-21	uc002jbu	ENST00000578681	DDX42
16.2111	2.6341	0.675589	3.89898	9.66e-05	0.000223442	uc010ynz	ENST00000260605	DYNC2LI1	2.6341		3708.37	-1.08215	0.0871827	-12.4124	2.24e-35	4.32e-34	uc002jbv	ENST00000583590	DDX42
2.57159	1.21628	0.12088	10.0619	8.14e-24	7.77e-23	uc002ffq	ENST00000561880	DYNLRB2	1.21628		254.776	-2.29062	0.195151	-11.7376	8.17e-32	1.26e-30	uc003kzv	ENST00000507392	DDX46
34.5615	1.21374	0.109281	11.1066	1.17e-28	1.49e-27	uc002ffo	ENST00000305904	DYNLRB2	1.21374		6.41052	-1.1785	0.0770741	-15.2904	8.85e-53	5.01e-51	uc010shn	ENST00000544032	DDX47
69.5795	3.10139	0.673211	4.60686	4.09e-06	1.09e-05	uc002sie	ENST00000258104	DYSF	3.10139		485.502	-1.14621	0.087119	-13.1568	1.56e-39	3.87e-38	uc002jel	ENST00000579996	DDX5
290.232	1.23665	0.11216	11.0258	2.87e-28	3.58e-27	uc010yqz	ENST00000479049	DYSF	1.23665		20.5393	-1.2342	0.128229	-9.62499	6.27e-22	5.29e-21	uc001ufj	ENST00000539934	DDX55
8.17573	1.20822	0.36848	3.27893	0.001042	0.00212901	uc001vmj	ENST00000361156	DZIP1	1.20822		1465.49	-1.00823	0.120027	-8.40002	4.46e-17	2.76e-16	uc003irp	ENST00000393743	DDX60
119.121	1.68307	0.225009	7.47999	7.43e-14	3.67e-13	uc010yjl	ENST00000444832	E2F6	1.68307		0.607959	-1.68776	0.650173	-2.59587	0.0094353	0.0167541	uc003irs	ENST00000505890	DDX60L
52.6969	7.1279	0.829535	8.59264	8.5e-18	5.51e-17	uc010bsj	ENST00000301727	E4F1	7.1279		11.1858	-1.39535	0.253118	-5.51264	3.53e-08	1.13e-07	uc003irr	ENST00000505890	DDX60L
493.054	1.18776	0.125511	9.46336	2.98e-21	2.42e-20	uc011avq	ENST00000396842	EAF1	1.18776		2345.32	-1.67578	0.124443	-13.4663	2.47e-41	6.77e-40	uc001hoj	ENST00000323699	DEGS1
94.1761	1.14667	0.179166	6.40003	1.55e-10	6.02e-10	uc011ddw	ENST00000518836	EBF1	1.14667		96.7573	-1.36389	0.141931	-9.60958	7.28e-22	6.12e-21	uc003lls	ENST00000432126	DELE1
123.686	1.48773	0.444296	3.34852	0.000812453	0.00168414	uc002wgs	ENST00000380648	EBF4	1.48773		69.3948	-2.26601	0.364252	-6.22098	4.94e-10	1.84e-09	uc004boa	ENST00000373620	DENND1A
82.6634	2.40205	0.37143	6.46705	9.99e-11	3.92e-10	uc004djz	ENST00000495186	EBP	2.40205		1050.46	-1.50266	0.125164	-12.0056	3.32e-33	5.59e-32	uc004bnz	ENST00000373624	DENND1A
50.653	2.53102	0.263158	9.61786	6.72e-22	5.66e-21	uc001jto	ENST00000372979	ECD	2.53102		3.24756	-1.44926	0.261957	-5.53241	3.16e-08	1.01e-07	uc004boc	ENST00000373618	DENND1A
283.111	3.44881	0.470132	7.33584	2.2e-13	1.05e-12	uc010odl	ENST00000415912	ECE1	3.44881		23.1269	-1.99755	0.188818	-10.5792	3.72e-26	4.11e-25	uc001guf	ENST00000367396	DENND1B
3658.87	1.11893	0.133867	8.35852	6.35e-17	3.88e-16	uc001bei	ENST00000415912	ECE1	1.11893		0.912274	-1.97628	0.197976	-9.98245	1.82e-23	1.7e-22	uc001gug	ENST00000496935	DENND1B
11.0768	2.59527	0.36297	7.15009	8.67e-13	3.96e-12	uc003fnk	ENST00000359140	ECE2	2.59527		50.7297	-1.2883	0.500897	-2.57198	0.0101118	0.0178613	uc002mfe	ENST00000381480	DENND1C
0.508593	2.03286	0.922548	2.20353	0.0275574	0.0451211	uc011bri	ENST00000430587	ECE2	2.03286		42.7594	-1.77114	0.275975	-6.41776	1.38e-10	5.38e-10	uc001efd	ENST00000393274	DENND2C
133.252	1.40105	0.186336	7.51896	5.52e-14	2.75e-13	uc009xix	ENST00000496136	ECHDC3	1.40105		6.3429	-1.2351	0.161368	-7.65393	1.95e-14	1e-13	uc003yvw	ENST00000518198	DENND3
24.4404	1.36073	0.30849	4.41094	1.03e-05	2.63e-05	uc002cps	ENST00000301729	ECI1	1.36073		231.433	-1.80535	0.227665	-7.92984	2.19e-15	1.2e-14	uc002api	ENST00000443035	DENND4A
52.3565	1.42763	0.271723	5.25399	1.49e-07	4.53e-07	uc010mqz	ENST00000344604	ECM2	1.42763		3.29834	-1.20029	0.199143	-6.02728	1.67e-09	5.96e-09	uc010ujj	ENST00000568515	DENND4A
382.207	1.59026	0.0912146	17.4343	4.53e-68	6.81e-66	uc010xma	ENST00000270517	ECSIT	1.59026		162.642	-2.46623	0.234602	-10.5124	7.58e-26	8.2e-25	uc001dem	ENST00000456315	DEPDC1
165.406	2.42096	0.507964	4.76601	1.88e-06	5.17e-06	uc011mpj	ENST00000374553	EDA	2.42096		38.6945	-1.75445	0.409283	-4.28664	1.81e-05	4.52e-05	uc001del	ENST00000370966	DEPDC1
3.68647	6.17702	1.49581	4.12956	3.63e-05	8.79e-05	uc001vyd	ENST00000326783	EDDM3B	6.17702		75.8066	-1.88494	0.18848	-10.0007	1.51e-23	1.42e-22	uc003jsh	ENST00000265036	DEPDC1B
146.186	2.48026	0.195936	12.6585	1e-36	2.1e-35	uc010zuu	ENST00000374492	EDEM2	2.48026		10.6671	-1.18892	0.180149	-6.59962	4.12e-11	1.67e-10	uc009ztv	ENST00000550587	DEPDC4
98.9244	2.41183	0.361826	6.66571	2.63e-11	1.08e-10	uc002xbq	ENST00000374492	EDEM2	2.41183		227.297	-1.38836	0.165105	-8.40896	4.14e-17	2.56e-16	uc003als	ENST00000400249	DEPDC5
17256.8	1.04517	0.062427	16.7423	6.45e-63	6.97e-61	uc004cjt	ENST00000224073	EDF1	1.04517		983.685	-1.49971	0.184489	-8.12903	4.33e-16	2.49e-15	uc001iao	ENST00000302550	DESI2
2.56944	1.62822	0.616665	2.64037	0.00828168	0.0148414	uc002yap	ENST00000337938	EDN3	1.62822		69.5891	-1.08723	0.304018	-3.57621	0.000348616	0.000756199	uc002bmq	ENST00000564406	DET1
61.0691	1.42438	0.593467	2.40009	0.0163909	0.0279303	uc002yaq	ENST00000337938	EDN3	1.42438		3.47972	-1.20158	0.414929	-2.89586	0.00378123	0.00715342	uc001pdp	ENST00000531792	DEUP1
30.6976	1.37265	0.362709	3.78444	0.000154052	0.000348424	uc002yas	ENST00000337938	EDN3	1.37265		0.767662	-1.52	0.464148	-3.27481	0.00105732	0.00215805	uc009vlo	ENST00000338895	DFFB
21.6372	1.2252	0.527755	2.32153	0.0202581	0.0339804	uc002yar	ENST00000311585	EDN3	1.2252		24.9473	-1.27104	0.199445	-6.37288	1.86e-10	7.14e-10	uc002zor	ENST00000389262	DGCR2
113.586	1.28905	0.296129	4.35301	1.34e-05	3.39e-05	uc011cid	ENST00000324300	EDNRA	1.28905		7507.22	-1.05611	0.0983779	-10.7352	6.95e-27	8.03e-26	uc002zoq	ENST00000263196	DGCR2
551.427	1.2581	0.144955	8.67926	3.98e-18	2.65e-17	uc010ipg	ENST00000358556	EDNRA	1.2581		960.294	-1.18587	0.155744	-7.6142	2.65e-14	1.35e-13	uc002zri	ENST00000351989	DGCR8
3.93548	1.32938	0.32032	4.15017	3.32e-05	8.06e-05	uc001vkn	ENST00000422405	EDNRB-AS1	1.32938		1585.02	-2.0511	0.15025	-13.6512	1.99e-42	5.81e-41	uc002vui	ENST00000264057	DGKD
5282.25	3.80286	0.89406	4.25348	2.1e-05	5.21e-05	uc003phl	ENST00000309268	EEF1A1	3.80286		34.2832	-1.51234	0.148507	-10.1836	2.35e-24	2.31e-23	uc010fyh	ENST00000490764	DGKD
9815.52	2.17662	0.301906	7.2096	5.61e-13	2.6e-12	uc003phm	ENST00000309268	EEF1A1	2.17662		295.21	-1.18465	0.363311	-3.26069	0.00111141	0.0022612	uc002vuj	ENST00000409813	DGKD
12.7785	1.65905	0.761802	2.17779	0.0294213	0.04793	uc001lhz	ENST00000466270	EEF1AKMT2	1.65905		12.2179	-1.42802	0.159828	-8.93471	4.08e-19	2.87e-18	uc002ius	ENST00000572944	DGKE
111.921	2.29569	0.268696	8.5438	1.3e-17	8.33e-17	uc001gia	ENST00000362019	EEF1AKNMT	2.29569		2.05693	-3.76811	0.978082	-3.85255	0.000116892	0.000267869	uc001uyl	ENST00000379274	DGKH
62.6961	2.23507	0.399387	5.59626	2.19e-08	7.14e-08	uc001gib	ENST00000367737	EEF1AKNMT	2.23507		18.773	-1.53039	0.363585	-4.20916	2.56e-05	6.29e-05	uc001uym	ENST00000261491	DGKH
1249.22	1.27114	0.130315	9.75435	1.77e-22	1.54e-21	uc011lki	ENST00000317198	EEF1D	1.27114		4.09752	-1.18328	0.432111	-2.73837	0.00617441	0.0112989	uc001uyo	ENST00000379274	DGKH
43.6313	1.08801	0.32077	3.39188	0.000694156	0.00145019	uc003yyt	ENST00000423316	EEF1D	1.08801		73.535	-1.47115	0.458733	-3.20699	0.00134131	0.00269934	uc001ncl	ENST00000456247	DGKZ
3355.67	1.03466	0.0810079	12.7723	2.34e-37	5.12e-36	uc003yyv	ENST00000419152	EEF1D	1.03466		28112.6	-1.76819	0.144898	-12.203	2.99e-34	5.37e-33	uc001cyc	ENST00000371269	DHCR24
50.278	1.04989	0.197123	5.32605	1e-07	3.1e-07	uc011ldk	ENST00000262103	EFCAB1	1.04989		105.467	-1.44592	0.435095	-3.32322	0.000889843	0.00183457	uc010ook	ENST00000371269	DHCR24
111.945	1.10417	0.158948	6.94675	3.74e-12	1.63e-11	uc010ypc	ENST00000394555	EFEMP1	1.10417		496.313	-1.02756	0.082653	-12.4322	1.75e-35	3.4e-34	uc010jap	ENST00000439211	DHFR
619.806	1.61791	0.144129	11.2254	3.06e-29	4.06e-28	uc001ofz	ENST00000307998	EFEMP2	1.61791		77.384	-1.07152	0.153337	-6.98802	2.79e-12	1.23e-11	uc003drj	ENST00000394221	DHFR2
23.8476	4.35258	0.766024	5.68204	1.33e-08	4.41e-08	uc011dww	ENST00000538167	EFHC1	4.35258		3.14943	-1.60385	0.575156	-2.78855	0.00529448	0.00979388	uc010akv	ENST00000556701	DHRS2
18.3124	2.68038	0.607294	4.41365	1.02e-05	2.6e-05	uc002bgu	ENST00000268206	EFL1	2.68038		882.365	-1.21318	0.159588	-7.60193	2.92e-14	1.49e-13	uc001wky	ENST00000556379	DHRS4-AS1
44.941	5.17045	0.681699	7.58465	3.33e-14	1.69e-13	uc010tnm	ENST00000216733	EFS	5.17045		177.714	-1.72351	0.117567	-14.6598	1.17e-48	5.07e-47	uc010hjr	ENST00000457607	DHX30
408.978	1.12132	0.149904	7.48025	7.42e-14	3.66e-13	uc001wjp	ENST00000216733	EFS	1.12132		603.096	-1.10424	0.226069	-4.88453	1.04e-06	2.92e-06	uc003crt	ENST00000446256	DHX30
31.3373	5.16055	1.39519	3.69882	0.000216607	0.000481483	uc010wjf	ENST00000426333	EFTUD2	5.16055		266.244	-2.0963	0.172221	-12.1721	4.37e-34	7.78e-33	uc002gca	ENST00000225296	DHX33
419.327	4.89858	0.558777	8.7666	1.84e-18	1.25e-17	uc010wje	ENST00000426333	EFTUD2	4.89858		177.556	-1.70869	0.196921	-8.67702	4.06e-18	2.7e-17	uc002gcb	ENST00000225296	DHX33
15.5184	1.10246	0.255341	4.3176	1.58e-05	3.96e-05	uc004cvi	ENST00000361306	EGFL6	1.10246		93.7821	-1.12531	0.212452	-5.29676	1.18e-07	3.62e-07	uc002gbz	ENST00000225296	DHX33
56.8839	1.38559	0.422454	3.27986	0.00103859	0.00212283	uc004cif	ENST00000308874	EGFL7	1.38559		21.4118	-2.20971	0.29645	-7.4539	9.06e-14	4.45e-13	uc010elc	ENST00000328771	DHX34
8.49927	1.3369	0.19713	6.78181	1.19e-11	4.99e-11	uc004cid	ENST00000371699	EGFL7	1.3369		63.7653	-1.46247	0.453455	-3.22518	0.00125894	0.00254382	uc010zwa	ENST00000252011	DHX35
499.198	1.16147	0.136125	8.53239	1.43e-17	9.16e-17	uc004cie	ENST00000406555	EGFL7	1.16147		261.95	-1.21758	0.359113	-3.39052	0.000697612	0.00145699	uc002xjh	ENST00000252011	DHX35
6.39697	1.8095	0.644334	2.80832	0.00498007	0.00924838	uc003jlf	ENST00000322350	EGFLAM	1.8095		1819.53	-1.02119	0.112575	-9.0712	1.18e-19	8.59e-19	uc003ezy	ENST00000496811	DHX36
4.89728	1.40239	0.342601	4.09336	4.25e-05	0.000101995	uc003jlh	ENST00000322350	EGFLAM	1.40239		1507.62	-1.45875	0.120395	-12.1163	8.66e-34	1.51e-32	uc002ixn	ENST00000251241	DHX40
353.058	2.80973	0.211355	13.2939	2.51e-40	6.55e-39	uc002opi	ENST00000593726	EGLN2	2.80973		2.24419	-2.47889	0.455895	-5.4374	5.41e-08	1.71e-07	uc010wif	ENST00000540306	DHX8
276.119	1.13862	0.19466	5.84928	4.94e-09	1.7e-08	uc010qio	ENST00000439032	EGR2	1.13862		5578.93	-1.42689	0.0901005	-15.8366	1.74e-56	1.24e-54	uc001gpr	ENST00000367549	DHX9
340.025	1.75386	0.137125	12.7902	1.86e-37	4.08e-36	uc004coe	ENST00000494249	EHMT1	1.75386		333.002	-1.10443	0.157799	-6.99894	2.58e-12	1.14e-11	uc001gps	ENST00000367549	DHX9
5.14625	5.02193	1.50046	3.34693	0.000817108	0.00169316	uc011bnw	ENST00000460851	EIF2A	5.02193		2288.7	-1.61296	0.128444	-12.5577	3.61e-36	7.28e-35	uc003llc	ENST00000389054	DIAPH1
68.0646	2.15083	0.537044	4.00493	6.2e-05	0.000146391	uc011bnv	ENST00000460851	EIF2A	2.15083		631.15	-1.43812	0.400188	-3.59361	0.000326133	0.000709968	uc003llb	ENST00000389054	DIAPH1
81.2456	1.46311	0.25279	5.78783	7.13e-09	2.42e-08	uc010fab	ENST00000233057	EIF2AK2	1.46311		10.8158	-2.81885	0.298347	-9.44823	3.45e-21	2.78e-20	uc004efs	ENST00000355827	DIAPH2
349.829	1.65256	0.134855	12.2543	1.59e-34	2.92e-33	uc002rjz	ENST00000493344	EIF2B4	1.65256		501.749	-1.26952	0.091209	-13.9188	4.87e-44	1.55e-42	uc004efu	ENST00000373061	DIAPH2
91.0903	4.71934	0.32759	14.4062	4.73e-47	1.85e-45	uc009xbw	ENST00000271764	EIF2D	4.71934		20.5462	-2.94571	0.417978	-7.04753	1.82e-12	8.12e-12	uc001vht	ENST00000400324	DIAPH3
1087.62	4.33069	0.611069	7.08708	1.37e-12	6.17e-12	uc010qsu	ENST00000369144	EIF3A	4.33069		0.648555	-2.37586	0.820553	-2.89544	0.00378629	0.00716194	uc001vhw	ENST00000400324	DIAPH3
884.647	3.17251	0.161562	19.6366	7.53e-86	3.6e-83	uc003smb	ENST00000468611	EIF3B	3.17251		1.64456	-1.89491	0.417843	-4.53498	5.76e-06	1.51e-05	uc001vhv	ENST00000498416	DIAPH3
1.90341	3.86237	1.73573	2.22522	0.0260667	0.0428717	uc010byj	ENST00000395587	EIF3C	3.86237		11.1365	-1.78178	0.237724	-7.49517	6.62e-14	3.28e-13	uc001vhu	ENST00000465066	DIAPH3
4321.55	1.64159	0.290858	5.64396	1.66e-08	5.47e-08	uc010vcs	ENST00000380876	EIF3CL	1.64159		0.93421	-1.55993	0.452728	-3.44562	0.00056975	0.00120272	uc010aee	ENST00000400324	DIAPH3
952.478	1.8432	0.113311	16.2667	1.7e-59	1.48e-57	uc010ref	ENST00000531120	EIF3M	1.8432		1.78483	-3.09293	0.326873	-9.46216	3.02e-21	2.44e-20	uc001yea	ENST00000531162	DICER1
2639.72	2.22803	0.229925	9.69025	3.32e-22	2.85e-21	uc010snv	ENST00000262056	EIF4B	2.22803		1125.79	-2.20751	0.199602	-11.0596	1.97e-28	2.49e-27	uc001ydw	ENST00000526495	DICER1
1770.64	1.31253	0.0833675	15.7439	7.56e-56	5.23e-54	uc003lfy	ENST00000310331	EIF4EBP3	1.31253		360.175	-1.97661	0.315628	-6.26248	3.79e-10	1.42e-09	uc001ydx	ENST00000343455	DICER1
55.0891	3.74775	0.615466	6.08928	1.13e-09	4.11e-09	uc003akx	ENST00000397525	EIF4ENIF1	3.74775		672.665	-2.22021	0.307491	-7.22041	5.18e-13	2.4e-12	uc002yds	ENST00000266070	DIDO1
0.72955	2.50828	1.02184	2.45467	0.0141013	0.0242979	uc001beg	ENST00000356916	EIF4G3	2.50828		3.06136	-1.63247	0.396961	-4.11242	3.92e-05	9.43e-05	uc011cqq	ENST00000509182	DIMT1
557.787	1.10351	0.172504	6.39702	1.58e-10	6.13e-10	uc009vpz	ENST00000264211	EIF4G3	1.10351		206.409	-1.7552	0.526707	-3.3324	0.000861016	0.00177819	uc010asy	ENST00000557010	DIO2
305.084	3.80857	0.512277	7.43459	1.05e-13	5.12e-13	uc001ymr	ENST00000216554	EIF5	3.80857		26.3904	-1.75274	0.678332	-2.5839	0.00976914	0.0173025	uc001xut	ENST00000438257	DIO2
1033.34	2.33375	0.153017	15.2516	1.61e-52	8.97e-51	uc002gfr	ENST00000336452	EIF5A	2.33375		965.075	-3.01467	0.173694	-17.3562	1.77e-67	2.57e-65	uc001rwv	ENST00000301180	DIP2B
336.807	1.75442	0.169104	10.3748	3.23e-25	3.35e-24	uc010vvo	ENST00000338034	ELAC2	1.75442		7.99863	-1.37843	0.197784	-6.9694	3.18e-12	1.4e-11	uc009xhk	ENST00000381496	DIP2C
8.94	1.70438	0.189525	8.99293	2.41e-19	1.72e-18	uc002lqb	ENST00000263621	ELANE	1.70438		80.7357	-2.04866	0.256634	-7.98283	1.43e-15	7.93e-15	uc004aqx	ENST00000375765	DIRAS2
285.844	1.30046	0.102546	12.6817	7.47e-37	1.58e-35	uc011chc	ENST00000379549	ELF2	1.30046		7.3959	-1.27295	0.3739	-3.40453	0.000662787	0.00138814	uc010hrl	ENST00000261038	DIRC2
68.1378	3.47653	0.355621	9.77593	1.43e-22	1.26e-21	uc009ykd	ENST00000257832	ELF5	3.47653		642.733	-1.552	0.155572	-9.97611	1.94e-23	1.81e-22	uc001viz	ENST00000545453	DIS3
62.9248	6.82709	0.836967	8.15694	3.44e-16	1.99e-15	uc004dil	ENST00000247161	ELK1	6.82709		589.811	-1.63475	0.211401	-7.73294	1.05e-14	5.5e-14	uc002app	ENST00000319194	DIS3L
99.1901	3.38398	0.645941	5.23883	1.62e-07	4.9e-07	uc002njg	ENST00000262809	ELL	3.38398		348.967	-1.03141	0.235126	-4.38662	1.15e-05	2.93e-05	uc010ujm	ENST00000319212	DIS3L
14.2751	2.70411	0.705165	3.83472	0.000125706	0.000287063	uc011kbb	ENST00000396045	ELMO1	2.70411		160.888	-1.57961	0.303514	-5.2044	1.95e-07	5.86e-07	uc001huz	ENST00000439617	DISC1
[truncated: 7,026 more rows]

## Sheet: 1B_Pathways
Kegg Pathway analysis
									Top 20 pathways
Positive differential genes - expressed higher in Q1									Negative differential genes - expressed lower in Q1
Gene Set	Description	Size	Expect	Ratio	P Value	FDR			Gene Set	Description	Size	Expect	Ratio	P Value	FDR
hsa04261	Adrenergic signaling in cardiomyocytes	144	39.906	1.6539	2.109e-06	0.00068752			hsa05206	MicroRNAs in cancer	150	40.517	1.7523	6.1695e-08	2.0112e-05
hsa03320	PPAR signaling pathway	74	20.507	1.853	1.3081e-05	0.00163			hsa04520	Adherens junction	72	19.448	2.0567	2.6427e-07	4.3076e-05
hsa01100	Metabolic pathways	1305	361.65	1.1724	1.5e-05	0.00163			hsa04919	Thyroid hormone signaling pathway	116	31.333	1.7872	6.8564e-07	7.4506e-05
hsa05410	Hypertrophic cardiomyopathy (HCM)	83	23.002	1.7825	2.0372e-05	0.0016603			hsa03440	Homologous recombination	41	11.075	2.3477	1.0859e-06	8.8499e-05
hsa04978	Mineral absorption	51	14.134	1.9811	3.725e-05	0.0024287			hsa05213	Endometrial cancer	58	15.667	2.1064	1.4241e-06	9.2852e-05
hsa05414	Dilated cardiomyopathy (DCM)	90	24.942	1.6839	8.8609e-05	0.0048144			hsa05212	Pancreatic cancer	75	20.259	1.9251	3.4659e-06	0.00018831
hsa01230	Biosynthesis of amino acids	75	20.785	1.732	0.00013667	0.006365			hsa00310	Lysine degradation	59	15.937	2.0079	8.2306e-06	0.00038331
hsa04142	Lysosome	123	34.087	1.5549	0.00015973	0.0065091			hsa05210	Colorectal cancer	86	23.23	1.808	1.1664e-05	0.00047012
hsa01200	Carbon metabolism	116	32.147	1.5554	0.00024011	0.0086974			hsa04211	Longevity regulating pathway	89	24.04	1.7887	1.2979e-05	0.00047012
hsa04920	Adipocytokine signaling pathway	69	19.122	1.6735	0.00068079	0.022194			hsa04120	Ubiquitin mediated proteolysis	136	36.736	1.6061	2.4268e-05	0.00079114
hsa04022	cGMP-PKG signaling pathway	163	45.172	1.4168	0.00082176	0.022498			hsa05215	Prostate cancer	97	26.201	1.7175	3.0258e-05	0.00089673
hsa04260	Cardiac muscle contraction	78	21.616	1.6192	0.00082814	0.022498			hsa04660	T cell receptor signaling pathway	101	27.282	1.6861	4.4092e-05	0.0010875
hsa00051	Fructose and mannose metabolism	33	9.1452	1.9682	0.0010171	0.025507			hsa01521	EGFR tyrosine kinase inhibitor resistance	79	21.339	1.7808	4.6259e-05	0.0010875
hsa00010	Glycolysis / Gluconeogenesis	68	18.845	1.645	0.0011703	0.027251			hsa04110	Cell cycle	124	33.494	1.6122	4.6704e-05	0.0010875
hsa04371	Apelin signaling pathway	137	37.967	1.4223	0.001832	0.039815			hsa04012	ErbB signaling pathway	85	22.96	1.7422	5.5293e-05	0.0011587
hsa00670	One carbon pool by folate	20	5.5426	2.1651	0.0024513	0.049946			hsa04218	Cellular senescence	160	43.218	1.5271	5.6868e-05	0.0011587
									hsa05161	Hepatitis B	144	38.896	1.5426	8.6812e-05	0.0015885
									hsa03460	Fanconi anemia pathway	54	14.586	1.9196	8.771e-05	0.0015885
									hsa04070	Phosphatidylinositol signaling system	99	26.741	1.6454	0.00013012	0.0022326
									hsa05223	Non-small cell lung cancer	66	17.828	1.795	0.00014982	0.0023419
